# Supplementary material for: Identifying network biomarkers of cancer by sample-specific differential network
Source: BMC Bioinformatics. 2022 Jun 15;23:230. doi: 10.1186/s12859-022-04772-1 (PMC9202129; doi:10.1186/s12859-022-04772-1)
Supplement: Supplementary file 2 — Additional file 2. The normal gene of BRCA. [file 12859_2022_4772_MOESM2_ESM.txt]

Keys	TCGA-BH-A0AZ-11	TCGA-BH-A1FR-11	TCGA-E9-A1ND-11	TCGA-BH-A0H7-11	TCGA-BH-A0AU-11	TCGA-A7-A0D9-11	TCGA-BH-A0B5-11	TCGA-BH-A0DT-11	TCGA-BH-A0DK-11	TCGA-GI-A2C9-11	TCGA-E2-A1LS-11	TCGA-BH-A18M-11	TCGA-A7-A0CH-11	TCGA-A7-A0CE-11	TCGA-E2-A1IG-11	TCGA-BH-A1F2-11	TCGA-BH-A1F0-11	TCGA-BH-A1FJ-11	TCGA-BH-A0BJ-11	TCGA-BH-A18L-11	TCGA-BH-A0DP-11	TCGA-E2-A15I-11	TCGA-A7-A13G-11	TCGA-E2-A15K-11	TCGA-AC-A2FB-11	TCGA-BH-A1FC-11	TCGA-E2-A158-11	TCGA-BH-A1F8-11	TCGA-BH-A18Q-11	TCGA-E9-A1RI-11	TCGA-AC-A2FF-11	TCGA-BH-A1EW-11	TCGA-E9-A1N6-11	TCGA-A7-A13F-11	TCGA-BH-A0DO-11	TCGA-BH-A0DQ-11	TCGA-BH-A0E1-11	TCGA-BH-A18P-11	TCGA-A7-A0DB-11	TCGA-BH-A1FN-11	TCGA-BH-A0DH-11	TCGA-BH-A0BZ-11	TCGA-BH-A0BA-11	TCGA-BH-A1EU-11	TCGA-E2-A1BC-11	TCGA-E9-A1RD-11	TCGA-E9-A1NG-11	TCGA-BH-A0C3-11	TCGA-BH-A1FM-11
1-Mar	0.950324784	1.9354488	1.525214642	0.455028546	1.122569867	0.930640953	0.328925888	0.802738241	0.528204976	1.026728913	0.110610393	0.956270236	1.048200795	1.171119323	0.671540998	0.48196045	0.794512119	2.303971533	0.781822003	0.933150094	0.518255196	0.340207538	0.694156919	0.505517334	1.28283596	1.215963791	0.618420122	0.945168192	0.815726861	0.812939806	1.90701236	1.742117398	1.212158435	0.65109421	0.814056213	0.911860736	0.258894209	0.342560909	2.294452835	2.874172735	0.583528922	0.856605545	1.269409476	1.668371014	0.311017244	0.982122188	1.070804493	1.026124943	0.624201626
2-Mar	10.63598116	18.96810626	45.6300805	13.30552917	11.49813185	38.70893042	34.28299159	11.80081672	11.83272722	14.94765288	25.71495475	21.59117472	35.77357713	17.63141527	28.55572941	17.97029794	21.56625211	11.67105899	11.60758205	27.67156662	15.75342316	18.92568596	21.38562515	29.4779567	22.46469043	27.44741949	26.44745095	16.91208401	12.42116232	38.56868562	13.6609603	11.14847139	18.85863053	34.27321706	11.4196999	10.32966111	8.60219752	20.57708831	32.97545356	10.5553428	19.44774623	35.22748852	18.5923327	14.35318933	22.530929	36.94835855	33.16599017	9.693877126	14.18981307
3-Mar	0.883452554	1.170636819	1.426537219	0.932802674	0.711675215	1.797268107	2.367628682	0.952578261	0.737639429	1.107577399	2.307526538	1.273289977	1.153830453	1.409911255	1.465689156	1.61707403	0.967913802	1.273439311	1.112444959	1.941877006	0.6533297	1.898080255	2.977228674	1.424057653	1.904431678	1.621982382	3.015750384	1.384576872	1.026617492	1.621811557	1.166535824	1.526556833	1.599725623	1.276030692	0.589963037	0.668640901	0.862536255	1.17824261	2.735005323	1.287468472	1.131279698	1.926228082	1.969182178	1.908683212	2.225130172	1.306089515	1.580065519	0.852344962	1.321812763
4-Mar	0.020306715	0.075144168	0.013470429	0.012025981	0	0	0	0.012058454	0.018474383	0	0	0.004737637	0.00361225	0.009931392	0.010251949	0	0.006332795	0.002706303	0.004362153	0.004399845	0.003658035	0	0.003146367	0.004230778	0.002997177	0.006403286	0.034098631	0	0	0.003250896	0.140843597	0.002438733	0.004839088	0	0	0.024526072	0.004972843	0.003954431	0	0	0	0	0	0	0.040490602	0	0	0.008557289	0
5-Mar	14.69973831	12.41889245	8.85440092	12.3923515	15.31324762	8.294744947	12.66766402	15.18110207	15.88010187	14.38245022	11.00372463	11.16181709	9.932290903	12.12182891	11.91433456	11.31697101	14.18432847	20.84547742	13.05796663	12.23304345	12.78344214	12.7638066	12.30030069	6.730407717	10.99481877	15.52869011	8.664325813	15.65024976	14.14330142	13.03041053	13.25139997	23.72236536	13.33814162	10.87185369	16.44813487	16.22354627	15.20592299	12.47907268	9.954057463	14.53902678	8.581231473	11.30517894	13.00043492	14.71889286	10.1126439	10.44842626	12.03715851	12.44650456	14.02785801
6-Mar	19.66570065	17.60907866	7.838400824	13.02077703	20.19920686	13.06885222	11.51778461	18.44072045	15.47181341	16.02849575	14.70186254	18.37898119	11.53053469	12.38274336	15.61238462	17.12983689	15.37156077	21.99644808	15.81689057	14.02214936	15.96305905	19.70840727	16.27903064	7.559898423	13.0968229	14.1950033	12.94404524	14.9881405	22.383081	20.98113765	13.99015078	32.33518678	15.2568478	14.37880612	19.21765562	21.21143309	12.88306292	18.46028004	13.05806164	15.62250769	8.748608426	13.49225459	19.34938486	22.79272185	13.06804318	15.75476926	14.89516378	20.37829977	19.37451401
7-Mar	21.24278172	18.90009414	8.361142402	14.96882778	17.7854568	10.24087531	11.54670725	22.70717037	18.65529257	21.09487911	12.16396333	15.56666453	10.9543651	12.12521338	14.34488495	16.96147776	19.74426192	30.79548979	15.84148568	15.12888539	19.15958738	17.03954986	13.79607879	6.798032088	14.91183731	16.56990064	11.37837294	22.1018991	24.5909443	14.13485948	14.1982081	24.84805406	17.45031061	13.69704646	20.28828115	16.6059861	15.81547555	16.35203175	10.33389825	17.75110669	8.133192422	15.27972491	16.88411608	20.30722806	11.78566371	12.04986593	15.04640884	15.4928299	24.0369597
8-Mar	14.31799134	15.55174007	6.936638295	10.0659857	17.00498135	8.617929597	6.884076068	13.88195561	9.898481817	8.643478296	8.495305099	13.20993719	9.974011529	10.84936964	8.995323344	11.06594446	13.50383584	10.92227058	11.14660724	12.41081608	18.10352703	11.1981061	9.708396081	6.276415153	12.13862917	11.46344046	8.984085543	11.65428556	15.74634036	11.34447994	7.864798129	12.1541034	8.85439175	10.06900505	13.32423117	14.2392397	9.583128062	13.91853274	7.424987818	10.4629347	10.79393489	14.55996447	13.41353718	14.53108351	6.936604845	9.122982111	8.276191204	13.83814342	17.04918603
9-Mar	2.852297448	3.689117625	4.163046378	4.989643239	4.026273653	1.451987475	1.591129614	3.119695099	2.878693332	3.113093265	1.448964242	3.398277901	3.280920834	4.164696917	2.373433603	2.189391966	2.633370058	1.790966012	3.787670808	2.794460786	3.025998648	1.589370773	2.012317354	5.425838714	2.995156897	3.953140944	2.019297398	2.587696649	2.964477999	1.238117235	4.225717462	3.485036946	2.858510518	2.595078381	2.786832537	3.496013144	3.103170913	2.120780742	2.07254278	3.63607328	3.522891853	2.253068695	3.52884646	2.787594196	1.239590126	1.796082989	1.886063803	3.743665367	2.652576338
10-Mar	0.055063392	0.058217093	0.02840928	0.010869825	0.069213968	0.007552417	0.003166793	0.039963644	0.211511663	0.009061265	0.002692905	0.042821689	0.042444675	0.092758262	0.009266345	0.009699148	0.008585958	0.014676745	0.023656699	0.023861111	0.052901728	0	0.002843881	0.011472117	0.013545171	0.011575371	0.025683708	0	0.012751162	0.008815081	0.042434382	0.035268439	0.017495468	0.015943072	0.014612236	0.113611917	0.013484289	0.021445556	0	0.0216839	0.086795396	0.003280953	0.041364966	0.035455776	0.005228273	0.012825047	0	0.042540335	0.037527278
11-Mar	0.048524429	0.218040376	0	0.047894984	0.010763749	0	0	0.355379888	0.198656702	0.135748563	0	0.022641882	0.008631745	0.031642416	0.024497805	0	0	0	0	0.126165143	0.008741151	0	0	0	0	0.29072157	0	0	0.185409157	0.007768261	0.126208653	0.198136234	0	0.010537334	0	0	0.011882984	0.037797648	0	0.014331648	0	0	0	0.17184906	0.027644386	0	0	0.020448288	0.412112892
1-Dec	0.054357601	0.045638639	0.025452729	0.030297877	0.029789538	0.003947088	0	0.083544137	0.01454493	0.018942607	0.005629527	0.040283501	0.003412721	0.031276044	0.004842831	0.015207077	0.029914958	0.06392039	0.032969608	0.045724925	0.017279882	0.004279534	0	0.015988334	0.036811095	0.036297531	0.016107565	0.028743716	0.043316567	0.015356632	0.052671102	0.016128174	0.027430753	0.020830655	0.011455099	0.034756992	0.014094477	0.007472002	0	0.053829694	0.029031373	0.013717689	0.028824536	0.006176702	0	0.021448645	0.008104935	0.008084611	0.009052028
A1BG	0.165309301	0.154916179	0.089719915	0.088999067	0.250016683	0.023188898	0.007778643	0.160630885	0.041016267	0.148382177	0.013229247	0.141997832	0.104257515	0.102897091	0.045522132	0.107208756	0.073814375	0.048067623	0.111374274	0.117220834	0.097457502	0.035198792	0.013970938	0.089233941	0.059888185	0.135055627	0.063087292	0.060792314	0.203585701	0.039696472	0.146576575	0.213868836	0.080576982	0.097903041	0.116649853	0.217808168	0.033121668	0.079015578	0.030925753	0.113182812	0.081014814	0.032236226	0.169342347	0.210468885	0.006421143	0.044103307	0.019046394	0.161488387	0.145358933
A1BG-AS1	1.659721954	1.290447634	1.108123223	0.848881576	1.384191897	0.226166894	0.122725982	1.337558685	1.387398851	0.920466228	0.094873547	1.403042744	0.845456694	1.238662354	0.89777044	0.896988883	0.841934161	0.646344307	1.145990461	1.211935979	1.485197543	0.252428141	0.175337019	0.714039678	0.935329698	1.233628693	0.687694394	0.833191106	1.285936191	0.19151419	1.406237128	1.401740516	0.624086468	1.074230863	0.997430295	1.571773888	1.045141027	0.931841269	0.184820033	0.916732867	1.168111275	0.566396141	1.190149901	0.655798564	0.17498708	0.551242837	0.450751016	1.573672548	1.352631555
A1CF	0.557954298	0.004971157	0.002079315	0	0.022945403	0.003869404	0.001622474	0.013029526	0.005703466	0.004642448	0	0.004387852	0	0.015330245	0.007121277	0.006211576	0.002932619	0.002506494	0.016160361	0.065199995	0.001693979	0.044050722	0.001457034	0	0.002775893	0.005930524	0.002631758	0.016906801	0.011432626	0	0.005435207	0.053078946	0.002240907	0.012252408	0.007486431	0.14197053	0.018422771	0.010987414	0	0.001388691	0.012451248	0	0.014128615	0.006055136	0	0.001314157	0	0.005944121	0.028100593
A2M	284.1095067	276.5873672	272.290898	164.708157	195.2396395	285.8957417	168.6729163	230.6988741	196.1876348	228.1399489	175.7227085	276.6332611	236.0560382	314.3405506	283.3118662	257.4152534	247.868316	235.844305	244.055164	229.1386515	267.4826214	184.1841931	257.4539199	277.4427273	325.571983	323.1763086	229.1136444	261.0098298	208.7652829	181.4745761	294.3082618	156.0589071	211.7526349	227.2226462	198.3679719	200.5335756	154.803102	203.4243333	294.3162	387.4885397	283.9209889	292.8116337	256.2116452	194.2803246	176.7012629	255.0893173	254.7123136	249.0277199	273.4985409
A2M-AS1	1.13291924	1.263140946	1.348181799	1.195482401	1.060052485	1.610401269	2.601508845	0.905148684	0.518469691	0.494897206	2.550691759	1.460938492	1.436350697	0.678323458	1.549491759	1.948413716	1.74084994	1.625154916	0.690274845	1.222881933	0.890544598	2.269849506	2.827741372	0.841149018	1.489721627	1.013267424	2.455793703	0.938188602	1.90325053	3.060184423	1.178657546	1.118147892	1.187888022	2.182862636	1.328300259	1.380757969	1.039126871	2.559182716	1.497740404	1.581777186	0.974072422	1.104627511	1.48551557	1.591627902	1.372993975	2.038059114	1.392333099	1.510365383	1.600387745
A2ML1	0.228758498	0.094783135	0.068354325	0.310005089	0.049372047	0.223873364	0.014934184	0.048951521	0.168743495	0.152613395	0.079824729	0.155783463	0.244155575	0.229805047	0.131096634	0.109449102	0.063627555	0.046142417	0.167342882	0.093771585	0.149241113	0.082748592	0.038318209	0.115930746	0.127754536	0.074083643	1.674930877	0.263071716	0.61421385	0.073243754	0.185821105	0.182656517	0.165012715	0.1074078	0.152585119	0.12507734	0.178658059	0.069830935	0.147021894	0.093128238	0.395282137	0.108307848	0.22603559	0.143318432	0.028178119	0.044928934	0.049626771	0.096399271	0.427848678
A2MP1	0.164823638	0.148636727	0.098616343	0.045934756	0.094629462	0.243357452	0.043493252	0.130499899	0.067625023	0.1244489	0.119489331	0.14929202	0.162119997	0.056901312	0.073422399	0.110154164	0.117920949	0.180898684	0.041654484	0.130244672	0.132737103	0.090835104	0.126188437	0.076759967	0.1516873	0.16509258	0.135670866	0.087156971	0.154919635	0.344577496	0.086859726	0.15602706	0.110901057	0.265284235	0.154374494	0.10246297	0.052234609	0.083074475	0.266026551	0.26344751	0.084361323	0.069324844	0.043701016	0.193533568	0.121517762	0.186980758	0.07372758	0.085799821	0.064044505
A3GALT2	0.191259615	0.139994183	0.019518735	0.052277164	0.019580974	0.018161237	0.045690971	0.052418322	0.06692374	0.072631843	0.012951213	0.123567571	0.062810077	0.028781298	0.044565411	0.081632126	0.01376439	0.058821755	0.113774153	0.019126208	0.015901546	0.019690876	0.027354632	0.055173818	0.026057572	0.055670406	0.074113692	0.052901925	0.045993927	0.042395112	0.089286419	0.042404868	0.147249249	0.09584545	0.140551714	0.066634555	0.043234084	0	0	0.039107327	0.083486481	0.063117459	0.066313338	0.085260224	0.075434313	0.061680578	0.037292206	0	0.08329989
A4GALT	3.820198218	4.671610171	14.39056019	7.880493893	6.084952409	8.06792114	5.124716751	4.585579053	8.807368803	15.97639922	3.70956536	8.848244247	15.25039554	11.40013712	6.521768543	5.667031292	7.119430667	3.091541909	4.475561264	10.87006162	4.538035327	3.093775765	5.724172783	23.55779544	8.76788165	10.07234273	11.88498549	6.868271425	4.380628537	3.202782915	6.056523932	3.854542003	7.589930062	8.309087299	3.768050325	9.936699769	3.809689648	4.170770771	11.17649131	5.138487468	9.536062432	6.78491769	7.230271858	3.684846638	8.041200386	7.958693396	14.04534347	3.736895051	4.710080929
A4GNT	0.110479156	0.040433103	0.090198376	0	0.135728989	0.524532613	0.052785843	0.010092969	0.015463125	0.260121245	0.074811354	0.178443853	0.018140799	0.058188276	0.051485506	0.094307922	0.151066315	0.04077334	0.021906824	0.17676893	0.045926825	0.079619627	0.110607859	0.01062353	0.075259448	0.064314879	0.014270338	0	0.132839603	0.122445511	0.007367912	0.042865791	0.072906017	0.055364142	0.040594129	0.254039069	0.049947451	0.119155432	0.174885043	0.007529982	0	0.100262671	0.051073626	0.279081602	0	0.513059814	0.086165843	0.085949776	0.064156437
AA06	0	0	0	0	0	0	0	0	0	0	0	0	0	0	0	0	0	0	0	0	0	0	0	0	0	0	0	0	0	0	0	0	0	0	0	0	0	0	0	0	0	0	0	0	0	0	0	0	0
AAAS	11.50440768	9.817557272	10.69317228	9.645616917	13.90285132	6.793123255	6.318096304	9.300173246	8.090478494	6.600665309	5.47509554	8.599398147	10.24845524	10.84733243	6.781271288	6.654018739	6.931594342	5.403794539	8.555401128	9.106894548	9.824054139	6.187222365	6.106660404	9.511710204	7.395388363	8.450412479	6.608297741	7.101603956	8.876694571	5.635261196	9.841612985	9.5817991	8.195895445	9.013576661	8.691173003	9.521656064	9.624875646	6.935548752	7.100589157	7.460587328	10.05974164	8.164768734	7.759846382	8.297748338	7.173624534	8.087924671	6.107860461	11.75286338	8.450188093
AACS	3.71169823	15.68971281	2.941676093	6.808722254	5.278544713	1.862050363	11.40713685	9.39601846	52.2988467	2.517065667	5.06616783	3.420615871	6.376962443	3.629641054	5.27742908	5.998333088	2.318539359	1.72290798	4.539252202	2.726903616	3.314304428	3.535860443	4.295634943	2.229328726	2.603743079	2.715903973	3.051136458	2.513589222	3.743132346	3.021775249	8.834987803	2.188011759	4.536809517	4.597269237	4.515039321	3.690869557	6.849723901	4.552043771	3.657743031	2.578624476	3.826159377	2.599777292	5.854836468	2.323153035	12.11674085	2.012870968	1.688941403	5.21845156	3.988809096
AACSP1	0.026717149	0.007061837	0.01772278	0	0	0	0.009219303	0.058171931	0.020255321	0.00439659	0	0.006233216	0	0.021777565	0.006744144	0	0.004165968	0	0	0.00578879	0.004812805	0.017879082	0.004139614	0.005566353	0	0.008424678	0	0	0	0.00427714	0.007721049	0.00962578	0.006366694	0.034810614	0.010634941	0	0	0.020811072	0	0.003945443	0	0.004775825	0.020070575	0.008601697	0.007610385	0	0.00564348	0.011258658	0
AADAC	1.136920394	2.675961953	10.54647084	0.299246023	0.132101141	14.70276236	15.69271208	0.589391867	1.009705904	0.062364104	3.717370812	0.947314339	2.879520071	0.635466209	1.954265402	4.405785683	0.033767316	0.22367078	1.174608993	12.30506616	0.039010267	2.330783436	9.806069669	0.101515856	2.541035087	0.221930675	7.787891645	1.962937328	0.517155938	14.50006884	0.039114426	0.396611359	0.335434698	5.784238436	0.377132353	0.057214634	0.039773802	0.052713896	9.606067768	0.111929483	0.286737021	4.296868568	0.12201177	4.287853202	4.287183467	11.0310167	7.078778407	0.285178833	0.527915553
AADACL2	0.0445198	0.009413926	0.031500951	0.031638457	0	0.069611508	0.027652453	0.017624382	0.048603184	0.026374339	0.039190764	0.008309316	0.069690573	0.014515514	0.008990419	0.011762919	0.019437349	0.056958853	0.019126891	0.050159622	0.051326464	0.103280991	0.024832784	0.085333909	0.11564814	0	0.059805409	0.010672189	0.046393007	0.014254322	0.007719526	0.019247763	0.008487251	0	0.017721406	0.018819564	0	0	0.203589964	0.005259554	0.037052785	0.073214883	0	0.154800016	0.096379198	0.027374938	0.052662096	0	0.019605289
AADACL3	0	0.011790076	0	0	0	0.059650849	0.034632154	0	0	0.011010478	0.013088754	0.088456558	0.404666602	0.065445643	0.033779018	0.014731974	0.003477642	0.041612505	0	0.183628603	0	0	0.01727821	0.004646647	0.032917876	0.168784862	0.031208655	0.07351264	0.015494126	0.039274899	0	0.091067308	0.037203256	0.770063392	0.039949976	0	0	0.013029407	0.020398216	0	0.029530585	0.338872475	0.005584798	0.06462426	0.012705903	0.099736992	0.042399277	0	0
AADACL4	0	0.030309852	0.101423063	0	0	0	0.019784916	0	0	0	0	0	0.061194961	0	0.014473148	0.007574573	0.017880598	0.045847356	0	0	0	0.012789692	0.035534969	0.023891139	0	0.018079627	0	0	0.019916101	0.082609905	0	0.006885743	0	0.037352341	0	0	0	0	0	0	0	0	0.071786819	0	0	0.008012601	0	0	0.009017544
AADACP1	0.164569846	0.071179945	0.069470009	0.106321152	0.059735596	0.415533068	0.116157713	0.195448436	0.108887452	0.206805815	0.059265317	0.272253998	0.407180684	0.117070647	0.113296261	0.065223396	0.146968382	0.448618203	0.241034954	0.165320023	0.072766169	0.420496102	0.215580873	0.261828834	0.152362976	0.127375107	0.150732221	0.12104076	0.319602931	0.100593572	0.123222105	0.118583992	0.064173239	0.087718594	0.098262204	0.060984528	0.06594702	0.052441419	1.077559584	0.139188652	0.093387015	0.08023007	0.134867881	0.158951839	0.063924207	0.570778335	0.142208972	0.0378273	0.162356124
AADAT	1.812541798	7.670751384	1.205696008	1.76411317	1.438009405	1.258955694	1.348473764	1.996731884	7.07366642	1.819548264	1.502245121	1.243883152	4.558829554	1.12597535	1.345842517	1.360678875	1.360388988	1.631033923	2.375192879	0.984540972	0.922230977	1.567713395	1.234440842	0.68794218	1.175908042	1.337322302	1.424295603	2.060539722	2.309709798	1.231804851	2.648234256	1.491602975	1.49430432	1.506435831	1.639942876	1.445207612	1.335311009	1.12673699	0.928159883	1.995195203	0.567276774	0.601071517	1.168191416	1.540976297	1.009595033	1.481699494	1.126197105	2.131855751	1.577011395
AAED1	6.529761245	6.965663877	7.264500895	4.953735965	4.897414985	7.433987785	7.855987707	7.708586798	5.811805985	10.46111907	8.098098651	8.607659313	7.828698707	6.687746117	7.687099848	8.680548834	10.74336062	15.51194901	6.340363496	8.095446673	5.148140911	10.04575602	9.885971872	5.813878445	8.535565881	9.925768057	6.736127145	9.212808408	7.775852047	10.42534854	5.923476457	7.848943104	8.833849966	6.275956342	5.798698173	5.013070576	5.363633926	7.002210433	8.737277181	11.22542592	6.303034395	8.814402206	6.797052596	8.673099039	8.93302236	9.710406998	14.02170628	4.985059153	9.703289302
AAGAB	15.58075154	14.60910339	9.569684747	17.11959162	13.23228394	7.062228829	8.14192132	18.18242945	19.96911506	12.44899171	6.363573244	13.31264078	12.90793784	18.94647007	8.5459727	7.87756558	14.15811667	16.39614132	14.77281537	13.9816274	22.65875684	5.44454506	7.187591832	9.561753632	12.80685486	19.53087923	6.600063075	14.97334941	14.32135458	8.74645566	17.08263408	21.44959209	10.44812203	9.152687865	13.1058377	17.5637562	11.93118599	8.281128959	9.405575876	13.88878396	15.29432252	13.75442714	11.58665111	16.87687539	4.395677283	9.538141045	9.873396167	12.02288365	12.70566732
AAK1	2.753465032	2.801635961	1.748270278	1.403739742	2.307914081	1.847821215	2.264364267	2.350931111	2.441792357	2.420303557	2.533871788	2.547861462	1.643247222	2.056588802	1.925349204	3.031000209	2.290961055	2.648826732	2.410842879	2.372830209	2.17673423	2.401927326	3.874915438	1.463987525	1.995766874	2.46059988	2.315528606	2.278632532	3.220095083	2.409047308	2.429749423	3.617618168	2.061883327	2.135600484	2.279367712	1.997544666	1.169034396	3.090547331	2.263523703	2.186071074	1.911592866	2.739156804	2.64940435	2.802940695	1.64419515	2.29913414	2.172677768	2.316332453	2.993573936
AAMDC	7.932000154	6.916238614	15.1889911	9.945414404	8.721827474	19.7933178	18.4353311	8.307157508	8.379051982	10.31743735	16.99947683	10.4853412	19.71789506	11.97884875	15.66217302	12.85708687	14.76219114	4.9242255	8.675908639	14.36996412	11.4197487	13.87151747	9.563167972	17.50705281	11.65467497	12.97001558	17.5855809	9.985353974	10.25146169	9.278201975	7.085045758	7.769584508	8.516952435	16.97580279	8.547142864	8.770863376	9.628740072	14.64390415	14.79266444	6.135885227	19.01540165	13.84099598	9.368678711	7.556478052	13.21238013	16.34149933	16.12978125	6.590457873	9.889943482
AAMP	34.71717631	28.83284974	39.07684868	52.15674387	41.68942192	28.01042242	30.50129904	33.16487215	37.81598803	31.33951129	25.25766172	35.48728813	40.35870998	46.25124775	34.73728296	32.81876643	33.17548455	9.639443143	33.36664367	33.97898181	37.62715422	20.20150256	20.57788757	39.35418403	31.88215744	31.86707017	26.20641269	26.33545413	31.04818591	14.99540777	35.33503545	24.28046708	35.26718666	26.58588566	32.35149075	36.54974968	45.74265917	30.7687723	29.29530551	16.72470911	41.82206869	26.45484856	32.03246765	23.37935805	40.95215952	26.45344844	28.78861524	30.46764914	30.69396694
AANAT	0.068724477	0	0.100294211	0.00813996	0.064027103	0	0	0.040809698	0.018756982	0.115355285	0.006049813	0.125062795	0.088020149	0.040333243	0.093678935	0.027237334	0.109304339	0.027477011	0.026573278	0.026802892	0.044567894	0.036792266	0.006388993	0	0.030430247	0.052009886	0.046160309	0.024711721	0.021484834	0.039607489	0.041707766	0.024760377	0.019652444	0.044771642	0.057448106	0.012450621	0.060586942	0.048179057	0	0.024357257	0.023399088	0.007370909	0.030976504	0.013275679	0.023491416	0.011524974	0	0.069505504	0.038911319
AAR2	15.67190667	17.46494023	18.0745686	23.3739446	19.33369575	15.09202285	15.87203567	19.84022509	20.90317796	15.30135333	14.82565148	17.65087642	19.45150204	20.05769204	16.63513539	15.20770745	17.41844687	15.31824336	16.25820171	17.65429809	18.54396629	14.96004266	15.48538554	18.05587655	19.2168629	21.18438477	14.75127761	19.67713612	17.30239333	15.09542162	19.62124902	18.57052215	17.88312182	19.95146212	19.38145134	18.64100075	22.5421134	14.70455585	14.36244406	19.9023378	20.79394898	18.03709608	19.04700396	17.18547524	14.08507745	14.7685979	16.0854658	18.62216858	18.89714829
AARD	6.813980601	7.095389259	3.874323168	9.896227622	11.95070207	0.254189548	0	7.89982365	8.163331131	3.936916884	1.40620533	7.214921955	4.38221376	6.677225304	4.753726964	2.972595869	7.38492039	5.493556813	14.25129757	7.617155124	10.41321823	1.135801048	0.046407609	4.446158783	4.94014622	6.35148095	5.333266757	5.833687352	7.497334304	0.287696185	6.048218893	6.254335677	12.85634032	5.821204406	11.7510367	4.538824343	9.003390457	3.186069861	0	8.249051765	5.360932764	1.940822598	4.565695288	7.569778783	0.010664635	1.428365684	1.834739437	11.20171105	5.140504622
AARS	28.65246897	28.60778642	30.01364759	40.03633508	31.08909759	30.71432553	35.63313719	27.3484497	30.80682149	25.95792621	29.26110904	29.38222839	33.83800386	35.24617051	31.98829492	26.06660063	27.32922955	15.33664395	31.84923775	32.85958246	30.31037901	20.56921201	23.10933333	26.89545761	31.17873096	28.35512975	30.11606088	24.28602335	29.45008133	25.12411834	35.29032537	22.37965942	30.20757129	35.84554203	25.18944194	31.43145163	32.05039827	26.83936591	28.34637198	20.91655112	35.83738302	27.55458044	35.96036074	24.62024494	24.15043457	27.7872293	29.0789294	24.22173326	26.88016907
AARS2	7.028077133	4.431705109	4.394930577	5.342147245	7.722644203	2.113798088	2.439683136	5.464701563	5.67392171	4.598518323	2.56473792	5.779313955	3.573028244	5.192647026	4.237638644	4.177426238	3.973991973	1.710875487	6.020844525	5.42643188	5.302573554	2.554293225	1.901178724	3.878419011	3.473211255	3.332511076	3.739758279	3.695632689	5.798455901	1.389164927	5.331152437	4.36526941	5.837982945	3.887320191	3.826277602	5.4210172	6.050800181	3.518707777	2.690305423	2.801778823	3.886818203	3.278785294	5.035015274	3.537823199	3.351544078	2.648464711	2.995719017	4.546501693	4.672526919
AARSD1	1.796002138	1.250158638	1.331537093	1.06843572	2.174027355	0.862737194	0.689854722	1.442904891	0.987020366	1.560670836	0.67962399	1.524378131	1.071200936	1.605707364	0.990828409	1.191706882	0.942786378	0.74730943	0.947928522	1.373431112	1.238491721	0.734181524	0.887714664	0.914300471	0.798843277	1.183912948	1.098519387	0.854735995	1.765712329	0.483972713	1.490158244	1.85045045	1.4989233	1.260036453	1.208231521	1.306659736	1.14033982	0.845084595	0.680093813	0.648058239	1.222071681	0.915194629	1.068371604	1.193090692	1.05559161	1.06982498	0.746725082	1.926342979	1.54143029
AASDH	7.851956074	4.928688633	2.342575289	4.01039089	6.580987042	2.722569961	2.607929518	5.334741278	4.81624012	4.607577444	3.031861141	4.852854833	2.706042741	3.337198907	3.222872071	3.92709211	4.529267983	6.154519937	5.781201096	4.0065543	4.94240133	3.743953006	3.150731633	2.178962732	3.58270062	4.172804359	2.970392059	4.389728724	7.063497112	3.106302817	3.922422179	7.550052844	3.837800509	4.116662993	4.904549641	4.906745875	4.718400163	4.171515439	2.497824879	5.633387734	3.027954563	3.902036158	4.436083011	4.941410711	2.625370193	3.443748336	3.680558055	4.32137478	5.624290833
AASDHPPT	7.959834977	7.137925958	3.707404183	6.086328502	7.500007162	3.879252499	5.334655547	8.282527282	7.458623188	5.996585011	5.404206228	6.290154951	4.923284533	5.304835876	5.419530198	5.915774424	7.280747767	9.586290666	7.714846269	5.778379193	6.101217109	6.545176322	5.910856768	3.198091504	5.408551918	7.120004543	4.111985381	8.061344652	7.90411181	6.446258085	7.384272183	9.171719315	6.264752834	5.490032961	8.371726541	7.829906202	7.142507729	6.271342332	4.892359354	8.400801534	3.373169787	5.798483931	7.782652563	8.600333782	5.799450512	5.512890952	5.318653891	6.739352817	6.884244879
AASS	6.392678692	3.972102435	0.974244628	1.549287459	4.664234121	3.460030083	3.665230011	5.084794192	2.684238168	3.618821836	4.856941819	4.382530756	1.371588207	2.273499978	5.263106095	8.164650322	3.843053002	4.186404881	3.692939	3.520280467	4.485815324	7.853918649	13.75112747	0.639300026	2.354469937	2.939957664	3.743298392	3.229909662	8.731893483	4.191224578	3.075267994	4.483532017	3.487356335	2.917363476	3.789569332	5.113649862	1.984548988	8.882692268	4.007286399	2.445779542	1.4956864	2.928888606	3.960080568	6.782394168	14.11380765	4.073755644	2.916711904	6.316129109	6.812065821
AATBC	0.512599433	0.568076519	0.51209647	0.566907987	0.998689947	0.102919885	0.028770125	0.693128529	0.497248604	0.435996702	0.076112955	0.717548824	0.458114717	0.957480084	0.238521869	0.281482252	0.375569593	0.222228927	0.425859409	0.409467237	0.777652144	0.12811997	0.123441003	0.420754132	0.443005459	0.216165423	0.26444629	0.371968692	0.978234401	0.065254028	0.556853316	0.300385942	0.339966311	0.31382404	0.76331995	0.727265451	0.362974707	0.292247399	0.224527901	0.443243116	0.550219416	0.433861304	0.644888364	0.316148549	0.063331393	0.289992364	0.136976553	0.710491993	0.364244751
AATF	10.74682288	6.891327999	11.47060635	14.9827418	12.569515	8.926879676	8.732287106	8.243420555	9.96010089	9.88911966	7.608249664	9.743069694	10.42401114	12.26386426	7.920778552	10.01923643	11.38963543	5.780034745	10.90085027	5.719580156	12.0227425	6.866998601	5.856174601	10.96368369	9.975130508	8.420603596	8.808476763	7.932965667	8.983158418	6.802086229	9.530384992	8.850421781	11.12034826	7.450460871	8.502312777	9.815838254	12.78816332	8.095083195	9.364791096	8.39062048	12.85267112	6.951389213	9.339672314	7.438041161	11.52464762	8.954897274	9.897615746	8.787031344	9.550772445
AATK	0.672141944	0.828225827	0.397749483	0.44960041	0.810907121	0.265626686	0.240279461	0.582900164	0.719273778	0.687520771	0.208580065	0.609203014	0.374174007	0.917589387	0.435763808	0.442701838	0.402636593	0.135332557	0.41134154	0.757499234	0.611492985	0.119730013	0.170824731	0.985293597	0.430364351	0.462010713	0.962192169	0.439034984	0.390523538	0.155598575	0.41503893	0.337982127	0.518540385	0.507181788	0.591883588	0.584759168	0.628790268	0.341819768	0.265357033	0.250644983	0.603677667	0.318956092	0.919044269	0.191489669	0.301652427	0.293956258	0.456573423	0.290373898	0.586357631
AATK-AS1	0.041737827	0	0.099672207	0.00988714	0.022220007	0.020608924	0.069131986	0.009913837	0	0.041210413	0.073483588	0.046740479	0.026728248	0.008165077	0.075857596	0.01985017	0.015619491	0.033374739	0	0.06511185	0.009022341	0.044689441	0.023281022	0.010434982	0.014784746	0.047380054	0.028034131	0	0.008698796	0.248562802	0.007237145	0.006015	0.011935344	0.010876306	0.029905242	0.022684576	0.012265243	0.019506773	0.011452077	0	0.018947681	0.134295258	0	0	0	0.048995521	0.031738708	0.042212161	0.007877222
ABALON	0.300538674	0.150513977	0.167883683	0.243557194	0.157892827	0.156207631	0.122810993	0.1315003	0.338177649	0.226460208	0.160130893	0.232492742	0.084412387	0.232080408	0.191657027	0.16926364	0.199782559	0.120159584	0.295615501	0.113098907	0.179512826	0.06351161	0.198518729	0.088979741	0.16109002	0.224451493	0.185926834	0.213289551	0.239008905	0.07596812	0.171421078	0.153870844	0.226163174	0.175181106	0.198336342	0.128955197	0.23241444	0.120131175	0.119353145	0.084092055	0.098736035	0.093308035	0.285185683	0.198611967	0.243308363	0.086210195	0.140330787	0.139978899	0.17911884
ABAT	5.532785891	3.963470371	1.284865179	3.911441398	5.05100514	0.922845798	0.876250047	5.538132385	11.59036753	1.676073689	1.10001175	5.803288082	3.030073755	6.235240446	2.559314157	2.182995142	2.725442406	2.402292775	4.019453769	3.620453407	6.193720619	1.511195884	1.927044529	1.075487423	3.243201012	4.202344367	1.115280241	2.49932276	6.394935409	1.014819949	5.24540827	9.605166124	1.952296035	1.374550053	2.814744965	9.056772639	2.244558438	2.432785271	1.235410393	1.582096858	3.68307499	3.346410699	3.613321482	4.4935393	2.199029451	1.845574808	1.855815411	4.374053269	2.727126767
ABCA1	8.633907504	6.590790463	4.954092178	2.381056726	4.315120532	12.05421605	14.01981367	5.296250293	3.617982275	7.529743764	15.64910237	11.90032464	7.174165609	3.271185954	14.75362072	21.12810291	10.144502	9.73291909	4.689820706	13.1049846	3.980109272	23.50520108	25.02884811	4.80219786	6.914352682	5.223419323	11.78579439	7.254762521	6.2210616	13.95488724	6.055227397	8.094130093	4.897328398	7.517446609	3.512266593	4.114052675	1.391150931	17.61014577	28.61989574	5.048728322	2.349247784	11.68502686	8.78215282	11.28624514	23.67885085	18.12921527	14.14404339	4.040122242	9.632762639
ABCA10	4.369257762	3.424868996	2.482594945	0.996842493	2.166387268	1.717530088	1.177120108	1.901241548	1.220196937	4.453722371	2.101253789	2.900177206	1.781242967	1.276867469	2.641586226	3.913251404	1.911527378	4.30136023	2.019474294	3.45229536	0.981262538	4.117428839	4.732772747	1.913884887	1.904517106	3.435344261	2.952749453	3.570351203	6.424719591	2.812225932	1.839685702	4.916076337	2.923876796	3.90566389	3.750711533	1.163018362	0.894567467	1.56081802	2.097974108	2.224450803	1.341306416	2.875075332	2.89218462	5.634874064	2.007656648	3.620041563	2.192315848	3.327767237	5.001759516
ABCA11P	0.776808281	0.906851208	0.493823987	0.255577249	0.811305032	0.219750964	0.340651576	1.044289464	0.436788941	0.612528539	0.384651025	0.604108126	0.581516629	0.849527975	0.482049194	0.594359623	0.974059983	1.578775895	0.458889084	0.624151926	0.396478541	0.418759286	0.601801897	0.525990397	0.558934924	1.041036595	0.434800327	0.601318542	1.332290758	0.544070608	0.654767075	1.37215086	0.717314199	0.625551304	1.004944755	0.943101074	0.44386993	0.605087513	0.303430774	1.051552564	0.446930961	0.503361732	0.494402772	1.24006259	0.46098747	0.488510178	0.376029746	1.00250479	0.936660991
ABCA12	2.878742509	6.073719594	0.053015255	24.99990498	0.499932467	0.03551625	0	3.77767091	16.46718033	0.069441472	0.005628331	0.447499382	1.4518043	1.146023536	0.387344225	0.205251938	0.215341948	0.310587111	0.562424449	0.754301005	1.005475545	0.07059731	0.00594388	0.083920924	0.125980447	0.217738925	0.053680478	0.307492436	0.488040702	0.009212022	4.370772878	1.377514217	0.500504916	0.116626893	0.418022307	1.633231635	0.277132499	0.181157553	0.019735859	0.113301601	0.054422262	0.418300634	0.458693075	0.941746982	0.0054637	0.237225232	0.127625605	0.375854556	0.927635755
ABCA13	0.099422419	0.05130698	0.006281115	0.152339396	0.118671544	0.024351139	0.000816851	0.06840984	0.087579787	0.076351397	0.050706912	0.025404752	0.010948296	0.040906291	0.132655345	0.046283761	0.015502799	0.05173872	0.24509997	0.013335401	0.190185789	0.02323387	0.000733558	0.004931916	0.008385309	0.008957349	0.063599293	0.034047605	0.221189942	0	0.159395899	0.204687859	0.046256499	0.0298149	0.085747488	0.186553698	0.091591931	0.011063451	0.019485462	0.010487259	0.042985427	0.002538894	0.151748168	0.057921882	0	0.009924384	0.008000404	0.059852569	0.096798892
ABCA17P	0.107602836	0.116186228	0.094158447	0.103043428	0.237670255	0.048044123	0.030810477	0.097883682	0.147881715	0.063293779	0.032246038	0.089734041	0.097740658	0.129883597	0.058947145	0.065329826	0.104953995	0.071396761	0.079671328	0.041668018	0.136096817	0.067411446	0.072364527	0.065824194	0.085152848	0.069304321	0.088420092	0.090554511	0.152688084	0.028588003	0.101228657	0.094032182	0.091655602	0.09545472	0.142165899	0.122356613	0.117736263	0.08024957	0.069099189	0.097369748	0.145505735	0.039287594	0.048156354	0.119408409	0.046954245	0.038393204	0.055129952	0.156292229	0.110181655
ABCA2	7.441671872	5.665624411	6.007294902	7.931668104	8.343780653	6.535064088	4.625200932	7.19860537	6.12444635	5.562675634	5.814456838	9.214852545	6.728774976	5.36366632	11.02738462	8.721070624	3.891406017	2.424964385	6.228611161	8.406596382	7.503520158	3.591727539	6.976503739	6.358027791	6.093534069	5.210847197	7.811862503	4.437035206	6.662332605	4.611740616	7.578235522	5.487513672	6.638613956	7.112321753	7.322527315	6.71014834	6.071138932	6.480342613	4.375660036	2.797070541	5.815427238	6.810773401	7.865594643	4.413834561	6.045397843	5.680794093	5.142321225	8.685652624	5.563128998
ABCA3	6.653610782	10.368521	5.856738399	9.03203905	10.03620274	5.058977251	4.811545013	10.51086099	29.20291989	6.525736523	5.47857716	14.38927266	11.57021136	9.656591964	7.871999558	5.789175904	5.339004665	3.034949284	8.120819693	6.556301905	5.398803002	6.809232931	5.997294436	5.882473532	5.680473947	5.378364732	7.892073045	5.128236237	6.772788484	4.351469316	12.30284417	10.03486292	5.760389657	8.030944793	7.657661794	7.323339146	7.886201077	6.805199212	4.849815033	2.985301186	5.283744264	7.473359029	7.730789182	5.461570667	6.134122321	6.277581137	6.428389788	6.087999475	6.324211156
ABCA4	1.578291426	0.395827962	0.155826191	0.891216969	0.456756487	0.049839872	0.087392828	0.671307346	1.731401443	0.496496787	0.145399119	1.048147119	0.407419199	1.165021384	0.327988599	0.429134969	1.291170588	0.405028772	0.747460531	0.589297573	3.320501028	0.368438587	0.20985282	0.341827401	0.630586258	0.694437574	0.412943671	0.346449227	0.845298951	0.149838109	0.494830633	0.667814626	0.530048049	0.480625021	0.488719698	0.468799813	0.20763273	0.205852233	0.20393801	0.33009712	0.806057341	0.222421506	1.017454086	0.436052868	0.131736402	0.426252581	0.504727115	0.580024745	0.526472372
ABCA5	6.410085207	4.094265964	1.883255279	2.524000143	6.454846274	3.281461359	3.94192797	4.742392139	3.845124368	4.630486966	3.693393009	3.938892414	2.43799691	2.802682231	3.768017677	4.069130963	3.752999268	5.308613736	3.859648494	3.478122317	3.565499265	5.068856063	3.667581909	1.581439788	2.232550525	3.592429331	2.410497423	3.294501727	7.131551016	5.79236191	3.155537122	4.880187847	4.087022764	3.931534035	5.070372636	5.095699111	3.808394454	4.014774962	2.683404844	3.507714407	2.252326681	2.965185818	4.007688236	6.695046445	2.613754809	3.735697005	3.228449888	4.80667167	5.406671251
ABCA6	2.997156465	2.282154485	2.323987363	1.325241451	1.334856225	3.552725999	2.35509497	1.125454827	1.034371164	4.364365352	3.720718466	3.387062135	1.853719514	1.295204165	3.036461478	4.116596446	1.739349646	3.355084644	1.533949103	2.88009392	1.486368084	6.565122408	5.638878671	2.212348841	3.7552486	2.022315723	5.109560603	2.170330334	3.096664414	5.693405041	1.159073955	4.348440786	2.976009939	4.10741135	2.067707305	1.164781069	1.401771457	1.671422769	4.348195921	2.838444101	1.471425774	4.254875401	3.076088801	4.526142405	6.794781344	5.382006374	5.313653167	2.257547464	3.187587951
ABCA7	1.881557407	2.20803303	2.398410887	1.747070722	2.152285362	1.341183564	1.283022357	2.12564535	2.454750294	1.935928977	2.334069548	2.077366258	2.966222213	2.651548012	2.964167073	2.302721729	1.553332854	0.857274875	1.945181749	2.925445771	1.582594358	1.059311209	1.521766898	2.473490988	1.801658289	1.793539203	1.519326259	1.371239129	1.767652111	0.910565131	1.877671949	1.557994997	1.862084906	2.322635267	2.133051161	1.831477872	0.980564218	2.278298761	1.747203375	1.059898764	1.878191379	1.655322677	2.029670006	1.226607975	2.127451387	1.496221763	1.951496202	1.84426961	1.27479098
ABCA8	5.021349047	7.553671729	8.963515795	3.596062589	3.037750506	21.43279541	11.78766918	3.06204499	2.902202169	16.75454782	19.67271392	10.78430125	8.599775237	3.74489663	10.92418204	12.69818885	8.129465538	13.10429826	4.413532446	12.74416351	3.967347273	19.20851299	26.45305533	7.751285908	8.88049501	8.292137445	30.21133286	9.497121194	8.18722586	23.65436858	4.613366129	10.28846842	7.805409514	13.35355331	5.002016789	2.294267511	1.760405535	6.649056986	19.75186803	6.656531031	4.241846881	11.50190211	9.137255982	12.29615017	12.26554686	22.27863636	16.58603956	2.748382275	9.03976072
ABCA9	5.604267152	5.059007432	6.00624933	3.288707853	2.286101772	11.16891615	7.392228237	3.319102468	2.009166513	10.78071444	8.00541412	6.687717896	5.443616178	2.219762714	5.12823579	10.105018	5.059843297	7.582572788	4.47445272	8.36681929	1.680305676	18.87196865	14.8461973	4.712317364	8.047530049	4.006935198	11.47630937	4.737382105	7.036230401	6.537879283	2.719939869	7.856991271	4.41267144	5.615419113	4.049295416	2.521117929	1.168746583	3.063342434	13.56280873	5.657305516	1.81859481	7.210069798	8.816016834	11.66576115	10.18903872	10.72528131	13.81938211	4.397122463	9.863672287
ABCA9-AS1	0.03523566	0.055880621	0	0.053658401	0.033497218	0.049709552	0.041687281	0.041847002	0.018317856	0.054670644	0.035449072	0.028184978	0.032234804	0.019694493	0.038119076	0.07580906	0.014128064	0.056350848	0.019463371	0.032719249	0.032643374	0.101055681	0.177823403	0.018877196	0.0178307	0	0.025357293	0.036199778	0.078681919	0.06769039	0.017456284	0.061660791	0.007197132	0.039351129	0.042077376	0.027358054	0	0.00588139	0.110491474	0.004460066	0.011425641	0.048588833	0.045376953	0.136131207	0.034412175	0.054868897	0.070175451	0.057272303	0.085500791
ABCB1	7.017247301	2.824321159	1.664545321	2.692706162	6.362002193	1.48797959	0.695036326	6.434380654	3.37480305	2.907595522	0.782714116	4.829808569	1.347401101	3.930164049	2.006260954	3.431453682	3.123715175	4.313587912	6.849278472	2.55444576	3.614328782	1.602896957	1.243509707	1.425814612	2.720325716	4.109954508	1.680208204	3.057341263	9.865261688	0.56024199	5.575871199	2.017335282	2.535185562	2.07380764	7.788528221	5.544011076	2.384345587	4.164633876	1.194929319	8.025246454	2.344785254	1.098209535	3.349474575	4.887352165	1.098747675	1.821465926	1.921952054	6.052895674	7.76178939
ABCB10	5.686433741	6.774850077	4.222485668	4.188560406	5.337296929	3.575224645	4.59804049	5.170040306	5.160461892	4.937197286	4.756722465	5.445276781	3.487508863	3.085455215	4.413357868	4.745631808	5.095088095	6.506667349	4.320904943	4.6018978	3.917754548	6.763496503	5.339012224	2.201482004	4.277880693	5.43949966	4.305159192	5.925587328	5.667735685	5.876444696	5.917233265	7.692949009	4.864118373	4.644468731	5.312522891	5.237466659	4.12563482	5.330147801	5.001923176	5.486520876	1.830142927	4.494505094	5.679777876	6.585310582	5.687367917	5.384784026	5.221412696	4.627133771	5.683054782
ABCB11	0.008765673	0.060240168	0.143429164	0.020764721	0.027221774	0.209197985	0.130065369	0.02082079	0.026582406	0.089434037	0.326661723	0.044991454	0.053015436	0.022864118	0.247822098	0.280241547	0.128480999	0.028037114	0.033893698	0.030388058	0.006316164	0.719559868	0.866514117	0.021915285	0.051750915	0.049753196	0.132472289	0.026266098	0.036537983	0.199267728	0.002533211	0.06105733	0.096087517	0.064719403	0.122123231	0.031761048	0.01717277	0.037553662	0.464992995	0.041422942	0.02652896	0.172359921	0.092189829	0.039510028	1.148575652	0.154348731	0.148126294	0.007387743	0.022058057
ABCB4	0.152635468	0.261176765	0.258455239	0.278316257	0.101573364	0.443772509	0.243252294	0.102563365	0.127899893	0.257787797	0.265193972	0.137756241	0.190774923	0.133583013	0.149047928	0.275404553	0.191654526	0.210378431	0.170843414	0.185374149	0.147608104	0.349438155	0.197910432	0.195825088	0.232989954	0.193787837	0.37096405	0.126377996	0.215565079	0.241138466	0.160190641	0.212733069	0.180907905	0.256442214	0.127111245	0.138262701	0.05606758	0.206500042	0.170827573	0.355900679	0.161832761	0.19386257	0.223292068	0.143545269	0.133867218	0.323326726	0.320715959	0.144721979	0.174358431
ABCB5	1.386865438	1.407851192	0.34943954	0.598903054	0.443602032	0.299045353	0.254150785	0.716376187	0.087270523	0.992089613	0.230431417	2.676492013	0.734032132	0.526397408	0.401384773	1.44468795	1.14235811	0.950365622	0.706199867	0.858144219	0.049204265	0.685458159	0.59703988	0.29876828	0.590327726	0.369131417	0.248441393	1.265711548	1.599398201	0.35763119	0.160693233	0.147615391	0.867100129	0.235141804	0.403845143	0.247425326	0.224558496	0.581302678	0.45056876	2.54265218	0.608927321	0.394097175	0.784133547	0.615583053	0.136159872	0.389896946	0.271999047	0.64540557	2.023687017
ABCB6	0.948437392	1.462865249	1.411738891	1.130211204	1.219968052	1.177915832	1.631400307	1.335876662	2.004564654	0.827961143	0.995272722	1.206214164	1.617169423	0.825882245	1.370778096	1.031407966	0.80887805	0.369949848	0.864639845	1.191634421	0.63131428	0.793366371	0.819890048	0.892819435	0.576157703	0.913620351	1.160459518	0.774609189	1.21433688	0.741584591	1.10054242	0.927194053	1.108012712	1.005929763	0.82872855	0.749118346	1.240606403	1.054107785	1.368605662	0.538035671	1.207671644	1.125773541	0.947089508	0.765245318	1.324455526	0.933456448	0.729282945	1.082042457	0.974128604
ABCB7	10.9966105	8.317987713	7.119783781	9.867605224	11.65459585	8.432463999	7.638176627	9.611384737	9.09612598	7.735452643	8.88625891	7.696657884	8.51861669	9.056035369	8.181714253	9.274834846	9.785563501	10.49105602	10.81612947	7.576103557	10.53265387	14.34480281	11.44791336	6.372780315	8.602907468	8.389220923	7.709470946	9.238439425	10.49819906	9.564808402	8.650720236	10.55292262	8.557051208	8.378809246	10.75357259	10.64050196	11.48153159	12.93737459	8.377425392	10.33621131	8.115071465	8.136366386	8.512176497	10.07302178	13.09539677	8.366490671	7.957535262	11.00626677	9.894021622
ABCB8	2.160227614	2.316336916	3.697953487	2.833605979	2.737787653	1.912421412	2.313061385	2.540665996	3.41874935	2.145664128	1.913000692	2.829864149	3.336275714	3.358727518	2.619886224	2.240060637	1.809893411	0.943612842	1.726665354	3.112218801	2.573561966	1.039984473	1.465731837	3.020843357	1.958722249	2.51325408	3.172631241	1.71874307	2.3519174	1.093236259	3.052493806	2.699644888	2.392583994	2.22019579	1.973262283	2.761441323	1.788372608	1.610484067	2.253685508	1.034165945	2.239455098	2.510561816	2.175057585	1.843578826	1.981031435	1.726172202	1.81024182	2.088989933	2.079584086
ABCB9	0.50278333	0.589047829	0.585914496	2.447775667	0.617925515	0.202689568	0.162945328	0.609225453	0.413116504	0.698803467	0.161489182	0.638816731	0.445978247	0.450809193	0.380749085	0.446105351	0.550906988	0.351331971	0.681596288	0.575603745	0.46387026	0.287962943	0.217916039	0.617186258	0.487369334	0.524902274	0.361284035	0.68406714	0.815408552	0.162068562	0.765772815	0.313332127	0.552112276	0.604927502	0.718056562	0.449284655	0.770362677	0.268589815	0.192638904	0.372244904	0.552627614	0.291486691	0.638012042	0.406870436	0.191602361	0.323780571	0.221017559	0.697179531	0.484071326
ABCC1	9.733753866	10.943507	7.359699306	5.292650552	5.894369549	7.966259259	4.53946286	10.83805383	13.55702687	8.213968162	4.059556416	9.267257901	9.057157131	6.498896845	8.419932797	6.54848066	6.740277213	6.166015474	9.042386675	8.185479277	6.798971969	3.401171785	4.567914735	5.250610007	6.658065736	5.961980805	7.393327537	7.330132569	7.408197835	6.639600685	9.463875498	7.639493115	7.318025259	8.234896828	7.165493368	6.466655327	5.371642317	4.264593886	14.31601192	6.080680789	5.109742945	9.163280146	9.215295332	7.902682922	2.845671085	6.47069081	8.962085143	5.852569889	8.247838311
ABCC10	3.967952173	2.929364859	2.966864572	2.353196767	4.002302195	1.32394809	1.380146584	2.846056146	2.546081097	2.79449734	1.329334736	2.903631544	1.943619484	2.511583952	2.949868511	2.259650715	2.142718546	1.23431372	2.848696188	3.074225025	2.908106088	1.328297302	1.241146613	2.653503646	1.879800932	1.993948238	2.235559796	2.23960098	3.422794887	0.940769729	2.894481054	2.423128955	2.995095167	2.552232834	2.45481228	2.578932886	2.681176459	1.712195354	1.767720046	1.765321084	1.861766082	2.270664822	2.691273029	2.402728675	1.51162599	1.818894086	2.022422824	3.015434335	2.876371085
ABCC11	5.372119795	40.04853884	0.887451803	2.568789464	2.164877374	0.051287633	0.167741678	30.71873579	99.51276879	0.135374928	0.140811594	0.418748241	18.98595828	3.35072108	5.732625024	2.16533983	0.520869587	2.593033443	1.344105387	1.582572947	4.566963452	0.525489539	0.160293611	0.101277654	1.055973673	11.51593641	0.104649147	0.287587129	5.749691635	0.42901279	21.87909701	3.713810455	1.871254433	0.100147581	2.996748779	9.352401278	0.33881021	1.655377872	0.025649806	0.038653908	0.815754528	3.130423393	1.198527768	3.892549932	0.177523125	1.160085247	0.429153767	2.951897316	5.081189841
ABCC12	0.137264607	0.560230209	0.024102601	0.00478179	0.018806244	0	0	0.517827782	1.379176563	0.003986179	0.00177697	0	0.338250713	0.069106382	0.06420324	0.048001417	0	0.087162859	0.013008646	0.015745261	0.026181247	0	0	0.00757012	0.007150455	0.309349307	0.006779176	0	0.130418939	0.007755758	0.49877188	0.117817684	0.066382349	0.005260188	0.01687384	0.12616774	0.002965965	0.007075653	0	0	0.004581903	0.034640107	0.051558264	0.038993745	0	0.042314399	0.002558337	0.091869198	0.078099233
ABCC13	0.002807435	0.004452343	0.027934619	0.008313054	0.001868246	0.003465575	0.004359435	0.0033342	0.021709956	0.023561656	0.003707076	0.007859829	0.026967561	0.001373031	0	0.001112661	0.019699176	0.066224672	0.018092234	0.03102256	0.003034374	0.009393661	0.009134794	0.003509471	0.001243093	0.013278965	0.004714189	0	0.00146278	0	0.001216991	0.112273829	0.054189937	0.005486844	0.001676278	0.002543076	0	0.001640119	0.003851538	0.002487521	0.004779332	0.00150553	0.025308168	0.005423193	0	0.00235401	0.030243833	0	0.005298501
ABCC2	0.487842332	2.432095671	0.416527042	0.034325763	0.30214147	0.494882044	0.182507277	1.987665434	6.921001443	0.305221566	0.127558641	0.270452771	0.701110429	0.148822679	0.234097126	0.233545276	0.323103147	0.225944629	0.133847112	0.241750729	0.130514131	0.151918643	0.606195669	0.129816061	0.434158373	0.150784438	0.409587559	0.273545903	0.246634316	0.294609296	0.586264486	0.483780892	0.217542336	0.39018572	0.164387656	0.166261342	0.13484289	0.110049563	0.669273911	0.160489391	0.172677157	0.181315838	0.573303916	0.359222994	0.140337841	0.407026492	0.208135031	0.262569533	0.597093936
ABCC3	5.537152694	3.123279836	3.890101684	1.783763843	2.758632171	0.927594516	0.262540113	3.668262978	3.620405859	4.535118957	0.092332961	4.365300147	5.353445154	3.665861394	3.321831276	1.510167647	1.927455532	2.224471853	3.393828309	3.461821789	4.788475779	0.691433604	0.196474486	3.980469009	2.695080433	2.77230979	0.880630083	2.631628633	3.112641655	0.469159641	3.432477601	2.373411147	4.172270651	3.661318126	2.084455088	1.932844303	2.339315163	1.397463269	1.183388793	1.914200731	2.615323864	3.93231155	4.732374705	5.60668891	0.144481739	3.461466049	1.523774905	2.717313486	4.022650833
ABCC4	1.139530757	3.559440284	0.587359391	0.665729866	0.783935159	0.686701004	0.581857196	1.597951	10.58422524	1.138435161	0.418535035	1.093965722	1.2758081	0.999768202	0.880439021	0.826964325	1.285818277	2.393441323	0.997339074	0.903359259	0.503476414	0.556471848	0.699684179	0.719461223	1.193236185	1.471296425	1.221781133	1.474264798	0.962819543	0.51954752	3.190800674	0.962586169	1.100878679	0.900368652	0.806821933	1.046177007	0.543027616	0.481297628	1.447135897	2.061994948	0.631347426	1.059086173	1.321661541	1.427844322	0.496762786	1.186288145	1.129518875	0.871174467	1.155246646
ABCC5	5.965802389	5.032081796	5.600580263	9.392380115	5.536149497	2.21011663	1.130313405	3.26839991	2.632961604	4.086273433	1.176564662	4.034663187	2.802473531	3.286343227	2.669834649	2.843543352	2.257189086	2.785464321	3.928529714	3.12962005	3.928546307	1.943773908	2.297943276	2.395978862	2.248396557	1.859202282	2.290696744	3.521663223	5.159890694	1.741227034	4.693197756	7.817418623	3.808831188	3.700545831	3.476475883	3.013630325	2.771769211	2.036587404	4.762723571	3.549243704	3.660819066	3.17597193	3.365936574	3.298462527	1.184867942	3.722749859	2.39583275	4.315654821	4.609244832
ABCC5-AS1	0	0.050893408	0.04257498	0	0	0	0	0.038112256	0	0	0	0	0.068501822	0.062778822	0	0.025436998	0	0	0.124084177	0.041718787	0	0	0.029833463	0	0.028418866	0	0	0	0	0.030824591	0	0.06937129	0	0	0	0.029069147	0.047151885	0	0	0.056868224	0	0	0.096430056	0	0.054846697	0.107631951	0	0.040569577	0.060565592
ABCC6	0.667015644	2.551416674	1.43701681	0.318372704	0.900999398	3.66958131	6.756618144	1.364422785	0.597771803	0.760815429	6.632432829	2.394185037	3.347042144	1.061422205	4.701379639	2.883453176	0.799144919	0.577944166	0.354146322	4.263180936	1.082476849	1.455019982	4.847833134	1.386367172	1.273070458	1.61984753	3.82150747	0.758907117	1.093455573	2.874516492	1.085798658	0.786226311	0.748724571	3.318053083	1.711945535	0.744887763	0.254522868	2.09609811	1.420427165	0.13760771	1.918514691	3.128516323	1.914568434	1.034638851	0.789490592	2.86488374	2.144955542	0.473224072	1.65155615
ABCC6P1	0.052640025	0.118266727	0.145494503	0.093522948	0.198503482	0.254506098	0.554018011	0.265697185	0.175597282	0.090955982	0.405466202	0.135092381	0.276233446	0.102978494	0.079726754	0.333802217	0.160057668	0.129785033	0.079154446	0.347867318	0.104307837	0.469688503	0.473057335	0.115155847	0.151503783	0.356876347	0.375666342	0.189281267	0.114281035	0.189610317	0.026621978	0.088505177	0.056448509	0.76588085	0.141437587	0.079472049	0.045117936	0.384407371	0.144434351	0.050528353	0.323604404	0.21171759	0.16476864	0.245741287	0.127453429	0.220690987	0.216824126	0.038819563	0.219393605
ABCC6P2	0.223593841	0.177299968	0.185400794	0.198624101	0.278987975	0.120754518	0.260400356	0.365127441	0.381409391	0.248364485	0.08611294	0.27386796	0.432540983	0.300720469	0.402143867	0.232617451	0.235336558	0.290536867	0.288185598	0.308842977	0.211459553	0.112221536	0.051966181	0.279506361	0.210384048	0.237956095	0.09386358	0.05024946	0.233001733	0.241616713	0.109040995	0.191323914	0.159847175	0.364159315	0.36713752	0.177221932	0.26693133	0.130624742	0.134203026	0.086675199	0.650264339	0.269787577	0.482911334	0.296946239	0.047768061	0.187481467	0.141689608	0.530003669	0.342867609
ABCC8	3.557267341	1.20436719	0.162027384	0.391878202	0.990040981	0.052080253	0.025285753	1.081234233	3.854451954	0.25213258	0.070369913	1.317932555	0.699142043	2.643291295	0.413663402	0.492827766	1.169605566	0.520247091	2.441268014	0.808278409	1.665608327	0.112933475	0.049543443	0.136013473	0.336259168	0.424316419	0.328120931	0.630772328	0.284615416	0.076784066	3.586528537	0.792017896	0.742925004	0.42819075	1.039456442	6.573332745	0.639479177	0.295770222	0.039602423	1.880913558	0.587186606	2.222005989	0.780673718	0.193024216	0.049336133	0.169431397	0.098498631	0.325634004	0.880068628
ABCC9	1.623536789	4.112968057	2.63473181	0.966168602	1.553958869	12.33553464	10.65855827	2.098756922	0.784078323	5.745894195	11.72476676	5.393890559	2.119600869	1.183299175	8.452649006	7.750656237	3.844187615	4.996904195	1.051367412	5.386205476	0.935785293	14.3480898	16.94806611	1.904325219	3.597899113	3.74735534	10.58619446	3.338289308	3.669333575	19.49209669	0.910578077	2.716721291	3.342567349	3.964577682	1.734200294	1.611516552	0.61186393	8.965898527	12.65895762	2.513925525	1.202468481	5.522102016	4.138066068	2.423447772	8.502294503	8.809914566	8.250618991	1.314456433	4.479281853
ABCD1	2.741332201	3.535522833	8.453119935	5.630533427	2.564843952	5.912081061	6.728413819	2.73630329	4.806803532	3.20520049	4.932805852	4.658611281	7.449326322	3.116131333	9.052384602	6.741423463	4.361009363	1.051954753	2.790853363	5.907273745	2.517143696	5.819944577	6.696805446	5.724730029	2.676395219	3.00024429	6.185350503	2.243757708	2.812214091	5.187757595	3.067169752	2.013750391	3.746708469	4.595582153	2.042295594	2.054837789	1.922522587	7.319961492	9.609436668	1.603548217	3.538939264	4.263425525	4.166789873	1.950612124	14.98539253	4.606109727	6.02936478	1.815960599	2.747922291
ABCD2	0.188193574	0.635180405	1.273986998	0.465809816	0.513788692	8.348314089	20.04150451	0.598878071	0.12511671	0.767084474	13.57617645	4.052889559	2.20431351	0.306799038	6.679967865	11.20321572	2.027045803	2.936384255	0.223900529	5.438864435	0.365088071	14.23432494	22.80916498	0.597182725	1.771286238	1.825932205	7.713907048	2.04311422	1.772550508	10.0325743	0.267748841	1.682911767	1.997394621	5.925747127	0.913346743	0.354058298	0.085082016	13.66121103	5.031276541	0.508796477	1.067925658	6.166572159	4.476894425	2.167247098	8.989477356	7.614796623	4.73051755	0.329421325	2.529516416
ABCD3	13.94372931	12.23766813	4.352573993	12.70782154	10.35534053	6.125442885	7.625573388	15.3785207	21.38842312	8.785052717	7.009560231	12.01499476	7.515895245	20.03544078	8.255266707	7.901471161	12.41799667	14.99924703	11.47036843	11.10888782	19.18366584	7.554916763	6.831259909	3.938510969	8.701868888	12.30059058	6.655151298	12.21430788	10.49836621	8.896303368	13.14054933	19.50925379	9.032492141	7.067833931	11.42826892	20.91341694	13.60265091	10.14098988	5.489498623	9.852274142	7.692166095	12.0932996	9.623768317	15.37014257	5.179515176	7.71389991	8.001387785	9.028967413	12.09839788
ABCD4	5.684546402	5.852248566	6.815283729	3.455932518	6.428119655	3.769180459	2.901488716	4.686260176	4.089509854	5.427996513	3.01575839	5.336142051	4.651120581	5.221151931	4.04225657	4.998362888	4.549137883	3.472274539	4.065963083	6.008842139	4.513433169	3.751256621	4.962343558	5.522629249	5.146553264	5.468422288	3.983004533	5.582202754	5.512358277	3.035106172	4.478983122	4.035509405	4.61113028	5.085311032	4.318533154	5.023333611	3.616354379	3.974703533	5.034282726	4.88318013	4.135439851	5.095433777	3.857774066	4.419579262	3.930773757	5.071540453	4.705114148	5.847658796	5.346434714
ABCE1	12.12941494	12.86602406	7.222143681	9.78537566	13.7133923	7.295164421	7.562756474	15.83753717	13.50463811	14.12990416	8.137669843	11.29582153	7.622875064	10.02433999	11.1047045	9.404953491	12.28516936	22.72901893	13.68576846	9.759632345	10.06675973	9.912726178	8.220935706	5.480613923	10.57553327	13.35821836	8.080024948	14.97441539	12.64227332	10.01472028	15.0584483	21.26944428	14.58786946	9.862896106	15.1300667	11.90776203	16.52655125	9.400376173	8.246054507	15.24068392	5.766483859	9.814203145	11.73774654	14.70161161	9.086228583	9.221653023	11.90168111	13.11399118	13.49079953
ABCF1	15.869246	15.02433482	17.61021842	23.14727202	19.52202782	15.19012585	17.59235748	18.11966848	18.73006821	17.93245027	15.0359459	17.70517304	19.01856983	19.51926558	17.15058403	14.24314428	16.64312836	12.80391067	20.1275985	17.32528725	17.71310204	9.16111562	11.02522896	15.51979847	16.56405202	18.76745641	14.37133802	13.7599976	16.1000405	11.57050068	21.03119455	17.31178979	22.18075701	14.59801008	15.5490927	16.54820493	21.02881283	12.7448146	15.01472066	16.36065348	17.9348342	15.06090292	16.92838906	15.51070657	13.76296793	15.50207071	16.31683255	16.36005201	18.19054682
ABCF2	10.82781327	11.97206775	11.91416016	13.0572796	13.3932543	10.1039722	11.13902331	13.98868014	15.04092393	12.62539007	9.180237856	12.56138813	12.66170239	16.10178703	11.58722222	8.872365486	12.07076021	9.675565032	15.46471593	11.96928683	13.26470984	7.250487592	7.165812673	11.17520377	12.31263346	14.83307808	10.81819968	12.44680715	11.66069105	8.508931611	17.21425876	12.9394456	13.43512724	11.25545787	10.56239968	12.81812149	14.83065648	8.353834734	10.76040516	12.49312919	12.4961018	12.9196386	12.3638594	12.56942333	8.691956048	10.74729713	11.97760183	11.4085792	13.05952386
ABCF3	10.5935607	8.96634916	10.53412278	12.46178368	11.52946339	8.117361291	8.42317052	9.63933383	10.55542249	9.763334929	7.106723781	10.13963642	10.67415461	11.80388349	10.59427741	8.612385269	8.245223694	4.204251871	9.760716702	10.45755458	10.68760695	5.369607591	5.739713041	10.23276705	8.434268636	8.717074688	7.77063629	7.363755878	10.11759518	4.983644381	9.888547491	9.707846157	10.31130552	8.790030956	9.026219866	10.53075775	11.04225243	7.625837046	6.832469016	6.126128566	11.19947652	9.210436655	10.54426642	7.939860396	10.48289224	8.894725521	7.546461443	9.091512141	8.515578069
ABCG1	7.511806513	5.513931976	4.736652572	7.039157349	3.583452639	2.045778311	2.260348259	5.343996998	5.178624797	5.690729195	1.400451197	5.524354644	5.579378811	4.358046159	5.291944133	6.022472164	4.748100571	5.412868003	5.378082463	6.952506332	5.293975559	1.88570131	3.723704541	6.768342874	5.417608087	4.656737158	4.273372964	6.219977702	4.09714144	2.654691756	5.608690418	6.603411676	4.443808927	4.514043544	2.516403236	4.470232654	3.844068775	3.671636133	7.417931542	5.60787949	6.728164718	5.261210358	6.032801989	4.963576945	3.15182578	4.051298465	4.412701889	5.206738381	4.571015147
ABCG2	1.806824336	3.682759519	3.089057172	3.302023258	2.070070059	1.295314246	0.523853397	2.289636208	1.618370083	1.955648319	0.442729521	2.125079304	1.742882467	2.341249938	2.369798813	4.070161065	1.919868328	5.776667583	3.301104948	3.022899563	2.35889001	1.794989019	1.798050748	1.335006092	2.573314255	1.239338302	2.184259532	4.800129454	3.471298682	1.407503738	2.89071097	1.35563063	5.650624851	1.86877276	6.239406735	3.624895072	3.165692738	2.161896057	1.85696556	4.282905684	1.58904324	1.957852008	2.168930358	2.89657893	0.366108489	1.364026288	1.215792844	13.04975515	2.062428312
ABCG4	0.038400665	0.038062523	0.031841278	0.011370763	0.022359968	0.01777606	0.027330064	0.025653298	0.02401827	0.023697138	0.027465824	0.05375416	0.020492651	0.051646619	0.058160313	0.028536004	0.017963286	0.011514844	0.012373461	0.040561225	0.033722637	0.009636628	0.031236887	0.078005273	0.031881155	0.059030516	0.044331121	0.01725998	0.027511277	0.027663977	0.052019504	0.027670343	0.020589468	0.050033434	0.017196349	0.026088528	0.010579286	0.016825408	0.016463159	0.042531011	0.04358178	0.038611761	0.018029699	0.032453541	0.049222964	0.028173792	0.033459512	0.021239024	0.029442546
ABCG5	0.036412888	0.032082	0.032205912	0.038336587	0.043078143	0.0249717	0.071201764	0.057660154	0.029446445	0.047937016	0.085478005	0.090616219	0.025909157	0.047489141	0.03063872	0.07055348	0.037852072	0.035587162	0.020858595	0.031558243	0.048102176	0.184109686	0.131644165	0.0606912	0.053743743	0.053582766	0.074731306	0.043644088	0.03794499	0.034975968	0.028061446	0.055391359	0.023139168	0.042171998	0.014494395	0.043978807	0.029723433	0.061454201	0.049955066	0.046602898	0.055101077	0.021696626	0.036472336	0.093786246	0.110636993	0.033924318	0.020510713	0.040918563	0.072540321
ABCG8	0	0	0.022477672	0.013378246	0.022549347	0.048800231	0.309858509	0	0	0.01672849	0.263490362	0.079055425	0.042193524	0	0.119749684	0.246209144	0.179644655	0.004515922	0.014557969	0	0.067144501	1.216940439	0.378017402	0.070597643	0.085021996	0.021369916	0.436227908	0.020307193	0.005885152	0.086794647	0.004896275	0.008138871	0.016149663	0	0.013488218	0.005115734	0	0.329931629	0.317662986	0.005003977	0.025638025	0.018171433	0.016970242	0.087275756	0.723914657	0.04735402	0.035787924	0.057117093	0.037305223
ABHD1	0.494103756	0.345404655	0.46145577	0.273365535	0.510517866	0.49356593	0.915319436	0.370619049	0.162655042	0.243930043	0.821271938	0.58699934	0.534299414	0.413350411	0.595727888	0.667355854	0.486599421	0.317119132	0.301661231	0.528242736	0.382966234	0.80052978	1.299463167	0.418546438	0.483624038	0.313660054	0.551306624	0.280528737	0.57586781	0.82119241	0.157822906	0.412252252	0.329995517	0.669195831	0.368777492	0.220843899	0.277024961	1.029294046	0.668944734	0.334110025	0.608730045	0.470671523	0.449326572	0.427000879	0.288898756	0.580567441	0.502623227	0.612320222	0.552154134
ABHD10	11.51841342	12.16758446	9.537683351	13.11762284	12.30657424	8.812852836	6.534474399	9.313040638	9.490995834	9.297020109	8.157334978	9.149808476	10.12421098	10.68670739	7.847406796	8.525907538	11.63393014	14.24591634	10.94175181	9.047950004	11.72795059	11.8555496	8.035728656	8.700277342	10.54451876	12.75313917	7.027185024	12.14579856	13.39441817	10.85331716	11.80461716	15.80267735	9.046564383	10.33402407	12.98152797	12.88880376	10.62888704	9.406797433	8.099302063	13.70198528	10.77124834	10.45161181	10.8236274	13.28095205	7.876156319	9.474283788	8.164160131	11.91006491	11.05746074
ABHD11	14.08410427	11.37662209	11.70668728	31.12046584	11.73526536	2.954449995	3.76412563	17.58571736	26.76905732	15.08769939	2.859349444	9.286974804	13.22148004	16.25232361	10.48639302	6.749361303	7.517232957	8.060091405	12.94927804	10.92419824	11.13622972	2.895281302	3.398642692	10.20031081	7.371697426	12.88795439	4.416386019	10.32013934	14.49855576	2.943135746	13.92645803	17.44019694	12.73867287	10.64884404	10.99269139	12.84127355	18.66522502	6.668452981	3.463900455	7.119310302	8.462312249	8.384964106	8.891028094	9.284797409	4.315277723	5.160408957	6.183321489	13.34143574	10.49840638
ABHD11-AS1	0.997982861	0.342208003	0.357843469	54.88521413	0.861562865	0.765798815	1.256501716	0.576601545	0.760699841	1.544637186	0.284926685	1.019432462	1.756065069	0.791485691	0.817032531	0.833813859	0.656102579	0.388223581	1.946802173	0.596100154	1.19526619	0.180499692	0.25075079	0.539477331	1.385394256	0.561343262	0.860542313	0.242467154	0.899436799	0.310897491	0.561228921	1.515974038	0.347087516	2.07345657	0.934083265	1.246066186	3.368655716	0.472724619	1.258127599	0.549675204	1.071409838	0.810007385	1.823616784	0.989965933	1.152468674	1.266507869	0.752059491	1.091161676	0.35633842
ABHD12	10.60876241	16.67837378	23.82260712	23.25400789	11.57249281	12.90069071	9.719145207	13.73048193	20.11362257	11.0380956	8.056096358	13.63385626	20.65932237	17.06146775	12.01917043	10.63223498	10.05255654	10.25899776	11.455803	14.41353053	12.50052093	9.581359516	8.744423758	17.90346142	13.8609642	13.66886246	11.58611632	11.70282675	11.20149973	9.448101297	13.83628152	11.24038789	13.76264251	11.83804512	12.23362487	10.997395	12.09221019	11.3184253	20.35303532	11.16939011	17.40512713	11.71245774	14.08604362	12.05682505	13.44292699	12.21869046	12.26605262	10.20440223	11.09619403
ABHD12B	0.155789915	0.150389791	0.238138226	0.220625162	0.067612522	0.953195206	0.732751991	0.18099891	0.098596559	0.140445533	0.822850827	0.398230143	0.285560418	0.096068268	0.384707599	0.287242322	0.285168174	0.28164555	0.048016072	0.303794252	0.27819833	0.516739263	0.475422144	0.160878113	0.224940057	0.243489128	0.301407911	0.194846692	0.22234193	0.871828201	0.132130009	0.180588059	0.319595435	0.485395522	0.137507586	0.122713142	0.134357407	0.399667178	0.204436575	0.090024292	0.276745285	0.406826391	0.31039238	0.385992449	0.266260719	0.715616845	0.476444857	0.085630656	0.25247702
ABHD13	5.718010376	6.00526003	2.685796904	3.583336183	4.375522387	2.700873257	3.222369032	6.760755728	5.617607295	6.976461287	3.755315558	5.276934841	3.581074532	4.462271182	4.680319887	5.001729654	6.628977043	10.16588683	4.230019847	4.699092208	3.903781824	5.286889412	4.34854858	2.935985106	4.409524074	6.070629391	3.773397694	6.478424387	6.772472228	4.739468582	4.683601492	9.091715355	4.99889251	3.456910888	6.02019748	4.776042368	4.453503474	4.974501185	3.686330778	7.07501213	2.454361777	4.466497259	5.549425072	6.552211469	3.156356505	3.922129065	4.884877305	4.252410667	7.351418201
ABHD14A	4.132918954	5.620960725	8.262482301	4.497858643	3.731657748	6.344030055	5.418491925	4.194303414	3.627559377	3.899468629	6.886407184	4.341233278	7.511694295	5.887415388	5.185957664	4.414784644	4.885113901	4.079122955	3.377197702	5.479827534	3.837655518	5.336657847	5.930962682	10.41984697	5.543244432	5.879490182	5.930279689	5.109184672	4.003425152	4.741905796	4.740944733	2.325892755	4.045072925	6.506422834	4.565064109	3.846943462	4.584658267	4.496171721	4.879827121	4.69942451	7.477573035	5.505213293	5.106433742	2.860914342	6.620074722	5.736776203	4.965265931	4.856799392	4.097142595
ABHD14A-ACY1	0.236470636	0.110300408	0.073817618	0.024713281	0.175875876	0.103025574	0.02879967	0.115640051	0.075929374	0.13047552	0.048980003	0.068150599	0.059385128	0.068029731	0.042135319	0.110258338	0.091096853	0.022245713	0.107570202	0.090416409	0.11275842	0.037234317	0.077589062	0.043471053	0.024636688	0.026317387	0.081751101	0.112538821	0.108714851	0.020041682	0.126626627	0.055127308	0.079554255	0.054371476	0.091360238	0.063001063	0.061314882	0.073136877	0.066791432	0.018487429	0.110507706	0.007459469	0.052247801	0.067175916	0.095094643	0.040822054	0.070517425	0.158266345	0.07875766
ABHD14B	25.83038055	31.87316789	45.51945524	40.6496382	41.49484094	42.28311657	47.00803073	31.8418672	31.16246246	24.03720616	44.09797051	25.66050077	47.62694799	33.45783537	41.00397044	38.7525304	34.85274123	27.01291853	33.93662345	32.71334901	30.70249933	53.74644717	50.56292513	42.80678378	37.29098254	40.78983513	33.28394095	32.74342111	29.4774512	47.57779077	28.94958507	18.00874452	36.76206906	48.55036265	43.13304665	26.26624135	49.62935019	47.63233684	39.21243562	36.7583262	32.23892393	39.056069	32.12727014	22.95730652	64.03514084	39.70400857	32.73097179	46.61376401	30.46309408
ABHD15	4.61324531	6.485565708	10.8343486	7.13656064	5.387046542	20.33753128	26.47664596	4.712497646	5.16903166	5.12587097	25.35105829	8.586845374	13.28652142	5.852587177	13.05393711	18.16727122	10.50584676	5.263607072	5.071042595	13.30190503	5.823976554	24.1702756	38.52055701	6.589185428	8.074249238	8.426883	11.70765245	6.365572822	6.318108441	16.4368872	5.114807899	6.681538051	8.279467347	12.16888736	4.973611391	5.385812142	3.201392449	26.39272087	16.38856245	5.034262659	8.022330298	13.41895268	8.656087462	5.309680134	38.01175363	16.74448421	14.23718737	4.936883843	9.544864149
ABHD16A	1.862759323	1.867909384	1.461635042	1.137497223	1.760519592	0.773936314	0.735324289	1.394506601	1.602360272	1.824907838	0.73056629	1.450885017	1.028879878	1.442741386	1.136192627	1.298420026	1.159569466	1.043239865	1.536745539	1.653673232	1.237770503	0.824570229	0.727726734	1.060086594	0.991690463	1.460453386	0.937155412	1.374794019	1.72965075	0.758865365	1.555271695	1.942863836	1.549315764	1.227689517	1.233402208	1.362358166	1.017052418	0.914624816	0.999341902	1.216997786	0.847280231	1.379849015	1.622593002	1.561146931	0.891915848	1.1091365	1.240125243	1.443184804	1.805680072
ABHD16B	0	0	0	0	0	0	0	0	0	0	0	0	0	0	0	0	0	0	0	0	0	0	0	0	0	0	0	0	0	0	0	0	0	0	0	0	0	0	0	0	0	0	0	0	0	0	0	0	0
ABHD17A	3.285206874	3.755898671	6.63854136	4.730312725	4.714983127	3.416782715	2.50498016	3.342579536	3.860870769	4.437082697	2.14091841	3.727014528	5.696469333	5.122236505	4.169900336	3.408557754	3.394663087	1.734959104	3.001884415	4.187957282	4.128428783	2.277206933	3.038148695	6.825115415	3.649636978	5.014158848	3.548644221	4.024299123	4.018703469	1.992245705	3.738791154	2.474980958	3.736717397	3.587230252	3.621544774	4.121786307	4.53883936	3.251242692	3.228892385	2.411225649	4.730129952	2.942372135	4.00761993	2.47687964	3.716629811	2.797786409	3.607433227	4.295749237	3.449441816
ABHD17B	7.161652555	6.195132921	3.394300702	5.006364439	6.099437072	3.013820101	3.638462083	6.077017834	4.951361589	5.504251639	3.855176484	5.596370706	3.924987701	3.940362964	4.183101636	4.991308128	5.867467697	7.349483042	5.814958892	4.906405646	4.898326346	5.024028067	3.948371604	3.083785696	4.977335333	6.534236312	3.775114531	7.178633833	7.75980815	4.323828651	6.319230917	7.601427312	5.29440423	4.221546698	6.304841613	6.091042414	6.472094167	4.599886929	3.949584749	8.616986886	3.538647426	3.927829949	6.358191833	6.612580115	3.494655803	4.038862592	4.544727692	5.099194138	5.673372838
ABHD17C	4.456688536	4.672455428	2.554451839	6.974309918	7.754065789	0.737625614	0.704500107	4.913433675	6.172427992	2.876220968	1.044731178	2.515180947	2.551055434	3.527184951	2.174563507	1.911029003	2.247830729	3.908781009	5.535550134	2.530054046	2.848007621	1.643935658	0.972141526	2.017852708	3.039047878	6.343571406	1.539917824	3.461684909	3.878821195	1.789653503	6.810297104	4.987464883	4.135384591	2.692519875	5.282401915	5.908947342	7.846986256	1.716354003	0.905168725	8.07415885	3.065880459	3.569373201	5.829339121	3.374701682	1.042540893	1.680558518	1.619820443	7.821740665	2.764559613
ABHD18	3.100097523	2.772643999	1.172035215	1.260571485	2.657060674	1.207874728	0.991341332	2.191991945	2.314093216	2.142875458	1.287964308	2.32721464	1.175511734	1.462864556	1.352049751	1.916952717	1.85692666	2.770018012	2.133804353	1.902051455	1.884608774	1.976826178	2.123249991	0.773903959	1.266931526	2.325060661	1.304325622	1.892610972	2.742452568	1.338545173	1.877579209	3.697440252	2.075359831	1.734113079	1.763801127	2.526731833	1.287810884	1.83141281	1.482362018	1.744249433	0.963144082	1.830338231	1.585094114	2.960674738	1.466268263	1.59230536	1.642721395	2.368498294	2.122408317
ABHD2	18.93662604	14.22449837	6.589619161	12.47425116	21.88634102	9.031755942	4.855671629	15.76666621	23.94913994	12.1914791	6.826259468	14.3883358	8.572988086	8.033216345	13.16591257	11.7546643	10.28203508	16.47895579	13.56863179	13.19412178	17.99228931	8.226912507	7.924456989	4.906805761	12.28742488	10.44052591	11.61643466	11.77061429	15.95985717	10.6444599	18.04726672	39.04111381	14.80669639	11.02291236	16.70303593	30.18332025	12.15908777	10.72290234	9.428863859	10.15800054	7.692792173	12.90603004	21.1898453	18.11312042	4.570232892	12.04405434	13.4861559	17.93461202	17.22026145
ABHD3	3.423111733	6.779104487	3.205985698	2.682551328	3.207032593	2.791522681	3.179645799	4.47889711	8.555521072	3.046295265	4.339486923	3.073863618	4.823518276	3.793366487	2.897695885	4.494908674	3.379948999	5.446867536	2.123792875	3.629993094	3.457635609	5.56421928	5.457671933	1.383275603	2.570442826	5.354629834	2.245953818	2.819971864	2.995968148	4.228412377	3.846429846	9.841518199	3.267837707	2.380505936	2.325875741	3.328730283	1.88421783	4.507103342	4.521204301	3.543127388	2.179180721	4.92846372	4.247030567	4.10202052	5.025608104	3.893479825	3.626252788	2.606098206	3.887344122
ABHD4	14.14096451	14.8374916	14.67893252	13.77503284	12.42730343	22.95663765	14.3134995	12.44637644	13.54793334	9.080590006	14.04012993	12.62025662	14.9230377	11.33240267	13.58191118	10.8952413	11.06411411	10.15133124	10.12343963	15.65769614	14.89635319	10.84892735	10.8772366	13.62763479	12.70623562	13.54506119	12.67985118	9.826460997	13.23692794	21.85559707	9.454604442	9.366175264	12.45165803	12.60916837	10.40405572	11.51974592	9.18800238	10.59010004	14.51454478	13.7943168	15.45713835	19.35091721	13.39547342	10.71513625	7.274518187	16.56393581	14.36480664	13.23016776	11.3132508
ABHD5	7.17895626	6.892815741	7.768001041	5.76607895	7.369662622	14.70149822	20.50236861	8.892242862	11.02487172	8.826335088	24.19253915	9.398361699	6.694886898	6.646084387	14.37995286	19.97853271	16.89538922	10.94602016	8.586218248	13.07080361	6.200234275	24.85583189	40.93026021	5.255184397	6.55497452	7.280441276	16.05442293	9.221671027	7.86668705	28.06119388	8.095709499	8.60218579	11.64165668	11.26399177	8.261257096	7.448529081	12.32596649	16.47656922	11.31999864	8.000518225	5.185789605	11.56219513	7.285728492	9.770681886	34.24610803	13.7417872	12.135333	6.460347056	12.22357614
ABHD6	2.260324876	6.098601431	5.44673853	2.851050017	2.394383787	6.310318794	5.673968239	2.913532742	5.119940196	4.699537232	6.257232929	5.206897821	5.594760793	2.379088223	4.915990723	5.052529187	4.319629083	3.990406211	2.464673403	5.402623551	1.985251942	5.270269141	8.18305537	4.807101515	4.801806495	5.434844726	4.267288384	4.101498445	3.176989834	9.034954811	3.464834082	2.060830515	4.604881347	4.753603178	2.433798413	2.560304219	1.386375773	4.968389754	5.971780913	3.711970697	3.398181239	6.427231108	3.729954329	3.92888329	6.851848528	6.81098975	7.249442787	1.977464511	3.549668515
ABHD8	4.440285345	4.233778834	7.011270803	5.686738338	5.692162624	2.698570768	1.797763994	4.302856413	3.853753585	4.780903948	2.565887277	4.480582497	5.78583124	7.693885565	3.847335948	3.962255598	4.192433821	2.020343621	4.441464931	4.966782004	4.880184397	2.406314087	2.792047647	10.3010267	4.873025402	5.037957638	3.899553949	4.750688575	4.336145126	1.726958187	4.918308067	3.013057763	4.858911116	3.309738552	4.741306965	6.360211024	4.883143072	4.113859263	3.363490445	3.258472014	5.59587593	4.280263328	4.952316058	3.696705843	3.212477747	2.820906812	3.763205461	4.494191293	4.190097568
ABI1	23.86054206	21.09051532	14.34850505	16.93053851	21.21384085	11.39931486	10.53114065	22.47255992	20.40255406	20.39175659	11.23565622	17.20725301	12.68185041	14.33073224	14.8076977	14.83466073	19.205269	30.15580506	18.62126564	16.25406654	20.34374324	14.06434088	12.04470543	10.66498912	18.59283764	19.61144476	12.59444297	22.04905936	22.04971551	15.03596231	19.60379408	26.05073408	19.82052393	15.08638742	21.03247436	20.50832469	19.58719256	14.38763941	15.39550877	23.96487342	10.77201242	16.10402002	18.71537524	24.72439362	10.69051581	15.276656	17.45598837	22.09907973	20.60021301
ABI2	5.944530283	4.505555364	1.725378842	2.820181724	4.759063002	1.133959878	0.973663616	5.117001981	3.952665627	4.052856818	1.253867926	3.846848999	1.877572658	3.271053529	2.758170294	3.20658051	3.447366373	5.252225257	4.790798385	3.055973092	4.460237393	2.123077439	1.616825104	1.857154352	3.520204781	3.092739097	2.28452573	4.561500246	5.420908015	1.611673882	4.76115456	4.750604789	3.855436999	2.898084432	4.622874097	5.337437311	3.987595149	2.82574682	1.543451894	4.292586867	2.666418858	2.565497039	4.275224939	5.524146981	0.951482405	2.121968921	2.166587509	4.995937119	4.886396711
ABI3	3.088572014	5.617380599	9.658626501	2.054113682	3.596832024	2.783815887	1.795324032	3.100407165	2.202188872	5.566627443	1.364828984	4.074685942	5.43522628	7.468711636	4.510778056	3.288508794	3.686508218	1.960086482	3.427909608	3.983328771	2.497054177	1.459930898	1.150799108	9.552686101	5.128413494	6.573924682	3.30315914	5.696122105	3.895438436	1.442141556	7.018389321	1.916428969	5.379856496	2.834504306	3.183337513	3.463868217	2.215025066	1.976204484	4.127937383	7.905794509	4.506801475	3.57549095	5.505897058	2.699027641	2.702182413	2.738753281	3.456172126	2.688279604	3.550657832
ABI3BP	11.81788058	11.62793368	9.065298338	3.130763093	2.90124114	20.69611226	9.426715843	7.310727728	3.210488708	15.28958509	9.907249657	10.86998418	8.887846168	5.511560861	7.576945949	9.698927205	6.833978145	14.85455594	8.165461515	9.405207447	7.022285133	12.67380118	11.4976204	7.264865969	14.69188846	6.507998775	28.96538345	12.55604386	8.74345478	9.904271382	7.672484514	5.759392658	7.180329512	6.455680854	3.858852235	6.976918375	1.496709406	2.798471184	37.9689448	12.88978274	3.407553418	8.953398065	10.55252513	11.44622777	5.318950521	16.31567481	16.27922506	6.322734242	12.70836651
ABL1	24.6215951	18.85636436	21.56800587	15.76436387	21.55060307	18.87201648	15.9852805	21.56008357	19.39784595	25.53936956	18.48666165	26.65760662	20.36626504	18.85945446	23.64149242	21.33933122	16.89447254	17.42341987	22.85412011	26.58696526	19.05625435	15.15596899	14.50689212	19.88748882	25.74157433	24.30573391	25.23250008	19.14331497	24.23811808	13.87855612	25.47340812	20.21954621	28.82286406	23.94067237	19.22451999	21.84911397	15.40878669	16.12271152	23.07941049	14.64026023	13.42882439	21.11409478	21.76252432	19.89670134	17.42334313	18.63820188	27.51827903	19.26057486	24.54004686
ABL2	4.233530422	3.644178369	2.2954456	2.151498902	3.541785701	3.228927333	2.180135209	3.695738843	3.69349984	5.26735853	2.768347412	6.3934264	2.486434758	3.442488115	4.4276729	3.17124171	3.342597488	7.028319817	3.075781282	4.489711808	3.164616318	2.62110551	3.340449939	1.779670888	3.231321753	4.115477921	3.261801897	3.4189021	4.493291319	3.445973996	2.802239246	6.750645824	3.744837878	3.894778226	3.489675777	2.9936573	3.057659419	2.581360977	4.093172765	3.92815206	1.579672284	4.653830616	3.648554132	4.313799456	1.676454635	3.417458557	6.300766765	3.161859484	5.659840183
ABLIM1	33.55179649	26.942406	18.55368539	17.59535174	31.95963129	41.98378592	20.60947949	28.79572998	25.31556051	41.36273434	22.55607047	45.17160218	29.02235021	18.65595359	35.69963678	38.56235264	32.99919927	47.84833018	27.94121919	35.61385017	33.70463353	32.47164412	36.75228754	28.55972548	43.49062788	28.68311507	32.30848667	36.54147783	39.0564951	56.61720153	21.76524617	26.88024233	35.0183912	38.48093353	29.94112461	26.65362504	21.39060948	24.44775993	42.05132571	30.82143071	25.05354609	41.35245546	39.28326609	46.36599712	19.86497796	45.99576629	45.23999287	30.17239315	48.16894859
ABLIM2	0.472743509	0.615567083	0.640391324	1.081555679	0.755024756	0.859994155	0.584691855	0.641229722	0.484413256	1.35363229	0.444629764	1.044880355	1.048958917	1.23146747	0.80644312	0.53841576	0.849653549	0.676455041	0.452171851	1.145049309	0.489443743	0.349660339	0.483436249	1.698229866	0.85933126	1.416944823	0.835601554	0.943878254	0.513377083	0.430188791	0.604000707	0.537859731	0.889379484	0.745626581	0.511053839	0.416958928	0.413111	0.395372524	0.593944185	0.861996857	0.818910044	0.672484227	0.639245665	0.600796337	0.548566706	0.888750952	1.327584662	0.377460044	0.812383938
ABLIM3	9.453272957	11.42739092	15.40204847	5.149333261	8.927460751	21.15556842	27.3960156	7.189443148	12.82840001	11.5592899	22.54637674	17.77899621	14.12936589	9.391281719	20.40368273	23.49168569	19.90045566	9.699571381	6.518967639	17.19922083	9.156959604	30.64082831	32.5018628	15.47848197	10.89704408	17.43995866	11.98751271	17.73744052	7.63031295	40.50886725	11.28949844	9.723764953	11.6100654	21.31177243	6.057353324	7.917767808	3.495426328	21.78393561	20.01364749	6.742552396	15.62735192	20.21528583	9.39254771	10.60336267	21.33326228	22.76812402	18.00306932	6.054446481	11.78474392
ABO	0.838516493	1.089394458	1.068461802	0.594778214	2.865672803	0.716374184	1.31677583	1.201207845	0.379272442	1.443014334	1.693147901	0.73278059	1.076979302	2.492993079	1.087023593	2.386365938	3.512486405	2.405470943	2.069905305	0.837579819	0.734767035	1.122268341	0.647405865	1.24362515	1.055116374	1.080040049	1.610870545	2.23152207	1.624177746	0.780399674	1.353322195	0.974586201	3.728814606	1.237582879	1.827288412	1.634981694	1.468713684	1.187302118	1.429833398	2.573094692	1.400594115	2.522709159	2.338155684	2.534915004	0.336011546	1.247287292	0.723491689	4.446850898	2.498983605
ABR	11.12892802	10.70629697	11.5382377	7.160141007	10.93349324	5.577333012	6.296652138	10.87072915	9.637090532	9.173414749	4.971945099	11.74418004	8.42763421	10.41037905	9.299915179	9.266625222	8.757163626	6.133097044	10.53837343	9.531565182	10.07240495	4.877237648	6.951135708	9.462571291	9.142889732	8.611447305	10.34523715	7.771845727	10.59927676	5.933816747	10.98469369	8.097892971	11.02160711	8.626783011	8.617363143	11.46423709	7.290199267	7.384677999	8.339297727	8.073794283	9.813488232	9.046520381	9.675494839	9.398248532	7.427603024	8.076960278	7.650186046	9.418503326	10.00333936
ABRA	0.016389104	0.02599166	0.021743374	0	0.036354513	0.006743719	0.062209377	0.032440377	0.00497009	0.053940018	0.230837154	0.030589141	0.034984415	0.032061635	0.06619298	0.017321165	0.061332722	0.039315564	0.028164781	0.007102037	0	0.014623423	0.035551092	0.027316547	0.04354121	0.031007709	1.091636846	0.0196438	0.005692896	0.041979625	0	0.011809486	0.015622088	0.035589799	0.026095173	0.004948613	0.01605389	0.006383069	0.007494771	0.014521523	0.012400242	0.064451975	0.049247582	0.021106161	0.065358151	0.109936955	0	0.0138128	0.036086541
ABRACL	12.41679487	24.82376855	17.6547443	18.33159763	11.0506207	5.914297543	3.648462149	22.61142957	40.29046709	16.29698758	3.157699985	9.199811622	21.17728109	23.02708895	10.25784343	5.766143535	14.7380827	26.22612048	17.32932048	11.83749711	11.68533042	4.347696087	3.78947132	18.79859334	12.05113857	22.06844487	5.83379751	19.91116024	12.01127576	5.794740602	28.33714978	22.69325675	13.27031269	10.31158067	14.69296872	18.15518433	16.38296168	5.935057597	20.28675247	23.71513921	11.0743982	11.1112763	10.17578165	15.33639592	6.130672357	8.560462382	8.583733558	12.63718665	10.4270985
ABT1	8.084179773	9.065204885	9.47939362	13.89730539	11.17380425	5.676374904	4.892389048	9.279784981	8.287991149	9.186383834	5.287955213	8.487319707	9.37456373	11.08241002	7.088235128	7.30198834	9.578306984	7.521321749	9.788049407	8.69162608	10.3704608	5.286970029	4.630752338	10.4693863	9.156811134	10.28359259	6.564578179	10.62553721	10.0145265	4.088475951	8.513209001	8.403163079	9.45716381	7.806753289	11.75043784	7.840724766	14.16540794	6.619106472	4.894207456	10.7806262	11.23695759	7.29659973	9.063542379	7.51244052	6.882172442	6.230754886	7.018085913	9.671641386	10.26307472
ABTB1	8.307357548	6.470911807	11.79420415	4.615353527	10.83171154	6.82849505	5.123437343	5.011529184	3.859045511	8.083963063	3.417313072	8.158001787	7.847664054	6.854454012	6.735874493	7.393892927	6.075266769	1.908287157	3.896103261	6.841297526	6.722257577	6.882753559	5.909407869	12.26339271	6.127748095	5.302382108	8.392745859	4.330197603	7.371370194	4.521108823	4.32688879	3.14998381	6.502373309	7.357329932	5.351871087	5.636067514	5.380207197	7.647298996	6.927470835	3.903736733	8.76151039	5.50502231	6.954121937	5.399610816	15.16027278	6.567491957	5.76064517	8.50945068	7.331135442
ABTB2	1.174272321	1.81909393	1.220625443	3.444858049	2.424867212	0.960142551	0.366565994	1.394603535	1.682319898	1.987173914	0.993748418	0.70326422	1.579557238	0.917696862	1.178035061	0.758066535	1.186391864	1.439932424	3.12451095	1.479360086	1.609391195	0.595442098	0.368577946	1.002570291	1.33204077	1.213912628	1.865092745	1.382077406	1.61475402	0.43896375	2.062372396	0.983534147	2.306425508	3.623883125	1.944399985	1.173357743	2.801521701	0.731986459	0.77227941	1.037779327	0.669788885	0.821234542	1.114045403	1.900053149	0.543117954	1.197781507	1.346332631	1.293217479	0.759682271
ACAA1	8.26240169	7.54429953	9.916393437	7.255034597	7.503999168	7.333794143	8.700239971	8.331105233	13.83518822	4.805709478	6.978799188	7.412141461	11.17404395	11.43588782	8.115940796	7.55485289	6.434127776	2.162764831	7.092215736	8.929481808	8.339671525	5.36902507	5.440417029	7.463753518	5.936467566	7.357283673	7.781708213	4.497195882	5.824639615	4.341495762	7.141274719	3.974176371	6.744126325	6.846658896	5.94886217	6.701600211	7.381784835	8.970857717	6.851703621	2.664867685	9.619968844	6.678628296	6.281700279	4.73379017	9.219918061	7.609912924	6.565910587	5.221349121	5.84614363
ACAA2	10.14257835	13.45925937	27.05791905	11.80584729	13.19493211	33.12121888	45.58068977	10.08973125	8.860233402	12.85642041	46.92560487	15.38997312	24.53574668	15.10476786	22.07162158	26.89649107	18.18421891	15.3331475	13.57741531	24.79711377	12.94454799	38.53607219	55.49308789	18.48042244	21.05695098	18.31364281	29.77722151	17.97375742	10.56005878	36.88291188	10.92612127	13.49002152	17.00085566	31.46798497	15.48191192	11.61206974	12.07737148	39.05738044	39.69221563	15.88334979	20.40195609	27.65703871	14.80624381	14.87506818	56.38592955	31.75861942	24.58082831	10.44016317	17.83169485
ACACA	9.002858929	15.7438569	3.691746285	7.108404319	7.542549721	9.565128824	36.62068842	16.48815344	34.10307212	4.932928279	25.82798629	12.19588559	7.949099789	7.773900902	14.04547887	23.1720611	5.810781896	6.609590028	7.648744696	8.290928922	9.964460146	14.06408976	21.63645064	2.95347042	6.950097177	7.801842788	20.28155255	6.205257883	11.92089543	9.964565718	13.78686803	11.85551511	7.054030781	11.01252285	8.543002055	12.36210849	5.831167174	17.69485875	8.4097173	4.410343207	8.387029533	9.678176499	15.88705558	8.021651272	16.59899355	7.36933827	6.230744138	10.52577182	8.388592903
ACACB	5.051128236	6.266334595	17.6797469	6.503819873	8.28182873	44.65863509	85.64991374	6.611339944	2.415674325	10.37210954	90.3459204	29.11357613	19.40044791	4.283026188	61.78357757	63.5046856	24.12743514	6.806933743	4.113737657	23.40379349	5.327100054	58.69258654	121.7752984	10.53884586	12.99121686	10.12001052	39.95728448	10.11297152	14.04255003	53.89904727	3.425643832	7.363116413	21.71674302	30.36471081	6.653931799	4.020005532	3.035466383	74.95204787	48.2628737	4.104109713	13.99008947	21.35055733	20.06393349	12.78803432	146.9435458	49.36835136	28.2475157	6.068218637	24.64726893
ACAD10	5.335392563	3.260574407	3.863411274	4.417206748	5.068953171	3.055925478	2.374339442	4.07888617	3.546184883	3.000048866	3.174678581	3.220041402	3.153020503	3.410487117	3.489088436	3.497101635	2.863178015	2.530690899	4.046511321	3.351937041	3.728487836	2.593811499	3.232031971	2.673307698	2.837014893	2.968380837	2.892035597	3.072238841	4.588747838	2.041198153	3.405690552	2.788066669	3.773308822	3.75029048	3.811550497	3.456061538	3.686943726	3.164222018	2.515409965	2.299498553	2.997027248	3.235326295	3.661200132	3.118647343	3.084698349	2.73564241	2.310951793	4.107525468	3.822990226
ACAD11	0.24934122	0.126202017	0.112612848	0.109962629	0.285960216	0.458415989	0.466814525	0.195316914	0.127900537	0.178095224	0.443660074	0.360173119	0.127399625	0.06745902	0.405765945	0.470974494	0.109193287	0.176048515	0.164104277	0.386218615	0.15481727	0.37276972	0.66827693	0.056369866	0.131546193	0.145538768	0.44986776	0.119225125	0.287474204	0.382183644	0.163279634	0.193047154	0.219972983	0.373260088	0.164716007	0.144167395	0.085744298	0.412205204	0.156480093	0.110464069	0.105366001	0.395449121	0.243106051	0.430418374	0.308278261	0.273570865	0.248774638	0.268271156	0.247807632
ACAD8	5.939283486	5.350064848	4.255723535	5.357396462	6.642674913	2.833198495	4.241560267	5.137653183	6.208812169	4.517799829	3.728730752	4.716426408	4.256628148	5.735568249	4.823407468	4.373539745	3.538889077	3.329988575	4.988879249	4.456513138	6.426188356	4.1416301	4.55214397	3.002835424	4.546238183	5.183842909	3.836359832	4.609214754	7.118326374	3.036840967	6.031372478	4.796672417	3.890534639	4.734385807	5.869927116	7.027658804	5.203349175	4.677008496	3.168880907	5.892646644	4.314382099	5.490268701	5.008616624	6.010085169	5.697519818	4.248247662	2.815777294	8.028314429	4.466286071
ACAD9	9.116658432	9.344603634	12.99490322	11.27186037	11.48086777	12.98851609	13.95666468	9.612735295	10.05663825	8.984285325	15.42001883	12.15308624	13.19397012	10.95872028	15.55679411	12.9335349	10.48506765	6.305335933	9.221793451	13.79621087	12.15440733	12.58810777	10.83264277	10.03978596	12.69698716	9.950271332	12.72107485	9.961987454	10.43903768	13.09692502	11.23618693	7.356183776	11.78172409	13.53709441	9.337512674	9.89975437	11.55030479	12.63528341	10.05443363	7.889792461	13.59558915	13.86662631	11.81073186	9.117878489	13.80379941	11.75655195	10.40813236	11.04162878	10.73977576
ACADL	0.580324348	1.432249409	1.872395744	0.662952688	0.589560215	6.481224538	7.792088031	1.19898391	3.28959726	0.545867323	7.605455753	1.845817025	2.752411948	0.440003202	4.347888108	4.989186008	2.313095809	1.458030655	0.23456996	2.468642332	0.393413603	9.646763428	7.952043854	0.798415372	1.885383956	1.624196483	6.867412246	1.33351956	1.660356637	5.986532274	1.009232501	0.893237796	1.448375694	3.901414959	0.520779695	0.283057753	0.262363716	5.496677505	3.971330902	0.249491004	1.402984311	3.248345837	2.017253848	1.678223887	7.594271603	4.932191798	3.22485693	0.455817666	1.723887718
ACADM	15.25204917	29.39336367	7.894387534	11.39733996	10.78835943	16.80767211	29.95271015	20.69617394	46.10766664	12.49609669	26.97462819	13.08673067	14.25009038	10.98813148	18.35340677	25.73806735	16.53329117	16.31496814	12.82417627	13.74904847	13.60424949	30.44517707	36.01091709	4.326928517	11.30814191	16.3541624	18.89513317	14.35281861	15.05434222	24.12276574	15.03736801	16.41381582	11.75177518	13.85777322	12.58827491	15.96505156	11.93789508	30.03812612	12.16092016	11.81885882	9.824534767	15.71704885	14.92551986	17.17192247	24.8303484	18.90206536	12.61428171	10.97550835	17.34722396
ACADS	12.15761431	8.82468242	25.90216435	10.84535974	10.13670358	26.07226594	29.31369154	10.66538658	5.8638237	9.1811696	28.32443477	17.16172972	29.67048532	16.25050444	27.07361329	27.72542503	17.67565964	3.876811233	9.567383671	22.04881986	19.51705165	24.93627787	24.86625893	22.98495831	12.62377193	11.90418501	28.80408491	11.52678596	11.2950351	14.7788433	6.711539139	4.824570642	13.67718804	18.41027493	9.705990218	14.80215685	12.91110489	33.78938464	30.47309359	3.469874365	22.17090064	17.07498276	16.48141876	6.895130825	82.0943825	21.78448537	20.46524592	7.171101758	12.68475192
ACADSB	32.39200495	16.61863002	4.957599459	26.4561984	20.67823191	8.717698489	10.12802656	38.48407403	24.43214655	12.17584882	12.033267	23.46981799	11.43846814	21.68116563	11.938785	17.85773651	17.70758046	28.58753075	14.45505615	18.02709788	79.57054186	12.84627997	17.54411278	2.698065851	15.29522	17.27644945	8.197993332	17.31278278	28.55703748	11.73641755	9.356170635	42.59822728	9.464419006	9.044730562	16.45015406	37.93820674	14.91959512	20.05658331	4.677593824	9.150501752	17.40357178	23.1076043	17.28771218	21.0697437	9.220014707	10.84237471	12.81727761	19.14576611	20.77149023
ACADVL	63.25917879	61.85335799	111.946162	45.36691851	79.50773077	72.37959869	91.12021307	52.11020163	66.8080531	74.70557802	78.01849013	65.50435056	82.75847996	97.3443452	71.33283472	65.2260631	60.1415192	26.35315929	63.15575167	85.26239498	52.75079756	52.74229946	62.51054848	89.67427275	55.21511713	53.54431155	69.18972462	55.31450785	51.48777655	44.44888322	53.54876638	61.99843632	76.59411723	78.56084119	57.52484441	61.49195379	63.05624953	70.04863533	76.44675668	21.15330176	80.40691256	69.54290989	44.91892379	52.78093307	80.22012032	73.92921243	63.01207355	50.30359058	57.35060481
ACAN	0.033114764	0.330419897	0.071391544	0.03595373	0.025709453	0.025548604	0.022853863	0.019664079	0.026360886	0.054493858	0.013360836	0.04442338	0.042706879	0.283419794	0.031346545	0.025154831	0.184596518	0.046339118	0.060464683	0.03946227	0.046230814	0.011080179	0.142381761	0.062093307	0.092864142	0.177514491	0.984683427	0.032248932	0.018691885	0.01722933	0.045457073	0.023861485	0.019728113	0.025168657	0.047783137	0.02874669	0.010136704	0.125747869	0.054895006	0.018338282	0.117445916	0.026637442	0.016584414	0.077295412	0.063671042	0.056689812	0.075194667	0.040119548	0.018228533
ACAP1	1.24932042	1.514930989	1.770478903	1.076172735	2.002863735	0.706004923	0.655053745	0.905655249	0.546153989	1.497862188	0.539176046	1.217934	2.01742988	1.880623756	0.921514929	1.075480122	1.462933356	0.523821953	1.100493948	0.914895633	1.185904756	0.689464557	0.53923753	1.736663018	1.129712156	1.59625006	0.991022204	0.736556468	1.910560838	0.391564937	1.485789476	1.21880711	2.073357981	1.086066757	1.600887525	1.256605059	1.037023774	0.784362321	0.709508692	0.982963528	1.378752063	0.722172253	1.493100064	0.983359092	0.987883537	0.892793328	0.771121013	1.751183259	1.131081406
ACAP2	8.559572406	8.57034366	3.318964378	4.924017062	6.408658425	5.472750981	5.12487246	7.300663432	5.716948725	7.241774919	6.292066888	7.102345682	4.321501931	3.993564283	6.234954703	7.658218063	6.483224428	11.41792159	5.347758705	5.930724394	5.37268007	7.538964641	7.425092212	2.370821635	5.792684085	6.789739086	5.507817888	7.617891411	9.630705567	8.584579359	6.189797712	13.29829997	6.602155247	5.213806276	7.667402242	7.345228089	4.714043404	7.206231447	6.691408807	6.690588958	2.571879213	6.360799838	7.812191907	9.599719925	5.298246162	6.452943515	7.178417622	6.202044014	8.989379083
ACAP3	2.890874955	3.259668168	5.333626639	2.831114974	3.729298679	2.511922317	2.872395159	2.792089396	2.462149378	3.007858659	2.114680636	2.707376847	3.318866214	3.183643148	2.755919642	2.602947896	2.274630646	1.166742091	2.503812763	3.469436402	2.360039225	1.273706149	1.823441302	3.81881237	2.224181955	2.253077838	2.871840364	2.571082177	3.2012379	1.076582705	2.924041544	2.559524196	3.896410994	3.196722666	2.866629111	2.804379069	2.35476802	1.770712979	2.491647639	1.535054695	2.299745954	1.85996417	2.074149311	2.709676188	1.854259168	2.16323849	2.661270303	3.114669536	2.129830399
ACAT1	7.482205122	10.19049348	20.81872294	11.21180408	9.610306377	28.09466564	40.9688865	9.692771094	9.063008423	10.48004129	38.08164542	12.68095603	18.30752894	12.48333386	19.72536591	22.07596624	17.5608668	12.72245661	9.178155214	18.79874375	11.51294695	37.3114198	41.78274251	12.41593696	15.42414617	18.21528909	25.23656159	13.39882873	11.53544003	34.30367413	9.384503376	9.638961057	13.17217013	16.42827403	10.06156082	11.6997487	10.99375243	35.07623449	22.86303115	12.68362523	21.06106456	18.33930658	12.57799181	12.22513126	40.76355999	26.00583291	20.47894089	9.878161686	13.72954941
ACAT2	3.956093581	4.935926566	4.05484346	5.96705102	3.434076551	3.198050574	4.591916064	5.342852414	14.10665567	2.941675791	3.713690269	3.945093758	3.445152446	5.037339706	3.287515406	4.934043942	3.485032068	3.451749227	4.083655789	3.354320482	5.062950084	3.626721241	3.655012114	2.25386137	3.491005504	4.696224152	3.180406612	3.090517142	5.37755562	2.562463546	5.991598503	5.088266073	4.209778379	3.640093815	6.559599001	4.699870507	5.046304617	3.836953659	2.017259719	5.019073798	5.010365702	3.247983455	4.392121	3.814279437	4.864591987	2.80343177	2.493633279	6.895620195	4.298121274
ACBD3	25.12088994	21.39404957	9.766186342	17.04429885	19.38191375	12.49327615	12.89385679	22.42573906	24.55329884	24.05586115	15.78930222	19.74929585	14.60456733	14.68871796	17.72394288	16.8146307	20.63739814	33.98236666	19.09488335	19.46767884	16.17180538	15.77496684	12.7053281	8.634162791	17.39254461	19.51417329	12.65051126	21.20580595	22.06182659	18.88910794	20.57940028	36.78161587	22.69222869	13.42773861	20.18828665	23.44889	18.44913037	15.86515614	15.8121235	20.67055028	8.702982631	16.67916328	20.72949744	20.16797474	12.25765424	15.7730443	20.62633696	14.66120798	23.09019185
ACBD4	4.547882302	3.735853776	5.446688434	5.249757032	6.387110512	4.142868598	3.288600413	3.720729141	2.817570969	3.994539758	2.814028299	4.179061148	5.130507068	5.17752377	4.038663639	3.759704197	3.900607889	1.577672364	3.847847276	5.653238088	5.242924092	2.352595512	2.430795162	6.043885546	3.730977155	3.891237545	3.975642157	3.368084527	4.959378029	2.29715042	2.750705416	2.935284966	5.186090478	4.642828735	4.079158953	3.513063406	5.101032259	4.102939221	3.073153839	2.094282275	5.541481497	3.415701729	4.527360481	3.865205415	2.731717008	3.803332904	3.723052985	4.514912611	4.035864252
ACBD5	12.25470156	10.36999465	5.12096845	10.51809134	9.174727961	10.93654219	11.48852491	7.88022111	12.07930784	8.502870733	11.75777245	9.668943355	7.317039872	7.190731703	8.604917086	10.45610768	11.38783609	9.603715245	8.836055758	9.539094573	10.14146456	12.08810279	11.55907792	3.891123725	7.504303591	8.703534983	7.927011277	8.858821217	9.096033051	13.71587121	7.504944194	17.80463126	7.419303353	8.699096191	8.71308484	12.4918525	5.883974865	11.61494448	9.046236614	8.893449879	5.228740533	10.42176675	9.83459718	9.425185175	9.663082021	11.43610411	10.79649042	7.796292132	8.854305735
ACBD7	0.632971701	0.430215769	0.133295498	0.309405434	1.149996629	0.099220001	0.020801898	0.799466895	0.438748106	0.763856192	0.03537808	0.435992255	0.21446832	0.275170726	0.943459862	0.366340319	0.33839449	0.377597969	1.463304218	0.261229785	0.358358	0.134471066	0.084063449	0.188393911	0.453772268	0.342161168	0.354291154	0.379336464	0.806183276	0.01930138	0.862355587	1.361060392	0.531521203	0.196361606	0.959842479	0.527863112	1.623875661	0.16434912	0.027567549	0.827910984	0.193846914	0.35560452	0.271716466	0.504617587	0.085858147	0.109518025	0.305606891	0.584277743	0.45509099
ACCS	6.92082378	6.350319729	4.973066036	2.888470366	9.462107515	2.7839717	2.947106874	3.994643245	2.324404149	3.535293229	1.671486744	2.733884791	3.915280056	6.006406396	2.414116565	3.104326716	3.062236512	2.297089474	3.855725195	3.855457491	3.132833787	2.181722644	3.753747079	2.925803355	2.484499611	3.812362158	2.91508767	3.0096891	4.651876008	1.786619977	2.349459745	5.044639901	4.033507239	3.402967535	5.552950695	4.553837082	3.879290618	2.453981171	2.395831037	3.348777978	2.996416638	2.995162293	3.120619617	5.973440166	2.781591745	2.497542523	3.617891285	6.45341783	3.035062822
ACCSL	0.008061414	0.038354057	0	0	0.010729157	0	0	0	0	0	0	0.022569117	0	0	0	0	0.00754203	0	0	0	0.008713059	0	0.014988639	0	0.007138965	0	0	0	0	0	0.013978117	0.017426425	0	0	0.009626701	0	0.011844796	0	0	0.078570746	0	0	0	0	0	0	0.020433812	0	0.007607194
ACD	6.61239069	5.732116774	6.895442683	6.797637166	7.855913587	2.962946886	2.262404827	6.461050197	4.201668809	5.380755298	2.487030705	5.87009223	5.417690693	7.385939168	4.561870592	4.745330017	4.534920144	3.689268331	5.561342726	5.299787415	6.243446167	3.462502691	2.478861785	7.734691366	5.442208445	5.954833442	4.179455748	5.868592849	6.734892331	2.345911114	5.736837457	3.661001863	5.995794146	5.366429275	6.362783285	4.906850399	6.799629503	3.742958147	2.902136716	6.727794926	8.06633271	4.657874565	6.230285178	5.222988937	3.431875068	3.026727013	3.722665845	7.851717402	6.076769656
ACE	2.857196508	5.210377646	9.848964507	1.787979017	1.762470263	3.857935176	1.726627128	3.07490954	3.519316659	4.357769895	3.573215654	2.853598436	4.639550996	2.405794797	3.967701411	3.730873258	3.807669552	2.837164846	3.552718637	4.355301679	1.538245012	2.323817556	4.153242446	5.541944528	4.412011122	4.095149016	5.03642629	3.328637789	2.842419203	1.441352729	2.182301592	1.422237228	2.402766751	5.169157667	2.187276189	2.41702053	0.959649365	2.510091438	7.286691433	2.743641948	2.066504482	3.851764601	2.714082428	2.095811478	2.509270801	3.564936846	4.029343746	3.279990907	3.023895564
ACE2	0.287518985	0.455979525	0.274644407	0.267897166	0.454098054	0.742968515	0.250020158	0.437077483	1.07420273	0.529920148	0.239604037	0.300515326	0.24549685	0.202488087	0.557396824	0.182322244	0.329966711	0.588565143	0.592923884	0.348860867	0.116017289	0.210365357	0.302931992	0.191688965	0.322517213	0.26836227	0.283240406	0.592741406	0.307606354	2.253571265	0.448690086	0.389493467	0.405613225	0.449541039	0.389126155	0.305588855	0.287270997	0.282189867	0.173557592	0.645380464	0.226242834	0.226140079	0.460781419	0.525785859	1.041765926	0.289298564	0.471286667	0.678501895	0.321964898
ACER1	0.177066594	0.330366896	0.027636907	0.123366873	0.069312583	0	0.021564874	0.754569911	4.529454279	0.07198846	0.009168921	0	0.222334632	0.081503855	0.063100921	0.033024089	0.048723082	0.024986016	0.093971939	0.081243367	0.045030537	0	0.019365943	0.052081029	0.064566877	0.532066536	0.069959222	0.056178549	0.151955023	0.020009319	0.343145849	0.060041772	0.1638157	0.081425519	0.186571458	0.075479197	0.137735713	0.024339593	0.014289338	0.073830303	0.04728397	0.08936908	0.062596119	0.140841629	0	0.008733458	0.013200667	0.052670261	0.265377886
ACER2	4.734434743	4.916717064	0.838677642	2.126755583	4.090402519	5.562061331	4.643554242	3.873639063	4.521371442	2.490025972	6.606785247	4.518663998	1.930799447	1.710288115	4.400147317	4.936164291	3.504513271	4.033153821	3.865830167	3.951689963	3.750633227	10.0898844	10.34699944	0.781826312	2.340518382	3.91886824	3.749132845	3.071077274	5.010728044	7.234826322	2.996857116	5.795654098	2.576946454	3.522435922	3.501452181	3.77081912	1.837912209	6.270381574	4.27170133	2.085549352	1.755454342	5.164378757	3.485894817	4.300003007	6.356065569	5.266727618	5.863974469	3.28171262	5.362476976
ACER3	3.360636691	4.509721406	4.879565749	2.787372338	2.81653596	6.824604234	12.79744467	4.086480741	2.298319136	3.916673404	12.34824055	7.217417604	3.872255754	3.262754908	8.289657358	8.662711043	6.208170229	7.269143945	3.529505493	5.740968581	2.277650619	10.62785267	12.67590691	2.676609874	4.607013956	6.118739481	6.478354905	4.686181818	4.471833396	14.54920708	5.096084255	4.864982892	4.996218305	6.910647688	3.510727332	3.084559507	2.040628794	9.790472929	7.795010182	4.636339895	3.091717404	5.449600399	4.170599919	4.673425755	8.589602127	7.383252866	7.131080868	2.896217041	5.582128731
ACHE	0.213799251	0.486208691	0.283646817	0.372679716	0.42414248	0.239021541	0.208799535	0.435967022	0.297266247	0.438127111	0.351557222	0.519507082	0.740539393	0.355118479	0.305483887	0.754615038	0.279279505	0.287083586	0.608315114	0.304163611	0.401122992	0.097182466	0.075003453	0.41854317	0.23220293	0.450294653	0.399649791	0.239334772	0.992068423	0.065870937	0.321755203	0.127896538	0.905534677	0.525595794	0.737034767	0.211937535	0.462318481	0.18853236	0.055341984	0.50039769	0.842392242	0.320163351	0.369708854	0.420793825	0.523976323	0.07103103	0.240290346	0.601769376	0.525318446
ACIN1	28.60947168	17.04891729	15.63878088	18.08089802	27.68766089	11.29216458	10.94748154	20.15459748	18.89458163	21.16842855	12.04198377	21.26947172	15.12031085	19.99782864	14.51036323	17.19170271	16.54320854	12.72188645	20.83794218	18.94111221	20.08143203	10.48758293	10.51311912	15.31163687	13.91074483	13.69695484	12.56703003	13.97818087	21.7577933	8.512175354	20.06128489	17.92825229	21.41076587	15.65354203	16.70250767	21.29718362	16.15722738	13.10504729	14.38793649	13.93284587	17.91571309	15.18367544	16.51904547	17.64530058	14.72231038	15.2671049	14.10835388	20.73978243	21.50194196
ACKR1	24.44839002	61.37259236	59.62803832	39.21663587	28.38248266	51.51113998	29.88875117	41.93667388	14.42078844	103.8257498	10.19160834	67.98668992	82.33206627	60.54324349	52.78833219	55.79206963	65.60421883	94.01646954	26.8962962	73.75847798	25.82990918	32.82687736	57.96072372	150.7285829	120.1712128	178.6271024	47.90545766	97.98408557	43.45476104	35.51029507	36.67974774	38.6065065	67.0719431	65.62731843	35.79248502	19.21368487	31.41775314	21.76041659	55.5714138	133.9765392	49.07841972	91.94053602	45.69813941	33.64325521	30.3767102	60.07310484	96.22621644	22.38804957	71.20198554
ACKR2	1.117309955	0.842332892	0.952927539	0.691025923	0.556731243	0.978375609	0.504254885	0.640598096	0.588363563	2.717219784	0.445754748	0.932258467	1.263006252	0.818317186	1.012842467	0.900908801	1.709593083	2.154360477	0.986063462	1.055403679	0.737664247	0.736652611	1.189656383	1.052691023	2.169010585	1.187126367	1.41867619	1.835621332	1.651845531	0.623841481	0.670442284	1.283003134	0.940417409	1.014742015	0.522529716	1.169149513	0.315397742	0.533766515	2.982628333	2.389629998	0.615290326	0.858915048	1.645623249	1.940375529	0.630260652	1.326826038	2.043870651	0.664505789	0.989431804
ACKR3	22.24938201	28.08678248	63.85585164	23.33710039	5.509061135	58.41095292	49.32253361	24.04132224	18.65904402	116.1394164	62.49604366	26.00410583	60.83281826	24.46868549	34.43509886	37.78170406	41.34492293	115.4298055	17.26792342	103.4369646	16.35373277	44.48043204	73.86332051	53.5098557	102.4484264	52.56223219	102.6468399	47.09618434	27.99907817	27.07596332	3.790905009	14.34158746	20.10894102	68.49597213	15.4498188	10.56621017	4.524701553	35.39656435	121.154384	19.44823987	20.44767306	73.71264502	24.13505933	47.34460963	47.53875095	59.09754401	97.30934638	7.26367916	47.1303439
ACKR4	2.34400959	2.98231339	3.399686129	1.121509622	0.387760146	3.073331888	2.21405221	0.739206732	0.620474046	2.850491465	2.302415699	2.743602368	2.19788984	0.511662593	0.822352409	2.682008598	2.96734931	3.939282299	2.551759538	5.388642956	1.073511746	2.667520221	3.311763761	2.599067918	3.301327027	2.33014816	4.958933116	5.178535182	2.75314023	2.843009146	0.556846249	1.493400395	1.098219716	3.356041296	1.035842325	0.88170445	0.165394623	0.967078522	3.279349748	1.836358253	1.540551459	4.083509355	1.85041344	4.336118179	1.075096602	3.053636359	2.727392488	0.75338401	5.048713644
ACLY	38.73590528	37.30190225	19.53133934	34.56641871	34.26867536	21.63448186	191.4890311	39.02819897	83.25791959	28.55592522	74.19694041	34.59283275	30.43076896	33.76917621	34.81982166	43.4801821	25.98920207	21.10553647	26.56742056	31.12125521	41.24349819	20.52602228	23.79453412	17.69630673	27.77079391	31.04622343	40.34341963	22.85805765	37.67810703	21.30130515	43.26763549	47.61883205	29.09267998	42.79839407	25.44201214	46.16341605	27.60782174	33.64374864	28.3144461	20.33442314	25.9870707	34.83727111	59.85014507	23.53986243	27.96653781	23.81491019	28.87021497	33.11968241	28.12758039
ACMSD	0.329655399	0.239975666	0.028678873	0.102414438	0.352436443	0.026684302	0.011188956	0.154036463	0.486738642	0.06936667	0.014271911	0.279901624	0.369147339	0.60260907	0.057294956	0.068538325	0.096064073	0.168532247	0.1462723	0.463685214	0.110979657	0.02169885	0.050240194	0.04053344	0.16750294	0.102245647	0.06352222	0.048580493	0.236526041	0.031145565	0.112447303	0.167445938	0.169991875	0.056330281	0.271047798	0.220288816	0.103226227	0.088400353	0.007414037	0.03351856	0.251466676	0.19706925	0.178629321	0.146151637	0.027708906	0.081564536	0.089039327	0.239120147	0.122392514
ACO1	5.665662252	8.79567424	18.96069262	9.825228391	7.415969362	65.10131241	85.47996974	8.886456313	9.103628781	10.57837651	74.221214	21.35271346	30.00962804	9.91250184	44.7667102	36.92679428	25.40538876	14.34315271	7.215058312	35.09209835	9.693620187	51.62189898	65.64059599	13.02181705	16.46870468	18.07274706	45.18657361	13.01570103	12.29802733	69.71187971	8.532091035	12.74131301	18.82486914	28.76216787	9.951193898	8.918121935	6.422055511	49.61141952	45.37387936	8.167281791	22.60931037	35.28014466	20.28122553	15.28920642	78.85126293	46.29170079	34.22636727	8.824761025	16.00545376
ACO2	18.23882312	15.55236294	22.92748533	22.86875621	21.50357294	32.52809627	42.96719711	18.61334281	26.84982424	14.1139577	43.15708557	23.4144035	27.14248647	19.70899261	36.4407427	36.71685592	17.31809566	8.038178365	18.06877702	27.5019822	20.67124217	30.94094368	36.9862442	13.12948448	19.86238926	18.41283184	41.4833647	15.64901374	17.02294318	22.43816662	20.72401332	14.70159781	24.70926418	30.84895745	17.77735276	22.12185121	24.52211891	42.01163705	21.70068194	10.44803381	22.92728422	28.47370534	27.20144883	13.80660729	53.50863285	27.99413559	20.90646206	22.37488986	19.19340997
ACOD1	0	0	0.009172102	0.008188568	0	0	0	0	0	0	0	0	0	0	0	0	0	0.005528218	0	0	0	0.009252993	0	0	0.024489569	0.013080116	0	0.012429644	0	0	0	0.009963294	0	0	0	0	0	0	0.03793862	0	0	0	0.020774321	0.013354955	0	0.005796898	0	0	0
ACOT1	1.54636091	2.159775992	5.560173072	2.924255795	2.993591463	6.561740702	13.58870297	1.721726153	5.547380278	1.578871249	11.86462659	4.034088063	6.892470947	4.116557277	6.001540362	3.489145372	2.161877001	1.419180422	1.392886543	4.077700876	3.912504323	4.668461742	9.344265531	2.800723488	4.777388902	4.454997439	7.214468207	1.848185713	3.076357387	6.540553599	1.957666733	3.975883413	2.286360496	6.845748683	3.000754477	2.92883961	0.787488776	12.26765921	4.929988613	0.482666143	4.726533747	8.207784362	3.128572682	2.206413149	16.66820893	7.381836518	3.719228136	2.832410151	3.216941597
ACOT11	0.26501982	0.449620957	0.398617402	0.458072767	0.45320694	0.100807135	0.028711219	0.314746052	0.142981665	0.289055103	0.065106098	0.185490509	0.198986992	0.293890111	0.319711655	0.230831384	0.340203634	0.174954976	0.440874843	0.286440813	0.334738283	0.101048783	0.118890992	0.206094092	0.226507207	0.134097972	0.225095301	0.263169202	0.327551346	0.090280583	0.208392434	0.193185692	0.374519084	0.23287854	0.320158761	0.216337188	0.185643651	0.169228445	0.152197254	0.193863122	0.213341804	0.125595213	0.386603771	0.529803959	0.047401291	0.189917834	0.148412902	0.241540165	0.271897221
ACOT12	0.018474624	0	0.008170076	0.007293991	0.114745791	0	0.00637505	0.036568429	0.022410143	0.012160782	0.005421068	0.025861216	0.006572699	0.006023582	0.018654016	0.029287935	0.017284334	0.009848552	0.023811571	0.024017321	0	0.02472639	0	0.015396295	0.005453539	0.023302302	0	0	0.012834639	0.011830387	0.005339023	0.013312248	0.008805002	0.024071169	0.014707897	0	0.009048377	0.007195317	0.008448484	0.010912928	0	0.006604865	0.018504786	0.023791928	0.010525	0.01549081	0	0.015570484	0
ACOT13	4.997476922	6.328492166	6.007568018	5.493194975	5.169671309	7.048498312	6.68044845	5.564979131	6.160733853	4.569071854	6.515995747	5.106442535	6.054039468	5.886643304	4.539327873	4.876238972	5.681738988	4.930103733	4.52513778	5.699731903	5.205233851	6.239341159	6.394110915	4.277527909	5.368992557	6.201859351	5.147730599	4.711058449	5.632508021	8.044313369	5.401764506	5.975387812	4.206915549	5.846397953	4.319422221	5.470126797	4.43895184	7.08376874	6.569420933	5.638948994	6.017729861	6.789019564	4.961034498	5.40583582	5.584851653	7.32663355	5.986430272	4.784929574	5.339723931
ACOT2	5.585034048	7.520782364	12.07405435	12.15748824	7.835073581	24.47172384	41.02527985	6.715130985	12.45665858	5.030081383	29.68172838	10.79385713	17.6613183	8.895730276	20.18514206	21.81092378	10.0502708	6.739159023	7.174118836	13.75269477	5.852958303	22.7532798	24.96673123	6.038178363	9.284798635	10.6024207	21.02719727	7.564853623	4.240494015	15.93080056	6.374333959	7.663590124	8.668920455	16.24194674	7.06003652	9.992911106	7.402215391	24.82379107	16.99822207	4.107119115	15.13264858	16.55377339	11.47179173	4.738302204	33.78508392	16.47488497	15.13721505	7.203753171	8.647402358
ACOT4	1.618487618	2.566777345	3.998605339	4.256627173	2.841023611	5.301527959	6.523807978	3.208658214	5.849208516	0.937430472	5.418552818	2.229918595	5.352292103	4.369121647	2.73117856	2.87894696	2.766117875	2.094139137	1.429016848	4.324093947	3.443539653	4.08503969	5.426153683	1.720526135	2.657789626	3.18268796	2.749831343	1.98190722	2.224435341	5.428925676	2.668272854	4.035899489	1.876800065	4.358695606	2.115371726	4.819607992	1.816325739	4.831878045	3.033399094	1.315492986	5.243000482	5.357982803	3.350760729	1.957122811	4.530402173	4.707063742	4.062111186	2.134712068	1.996305504
ACOT6	0.012722452	0.080706706	0.084394191	0.105482326	0.067730639	0.204164233	0.144874754	0.045328777	0.023148939	0	0.167993544	0.089045946	0.067893817	0.037332968	0.077075934	0.151267356	0.059513824	0.05086615	0.016397712	0.049618202	0.055003487	0.051083091	0.153757078	0.015903865	0.033799953	0.024070509	0.042726575	0	0.039773278	0.097763201	0	0.091674092	0.036381109	0.049729448	0.045578319	0.046097819	0	0.133785463	0.03490802	0.02254539	0.144389975	0.013645216	0	0.024576278	0.086975827	0.08534131	0.145118065	0.048251391	0.012005606
ACOT7	2.934221872	3.108064358	4.97739093	5.939289278	2.593776372	2.365166394	2.281933863	2.812959863	3.44307062	2.77462797	2.036838893	3.366632036	4.101613016	5.758000825	2.725033307	2.039431683	2.171556108	1.508743775	2.902247873	3.292648153	3.025461875	1.372550472	1.285869996	5.278397816	3.422605876	2.85858896	3.646289416	3.313521794	3.198395839	1.447776638	5.154249388	2.124829387	3.511778295	2.329992666	2.126781912	2.416594897	3.63029496	1.641697866	4.07554525	2.056605383	4.224772227	3.006129665	3.224140323	1.861170319	2.226757271	2.392997036	2.622576208	2.30687824	2.434835196
ACOT8	3.325935171	3.569303389	3.839024235	3.181945844	3.475648486	2.297562409	2.185650884	2.927488023	3.02257663	3.139288571	2.135327008	3.010467381	3.191383291	4.060417407	2.537610343	2.588173809	2.199211665	1.945356756	2.642946838	3.116273542	2.80710029	1.955566141	2.128840285	4.242477643	2.679609688	3.000969203	2.777425123	2.678315321	2.862791725	2.0348547	3.74453455	2.672004926	2.870618895	3.309445794	2.785758823	2.66973173	3.075941401	2.291564291	2.842604934	2.620905649	3.150295871	2.71656388	3.156030072	2.553354486	2.252984618	2.680931024	2.331736573	3.649162694	2.713771236
ACOT9	5.649217378	6.972437201	8.143768475	4.062720977	4.156323711	7.113460573	7.293188161	6.181383384	5.286004604	7.012047359	6.207065152	6.179358089	6.506967137	5.446946175	6.961437763	6.059545647	6.71399437	9.721438519	5.32439812	7.026118311	6.692603255	5.469076287	6.807391999	5.607741765	8.172457135	8.718690581	7.362459458	7.105354358	7.450332588	8.042023465	6.917346657	6.39397721	8.281951102	7.679214958	4.552032983	5.211828484	3.085299392	5.4470692	9.170110765	6.630799932	5.324799516	6.567602343	5.780930256	9.818003712	5.587102354	7.865520511	9.768074829	4.913268456	8.131470849
ACOX1	9.879216566	12.17680046	9.769354786	7.869589111	9.391462354	22.15350614	24.85322426	11.15899583	11.76929797	8.009080365	31.62766917	17.47482761	16.34050637	8.26093571	27.47425225	19.41574364	12.65824754	16.47700244	8.916162895	19.72777615	8.740399502	19.52794468	23.79381709	7.912565014	14.12922488	14.51331825	16.45474431	9.98435781	11.1001935	33.86547796	8.957801843	15.4751829	15.49947325	17.15410234	10.08120108	11.14877281	6.551785567	22.50892337	17.44071784	9.04151055	10.24638094	20.64658342	14.33855289	13.70638609	19.24374562	17.56976944	16.73112057	9.140749067	12.04004936
ACOX2	3.946946974	4.37918057	5.391631903	3.774102408	4.043641158	7.207224905	6.334800411	5.0024928	2.395051327	4.50935896	8.878504515	4.607831208	5.215803969	4.806752696	6.04879311	6.257119236	4.41512687	3.199751026	4.091830362	5.587420119	4.658032097	7.020825292	7.472737432	3.632192943	4.24134086	4.995556989	5.448806376	3.274607196	4.958381342	5.949026301	3.083777676	5.18505004	3.769663634	4.898683555	4.051970423	3.709536547	1.79939608	5.873937207	4.976089021	2.799127942	5.555085294	7.257546824	4.324509435	4.332054521	6.172477673	6.596068907	3.425485794	4.255095795	4.412789573
ACOX3	14.27190813	7.25503656	7.15949319	11.68039859	7.864617343	5.299298711	4.626383125	11.66546183	17.63731831	7.403190354	3.255431838	8.87978864	9.514575308	8.754128086	7.936241033	7.106479551	6.414420366	4.405923778	7.424488251	7.061300562	12.17719785	3.655836824	3.921804952	6.168693934	6.352325932	7.344672239	4.757536337	6.79649429	11.32456353	4.894089124	10.14097321	12.29161501	6.770282226	6.480572912	7.757478859	9.99997559	9.194139407	6.351029451	4.643942125	4.417460322	6.653104084	7.815118052	8.672374148	8.186910156	3.203683121	5.07615761	6.045860754	7.119095825	7.130858318
ACOXL	0.062852941	0.074759378	0.041693403	0.120973379	0.052282939	0.090518612	0.02439979	0.024882057	0.042886158	0.028443575	0.029970103	0.051323437	0.04192712	0.046109172	0.039664534	0.058124006	0.049002856	0.027223613	0.047255769	0.047664095	0.045289108	0.042061108	0.031650361	0.013095021	0.041745618	0.029728985	0.057168261	0.032958994	0.060039402	0.052826066	0.047680533	0.130208475	0.048678012	0.037534326	0.090694008	0.045073111	0.02693573	0.042838869	0.021557085	0.032486232	0.065388785	0.028088203	0.047216666	0.045530473	0.013427754	0.063681145	0.033191167	0.059594288	0.039540996
ACOXL-AS1	0.175415623	0.048683875	0.098907434	0.161020369	0.145915914	0.075788238	0.040858273	0.083331692	0.059845267	0.047629728	0.042465035	0.135053019	0.098291731	0.081500887	0.073061563	0.079950145	0.090262633	0.084160357	0.146958281	0.085516219	0.113757212	0.064563351	0.118229874	0.076748195	0.132041736	0.09956438	0.066274744	0.039422107	0.095968098	0.105308372	0.083644695	0.151678952	0.119134351	0.102849541	0.183291598	0.087393782	0.032217707	0.071735135	0.030081722	0.108798589	0.084610337	0.108179683	0.046121776	0.127070526	0.089940912	0.102959119	0.05557973	0.083160541	0.053797846
ACP1	13.65413282	14.87796594	12.02859853	17.24372324	18.03783341	9.320735229	10.69295042	16.15163495	17.14866132	12.42064221	10.52283561	11.79012852	12.29489139	15.04013074	10.32907846	10.43584035	15.2588981	19.45840046	16.36281544	12.08301417	15.17627856	12.15405091	10.01631265	9.986036626	13.27398097	15.83260328	11.03861088	16.89257006	14.68483273	12.45503178	16.34208229	19.45851351	14.33938674	12.63806585	18.96675272	15.73088081	21.3540572	11.84052445	9.996457105	19.7148871	12.19098091	11.07454224	13.01869501	15.99754387	13.39332604	11.30325653	10.22986622	18.69781598	13.61199305
ACP2	10.70912378	15.55870197	26.52421246	20.11366904	10.70561102	13.4915991	11.35006223	13.56503129	17.67775601	9.737791167	7.45356431	11.50167946	20.11648208	17.03298107	12.89591109	10.62532764	9.315912039	8.328420966	11.73709053	15.06208654	12.92884672	6.146045605	9.746936564	17.19961424	12.49446377	14.92425478	11.38145079	11.40934623	9.381546615	8.863255554	16.61782889	13.30728116	10.18528515	14.48234104	10.34843259	15.23391019	10.14944321	9.337803763	20.07914549	12.48585593	16.25276181	15.88746053	12.13720608	10.38943793	10.42509137	12.37715691	11.13071203	11.76361703	9.983422537
ACP5	15.91711638	83.61786888	173.8052595	34.79780966	8.883833726	15.25797522	2.054161512	11.22405928	27.12730244	10.98956947	0.725074623	11.53738644	36.89393947	23.42696389	10.94396784	5.685169091	7.410773866	11.36774933	10.97455614	14.40688765	17.52172341	1.503266093	3.510404136	25.84120857	11.56647849	13.2966213	5.810761031	9.990990921	8.650127251	3.940410252	45.53552992	11.11867624	23.14829511	9.205679593	11.13256108	12.30109412	11.04925835	5.224363001	39.05821073	19.14089625	21.51252581	12.01206656	12.76894657	11.7679409	2.998286092	19.08673266	13.71987422	13.13101983	10.02865261
ACP6	2.029825694	2.700231448	1.073512454	1.274387014	3.142039089	0.653991297	0.51718283	2.421147957	7.018028468	1.145598491	0.908382483	1.356402056	2.508942223	1.078273516	0.882456616	1.065316797	0.691097811	1.207518161	1.946337098	1.408563671	1.698815583	1.31709237	0.686725906	1.014649279	1.237004807	0.788073714	0.855808649	1.160655397	2.280464284	0.675695144	1.373591361	2.571617704	1.192924701	1.682260748	1.582409874	1.870606913	1.959957194	1.255676747	0.50066449	1.07933606	1.648148781	1.278156242	1.041779207	2.591354761	0.679640456	0.776605924	0.695374922	2.189074686	1.221948799
ACP7	0.029064681	0.015364666	0.006426671	0	0.012894327	0	0	0.046024198	0.013221046	0.038263212	0	0.033904523	0	0.01895286	0	0.003839701	0.00906403	0.019367446	0.062434802	0.044082001	0.010471375	0	0	0.108998035	0.034318502	0.009164922	0.032536555	0.026127455	0.010095867	0.004652956	0.020998668	0.00698104	0.013852221	0.012623096	0.017354088	0.013163917	0.021352656	0	0	0.004292114	0.032986162	0.015586376	0.065502296	0.01871499	0.024837239	0.004061746	0.012278702	0.055115605	0.004571172
ACPP	0.613799889	1.03605044	0.395257868	0.952334589	0.592388681	0.208254334	0.052022108	1.253314209	1.482575507	0.467823205	0.0537168	0.437142754	0.658944068	0.523139386	0.157658245	0.375567298	0.33582091	0.763484771	0.402496756	0.387309136	1.489777254	0.254619504	0.083424124	0.264736953	0.378269815	0.706282596	0.168766404	0.33557963	0.778024629	0.18618259	0.385886711	0.240541185	0.272008008	0.182396657	0.325769576	0.627534461	0.353363625	0.398428048	0.630325792	0.298961663	0.627361181	0.477377525	0.533906979	0.769660084	0.141099766	0.252818289	0.277503642	0.394791428	0.538568658
ACPT	0.189948944	0.03544025	0.059295221	0.039702702	0.104097518	0.027585665	0	0.159239625	0.05082627	0.143419581	0.009835999	0.062563536	0.011925521	0.054646005	0.101537673	0.061996782	0.125442946	0.026803855	0.144012569	0.058102779	0.434760303	0.01495454	0.031162348	0.055870147	0.069264393	0.021139876	0.075049054	0.100442964	0.3260208	0.042930166	0.067809953	0.104666359	0.159758174	0.043674786	0.120087197	0.070849302	0.082086986	0.026110402	0	0.059401329	0.17753428	0.011983883	0.100725381	0.021584066	0.038193171	0.028106562	0	0.056502247	0.147614579
ACR	0.226600522	0.15070282	0.096977492	0.502155298	0.175116105	0.180465713	0.151341635	0.104174733	0.05985108	0.368083645	0.250954125	0.306968493	0.195042219	0.171597481	0.188207154	0.341849041	0.355614608	0.251336587	0.301482165	0.313589927	0.102707459	0.215232076	0.244637294	0.301540055	0.213617674	0.387232422	0.122742929	0.328549471	0.335159244	0.168509762	0.088722688	0.294959943	0.470312855	0.333341072	0.357889785	0.15891322	0.332948642	0.204977436	0.19053608	0.259069421	0.074663432	0.235196066	0.05491221	0.211804782	0.312325168	0.190002542	0.231604704	0.23102394	0.303504506
ACRBP	0.778208613	0.957111128	2.760215464	0.2131908	0.725722009	0.99985178	0.334301055	0.333224178	0.274526218	0.580201451	0.340198252	0.629899059	0.694981461	0.673166514	0.473062698	0.520335584	0.297171384	0.325954867	0.361632126	0.523047636	0.440584123	0.32592797	0.408486532	0.575744515	0.839181226	0.480766729	0.91561562	0.285536417	0.490984769	0.661053581	0.693047638	0.740041765	0.703941828	0.807023409	0.328736765	0.632997807	0.272246989	0.364944071	1.300038286	0.708292424	0.504689432	0.885753515	0.73970977	0.41928357	0.325723401	0.474964316	0.785005531	0.595643589	0.554517087
ACRV1	0.013608192	0.053953454	0.063188815	0.064472018	0.04527879	0.025197484	0.014087361	0.056565341	0.080471864	0.053744937	0.029948216	0.009524535	0.021786181	0.026621399	0.072136733	0.016179863	0.038194315	0.048966717	0.122775273	0.061918073	0	0.045532924	0.037952696	0.076549931	0.024102076	0.051492609	0.079977117	0.036698916	0.021271152	0.026142375	0.112080866	0.02941694	0.019456986	0.017730542	0.056876742	0.073960742	0.02999218	0.00794998	0.028003744	0.066316267	0.030888488	0	0	0.026287284	0.011628888	0.028525873	0.034493605	0.017203555	0.051365755
ACSBG1	0.106067838	0.197216593	0.070359939	0.025992486	0.031641236	0.018059728	0.005679449	0.186782469	0.066549682	0.10292188	0.012878825	0.028159293	0.441116773	0.062607191	0.00830931	0.024642671	0.015398388	0.03217114	0.00707114	0.059435331	0.029648751	0.066085258	0.023801521	0.027432717	0.032389911	0.076118965	0.006141621	0.00657578	0.148644772	0.024592256	0.08878737	0.050074327	0.047065573	0.016679205	0.028389995	0.024848293	0.061801626	0.027777597	0.010035526	0.022685101	0.062264887	0.033343734	0.032971346	0.077718372	0.015627643	0.027601122	0.025495091	0.064733862	0.027611434
ACSBG2	0.248879503	0.110793192	0.11006256	0.036201216	0.371919218	0.059288772	0.009040105	0.274835027	0.083418782	0.107778322	0.038436585	0.165025621	0.088543622	0.162292453	0.079356685	0.1349777	0.126634782	0.101251233	0.180084647	0.090820358	0.264278432	0.052594688	0.028414058	0.174661068	0.088933655	0.107392041	0.05132271	0.070651004	0.254801286	0.041940044	0.083280706	0.16675004	0.19977419	0.164980967	0.187708098	0.110744427	0.153972038	0.056118049	0	0.135406424	0.148662611	0.098342933	0.150883524	0.286773146	0.029849841	0.080544421	0.055337869	0.264955707	0.329623007
ACSF2	8.923429353	9.231381133	11.95924354	8.05068333	11.60691042	11.05057839	10.13264485	11.53511432	21.32662749	5.870361868	8.970619555	9.140365928	15.67019053	16.02187131	9.079547078	9.559190563	7.597943153	4.062853195	7.35181806	8.819432093	13.77822172	6.49451406	17.50857337	9.515860829	6.70675925	9.583496678	6.774863381	5.204615813	7.827084201	4.049980144	8.240611289	9.516774906	7.557969864	12.96619801	8.49821135	11.39215716	7.221363628	11.38786024	8.812038097	5.336999889	14.43235706	11.89578454	8.468603289	6.790726067	20.40720038	13.23810335	7.791877433	7.700129552	8.381438981
ACSF3	2.541877816	2.110012937	2.333481597	2.891117352	3.095391857	1.297282954	1.201807317	2.213388335	2.292500355	2.206900019	1.206534285	2.190346505	2.065112855	2.724306135	1.746541405	1.845557133	1.700032927	0.845518843	2.02842614	2.24953911	2.336087351	1.32513378	1.469094737	2.517413972	1.567917888	1.696918138	1.732083317	1.565992954	2.206458693	0.696170836	2.486511006	1.480014316	2.722080628	1.819517365	2.233301045	2.220458894	2.669910098	1.521271647	1.479049136	1.408213507	2.297291801	1.47833338	2.090361315	1.815077185	1.942117336	1.487815739	1.374565258	2.356098519	1.888147565
ACSL1	8.607904782	67.61492924	55.98508904	45.33505819	18.72120305	257.4325132	587.1940446	46.20556655	137.7125767	29.10373422	513.6700351	87.59559413	98.61881003	21.18987559	235.718553	310.5774332	84.07800508	46.80101988	13.00847388	131.084225	23.83917786	251.2617414	539.7032482	25.85914488	65.0196657	60.23157003	203.0910708	62.20546545	53.05930146	171.8036898	23.5015504	41.99952517	53.86363006	263.9202357	42.99917886	11.83487601	19.88310345	314.2388913	199.8895859	18.28445513	84.33025231	119.166269	112.3805294	59.41516902	410.4152661	180.937347	89.15815194	29.28858134	69.76556712
ACSL3	33.27152216	52.45247524	10.96566827	22.61307959	27.89169952	10.49556432	12.95946151	50.96249746	228.0895432	18.31902478	10.13811647	17.98659977	34.9895289	25.03287767	16.48874342	15.02778502	17.02163755	20.89822549	29.3710333	17.93109751	22.5877043	12.81243658	10.34511176	9.194046132	16.6550374	23.10284177	11.80210386	25.02240937	28.40437561	12.79141348	48.28332255	34.37459857	16.90642196	15.69069183	30.44247476	27.27439235	26.84252601	17.4177606	14.65900605	22.29660483	12.9454806	18.0240708	21.27294317	21.63262675	8.164597464	14.30539755	13.93210038	22.63282574	23.21855585
ACSL4	10.9260991	14.39954198	8.329457995	6.366413326	6.80097446	17.00921979	18.1526989	11.41581175	10.4823608	13.18331461	20.37241342	12.94967921	11.03297922	7.990760572	13.3537631	13.21500232	13.52563393	20.74923412	9.543514288	13.93570706	10.19399391	25.78967222	14.1947384	5.504970906	12.94822901	14.92351327	13.51689329	13.64566591	12.38333613	28.28471703	11.91762834	13.69197503	13.56243792	13.34945887	10.53447694	7.727381387	6.525681208	17.28655557	24.17581215	12.26500869	5.527801925	13.24095559	17.04335474	19.9459881	29.69283888	16.3890786	20.52602849	7.243064015	15.75905375
ACSL5	12.39654256	13.73763976	10.21952288	6.61129652	11.94976101	9.087718219	7.260657791	11.33833306	11.61414106	12.52054657	6.633928631	10.38492673	11.27036086	10.22799066	10.42896893	10.44574894	13.6854005	11.54910163	11.80578734	12.50365021	7.980030828	9.54879165	8.938164647	9.353837732	10.3078367	18.31810663	7.284714576	13.84906445	13.43649173	10.3442773	9.826474512	8.243872766	10.47014565	10.22163216	11.91838967	8.635149381	7.96133306	9.826378018	12.3225642	13.49300634	7.141417018	15.6697584	15.34214483	10.23346102	17.25196633	13.54041579	12.41043421	10.5376891	11.07443137
ACSL6	0.117093789	0.100994916	0.038155643	0.081510706	0.14490696	0.021554772	0.006379835	0.095149289	0.119610485	0.152123882	0.018083793	0.127965339	0.042754618	0.083388767	0.0637824	0.075717297	0.080720777	0.062420989	0.178720847	0.049405999	0.059949034	0.039866867	0.021962299	0.050075521	0.07549725	0.200161572	0.044843513	0.049860235	0.201226963	0.021705325	0.181663057	0.173929269	0.111613757	0.057546516	0.196252513	0.089320227	0.042257459	0.033603355	0.053547231	0.105570833	0.027977344	0.056183498	0.15432231	0.162700224	0.042131606	0.047368562	0.044260476	0.119463326	0.119219522
ACSM1	3.93172948	18.98878954	0.709405046	1.19836887	0.795392677	0.051769962	0.005426897	18.94550801	60.09767209	1.009332158	0.0323036	0.821890052	97.28288236	1.040923606	0.928958305	0.685629433	0.392364214	0.335351613	1.18242295	1.908223984	2.085113036	0.34379816	0.019494105	0.884683632	1.448441601	7.845367981	0.12323886	1.451458551	1.988488409	0.12588587	4.526777476	0.657275457	0.869471757	0.573750694	0.770005295	1.794997058	1.563632707	0.189880192	0.086303424	0.780348497	0.69610452	1.113261381	0.685237822	3.382315548	0.044798155	0.167033841	0.378708783	9.894638682	15.11286615
ACSM2A	0.001837015	0.0349601	0.01462297	0.021758224	0.007334799	0.036282573	0.079871365	0.010908488	0.006685022	0.02539322	0.043662328	0.00771449	0.005881976	0.039530812	0.030605063	0.093191375	0.029217198	0.007344642	0.044986131	0.0047763	0.007942039	0.044255802	0.081973748	0.025260221	0.026028948	0.017377891	0.05243953	0.016513691	0.036371861	0.010587135	0.02866768	0.003971089	0.018385937	0.004787008	0.004387416	0.006656136	0.002699162	0.047220533	0.080646773	0.022787548	0.006254608	0.011821523	0.008280062	0.021291641	0.477225842	0.049290258	0.013969215	0.02090128	0.026002621
ACSM2B	0.009224479	0.014629203	0.02202856	0.006555472	0.004910845	0.031883456	0.032467585	0.015337403	0.005035277	0.025502164	0.04222559	0.012912645	0.043319551	0.012631949	0.039119013	0.036559059	0.008630161	0.02507892	0.021400642	0.011991978	0.005982084	0.054322486	0.09433123	0.02767483	0.016337887	0.010471468	0.077447809	0.029852171	0.04229547	0.026581392	0.025591709	0.015952506	0.015826987	0.012018864	0.008812479	0.016711731	0.010842968	0.051734315	0.101240962	0.045770625	0.031407209	0.013850948	0.044349788	0.042765976	0.381526746	0.057236371	0.028058294	0.016326296	0.019150398
ACSM3	6.203442762	7.912597585	1.097685527	1.893867601	2.146031717	0.14488822	0.043821742	13.61050918	2.016603414	1.149397517	0.091466493	1.392520589	2.712876191	1.995005354	1.588262357	1.082877272	1.400536338	1.115485167	1.59711449	0.832973017	3.017620199	0.527930447	0.159202068	0.582083074	1.284792884	0.717163936	0.374794324	1.574021626	3.432739293	0.147857155	2.227031985	0.686307504	1.801997446	0.842361669	1.541794532	3.88505696	2.06384439	0.962226068	0.153105275	1.212172141	1.928255933	0.503543693	2.697236934	1.583407272	0.194024923	0.454972724	0.358478603	1.585999729	2.398577855
ACSM4	0.115447133	0.433631558	0.064489836	0.215904478	0.29112964	0.187514586	0.012580235	0.230919957	0.17136476	0.329966138	0.042790766	0.238155666	0.097277012	0.130753308	0.082824735	0.144488722	0.216018122	0.276944315	0.093977358	0.173780557	0.085375316	0.097587884	0.084730889	0.068360294	0.086094134	0.114959276	0.06121785	0.131090841	0.221613856	0.21594636	0.089554191	0.354642167	0.165066247	0.190003835	0.377310707	0.154112249	0.035711319	0.163287519	0.050015569	0.215350802	0.048271836	0.117303682	0.036516509	0.223012108	0.031154341	0.163033944	0.184819993	0.145948931	0.149078892
ACSM5	0.535489055	2.174290176	8.429448519	1.237015165	1.496158375	15.77546063	15.06166039	0.974242731	0.587368537	2.032394007	14.55628098	2.950514848	5.204582768	1.589921597	10.84253504	9.44341657	8.562992549	2.122739533	0.48949011	4.976694376	0.870215403	16.40270799	21.77340675	2.378488575	3.541472608	4.454896769	9.591280487	2.744852998	2.742609871	15.68243666	1.063509688	0.99884972	5.093419524	2.726494695	0.897972239	0.798121566	0.558017512	11.44845271	20.54388976	1.383025727	3.517125544	7.421461626	3.007058026	2.215561034	25.70362835	21.00123293	8.274000048	1.262714015	3.164502514
ACSM6	0.101874795	0.059523711	0.021340576	0.019052205	0.028544833	0.072806696	0.144316407	0.114621896	0.141462528	0.07941116	0.009440036	0.04503371	0.034336325	0.078669223	0.048725061	0.097751656	0.015049132	0.102899303	0	0.132438941	0.023181021	0.007176261	0	0	0.023741447	0.12173315	0.00900348	0.019279896	0.111748694	0.041201947	0.097620243	0.027045	0	0	0.019208818	0.038855518	0	0.068913044	0.029423718	0.047508366	0.006085263	0.086260901	0.120838162	0.051787917	0.027491736	0.062941877	0.020386495	0.027113832	0.035418033
ACSS1	6.402288767	6.05307722	5.559975913	19.71972119	7.253321407	1.663148008	1.658275766	5.713470466	10.06739106	5.122768738	1.446713521	4.824054662	5.415553349	6.072610443	4.359180195	3.879190513	5.213734188	2.420556828	4.7028679	4.119892186	7.312883227	2.041958065	2.13798589	4.509277227	3.979671275	5.019483639	2.524078183	5.292931595	7.420586443	1.901282496	4.550710277	5.637776263	5.053635765	4.135898247	7.091196627	5.47000006	5.923591847	3.318373442	2.99826197	4.408373523	5.332143493	3.658993367	5.424897978	4.312052255	2.702242668	3.288914024	2.308924354	4.787980333	3.675263819
ACSS2	9.751486407	14.4721099	22.7783416	19.83261651	16.25197952	52.29015652	97.54597322	15.62081577	25.9536377	10.75694179	52.94715598	24.71853955	25.67205309	10.42406497	31.86672665	52.34778814	23.22510345	10.58671646	11.36892185	30.64812361	14.29164493	51.45731482	66.69599438	12.65465048	18.4791447	16.98477729	42.65630407	14.2658218	21.6691612	46.35013939	10.43401167	11.7392326	20.54036203	27.72709021	13.38716903	14.20307196	14.0364813	49.02346554	44.04543308	10.79477689	30.21032959	25.44396615	28.6933317	14.14543904	62.76245523	37.10023885	26.85726518	18.5183282	21.46878719
ACSS3	2.45003409	3.007618545	2.165572288	2.067980226	1.487537899	6.116332691	8.122056613	3.114720825	6.532731298	1.684415773	9.863860584	3.363321617	2.786796944	1.494707528	4.679863617	9.664253937	4.273226557	2.821699437	1.403918631	3.449141014	2.764106959	14.42643506	14.72274823	0.924860719	1.937615816	2.863271345	5.130190084	2.283799499	3.740849061	10.48494776	2.208977962	2.158240556	2.518951059	1.239593112	1.887666718	2.314661081	0.765439188	10.55662401	5.212196334	1.513437959	2.253861774	3.606364354	2.948951943	2.283043557	15.09462708	4.477526043	3.921431549	1.26129088	3.892043366
ACTA1	0.221481291	0.335283727	1.108572737	0.810838053	0.147387761	0.049709552	0.041687281	0.191300579	0.393833898	1.540718144	0.026586804	2.170243289	1.944833158	0.295417402	1.097829397	0.167577923	0.320236124	1.416821309	0.79151042	0.732911178	0.14145462	0.067370454	0.018718253	1.170386145	1.827646742	13.82819374	5.950511496	2.932182056	0.157363838	0.077360446	0.602241804	0.166846847	0.791684568	0.118053386	0.228420039	0.063835458	0.295842595	0.247018376	0.055245737	0.133801991	4.501702736	2.267478866	0.105879556	0.038894631	0.911922637	0.20259285	1.122807214	0.114544606	0.380003514
ACTA2	328.2505786	252.4263928	398.5551323	380.5109559	286.9834738	34.25473834	83.06576352	330.4359254	253.2429331	273.723371	58.80460373	299.8557141	199.8699286	568.5604907	271.7727942	261.8086524	283.9453101	228.206465	427.3500201	218.051928	514.1256259	83.85582788	59.78102625	375.9622329	567.5356274	350.6605501	830.503098	456.5938631	439.7873223	62.51211837	363.0279242	184.9712539	346.6923842	220.9701938	434.9098196	200.7226438	368.4828987	218.6347148	56.38491774	258.8304405	988.9624009	278.8184644	301.7885161	351.4397135	60.6494121	105.765735	163.8858853	505.5358667	472.1870528
ACTA2-AS1	11.84949893	6.141601549	2.647299675	3.253912694	6.475728993	0.671246841	0.528654445	7.042038468	3.540373059	3.053330396	0.345483676	6.24171519	2.922044955	6.752618732	3.55928941	6.540297356	4.804252032	4.745158155	6.070027994	6.583507634	10.56887772	2.740260926	1.015434351	2.866767789	1.440460628	2.263361427	3.40622617	5.474775796	21.59681482	0.626776373	3.632119123	13.42427819	7.599068428	7.811955225	16.49929416	2.158733502	4.119931121	6.486084751	0.382732502	6.32215458	10.72211916	2.733488634	5.640779581	3.735833542	0.22627924	1.042733135	1.576096573	6.324444034	9.887851405
ACTB	818.3334375	1222.714871	1833.787232	1103.51372	758.5515277	817.1426354	1011.740276	1188.784859	1156.406273	1287.192802	721.7865427	1273.756858	1503.572025	1305.762805	1095.61917	977.5489254	1175.614019	1368.204585	1093.018102	1129.942906	1046.70163	636.5887759	586.1168343	1636.645192	1519.35713	1470.541677	1299.056031	1329.015553	1141.482724	861.9560835	1326.08121	764.9453929	1442.561594	1043.466501	1127.422515	651.0674659	1089.29582	817.411195	1166.598293	1532.475693	1807.993101	1073.070628	1117.523343	1067.361509	526.3360395	693.1923417	1197.463638	891.1254291	1316.953821
ACTBL2	0.1023488	0.247745611	0.028586493	0.070183122	0.100371765	0	0	0.3262731	0.068610007	0.154242582	0.00474198	0.279000008	0.137984342	0.031614103	0.122379425	0.1366351	0.186469548	0.831332027	0.374917189	0.077031933	0.151377707	0	0	0.033669062	0.076326117	0.061149777	0	0.116217614	0.117882073	0.010348413	0.107414877	0.085394055	0.154040272	0.028074415	0.135087351	0.02927723	0.06331921	0.088115598	0	0.315014136	0.006113577	0.069329807	0.02428008	0.405825239	0	0.009033533	0.061444048	0.061289973	0.213496963
ACTC1	0.006488752	0.087469959	0.542342285	0.019213746	0.021590145	0.040049461	0.083965409	0.003853125	0.020661388	0.044847305	0.119952967	0.036332435	0.006925491	0.190406991	0.078621108	0.079721603	0.38548896	0.090800299	0.020908055	0.063266149	0.010519906	0.073818499	0.247323845	0.060835111	0.387872495	0.178009694	7.234800006	0.023332041	0.027047086	0.021814428	0.014063993	0.030391374	0.055665685	0.050726396	0.027120361	0.020572108	0.009534052	0.155421339	0.057862734	0.008624013	0.081006542	0.187903354	0.024372546	0.037603453	0.110899335	0.03808533	0.086349263	0.07382806	0.055108291
ACTG1	842.1643581	922.7585335	1054.978459	863.1063321	890.6944599	441.6619806	335.9519109	1018.272322	956.5217709	957.4270481	345.6427806	1158.953122	938.9154543	946.1716757	646.5152889	656.1593939	765.2695315	905.0138706	1009.321325	753.288696	907.8848419	356.6583669	336.0546421	1181.057068	966.1199121	934.2633652	546.4641842	958.2877794	858.447426	375.0783912	1077.471837	890.5800849	1099.262318	757.6133554	986.0235291	706.1713618	1061.676434	599.6216345	641.6936427	1144.715043	1046.369459	738.1463502	820.6731431	761.9253264	380.2022967	480.4997984	696.6912478	901.8003703	908.6104757
ACTG2	46.2933198	54.70268113	130.1906465	63.4148617	36.8090922	2.130411712	2.318082463	40.83355667	88.34258161	80.0149428	8.21853864	38.36625557	52.59157708	112.6276454	60.21499742	39.0517326	49.58083083	48.05761742	71.99991724	63.78624039	86.86412357	12.51651458	3.293290216	85.97001599	213.3181236	127.5005098	136.0790396	152.8202715	80.65021257	3.77445543	60.02137879	27.42991056	80.04142307	40.19762703	56.64505604	26.58000135	59.40843024	30.99932316	2.681922485	21.56930693	304.550638	75.52694134	44.12798516	75.67105505	5.514503635	21.00437808	53.45594589	73.39749761	95.63577148
ACTL10	0.512078684	0.659104763	1.092904772	1.599815277	1.066757572	0.119095802	0.046096513	0.854951107	1.053276703	0.893973348	0.039198494	0.592155543	1.457453946	1.763982754	0.618213225	0.305896209	0.694327946	0.219572213	1.166970491	0.530639103	0.697856743	0.129126703	0.027597424	1.577133246	0.532349262	0.828426702	0.274162188	0.733857689	0.556825888	0.106928501	0.810710121	0.443855394	0.551780153	0.338436523	0.700133621	1.042002788	1.526623649	0.25146712	0.234174637	0.414271549	0.783315612	0.413904872	0.858574608	0.344067886	0.152207697	0.217798136	0.244550814	0.572315106	0.357166764
ACTL6A	12.1429138	11.62599312	7.73169744	15.01307701	14.97308346	7.067582404	5.549668912	15.77346478	13.99811904	12.51110467	6.821028538	10.23889301	8.676571216	10.49542332	8.057408084	7.713079262	12.08089816	14.60893257	13.17513979	10.09984012	15.02786941	7.9917307	6.407716402	6.066642777	10.51406022	12.54467843	7.468361124	11.98710107	12.31241787	8.205917193	16.14117285	19.20827161	10.97929897	8.281547631	12.57868998	14.28264099	13.99063783	7.948102328	7.882796204	12.90377905	9.314556001	10.43209219	11.54947372	14.05823932	6.810497164	8.897420862	9.498553234	13.26462897	13.15144338
ACTL6B	0.025199934	0.299736395	0	0	0.016769641	0	0	0.014964125	0.011463037	0	0	0.026456598	0	0.006162258	0	0	0.023576343	0	0.016239844	0	0	0	0.0058568	0.007875375	0.022316364	0	0.010578807	0.011326636	0.00656506	0	0.005461939	0	0.018015426	0	0.007523253	0.022827007	0.027770072	0.007360969	0	0	0	0	0.018930806	0.012169835	0.204578868	0	0	0	0
ACTL7A	0	0	0	0	0	0	0	0	0	0.029840311	0	0	0	0	0	0.03194097	0	0	0	0	0	0.01348311	0	0	0	0	0	0	0.020995889	0	0	0.007259066	0.0144039	0	0.012030154	0	0	0.011770653	0	0	0	0	0	0	0	0	0.012767713	0	0.009506447
ACTL7B	0	0.010033211	0	0	0.025260198	0	0	0	0	0.012493043	0	0	0.006752281	0	0.009581844	0.005014692	0	0	0.02446216	0	0	0.008467325	0	0	0	0.023938977	0	0	0.006592656	0	0	0.013675971	0.009045576	0	0.007554876	0	0	0	0	0	0	0.006785326	0	0	0	0.005304685	0	0.007997954	0
ACTL8	0	0	0.010712267	0	0	0	0	0.02876821	0.029383256	0	0.007107881	0	0.025853558	0	0	0.006400189	0	0	0	0	0.008727082	0	0.007506381	0.070654455	0	0.091659054	0	0	0	0	0.021000921	0.255998917	0	0	0	0.007314072	0.035591578	0	0	0	0	0	0	0	0	0	0	0	0.015238875
ACTL9	0	0	0	0	0	0	0	0	0	0	0	0	0	0.010323726	0	0	0	0	0	0.013720975	0	0	0	0	0	0	0	0	0	0	0	0	0	0	0	0.00956061	0	0	0	0	0.02395699	0	0	0	0	0	0	0	0
ACTN1	48.11650537	34.12104601	37.18240151	37.08572354	38.04181941	22.72100436	36.84891712	46.5386795	45.52086266	43.30039779	19.40481845	44.63475572	36.28008553	54.79534542	51.45547244	36.28946387	35.84379611	22.62693879	56.36625939	42.38403362	66.34742191	13.4632998	13.62583476	48.77793871	57.62365047	37.82518829	53.07852303	35.96451909	44.70200255	21.99121374	54.87375375	26.56454285	53.7033821	41.26658596	40.9357958	31.09155938	40.15775072	30.34657163	14.05492798	29.72334963	63.1829317	38.24717071	42.75713762	45.65993903	10.18902045	28.95343799	38.74590734	38.94778299	50.30265669
ACTN1-AS1	0.160797654	0.459019389	0.255995712	0.0952271	0.32101501	0.158794403	0.233043481	0.152774768	0.043886529	0.254025214	0.113240093	0.405159056	0.308916869	0.188738896	0.219184689	0.369624586	0.285831671	0.205725316	0.207248858	0.167231717	0.486628074	0.107605586	0.134537443	0.221107896	0.256316311	0.334646945	0.189005751	0.289095453	0.268101353	0.370685469	0.097585478	0.266491491	0.091963359	0.419016647	0.537655354	0.072828152	0.259889502	0.356967693	0.066179789	0.09973204	0.492730788	0.293182618	0.144954155	0.217431789	0.082445836	0.269654835	0.285309283	0.243937586	0.348996283
ACTN2	0.024494746	0.021581382	0.083048157	0.032236009	0.018111516	0.023517652	0.02535725	0.035555357	0.002476057	0.061806677	0.057500575	0.030478511	0.034857889	0.0133107	0.020610495	0.028045095	0.068749767	0.06093636	0.017539325	0.042458107	0.023533138	0.040068973	0.11132791	0.047631068	0.062665398	0.102985218	0.84090226	0.083184211	0.056723071	0.03137085	0.018876777	0.203957447	0.046696765	0.017730542	0.042251294	0.110941112	0.019994787	0.050879872	0.070942819	0.074756519	0.033977337	0.029190398	0.053158594	0.021029827	0.125591993	0.057051746	0.06898721	0.017203555	0.048797467
ACTN3	0.025676418	0.054294019	0.11354942	0.106442074	0.017086724	0.03169567	0.03101062	0.030494139	0.019466302	0.054929251	0.045205883	0.065894507	0.123320809	0.054416048	0.071295787	0.01696041	0.016014752	0.010265793	0	0.055632957	0.032377301	0.022910168	0.031826885	0.106990457	0.056845813	0.024289519	0.086230659	0.092326418	0.022297312	0.00411053	0.011130429	0.027752461	0.061186881	0.027878844	0.010220671	0.007752875	0.031439059	0.015000304	0.011741879	0.030334031	0.019427164	0.032128527	0.032147922	0.024799889	0.007313933	0.007176484	0.043389169	0.043280368	0.060574202
ACTN4	93.06333271	64.46745906	77.76190911	121.3272832	99.51612709	71.51583794	49.48086449	88.84268657	88.28559108	91.99214017	47.53638219	104.971675	82.84990345	88.25496371	96.1413488	76.14979618	80.97366362	37.40341298	103.7491724	86.91485942	127.2171825	31.864015	39.99322962	102.9107969	98.81367895	91.76759775	152.0427687	76.37228674	93.63547485	44.53897158	80.9298225	61.4991239	102.3496084	77.39799552	95.90146187	71.24797446	101.2221219	64.80454518	53.05930384	51.73941017	110.1855286	80.0390753	96.26962119	75.87396527	48.76337246	55.03643679	85.30243582	87.36317826	93.64467002
ACTR10	14.23459344	16.32240671	14.20329368	13.6998011	13.87662289	12.07930428	15.65391462	15.8389118	15.69953388	15.60368271	13.72145259	14.73579234	13.72909474	17.58285756	12.23570442	13.22957555	17.44868991	25.1753236	14.51885233	13.70935725	15.04693316	15.34098122	14.24131633	12.69811964	16.4930884	17.80858939	12.53314095	18.56435149	17.04690495	16.40386451	13.81746577	17.46645655	15.12593473	13.30798531	15.35652315	15.09837399	14.95817957	14.68131218	13.65463218	21.5403427	14.41277203	12.88905307	13.06159313	17.49894852	13.14495669	15.09132395	16.18467437	14.6601718	15.56698413
ACTR1A	20.24378179	28.77851072	36.80658667	26.14033407	21.08220637	34.89080388	37.59225471	26.81816826	35.43556801	25.86759827	26.96666121	29.1167691	39.34060253	29.50791088	29.72806948	22.8728641	27.24425399	22.77096836	23.41089227	30.65372451	28.57206796	23.14647627	24.74046263	39.47214244	32.25071702	33.24654151	33.3504763	27.54086174	24.41212457	31.77006634	30.4486794	25.79802372	27.51721377	35.44933127	21.94398552	25.19364607	21.60315856	26.0671302	36.41928688	28.52653087	30.82693254	35.80253232	27.29010697	25.59993887	29.44453854	30.48362217	33.06268222	22.32510925	25.182017
ACTR1B	23.97072684	25.173055	28.82607321	29.24854931	30.94744538	20.03082677	17.37465547	26.72544172	24.38816317	24.83939701	17.51885318	24.60878944	26.57838705	31.36746466	24.79727635	20.76191187	24.03795039	10.04991645	25.08657127	26.21669427	28.8558621	18.06809409	13.89029321	29.55506129	27.48185911	24.00520617	24.42510005	24.78567664	27.95123478	12.95207331	25.4970549	14.95506211	25.66407338	25.63130047	27.985009	25.23975947	30.67852932	23.20999421	20.3910639	16.21298896	26.3189572	19.83737854	24.20794529	20.73966739	26.63924167	21.83599955	19.41794344	28.81044599	24.50592335
ACTR2	54.43789607	72.13415251	43.73410255	38.4334209	44.93802502	52.27919421	50.5017147	60.28941506	70.82540757	58.63170157	50.27156761	59.13364921	47.67737821	44.70337401	53.52967091	49.7808608	60.63854892	91.82483472	47.9718888	51.27608366	46.78480587	45.55169459	49.13739485	26.92081234	55.76362715	72.67879096	50.87692696	65.03701999	54.45898942	77.18904535	70.11468936	79.595196	55.22180742	42.35972018	56.16836667	66.32928727	42.20374631	45.47434669	74.4556879	75.13583546	27.47866771	54.86967504	62.86548643	70.90861576	40.51077711	54.37827015	68.33110905	44.64175671	55.6016517
ACTR3	12.82347748	17.76952475	12.61133164	11.10069945	11.4262907	9.922442702	10.34354632	15.38830795	15.71426951	16.26647894	8.789109728	13.42186466	11.72279139	12.1839267	13.50042341	10.42100973	14.02487591	25.23949469	12.53520351	12.30412669	12.06578913	9.587890781	8.923040443	8.392954725	14.68020881	16.33986253	11.2803512	16.37618612	13.91624922	13.75363382	18.40272149	15.05651203	15.75424156	9.714662227	13.05354504	13.23853692	13.00718535	9.714343804	16.15654671	20.17439523	10.01573779	11.86724251	14.42462865	18.84279252	8.573655309	12.1066315	15.4337969	10.83136331	14.99474422
ACTR3B	2.503446509	1.244168091	1.673916187	2.488728006	3.202220645	0.533558684	0.682816072	1.744736546	1.238789084	1.758884242	0.723597425	1.105174901	1.01331297	2.223885592	1.017913488	0.982280256	1.110302307	0.93898034	2.360407607	1.334938843	1.242189477	1.106837057	0.578350204	1.080633811	1.305409102	1.555181074	3.045821761	1.936018116	1.869366061	0.700757989	2.618812095	2.153166313	2.057634357	1.005890362	3.141703534	1.785653435	4.753972945	0.992533364	0.548422155	2.15840114	1.046316773	1.093302512	1.261274397	1.124531967	0.930882466	0.785597999	0.877119004	2.530002076	1.174121913
ACTR3C	0.820097907	0.565318616	0.129820736	0.764387635	0.613963568	0.227203819	0.171242122	0.752616753	0.873273997	0.250741761	0.098445257	0.423974492	0.268556832	0.517308186	0.486956448	0.4062832	0.281183471	0.463885111	0.804767205	0.520955275	0.763000966	0.240103708	0.153780879	0.136884022	0.354875091	0.511323201	0.273853534	0.557103944	0.728355844	0.279735552	0.472657267	0.517070259	0.423059923	0.261061641	0.556441189	0.607806169	0.626455855	0.261330365	0.294059545	0.338550796	0.383404555	0.382317395	0.584573628	0.652583865	0.179185687	0.228563779	0.262797484	0.61852905	0.375952006
ACTR5	4.559205913	4.271296208	3.666577185	5.643325001	5.997686755	2.23092207	1.955929845	4.675980011	4.035712842	4.310406784	2.272748527	4.328646689	3.732534738	4.516930153	2.986038894	3.16736741	3.689049643	2.819880519	4.129269872	3.585213308	4.274521486	2.874315099	2.421988687	4.026914337	3.80887038	4.207478139	3.06426166	3.766152976	5.289122315	2.091012888	4.135863306	4.955318826	4.278716278	3.409766344	4.757778259	4.385021355	4.638385142	2.776635133	2.326432437	4.793536745	4.341921933	3.511656076	3.826111533	4.715272639	2.737780319	2.809330299	2.699497753	5.237097464	5.171640413
ACTR6	9.674578746	8.012675196	4.891109267	7.840299619	9.109451273	3.946746808	5.336556882	10.16787602	11.2040134	7.8647885	5.879218911	6.652556557	5.834826358	7.760420677	6.444593187	6.4921717	8.947860501	12.82084703	7.64136811	6.650322517	6.843094477	7.887396307	6.084070397	4.59378105	6.494690988	7.445577366	4.692662064	8.459146765	8.769508788	6.388564287	7.47734874	8.208444792	7.506120262	6.408086531	9.290553992	9.046047202	9.157717146	7.591265597	4.213012647	10.26138101	4.779906468	6.104689802	6.416758894	7.998518077	5.929872962	5.964060573	6.238258441	7.884308449	8.328634578
ACTR8	8.924530826	6.35176264	4.292115027	6.133618251	8.631308845	4.715561094	5.119456475	6.42273993	7.469301638	5.858667345	4.659665496	7.435555515	4.863351357	5.354967159	5.045668191	6.328801468	5.887272565	6.609444399	8.935902001	6.703293782	6.925396943	4.290334741	4.56646421	3.956272129	6.123350029	6.772189895	4.786038398	7.420353632	7.907539305	5.674605598	7.503089603	8.80193031	6.329865587	5.715156227	7.099045492	7.701915589	6.107792616	6.664789315	4.148916108	5.696983392	4.789159061	7.396233723	6.217699015	8.373178864	3.593389389	5.056008254	5.258985254	8.343673354	6.521473853
ACTRT1	0	0	0	0	0	0.012928981	0	0.012438864	0	0	0	0	0	0	0	0.01660397	0	0	0	0	0	0	0	0	0	0.019815875	0	0	0	0	0	0	0	0	0	0	0.030778335	0	0	0	0	0	0	0	0	0	0	0	0
ACTRT2	0	0	0.014051841	0.025090096	0	0	0	0	0	0	0	0	0	0	0.016041666	0	0	0	0	0.013769255	0	0	0	0	0	0	0.0177852	0	0	0	0	0	0	0	0	0	0	0	0	0	0	0	0	0	0	0	0	0	0
ACTRT3	0.713123562	1.130950514	0.966016738	0.826865694	0.719329794	1.640136306	1.414300784	0.980653999	0.908286992	1.452694813	2.656426194	1.197896699	1.081594225	1.182136185	1.080072182	1.469674902	1.158783128	1.254514005	0.909455536	1.229591011	0.53548158	1.436687525	1.123538629	0.69439208	1.143388074	1.704264104	1.020994658	1.1336579	1.001268297	1.824216223	0.800485989	1.076391004	0.912294867	0.850906823	0.950196182	0.734369298	1.169131573	0.929699611	1.050426733	1.60293228	0.800820646	0.861458869	1.093988163	1.000542548	1.398412961	1.013364214	1.246294371	0.521941269	1.473390183
ACVR1	21.54620864	16.81000328	11.73538239	10.66463327	13.81609985	10.1043386	10.4651792	17.99560415	17.5738822	16.95732899	13.88996165	16.36883202	11.62301655	15.13856233	14.01419657	17.63480144	15.89138126	15.36791315	17.57532644	14.57895934	19.2394237	21.8350342	11.83174203	10.97263427	16.44510036	13.9165551	13.38379972	15.41500429	17.94021373	13.05816212	17.88537408	13.28314163	14.79932454	12.03630045	14.80186558	13.91703271	11.0183201	13.64517837	16.99974666	17.83761624	12.24376321	13.53686778	15.80065678	17.8450076	25.72954769	11.57293671	13.94049961	15.56505211	18.12526284
ACVR1B	13.72281659	8.545021045	6.435975156	13.34012174	13.83183156	6.896086499	6.593697019	11.03264734	10.33803116	8.200683919	6.487164691	9.656599381	8.040308019	9.516022725	9.498670876	7.554238588	8.827209598	8.530206807	12.00388298	9.305078412	14.5948104	6.467954279	5.468887959	6.550276387	9.447035422	10.81965595	6.502519123	9.106964041	12.3790028	6.768495174	9.562837787	14.99437071	11.35726472	10.08759381	14.12574367	12.30842356	13.42011423	7.392648713	6.092820743	8.256821312	7.901242715	7.954829742	11.14745852	10.8426131	6.880590407	6.372024308	7.945107804	12.75386298	9.602376576
ACVR1C	0.147314784	0.92932082	1.789380796	1.61689091	1.104501106	14.7500054	30.86979428	2.636000275	0.274000856	1.291301743	25.68983585	6.23684974	3.818944897	0.313805355	11.77814371	29.71135443	15.38110604	3.283919726	0.225735591	9.688363571	0.875726401	39.38714113	61.31173434	0.8757486	3.509317354	3.737881802	12.60202782	5.026355973	4.796433806	22.0129117	0.164614943	2.592431648	5.981908952	8.104178415	1.295936099	0.225370458	0.050505592	31.09328062	13.99669066	1.271921677	2.9369863	6.676359866	7.262179499	3.522364577	43.36979138	11.06346718	7.8042428	1.692680125	13.72225957
ACVR2A	6.511578206	4.802007267	2.610248748	4.012940317	5.444262834	2.612578404	2.600605915	5.462724737	4.269582358	4.291318852	3.324993404	4.05805395	2.204306663	2.959548548	2.670103345	4.06358488	3.502563474	4.18289404	5.266533276	4.193563804	5.199763188	4.204304412	3.300598949	2.651228271	4.22690964	3.983192889	2.594471854	4.968205712	6.139204183	3.854417079	5.196300038	5.734898264	3.464722943	3.594680066	5.731730554	6.208547236	4.008000755	3.805398274	3.312234891	6.14776997	3.267404359	3.741100894	4.355561883	5.655850926	2.465922071	3.534302587	3.417715019	6.489460434	4.502045322
ACVR2B	1.523802893	1.467555892	0.523796105	0.904686481	2.833446815	0.784743301	0.508666116	1.28746511	0.931451444	0.773039191	0.645455582	1.316766931	0.686665063	0.962179956	0.587833733	1.285137121	1.076822203	0.703260704	1.398455897	0.85502314	1.555021493	1.178379584	0.955366245	0.749272643	1.205520212	0.873578782	0.836325752	1.03466205	1.926620873	0.969658942	1.225790054	1.678006207	0.65197956	1.158363856	1.831095838	2.612554523	1.178470676	1.485551529	0.927223231	1.588176261	0.909181776	1.027348489	1.565549063	2.105186702	0.883904823	1.107763436	0.449492597	2.39168532	1.260230943
ACVR2B-AS1	2.182555051	0.967278045	0.610850317	1.841435599	1.957770683	0.538841079	0.328078239	1.647563889	0.794246795	1.115864035	0.410579692	0.962594816	0.746702515	0.91827434	1.023384371	1.066443874	1.516067966	1.903020476	2.497064663	1.002792336	2.171556029	1.392536839	0.861638294	0.612940126	1.1226186	0.882432337	0.973960506	1.075062948	1.975290246	0.654774572	0.72578472	1.447729493	1.701376945	1.737395843	3.127610681	1.440799519	2.723644235	1.432259813	0.344545075	1.615954518	1.296199758	0.628503942	0.817548343	1.709540317	1.113952319	0.671855145	0.55322699	1.776470383	1.004397448
ACVRL1	6.411461901	10.23904678	18.46612881	7.229641419	4.590514643	10.41379367	12.72726544	4.990005867	3.469334633	13.9257983	9.295393894	10.40872907	14.31069654	9.507721863	11.98557544	10.73222282	11.12229057	6.007913969	6.91648652	11.38638955	4.980241087	7.729770391	11.2462625	23.85754201	12.71227192	16.6219572	16.75825277	10.98480123	7.36584531	9.967688145	10.46474796	4.856600528	9.841721606	10.24854859	6.294133728	6.424483398	4.901110987	9.623097504	22.20079802	9.491030073	9.333728927	12.08429767	9.964907871	5.96473083	15.00514213	13.34598821	13.53792546	5.949753887	9.025997647
ACY1	1.365326275	1.017248448	1.021177417	1.242700608	1.225661693	0.729584148	1.185739823	1.164436727	1.592259394	1.0359357	0.943770855	0.820925015	1.168711978	1.510255893	1.151903947	1.514395751	0.827283821	0.329724137	1.098362165	1.084028063	1.084485422	0.938202784	1.090388095	0.945009091	0.835817451	1.066202669	0.823192171	1.07084124	0.950107125	0.572108168	1.759670497	0.944195702	1.100536854	1.116306268	0.837100978	1.261662931	1.171347554	1.445371713	0.534273364	0.499323777	1.263550733	0.913992677	1.01189914	0.752288459	1.894974245	0.760648268	0.592281971	1.413278581	0.765255935
ACY3	0.613603849	1.744273678	0.875505336	1.193005107	1.433011005	0.057165985	0	0.329993499	1.853766998	0.525832192	0.030574825	0.275508158	1.062674029	1.223028043	1.034551731	0.36707545	0.736543085	0.573973632	1.148987667	0.4966782	0.287805746	0.170447248	0	0.448648022	0.707433019	3.044678746	0.272168281	2.372895479	1.097875042	0.200170154	0.823063799	0.625675676	0.744903207	0.663722369	1.617574538	0.723620517	2.007292009	0.608723856	0	1.036073416	1.090577477	1.018205986	1.182825902	1.341864754	0.019787001	0.165028759	0.058692195	1.156264158	0.611805657
ACYP1	3.662518132	3.591371688	2.624755603	1.345945312	4.504602586	1.100002728	1.193301249	3.272002356	2.10483704	3.487085932	1.000338744	2.449000527	1.902162752	3.022692882	1.721093895	1.892203164	2.531668285	2.693314271	2.592085441	2.752646784	2.465275116	1.389602519	1.53523227	2.94324297	1.969222112	2.598516751	1.345318502	2.660369108	3.867737016	1.232866447	2.700437856	2.857059666	2.559888262	2.428612293	2.94832223	2.87331388	1.909920264	1.700267974	2.086119232	2.709132978	2.050502341	1.858862295	1.781022801	4.248145072	1.425179947	1.946787799	1.616346714	3.865370594	2.630688366
ACYP2	2.825788787	2.620590145	2.880106475	2.481490843	2.824725148	3.488230639	3.816687243	2.707843515	2.44116609	2.481735249	3.085404717	2.43617798	3.310463691	2.82332704	2.704749656	2.528265442	3.055037365	3.401492384	2.81364122	2.920726873	2.631471979	2.775651834	3.137183348	2.539396087	2.427259703	3.946632547	2.937628467	3.292473405	2.391767604	4.152961664	2.144970809	2.269943956	2.56204286	3.195905133	2.592406144	2.622869799	3.497113958	2.986393025	2.774431663	2.533333868	2.584222768	3.131552235	2.601115285	2.524331258	2.839697671	3.726973131	3.504505777	2.453135435	2.383318271
ADA	1.509287829	3.582025076	5.068930528	1.725146428	1.34150957	3.348379317	3.60561362	0.883704541	0.873791262	3.345170039	3.112514329	2.075800884	2.613445377	1.894403795	2.038140934	1.848891601	1.683594327	1.835622365	1.360343133	2.490357036	0.787126516	2.599195568	2.256757114	3.80639372	2.31799099	2.645857074	3.969916027	2.248619304	0.978870755	2.007316406	2.086307512	1.646530331	1.961799003	3.011630729	1.21626884	1.046886808	1.527525981	1.763468363	5.190982989	3.259085591	2.491526977	2.541335281	2.243841521	1.009221563	4.428486148	4.336412811	2.829140794	1.707905231	1.578623468
ADA2	16.22616893	36.16154745	42.3796488	6.423691785	4.375810948	10.04544345	1.861615611	17.43086352	24.81665192	5.708472121	3.218615345	6.015354585	17.7115889	7.035925696	8.536412235	7.328693013	10.28396414	19.65636231	13.63245824	7.367652803	9.667813572	6.369597622	2.97689609	12.4044441	8.771497714	8.282417462	4.92383258	2.934538163	5.843615682	5.498543738	25.4267182	7.51486828	17.61253709	4.168811071	10.63198896	9.757304838	2.90916561	1.646353142	15.97379281	15.58195699	7.668929948	8.485834877	16.0395271	5.559098898	2.390474367	7.500105184	8.162768847	12.36107454	8.648912732
ADAD1	0	0.026530947	0	0	0	0	0	0	0	0.005505919	0	0	0	0	0	0	0	0.004459033	0	0	0	0	0	0	0	0	0	0	0.005811015	0	0.004834595	0	0	0	0.006659152	0	0	0	0	0	0.018986292	0	0	0.01077204	0	0	0	0	0
ADAD2	0.197697802	0.290306595	0.349713432	0.069380737	0.151051188	0.00903865	0.0227399	0.100004111	0.073275879	0.21688847	0.022559873	0.143495885	0.035167379	0.168308633	0.105353672	0.107372471	0.130157355	0.035129937	0.075498878	0.118986323	0.146409489	0.024499837	0.010210577	0.141873614	0.097264278	0.110826223	0.129099525	0.046075247	0.156419629	0.003516598	0.063481257	0.029018608	0.094222736	0.18603483	0.28417618	0.165816468	0.107585668	0.072719788	0.020090581	0.06812152	0.203596537	0.027486264	0.154015993	0.084866173	0.100114233	0.021488427	0.13455946	0.189762199	0.120917562
ADAL	1.87935844	1.807499223	1.56794016	1.792627671	1.947782994	1.696084186	2.474152522	2.072558857	1.781618096	1.117524353	2.152571772	1.506981951	1.87381474	2.172972888	1.781996819	2.307542334	1.787825246	2.797205894	2.208537774	1.440596834	1.965843196	2.73726931	2.875214336	1.220723133	1.941692435	1.339609308	2.095014429	2.086947617	2.394555819	2.04538252	1.563181551	2.810835389	0.986024765	1.862227815	2.175122576	1.731002134	1.693954965	2.448048837	2.347195029	1.352683996	1.71470544	1.89145406	1.498822917	2.242308102	2.109852094	2.105514749	1.881475934	2.009861413	2.101333701
ADAM10	10.45577797	9.950341131	4.659698303	5.812801645	7.640601989	3.450802345	3.221549786	12.94275747	9.423399826	8.351204593	3.164769226	10.38297764	5.325415	7.703180504	6.443227292	6.916833954	9.729003221	12.29620394	9.371699	7.322769496	10.45279476	5.484466626	4.417035348	4.967721843	7.191822242	9.989642567	4.409604239	11.2016406	10.85303066	5.710981918	11.37795485	10.04548457	5.868329364	5.367031016	7.820411287	9.421469183	6.17004636	5.986504117	6.948681352	10.80919207	4.449936835	7.169580942	8.731569199	11.19036747	3.947242274	5.93213951	6.599786344	8.071938178	10.09767733
ADAM11	0.46698066	0.295235112	0.18418811	0.164437437	0.625716804	0.081794098	0.062061175	0.254816783	0.120563748	0.286617128	0.080550028	0.38426406	0.107764711	0.283939269	0.109913999	0.222592398	0.180071114	0.065599205	0.235872662	0.213299322	0.235312874	0.105575292	0.058666223	0.126217338	0.108974734	0.149242205	0.079474116	0.119129145	0.506357462	0.024246094	0.372034769	0.361501501	0.401515495	0.230221977	0.327810354	0.354412018	0.176172095	0.140092982	0.082246077	0.134194701	0.250669471	0.077834941	0.161181727	0.255995163	0.221100028	0.079370102	0.095974659	0.458725398	0.300726575
ADAM12	13.41737377	10.96618735	2.34306177	1.941752034	2.85436389	9.004947153	9.005472684	6.716589291	2.81212061	1.71513393	9.549826433	10.94866329	4.346642062	4.828576458	4.954374234	3.118000676	1.285281304	2.156767047	10.77934519	4.262475281	1.173026067	4.038968022	4.6942379	1.579940886	1.259849261	2.911076677	2.980956424	2.472663317	2.164891238	8.031844328	23.09173836	5.176144216	2.295987438	7.515832756	1.686112742	11.44738004	0.977870793	2.471937444	5.180870674	2.487237881	2.371637548	7.064298322	3.13506728	2.055212397	1.609650425	5.198967091	4.292834069	5.918480019	1.966185777
ADAM15	15.61528881	25.83029823	30.93714404	24.17030412	22.69041746	16.85480551	18.71378388	25.5034086	29.48982799	23.29961777	16.32994717	24.12099422	34.70378863	22.50057738	26.61749032	20.60743404	18.90152177	12.82458626	17.83989605	25.8038489	14.34258324	13.05795744	17.78951178	35.33391132	24.84508576	47.14185887	25.27660751	30.54860763	18.56153951	14.01978162	25.8712127	18.0662901	25.57883168	24.00316243	21.80024007	19.75853423	18.68491551	16.16709583	24.93828135	22.29621317	20.4073167	23.66669587	27.0571108	16.69178666	22.51552702	22.07706398	23.83790999	21.93437572	20.67190401
ADAM17	11.1365568	7.88533617	3.534614993	4.473672379	8.087684082	4.073766158	3.146769076	9.977380397	10.3236846	10.11356676	3.375610652	8.065107523	4.41743809	6.142280669	8.377477507	5.813977769	6.008325338	10.96097067	7.793311916	6.513722595	8.312874047	4.640659907	4.212092689	2.741106815	5.837719523	6.643052943	4.938568773	7.909348339	7.783410492	4.554752982	9.548199599	9.409177669	9.12743455	6.035488009	8.23205642	8.41444079	7.796969043	5.348305274	6.418921264	6.193002366	3.188557154	6.473378735	6.996763605	8.879376407	2.763909938	5.883592503	7.371530225	6.566456858	8.54589217
ADAM18	0.003934813	0	0	0.018642105	0	0	0	0	0	0	0.003463815	0	0	0	0	0	0	0	0	0	0	0	0	0	0	0	0	0	0	0	0	0.017011835	0	0	0	0	0	0	0	0	0	0	0	0	0	0	0	0.004974414	0
ADAM19	1.289386798	2.020066635	1.028967189	0.448902329	0.665631123	0.701774798	0.606722012	0.638048828	0.485212749	0.891165557	0.515930329	1.558789513	1.449150525	0.655441383	0.606570296	0.901250279	0.798725884	0.863878095	1.352153528	0.426675316	0.506768889	0.938682745	0.657459199	0.859634438	1.15395573	1.452600883	2.778561181	0.720036806	1.355853691	0.341527189	2.386479562	1.645620152	0.96088818	0.603266491	0.89352003	1.167972978	0.192322648	0.372068147	1.139075805	2.125663924	0.605296492	0.752217305	1.702421068	1.000070111	0.601007028	0.959920809	0.688322929	1.471984749	0.899647467
ADAM2	0.082895204	0.525857668	0	0.006136493	0	0	0	0.283040896	1.451745239	0	0	0	0.21565694	0	0.007846887	0	0	0	0	0	0	0	0	0	0	0.019604415	0	0	0.021595772	0	0.09432703	0	0	0	0.012373873	0.004693091	0	0	0	0	0	0	0	0.020016342	0.008854768	0	0	0.019649362	0.053779327
ADAM20	0.037693962	0.042699478	0.042864398	0.019134003	0.028667387	0	0.033446772	0.057557006	0.024494807	0.042534454	0.033181981	0.067840586	0.034483744	0.05267132	0.048934256	0.012804958	0.030227486	0.055976423	0.027761707	0.05600318	0.058201364	0.050449503	0.0450544	0.053851225	0.028612053	0.040751932	0.036168542	0.029044008	0.056114237	0.072412975	0.028011247	0.042681752	0.023097774	0.042096556	0.038582577	0.029266755	0.039560347	0.037750317	0.096037647	0.052483572	0	0.075080419	0.048542787	0.041608209	0.027609768	0.06321211	0.020474022	0.12934365	0.06605875
ADAM20P1	0.084331321	0.141609146	0.059231704	0.193894177	0.270693738	0.079606555	0.107842138	0.100154586	0.058669665	0.117551549	0.087337448	0.138881153	0.100596528	0.111601048	0.075132523	0.098302177	0.074256932	0.11106726	0.057543322	0.064489489	0.144764863	0.112868825	0.147574361	0.117821742	0.070288455	0.103239796	0.083298513	0.071349596	0.139573529	0.128652538	0.060210947	0.114384127	0.056742059	0.109877932	0.082934313	0.21119684	0.036444024	0.12171802	0.129305797	0.118675398	0.163269178	0.074486506	0.052172029	0.143739633	0.101739357	0.108146342	0.018861203	0.175596469	0.098304304
ADAM21	0.169872014	0.08082057	0.060098316	0.053653914	0.271304785	0.048928749	0.058617838	0.080698185	0.087574925	0.145362058	0.059815309	0.087189985	0.066478724	0.238160367	0.077184676	0.085278063	0.042380649	0.045278145	0.065683385	0.117779449	0.153003022	0.075785424	0.157922055	0.049548496	0.080231441	0.032139292	0.0950819	0.122164038	0.171118866	0.070706371	0.09327422	0.179526705	0.048576582	0.095910357	0.07438057	0.169263804	0.058239141	0.059544094	0.046609693	0.075257327	0.089969404	0.103242637	0.12761201	0.054691001	0.009677615	0.109201078	0.050235043	0.143168786	0.154957227
ADAM21P1	0.013025236	0.010328433	0	0.03856883	0.017335644	0.016078706	0	0	0.023699865	0.012860645	0.017199166	0	0	0.006370244	0.009863785	0.010324493	0	0	0	0.016933025	0.007039066	0.008716472	0.012108952	0	0	0	0	0	0.013573284	0.006255618	0.016938865	0.028156759	0	0.008485495	0.015554349	0.005899364	0	0.015218828	0	0.005770488	0	0.006984981	0	0	0	0.016382319	0	0.008233289	0.018436994
ADAM22	1.246099439	1.252247337	0.569616166	0.637130888	0.981944364	2.991150774	1.701236785	1.013956581	0.661114822	0.912410507	1.542233708	1.326373641	0.887525078	0.800101914	1.472466892	0.82440771	1.060776466	2.022428769	1.073365262	0.989613119	1.188142279	1.212027542	0.723738436	0.456514836	1.091492724	0.966376004	1.367327448	0.849555298	2.130360738	3.802906566	1.002255296	1.859810987	1.338900264	0.988616865	1.389342286	1.231579629	0.534773262	1.084038658	0.90046611	1.29540816	0.555888974	1.216063983	1.488492257	1.45618927	0.200319254	1.730715862	1.91390731	1.123004741	1.269027637
ADAM23	0.457075033	0.925616422	0.53487595	0.5385989	0.477307974	0.538184675	0.55081779	0.417566918	0.449951409	1.481187354	0.280622388	0.734977835	0.985685845	0.554841207	0.319509218	0.488643111	0.894726064	0.811575319	0.706937764	0.713046248	0.884173989	0.442340906	0.804081751	0.545001491	1.33886452	1.210681775	0.688792178	0.581558659	0.517831021	0.4975764	1.34123311	0.530344828	0.640119976	0.25043113	0.724968083	0.643346722	0.389177455	0.432718614	1.347383809	0.523371874	0.619833487	0.537992535	0.83816506	0.565989261	0.08412788	0.729164143	0.692176684	0.811934915	0.499890154
ADAM28	0.98985736	1.78424091	0.514619549	0.39271326	1.154624151	0.25828926	0.108302896	2.188693383	1.023540306	1.136267739	0.218196983	0.720976012	0.9740247	1.917543582	0.61187008	0.667240399	0.772488289	1.436315153	0.90032574	1.037834565	0.963755091	0.402832229	0.122696537	0.51507364	1.18161518	0.977500533	0.327024388	0.798671404	1.127109444	0.547287305	2.485243021	1.635281094	1.484336409	0.576702411	1.024450419	1.256765767	0.525009084	0.505877523	0.14352755	2.183381584	0.756247703	1.096177325	1.286497187	1.999188586	0.038511754	0.45480571	0.930187503	0.828151279	0.753342438
ADAM29	0.017685852	0.032055072	0	0.676312231	0.746509439	0	0	0.162033068	0.089644332	0.034924736	0.002224121	0.067197775	0.035055868	0.039541068	0.003826625	0.010013389	0.004727538	0.074751124	0	0.059122041	0.243039791	0.003381529	0	0	0.046986304	0.215107197	0.021212665	0	0.005265714	0.004853696	0.039428287	2.069970826	0.021674762	0.013167688	0.021119918	1.707325634	0.007424621	0	0	0.00671593	0	0.075874454	0.003796013	0.009761201	0	0.012710941	0.003202109	0.121375022	0.078678334
ADAM30	0	0	0	0	0	0	0	0	0	0	0	0	0	0	0	0	0	0	0	0	0	0	0.004722205	0	0.004498295	0	0	0	0	0	0	0	0	0	0	0.00920245	0	0	0	0	0	0	0	0	0	0	0.00643772	0	0
ADAM32	0.454037248	0.254279558	0.341939315	0.340769665	0.528504999	0.242317982	0.322657231	0.386180664	0.083158943	0.361007159	0.218971434	0.190881387	0.323064794	0.206665708	0.458446032	0.095021522	0.428990148	0.585930034	0.956018924	0.325322633	0.140905364	0.314871685	0.281398109	0.177952592	0.313173414	0.144588416	0.317041905	0.466075752	0.409118822	0.438998771	0.467690768	0.800097409	0.428503106	0.398291093	0.712193754	0.230752997	0.365488137	0.126059899	0.285751203	0.63996002	0.108841634	0.278038249	0.1801103	0.358935017	0.163906656	0.31913988	0.324752962	0.384558716	0.193723665
ADAM33	8.68108886	10.83801899	13.44411901	2.945621977	4.673062932	4.206854055	4.243676245	3.646011481	2.243764633	8.428747305	3.445126982	5.958629922	5.933703178	7.706525503	4.622339839	7.588627424	4.508613873	4.818923349	4.528753441	7.864677771	2.933352751	3.908594912	4.415337169	7.710820042	7.258224186	7.174984011	6.588940974	7.680880662	9.885123001	2.373937352	4.97429295	4.032036801	7.170682913	8.080629024	3.977238274	5.594520311	1.629948683	2.833430664	5.81855789	4.461962313	5.677186595	5.16586484	5.577629147	6.578219399	6.710757528	7.497495226	5.110416162	6.793540516	7.420229737
ADAM3A	0	0.007958989	0.013316216	0	0	0	0	0.005960203	0	0	0	0	0	0	0	0.003977977	0	0	0	0	0	0	0	0	0	0	0	0	0	0	0	0	0	0	0	0	0	0	0	0	0	0	0	0	0	0	0	0	0
ADAM5	0.00527723	0.008369217	0	0	0	0	0	0	0	0	0	0	0	0	0	0	0	0	0	0	0	0	0	0	0	0	0	0	0.010998548	0	0	0.019013052	0	0	0	0.00956061	0	0.006165973	0	0	0	0	0	0.010194157	0	0.004424911	0	0	0
ADAM6	0	0	0	0	0	0	0	0	0	0	0	0	0	0.014612044	0	0	0	0	0	0	0	0	0	0	0	0	0	0.0268579	0	0	0	0.005382156	0	0	0.008919628	0	0	0.017454447	0	0	0.008477089	0	0.011222257	0	0	0	0	0	0
ADAM7	0	0.005324338	0	0	0	0.012432932	0	0	0	0	0	0	0	0	0	0	0	0	0	0	0	0	0	0	0	0	0	0	0.003498534	0	0	0	0.009600458	0	0	0	0	0	0	0	0	0	0	0.00648533	0	0.002815045	0	0	0
ADAM8	1.262618167	1.657847433	1.54561428	0.917431427	1.437395076	0.987249387	0.237946727	0.624490836	1.386447075	1.302623227	0.285492962	2.098011913	2.473403015	1.382848033	0.691486424	0.935927208	0.583270336	0.422985023	0.791361119	0.671305898	0.701058567	0.362419215	0.193193517	1.649200822	0.931318346	1.620358214	0.814227286	0.6170434	1.784949262	0.220782747	2.784423404	1.279624561	1.724255262	0.722041071	0.695609692	0.904141699	0.6847085	0.441473368	0.449247236	1.305661101	0.879081205	0.685540769	1.967980087	0.583907676	0.387460933	0.535947446	0.66243597	1.293685734	1.140964525
ADAM9	17.14508188	20.42314243	14.7367322	10.69900229	10.02581003	12.73355159	10.57489875	17.05240891	24.35273859	15.89015351	8.954108553	13.53148022	12.13896277	11.59544284	15.50786366	10.58043347	16.5231932	24.63043596	15.02660646	14.74321883	14.66479057	12.15094789	13.3705269	6.327669923	15.35866025	17.97579939	15.27406753	17.40674962	13.42424547	20.08634796	22.62029393	22.83687555	12.61966627	10.49572148	10.43076498	20.22236244	7.130424935	9.712265097	25.73768654	13.85837395	4.581049213	15.36237901	14.0001432	24.51059387	7.61683601	18.26254043	20.33595844	10.50579514	14.14099688
ADAMDEC1	1.839662352	0.469939456	0.245705483	0.190110476	0.016432598	0.114308522	0.006390739	0.065985164	1.639966516	0.59734477	0.00543441	0.181474031	0.955386871	0.332112331	0.364648522	0.097866712	0.259903069	0.942851444	0.111394136	0.120382143	0.226861183	0.008262414	0.011478174	0.671387061	0.076537438	1.074543877	0.031098567	0.055494943	0.122229145	0.195681788	5.073850147	0.409246983	1.33282745	0.016086939	0.125324798	0.262826584	0.036282582	0.137047482	0.152446962	1.186966718	0.32929561	0.125801276	0.602885614	0.632037747	0.052754514	0.062115732	0.093888253	0.062435215	0.378659162
ADAMTS1	25.71376464	25.64659541	14.64992821	11.31477533	11.54290529	41.14303855	36.51949388	48.70164574	33.01499778	162.2049355	53.27586423	98.97881419	27.90845006	25.67479623	67.93055785	52.25835895	54.5635124	46.36081024	33.30399647	51.39601529	16.88683373	27.75578753	22.3458255	22.70072564	21.50516715	41.81608111	61.47333588	31.13566625	36.93262213	20.62996107	12.25231946	43.47845043	60.58527335	32.92577403	19.68052838	10.17440319	13.11574773	27.9304151	27.23747599	27.02993446	32.53023127	84.56475622	50.76445133	33.44940982	29.68918558	18.2910047	75.05483641	11.15281401	39.70623789
ADAMTS10	1.826241808	1.862477408	3.333196145	0.706433799	1.914269412	3.756185126	1.510798451	1.128331271	0.684269715	2.532769016	1.210376351	1.884064204	3.985639702	1.406854366	2.841906474	1.40155496	1.501180117	0.641525342	1.612289272	3.26273391	1.129553464	0.717023396	1.013265345	2.899832545	2.040283232	2.017195642	2.955801669	1.252615165	1.474063833	2.344814714	1.427723863	1.078229097	1.958369645	3.462607214	1.418178623	1.541918704	0.89573699	0.715378319	1.868212619	1.155143893	1.590424048	1.653006729	1.110222247	1.085868112	1.195269457	4.352663089	2.950046953	1.481333769	1.083314857
ADAMTS12	3.009208547	3.017191057	1.974711863	1.010011071	0.991528628	5.818033349	5.938737523	1.842671821	1.048860223	1.592736531	6.635385341	4.233907987	2.180047006	0.867218357	4.343165454	3.588258258	1.705038796	1.521290112	3.299211903	3.043572788	0.885067873	5.374829678	5.044122184	1.048658027	1.511684296	1.767700504	3.478947338	1.674258265	1.599189752	4.56411697	6.097251729	2.184980439	1.903692317	3.230893466	1.367554665	2.646374535	0.526960168	4.032150522	3.934076431	1.440211898	1.142482351	3.10365159	2.5993906	1.507505045	4.188093319	3.399537232	3.246138188	3.150432221	2.24412614
ADAMTS13	1.840462683	0.957603869	0.864052802	0.534045855	1.631845047	0.263646559	0.27296113	0.804797566	0.558930472	0.799258203	0.369061921	1.000263036	0.486863377	1.258612004	0.754781752	0.752414641	0.579717611	0.151807118	0.859814077	0.685568007	0.809374193	0.356433134	0.330922513	0.692185897	0.343251907	0.568710065	0.535740198	0.535687594	1.101831745	0.136766573	0.626368053	0.955686345	0.833180298	0.601216948	0.787186861	0.852686496	0.631503178	0.511417146	0.343652583	0.212603269	0.631422822	0.424201735	0.558586472	0.69781042	0.347000484	0.267519516	0.367597404	1.043358835	0.908192087
ADAMTS14	0.322779395	2.292222084	0.814774738	0.091348615	0.106448553	0.049365199	0.088711072	0.145873953	0.077961267	0.138197623	0.027659897	0.811702219	0.076217865	0.42468938	0.056241735	0.072453685	0.048103525	0.050250234	0.290848539	0.100262857	0.012349426	0.015292287	0.063732294	0.089268703	0.086006308	0.097277933	0.2398251	0.179745057	0.077392704	0.010974935	1.082221702	0.047340299	0.073514835	0.074435297	0.095510611	0.307910073	0.050364549	0.016687565	1.308875201	0.080990539	0.07132081	0.05514542	0.077250193	0.02207154	0.034173791	0.035926683	0.043442695	0.180557333	0.088951762
ADAMTS15	27.19094288	8.528552734	12.68173788	6.246978322	8.283715092	14.89787089	12.41945521	9.846337852	24.16780807	5.435481337	6.013821421	13.40303008	16.06650879	18.94116085	12.15503315	6.523305401	6.52544898	3.110031526	12.74767886	20.37662319	34.4529147	6.494438107	9.212008545	7.166867898	7.158784001	10.55593037	15.78378645	5.862140312	7.096888102	9.589403745	11.59259739	14.7812248	7.484193102	11.3587857	4.77760621	16.88257465	8.677293297	8.967818519	13.17940222	2.527017153	8.683688914	14.11063216	11.14897518	5.77579779	3.654648201	13.98794171	19.95927783	8.203836451	6.061091212
ADAMTS16	2.472076754	0.96485672	2.823331869	0.167228078	0.365572748	0.65595116	1.339354106	3.567002903	0.763683995	2.88693178	0.899392488	1.58110851	1.065797446	0.949134845	0.723163674	0.820018883	1.342531578	4.464604286	2.719693213	2.726507356	0.124855477	1.113180978	1.357903419	1.116726356	2.10054343	0.626527075	2.250108377	1.615344882	0.914873576	0.293425083	1.889516969	0.660358363	0.561567828	1.090372366	0.453694604	1.058026721	0.362095593	0.203957735	4.465594976	0.154668377	0.894417454	2.692676044	0.898651477	1.621543883	0.188656547	1.153716118	2.726389115	0.26611373	1.455872664
ADAMTS17	0.567914996	0.535763955	0.188968444	0.473672211	0.379142018	0.14652165	0.09262927	0.553025383	0.684463725	0.279467802	0.125385718	0.260733272	0.304044363	0.635877415	0.26551079	0.189617051	0.174260982	0.220489515	0.320091611	0.24689099	0.37895147	0.129534043	0.122229601	0.118702031	0.21669644	0.359311202	0.665395641	0.193703073	0.527110942	0.164879026	0.443290497	0.330272544	0.34203407	0.192721221	0.401242572	0.466467759	0.254895927	0.209095471	0.41085749	0.171508546	0.317088583	0.303573763	0.222232552	0.229288142	0.127960099	0.225080976	0.219864296	0.357826428	0.329131592
ADAMTS18	1.832313109	2.716448974	0.427579541	0.437787982	0.893881149	0.951482367	2.032153509	0.754814421	0.791455899	0.961324528	2.152630064	1.990727603	0.613392885	0.227063236	0.484713909	0.50735346	0.501837531	0.210854586	2.289010564	3.679999299	0.255774864	1.185459704	0.787803561	1.803104825	0.295389388	2.195992447	0.726620492	0.753674184	1.106189075	5.793084507	3.122434671	1.414500484	1.16974418	0.851586393	1.151911587	0.469555092	0.543086909	0.597765166	1.654197417	0.239633395	0.21997525	3.773302595	0.531628804	0.182853688	0.423710855	1.721575314	2.290823704	0.307716416	0.623146298
ADAMTS19	0.37849294	0.035309184	0.04430695	0.016481613	0.070376368	0.048096382	0.002881032	0.432984259	0.169638315	0.153880658	0.036748588	0.440220897	0.100992053	0.057166108	0.037935812	0.092651256	0.013018649	0.10459352	0.322829951	0.061505896	0.054144058	0.018624044	0.007761776	0.010436911	0.036968699	0.126370175	0.009346438	0.105075078	0.101504719	0.008019638	0.429483338	0.162435031	0.063666941	0.050765478	0.043204448	0.184031138	0.044980875	0.03902076	0.343625827	0.027124923	0.015792653	0.068652491	0.071083287	0.053760607	0.028538943	0.086341404	0.031744577	0.077403273	0.081413012
ADAMTS19-AS1	0.287226344	0.030367695	0.025404155	0.045360084	0.178396128	0	0	0.227412823	0.087103035	0.037812913	0.033712699	0.080413248	0	0.112378884	0	0.030356112	0.017914721	0.061246468	0.246800166	0	0.082785147	0	0	0	0	0.072456521	0	0.068853268	0.059862325	0.01839279	0.249018558	0.055191069	0.027378405	0	0.045732953	0.052035992	0.056270316	0.067119679	0	0.03393282	0	0.020537265	0	0	0.032726591	0.016055784	0.072805204	0.048415093	0.054208517
ADAMTS2	13.76625388	11.58207372	15.36993328	4.248493818	2.723136044	16.01216491	11.60185719	6.810829146	5.206642571	7.786912098	6.808105741	11.28099427	9.59390425	10.19234231	10.8445524	6.307184272	6.57795836	6.808887073	10.74020899	10.94246271	3.515019419	4.475810034	6.65101874	9.5233943	10.05832288	5.864001347	10.57004713	10.61674939	4.329556097	8.14519474	9.40746564	4.545692094	6.805479975	15.95176262	3.42533093	9.32720288	2.220916956	4.53645904	28.37333396	6.958382373	7.468500523	10.79162592	7.360133471	6.23684028	7.990993198	11.85316639	14.55871089	6.200463764	4.456452031
ADAMTS20	0	0.003295914	0	0	0	0.002565444	0	0	0.00189072	0.010259925	0.003658959	0.029091785	0	0.00609844	0	0	0	0	0.00803583	0	0	0	0.003864097	0	0.001840437	0	0.00348975	0	0	0	0.001801791	0.005990083	0	0	0.00248178	0	0.012214435	0	0	0	0	0.002228982	0.003122459	0	0.003551933	0	0	0	0
ADAMTS3	1.117657245	0.920687637	1.0006575	0.360049543	0.416749145	1.05802649	0.208214833	0.950057215	0.769363848	1.128358011	0.957717121	0.774262954	0.495205234	0.822712416	0.467327719	0.494590271	0.902379598	2.176705061	0.989809214	0.623976203	0.57559249	1.370449053	1.404501443	0.539999604	1.708308318	0.886478301	0.633258449	1.573838281	1.286153646	0.390781857	0.970964387	1.040860815	0.970580033	0.539013852	0.649595444	0.585916583	0.406351149	0.55546758	0.683566366	1.593791338	0.378720541	0.823661268	1.078274003	2.295875915	0.214847463	1.077046864	1.126827758	0.68769284	0.864883092
ADAMTS4	1.667602691	1.769272334	0.724586277	0.186303795	0.383801495	1.805037831	0.945330902	1.18311004	2.064357107	11.93410896	3.527022345	11.04178006	1.288638319	1.279274937	6.507244291	2.176113778	1.230415771	2.04386529	0.859735807	4.116191712	0.28806972	0.5964769	0.760929406	1.472880392	0.549440578	3.110967774	2.526298662	0.822201568	1.000165408	0.709266866	1.484915925	2.074768149	8.456588825	1.660415299	0.471327333	0.435362097	0.297452925	0.709608418	1.200842323	0.807827039	0.550424252	7.386964344	1.332613171	0.407943852	0.771643241	0.832856121	15.76351732	0.28722978	1.836144325
ADAMTS5	16.70596718	9.564998987	6.594886008	5.305041163	10.80311927	11.4189939	8.49054395	15.70150441	10.20745619	12.86671648	13.10425206	11.28790309	9.622951495	7.560768446	13.75364559	16.20871589	12.08139826	17.97265977	11.23296132	12.58315261	9.507809192	17.93720475	12.06213751	5.977104712	15.06662148	7.860924452	13.4484843	17.10630405	20.91248287	17.56486712	6.168389857	10.77678449	9.996932985	17.0569573	14.19823351	9.330830316	11.0742106	16.33674897	39.57475371	8.801553866	7.78053254	16.01216777	15.5762971	23.75082834	10.66588378	16.71962406	19.35931859	14.29556142	15.67527607
ADAMTS6	0.200277261	0.342697328	0.242399582	0.097799243	0.093527894	0.316624955	0.132763552	0.208645359	0.116675568	0.201215723	0.176303999	0.327078327	0.150005156	0.244014475	0.130379967	0.167105668	0.212028157	0.373677092	0.185674849	0.130181898	0.134816969	0.164592459	0.133924982	0.087845322	0.270707364	0.329061032	0.345151625	0.205306027	0.172089336	0.109686899	0.219329337	0.249384134	0.148201953	0.199144179	0.130072269	0.147999182	0.038719915	0.041053708	0.670032703	0.308211566	0.08972336	0.227993124	0.195325173	0.152716019	0.171147046	0.248949926	0.443085996	0.117711916	0.271884153
ADAMTS7	1.281155831	0.790487206	1.149496918	0.348228134	0.399071907	1.023884947	0.929193585	0.277484831	0.350728879	0.607491604	0.785004348	1.098384627	1.419339136	0.546585888	0.91121852	0.85963562	0.56651771	0.15102048	0.396502187	1.096005955	0.324082966	0.526395946	0.705929974	0.747216232	0.593141808	0.703596874	1.14757334	0.588094202	0.45651799	0.484384725	1.260968124	0.498058343	0.473260339	1.007136054	0.425493949	0.594368166	0.274639905	0.652910366	1.474482271	0.386439075	0.658504208	0.762216799	0.669901969	0.263280924	0.695488754	0.783638578	1.209150336	0.50952345	0.336233057
ADAMTS7P1	0.015436575	0.01468862	0.020479657	0	0.045198913	0.015244263	0.00639205	0.014666378	0.002808738	0.006096605	0.013588811	0.017286786	0.01977068	0.009059467	0.01870376	0.017130188	0.008665213	0.002468704	0.007958356	0.012040684	0.033368782	0	0.011480528	0.003859338	0.016404244	0.035046662	0.025920789	0.005550633	0.019303297	0.014827419	0.026766302	0.022246246	0.022071206	0.00804512	0.007373559	0.039152414	0.013608759	0.010821757	0	0.016413044	0.003503863	0.003311239	0	0.005963843	0.005276533	0.020709491	0.011738439	0.011709004	0.008740081
ADAMTS8	1.543998772	0.348298594	0.746083458	0.819791006	0.668744601	0.110906814	0.079229337	2.05896342	3.048517648	0.864095716	0.111312282	0.796523175	0.564697031	5.660163889	1.285159837	0.313876698	0.267734575	0.15698893	2.131561145	0.973330745	2.999538497	0.178145175	0.058776473	0.561557972	0.671874019	1.177294314	0.469359407	0.544417296	0.41611132	0.063925418	5.746795549	1.273207808	1.141866513	0.290486093	0.528502256	6.670524135	4.449248936	0.221615141	0.150649371	0.465846684	1.295356524	0.831561701	0.454956705	0.469242262	0.034123061	0.292965699	0.476557787	1.42188161	0.612317734
ADAMTS9	2.499987981	4.644175944	1.806064132	1.592368304	2.020014002	2.752049742	4.213186728	4.850255577	2.194918193	5.006366016	3.61000509	3.947341765	2.474227432	3.628028118	4.32852819	4.683734956	2.605243275	2.120762186	6.504307464	4.301613151	1.000711969	3.178112839	4.534264559	3.086386178	2.993908915	6.334979462	4.091443595	3.851141227	4.847626425	2.531281956	7.948877546	5.175767283	3.790078678	2.886412652	3.352276819	3.35091328	2.039561843	3.177877976	3.44134902	5.843689199	1.628164606	5.704213722	3.732813786	2.096140167	2.830022794	4.310599173	7.326357689	3.194348986	3.288680456
ADAMTS9-AS1	0.272900161	0.257616292	0.45113304	0.205226802	0.210431368	0.914376061	1.896849273	0.362688927	0.212807669	1.086360815	3.187865864	0.945934741	0.520121941	0.243630435	1.630337918	0.877278104	0.784189909	0.730859243	0.173076208	0.647604765	0.191958133	3.71046482	0.918161421	0.124544036	0.586919722	1.176060362	1.098341666	0.373823011	0.419802968	1.585268497	0.264764529	0.781892008	0.981674779	0.555931196	0.196568115	0.50029136	0.194124086	1.756258016	0.508105352	0.18231139	0.334301543	0.590033338	0.442559698	0.673603619	1.047580591	0.773644338	1.567391587	0.224525083	0.701036487
ADAMTS9-AS2	1.325673494	0.699699909	0.27610157	0.719765186	1.642503127	0.434159532	0.221903207	0.803271648	0.435467	0.719187811	0.324265636	0.990488399	0.275428093	0.46615793	0.460190862	1.062346402	0.621104766	0.828732804	0.574015144	0.481577398	0.735536642	1.428892669	0.764214349	0.16389645	0.47548944	0.566988307	0.566121208	0.531308834	1.930129559	0.815590043	0.382507931	0.943242994	0.720091412	0.612811846	1.143197344	0.740865321	0.895944491	1.215801704	0.331191775	0.912765656	0.467658204	0.448644952	0.769187035	1.169864115	0.818074279	0.591555294	0.588179874	1.349684537	1.842100136
ADAMTSL1	2.120712556	1.239477803	2.078322919	0.388415522	0.555074238	0.870270966	0.700252642	0.987909479	0.573816704	0.714142171	1.337783998	1.330762328	0.710987231	0.701881723	1.3913868	2.783232837	0.936450832	1.576089886	0.955786669	1.109617739	0.44336122	1.529286794	1.610363761	0.809876417	2.270652728	0.549100731	2.937489321	1.292159227	2.317106452	0.903271448	1.057992359	0.484124391	0.297337954	0.638679094	0.568991954	1.140604304	0.266942242	0.618130865	2.740120598	0.969898519	0.405895653	1.435060858	2.048066186	0.699694384	0.892458022	1.302990504	0.977497748	0.664476206	1.430829925
ADAMTSL2	0.460176276	0.959455537	1.289338251	0.491687019	0.505387582	0.703115949	0.353120773	0.473905567	0.304475113	1.089831714	0.677043556	0.729754091	0.80026444	0.834131488	1.101500304	0.405572459	0.562997975	0.195564412	0.381582502	1.209024173	0.692150734	0.676196538	0.580377904	1.882634007	1.422043115	0.894993729	1.966920657	0.728987842	0.479538566	0.197825728	0.39059229	0.25506841	0.717774311	0.83857084	0.430400181	0.297329455	0.453916285	0.571514665	0.777007604	0.427697191	1.022615676	1.004363138	1.232900635	0.460007802	0.670989587	0.858052408	0.713730726	0.296981102	0.340110051
ADAMTSL3	1.118692723	0.927450699	1.066552569	0.731044211	0.583237605	1.699038249	1.947178321	0.782496888	1.225511309	2.55647704	3.166252897	1.259257938	0.788855995	0.443731838	1.773791531	1.325822034	1.341113575	1.62003941	1.018251841	2.098231703	1.524327981	2.292349792	3.705255533	1.006874096	2.806708282	1.100597765	5.754646293	1.511927133	1.525943079	2.949446308	1.308335435	1.683350235	1.292842283	1.614395449	0.683617152	0.928090788	0.525989572	1.049279998	3.869665373	1.285161218	0.618178275	2.320226637	1.641367282	1.621500161	1.020590528	1.322276285	3.224791342	1.390849387	1.40948812
ADAMTSL4	4.066860674	3.785197199	13.59427977	1.784868537	3.388385299	7.81344009	5.489068379	2.806808825	2.135210655	12.75570312	4.233035088	5.64047924	6.246153085	3.243245517	5.666905627	6.541812998	5.829854644	3.433473008	2.54544903	9.326756234	2.28379276	6.110150309	8.842824865	6.86229507	8.927076307	4.586524812	13.68941654	4.795964121	5.396227499	4.517729159	2.132159455	2.068854208	5.413313315	4.87200662	2.788728905	1.956414167	1.519665955	4.962285581	12.8280137	2.25991951	2.153756508	6.27672067	4.109828895	5.496527269	16.98076586	9.44526429	9.697626014	2.481928407	6.182737518
ADAMTSL4-AS1	0.60845538	0.373237733	0.190385827	0.10198234	0.145154613	0.19840216	0.130729851	0.286321591	0.261109785	1.014502298	0.212228	0.305337259	0.085770969	0.202127696	0.286896206	0.518693571	0.22018299	0.197369196	0.162763863	0.223868546	0.29159505	0.245843059	0.218790106	0.136335304	0.14233278	0.325805638	0.144581058	0.206402246	0.388808313	0.41352212	0.084601728	0.306076786	0.254424945	0.231849486	0.239914861	0.171587792	0.143379854	0.214619141	0.133873989	0.162753299	0.084690062	0.221633273	0.465710831	0.177414104	0.176588793	0.057756733	0.152774307	0.116107592	0.287085988
ADAMTSL5	1.577724406	0.763808263	0.727098442	0.831084334	0.624425114	0.333139706	0.180520302	1.326422146	1.779093311	0.869081572	0.347217553	1.359993211	0.819801456	1.579783605	0.238956659	0.444287873	0.477781904	0.869835013	1.385988885	0.94996842	1.507808696	0.105581117	0.29720713	0.88751462	0.742716285	0.683409906	0.892390188	0.61956545	0.3764143	0.179462896	1.32105547	1.361240136	0.552084584	0.400314056	0.401604713	1.526944164	0.597846878	0.286216826	0.797443635	0.511351223	0.890585413	0.708034238	0.636278761	0.713810354	0.16320864	0.421241765	0.505157653	1.102261424	0.642546631
ADAP1	0.514374606	0.325357876	1.408229278	0.795889363	0.47090657	0.444103588	0.286250055	0.335458623	0.4003367	0.528424635	0.177980675	0.47447311	0.882201157	1.035342088	0.427804173	0.311093181	0.272606703	0.202087937	0.325735265	0.626177394	0.758411377	0.083567578	0.118856469	1.49785689	0.431818551	0.495028906	0.43935276	0.358153972	0.362508833	0.125661056	0.420173312	0.209959386	0.408112385	0.30604274	0.294698377	0.441699432	0.388812095	0.25707553	0.677120431	0.226562913	0.610770733	0.318891545	0.567331432	0.189536408	0.172774679	0.226868038	0.561471663	0.195458485	0.291796456
ADAP2	2.440213747	6.740607921	12.79528009	2.091644202	1.933691695	5.023746772	2.34332544	2.044859718	1.53357088	4.08960272	1.22951563	3.606887976	5.937135088	4.950394743	3.118384403	2.099671577	3.176666998	5.022577872	3.046856646	4.659343215	1.739514616	1.794138061	4.037127845	4.25453402	5.644153527	6.211436698	3.5921029	3.701716947	2.559617242	3.939941718	5.456043083	3.542714714	4.338316278	5.631985994	2.243036692	2.2213402	1.067380361	1.974249283	11.1664893	9.59096239	3.265951058	6.336386911	3.545694585	4.171112041	1.159254409	3.967679665	6.103988308	2.552172601	3.10564205
ADAR	44.59001317	43.30756745	26.95013549	40.17152243	45.80646005	23.45491772	20.22534694	47.86751983	45.15967982	38.00305054	23.65206895	49.46101843	31.07963967	42.04368959	34.67021227	36.0097239	38.69233713	43.44154965	45.95418508	55.84162438	45.18472948	28.04843386	33.15288552	25.47672171	39.93430217	45.47001342	34.31906532	41.35648154	48.22113745	28.47575078	52.92042495	91.94147807	39.63684602	32.71224252	45.33484725	46.87674464	35.55320961	32.63055797	29.97383696	50.8607212	25.2520008	39.65061067	47.91293393	46.7211742	19.36005038	33.86637537	32.91321484	45.35680191	51.25253052
ADARB1	4.197107868	3.843072438	3.64770878	2.895116888	4.419618717	3.464531624	2.740458856	3.959845086	2.960894208	4.108449341	2.887486638	5.206042966	4.125021379	3.989192233	4.926970566	4.146647368	4.389403682	3.131341916	4.638433123	4.436183759	3.953085843	2.603479101	3.464433229	4.686655427	3.754117449	4.445372563	12.60104503	3.321606271	4.251516559	3.973724538	3.74305833	3.596239467	4.388999986	3.929046949	3.87932101	3.683422716	2.789680137	4.742355252	3.635895918	3.776110822	4.597902026	4.703062326	4.146742823	3.827325659	3.306595159	4.791054299	4.44676036	4.116337126	3.929413581
ADARB2	0.286324749	0.090817115	0.047483272	0.042391594	0.089553203	0.031810236	0.060763386	0.091813087	0.233137533	0.121563859	0.018903868	0.080160833	0.125294543	0.054612739	0.086731504	0.085108571	0.115187243	0.044645896	0.095949932	0.169363273	0.190323942	0.038321632	0	0.073374408	0.043105416	0.043337449	0.028847449	0.069495104	0.053706977	0.038503618	0.044682641	0.043326538	0.020469348	0.151089918	0.102576146	0.111526204	0.374425345	0.025090872	0.056957551	0.015221838	0.076364758	0.287131003	0.090339544	0.141040669	0.048935795	0.090030293	0.087092005	0.061535478	0.021615343
ADARB2-AS1	0.093648554	0.042433792	0.053247108	0.158457894	0.249278856	0	0	0	0.012171197	0.013209311	0	0	0	0.065429484	0.020262407	0	0	0	0.017243105	0	0	0.035811139	0	0	0	0	0	0.024052742	0.083647622	0	0.034796193	0.00964004	0	0	0.143784403	0.012118604	0.078628388	0	0	0	0	0	0.080401238	0	0	0.022435282	0	0.135304048	0
ADAT1	6.609407285	7.395880835	3.458510063	5.917003564	5.300311318	5.036111751	4.324091282	7.068574531	8.19846543	5.770607992	3.488001847	5.236540803	4.368632672	6.448508809	6.514368296	4.42785785	5.797492855	6.315253584	7.126330048	5.861982408	6.588865395	3.565347733	5.795126894	2.30250452	4.71813993	5.033660789	3.994291845	5.410660492	7.058816989	4.817836892	6.803524498	7.649068772	4.864176983	5.739612693	5.909551798	6.534078147	5.2549651	5.370472026	5.256380625	4.500690152	3.655390242	5.653040042	5.307919989	6.131019746	2.522996958	5.499732377	4.800631687	7.261357446	5.920401378
ADAT2	1.321521405	1.307389579	1.221715008	0.705606929	1.954276744	0.517880005	0.592823639	1.312883545	0.631672426	1.288253024	0.603826161	1.048274942	0.779116329	1.085399903	0.822851397	0.944419905	1.002839867	1.284844202	1.211222982	1.060796815	0.739112712	0.693450887	1.000396052	0.715860102	0.835930549	1.357294935	0.634020686	1.316196196	1.809936357	0.556105699	1.678582906	1.700442602	1.277669055	1.13970192	1.633230505	1.124876736	0.736627446	0.637239376	0.912257259	1.397682233	0.692776054	0.728934072	0.901362308	1.88422124	0.562860882	0.967374975	0.744388818	2.431760249	1.387602029
ADAT3	0.309490559	0.266752439	0.410600186	0.597670309	0.528318668	0.207632378	0.090544513	0.279665926	0.765120538	0.524799966	0.047381639	0.35788748	0.667823862	0.973983822	0.51969405	0.29864878	0.415442141	0.139878501	0.494284356	0.349863405	0.443587019	0.135072188	0.093821373	1.00925911	0.464738024	0.712840015	0.293738039	0.435465373	0.343546057	0.058162986	0.338317926	0.227857451	0.278973336	0.280518252	0.337446633	1.078729153	1.087423218	0.275139676	0.313828878	0.149034404	0.572686656	0.202049227	0.697490621	0.246938306	0.160984985	0.050772739	0.511621729	0.484821863	0.158724087
ADCK1	1.774828682	1.925861299	2.70767103	1.612667443	2.045705433	1.568919763	1.799229164	1.801920494	2.266218823	1.456142087	1.258377069	1.477988535	2.495504487	1.736028667	1.830647669	1.258736722	1.252642309	1.070626738	1.649072573	2.005553969	1.291102636	0.74255747	0.868407947	1.709101623	1.576752664	1.992261339	1.378428251	1.689618022	1.386392085	1.147402945	2.002564434	1.39310998	1.554158281	1.954728026	1.720572252	1.382061085	1.172882074	0.992214924	1.957238938	1.825901007	1.493853734	1.976421066	1.61611478	1.148295022	0.885335235	1.699418831	1.718432857	1.87873691	1.276821097
ADCK2	10.70028074	11.16836876	13.99724445	15.87434773	15.31403593	6.81802004	7.69136059	11.77530013	13.73960228	9.738636037	6.363020285	11.88299659	15.17584608	15.25227977	10.47030134	9.181926776	9.846528454	6.246761303	12.80580233	10.94170776	12.12367585	8.733805705	6.494006464	14.44817242	12.24862884	12.0431543	8.736587154	11.10055085	10.67670153	5.86110609	15.68247582	9.221825118	10.73385718	12.34627588	12.30287076	13.67555186	14.78837206	10.31094672	8.633497644	10.14018212	15.93788732	11.02197558	11.71396767	9.980685323	9.139515732	7.637757968	7.654868619	11.23469501	10.20463693
ADCK5	2.486487667	1.941206722	3.349790721	5.253035221	2.892928265	1.05023213	0.96597579	1.720972663	2.227169338	1.988984072	0.840751935	2.082239756	2.103158319	2.942179194	1.604476686	1.366157904	1.473828811	0.324793907	1.704973316	2.340512175	1.673002674	0.903604367	1.260393087	2.772051732	1.210351422	1.536966114	1.437838061	1.371716806	1.73884554	0.42178653	1.836888751	1.530646401	2.244549902	1.5519203	1.546914624	2.003746281	2.282395412	1.391693004	1.122015326	0.758699254	2.124265094	1.024346632	1.773071607	1.240564242	2.598577287	1.141401121	1.467840004	1.998473353	1.263837361
ADCY1	3.238172399	2.240476012	0.582943673	12.67619234	15.81187547	0.41332317	0.38692452	2.710922207	4.038961951	1.602471029	0.515079215	3.84616623	1.807015276	2.577646016	1.811149165	1.111875066	0.431899694	1.304006567	1.098244324	3.563259225	1.72772234	0.75929937	0.674258312	0.393528378	4.491086127	1.165955555	1.686719172	0.805980175	1.459428443	0.548137782	1.596111409	7.359882009	1.590497116	0.924698201	5.423796368	14.39923985	1.936834241	0.562783376	0.706582969	0.463246952	2.768615331	4.219902426	2.709196364	0.320176402	0.384040382	2.014698295	1.576186929	6.011898603	1.484295691
ADCY10	0.115227405	0.521004578	0.058546666	0.055172463	0.07178521	0.048422076	0.068525293	0.218374099	0.930088452	0.038730673	0.047480045	0.051478101	0.256432703	0.184649911	0.037131793	0.058299163	0.034405369	0.054891361	0.047398175	0.031871821	0.127191644	0.059063004	0.059258714	0.033711841	0.043422213	0.041746003	0.053517836	0.035262205	0.061315247	0.044743107	0.119029167	0.139559954	0.02103218	0.047914919	0.064409042	0.055519751	0.021613521	0.031509841	0.047088014	0.084718739	0.055648588	0.044700917	0.029467794	0.080510428	0.020950563	0.049336425	0.040393309	0.052689565	0.069405268
ADCY10P1	1.510047103	1.82104609	0.622576578	0.617919544	2.219113411	0.430412769	0.325670537	1.836969561	0.772757616	0.779133074	0.593105094	1.55599144	0.626766015	1.04110492	0.675001794	0.91017576	0.630344797	1.035578456	1.047471321	1.100828049	1.124910414	1.056135423	0.809146289	0.884837731	0.50379259	1.344162489	0.559073622	0.683435549	1.723838932	0.496076722	0.947788661	1.596248574	0.895861838	1.024733274	1.177123664	1.422474236	0.496905798	1.114974661	0.676161243	1.781641525	0.842016638	0.91663239	0.732623193	1.701580807	0.407734223	0.824323698	0.57812988	2.435976627	1.65503577
ADCY2	0.34326971	0.43007222	0.240231351	0.569212415	0.338081631	0.213989447	0.136812389	0.645150651	0.591019274	0.278771597	0.228146051	0.344770997	0.480866149	0.239232846	0.236556494	0.450315219	0.357283155	0.582601005	0.369431901	0.253250495	0.230031119	0.195258305	0.189877454	0.209190502	0.318429684	0.547166957	0.357375226	0.357952194	0.760140256	0.19618557	0.480635066	0.450794722	0.369332149	0.200147466	0.521626335	0.412780896	0.199227333	0.361974767	0.269609622	0.542153135	0.382766807	0.275204967	0.496404751	0.527166619	0.404811029	0.279193771	0.2795225	0.593445151	0.596837683
ADCY3	9.391135109	9.318290597	10.54416674	6.723932388	6.986829693	7.621109067	5.912817484	7.03124561	5.463025304	12.97409249	6.635480624	12.03652782	7.294680743	8.631766828	8.970580222	8.586099593	8.128285682	6.073090801	9.852948696	9.250138938	6.036455664	7.198952235	9.799869046	8.320144343	11.40772596	9.885076425	11.95638097	8.906621461	8.574640713	8.354741386	11.42880906	5.918408536	10.06702761	9.147870733	7.612883356	7.923952978	6.395532842	9.518385905	13.06099318	9.27636378	7.074458067	8.604069741	10.26126106	8.571425076	7.630309036	8.132697229	8.756598446	8.637275046	9.480924577
ADCY4	3.309764675	5.172062274	6.477672093	1.944630162	4.141845728	4.467974912	4.473127418	3.425586417	1.2832036	6.018243687	4.06160923	5.108409304	4.494324955	2.870599981	5.79840908	5.980504085	4.489433089	4.175749582	2.799038793	5.306886166	1.990307012	3.493383928	6.603091714	6.161808153	3.729057588	8.443434642	6.134136816	5.276352179	5.332963646	3.818928807	3.102412534	3.957829751	5.455215835	5.151053141	2.354966442	2.518136947	1.787341089	3.239350289	4.484375963	5.091563551	3.459885922	6.331251474	3.282464999	3.611241331	6.048930485	6.442113166	6.001271509	4.118181726	6.190213431
ADCY5	2.752983422	2.558258404	5.180386129	3.967921036	3.413431869	6.82812354	7.578717619	3.505227918	2.609509948	3.815187879	5.08431808	5.116885356	8.105159785	5.003995007	8.588344314	6.211696032	5.971677322	2.103705397	4.134176762	7.433490356	4.359697395	5.323693278	9.50401733	3.530459002	4.160915303	3.680975815	13.82269221	3.741891505	5.228565593	5.155088943	2.648538142	4.243660136	4.877219165	9.085610732	5.704058377	2.65662127	4.015105485	8.105951246	5.794404864	2.221347287	5.819550618	6.361950661	5.323818294	5.435966257	6.656174849	7.259291708	5.385189166	6.060033161	4.316972466
ADCY6	14.09679576	11.66771615	12.90181863	13.69949514	16.934935	25.88239257	27.22625568	13.74498785	11.50275848	12.90617234	33.48349308	18.9113409	13.35902001	9.135815347	26.7823361	23.655634	14.14626894	5.880086978	11.80286434	20.02211066	14.13377225	21.19287021	29.01862271	7.628616789	11.08432421	11.53575876	19.93573716	11.85333983	16.70963204	19.69794376	13.24096517	14.15400884	17.63006481	15.62036265	11.28391275	14.10516941	8.217239148	26.16475121	14.68690833	5.331068005	9.694317135	16.33423164	12.82559875	9.520697966	15.69078563	20.33881049	15.69318338	12.2737443	16.97222887
ADCY7	0.763868978	1.269510402	1.575663992	0.454441817	0.993442882	2.096858932	0.797987787	0.430814225	0.42997611	1.615194154	0.821351518	1.398855066	0.899044737	0.533936431	1.201833079	0.722985512	0.414434133	0.503431065	0.860906472	1.219764505	0.456162466	0.359460013	0.719861064	0.396778388	1.397710963	0.600524347	2.307641016	0.642776773	0.87779117	1.090536893	1.374409309	0.671060725	1.254260866	1.408828162	0.760157984	0.709317507	0.46893451	0.299541983	2.069594602	0.630466299	0.249391435	1.054953832	1.551194216	1.020781241	0.244414168	1.513504158	1.850028322	1.025216251	0.730703164
ADCY8	0.017673985	0.052054539	0.224431067	0.023924191	0.02688319	0.024933998	0.007841279	0.023988791	0.027564363	0.13711225	0.004445258	0.077755739	0.03772714	0.037044876	0.011472173	0.018012006	0.040157105	0.070663074	0.029288112	0.091905906	0.002728952	0.003379259	0.021125155	0.047343412	0.060370425	0.109869903	0.004239686	0.181575805	0.00263109	0.004850439	0.024078896	0	0.018050181	0.003289713	0.033166173	0.114355226	0.037098195	0.008850204	0.509188028	0.109619917	0.017193089	0.032495803	0.015173862	0.039018603	0.038837092	0.006351206	0.108798651	0.022343553	0.028591105
ADCY9	4.863348187	4.17788298	2.970667371	5.278423985	5.103562208	2.466311025	1.922382119	4.296956288	4.86339688	3.936777698	2.307526538	6.158980909	3.360686278	4.610637209	3.562989105	3.944785295	3.686772797	3.099941679	4.644551345	4.335221527	5.638109669	2.6545897	2.519297403	3.416648528	4.920639687	3.642587553	5.909504393	3.558101319	4.678831933	2.180094365	3.944302014	5.662290364	3.949452481	3.684207309	4.213030162	5.44257899	3.433065096	3.254598103	4.21214741	3.201934089	4.068319264	4.784401465	4.757037657	5.086079384	2.1829123	3.127548306	3.390327064	4.728310199	4.777173928
ADCYAP1	0.581457841	0.740221543	0.020990976	0.018740093	0.094760594	0.053710485	1.826269932	0.103348818	0.262696345	1.253669507	0.069640425	1.965633683	0.021108643	1.091064585	0.203689109	0.623931794	0.244242856	0.107539462	0.158042913	0.025711052	0.209486671	0.132350628	0.003677239	0.217563197	0.199664007	0.890558243	0.106271828	0.462248814	0.045341188	0.140577959	0.113167645	3.827830615	0.786123577	0	0.056682419	0.193483633	0.017435664	0.244947138	0.048839119	2.095844379	0.04040263	0.050908668	1.378759728	0.473737622	0.358298119	0.172465705	0.070183834	0.180020169	0.123176566
ADCYAP1R1	1.58393221	2.159111107	2.370283485	1.36725598	1.468925592	4.546837867	2.946452385	1.11454918	0.476996212	2.048970646	5.280631494	1.366107143	1.213240256	1.348908488	2.035286395	3.831135099	1.26753469	1.05164722	1.899530426	2.205196928	1.033372379	4.926849005	1.474555585	1.814784131	3.088251388	1.383758347	2.818771952	1.025814932	2.727240612	2.090640004	5.52157829	1.804861858	1.858381342	2.405322376	4.18809957	1.049646399	1.042269225	4.924002595	1.801268164	1.727459691	1.17009138	1.71535459	3.624278204	1.757531193	2.884059604	2.249849641	1.669617703	3.238956995	2.035183851
ADD1	24.25032784	21.94032825	24.12239042	22.64970975	25.05063385	30.20602499	24.5502373	23.36551713	20.51904531	23.01071873	24.68257302	25.79119015	25.47930119	21.56574457	26.1381337	25.37913899	25.38786346	19.28380521	23.28677641	25.23768543	26.26397625	22.93493599	23.98030867	23.09650699	29.33865419	23.05235229	30.08203848	22.66162479	27.85674526	28.25714461	22.24410233	20.91804468	25.2450156	25.41995534	24.11400264	23.91207509	21.59959632	24.61493613	27.28396871	21.58156895	26.66205168	23.66287776	25.44074817	24.53720416	23.74274	26.52420915	26.33614099	24.58312387	28.07040739
ADD2	0.209020456	0.753381464	0.597154995	0.362916466	0.540575801	0.344516067	0.211462705	0.483784757	0.164229051	0.821998972	0.148455054	0.638382074	0.526033775	0.448398222	0.715891473	0.433029116	0.409995913	0.666655217	0.472984641	0.520301379	0.344009421	0.236835878	0.552035592	0.463193627	0.926565364	0.871810948	0.871474793	0.610665954	0.616317899	0.310284184	0.400528263	0.597320401	0.55016918	0.492067652	0.645288246	0.339948228	0.289668022	0.370495543	0.588176594	1.143832991	0.355833044	0.836856667	0.669124757	0.562066236	0.288225386	0.558647025	0.663778023	0.436904863	0.671299311
ADD3	31.65447726	47.9095259	16.2342219	14.67873406	24.73216245	22.06977586	17.30756676	34.56876559	72.89041927	35.8868771	22.45721911	23.67080305	17.66979932	16.18006815	19.56463776	25.20227468	23.03415179	46.9032963	22.75563941	27.16701107	20.83833515	31.1872672	25.93880262	11.93114201	29.91310494	23.23830503	28.09716804	25.62383693	28.93170608	28.71897151	37.67149391	36.97362856	20.30215223	18.13495849	21.65503904	50.0920691	15.32207743	18.37576933	35.53833414	26.15946544	9.304508942	22.56860454	29.53740626	35.02094002	20.35510927	25.93811545	25.78517458	26.62518524	29.00889077
ADGB	0.015490195	0.006141518	0	0	0.002577041	0.00478038	0.002004454	0.002299582	0.010569353	0.001911807	0.003409003	0.010841771	0	0.00378789	0.005865228	0.010743557	0.001811523	0.006193197	0.01497375	0	0.008371173	0.002591505	0.016200572	0	0.008573555	0	0.006502707	0.003481196	0.006053234	0.009299327	0.015108343	0.03209006	0.008305452	0.002522833	0.004624482	0.005261841	0	0.002262364	0	0.005146892	0.004395043	0.008306852	0.00872746	0.014961398	0	0.001623549	0.009816011	0.002447849	0.005481525
ADGRA1	0.006943254	0.014681844	0.012282126	0.010965101	0.009240967	0.002856981	0	0.008246032	0.004211163	0.025136895	0.016299051	0.012959109	0.051874092	0.013582931	0.010516012	0.014676244	0.006495911	0.003701347	0.017898041	0.009026347	0.010006016	0	0.004303212	0.002893168	0.028694183	0.008757623	0.089385466	0	0.021706191	0	0.014045826	0.005003096	0.003309154	0.009046584	0.013819045	0.014675382	0	0.002704191	0.009525493	0.01025342	0.013133426	0	0.00695459	0.062591467	0.083067064	0	0.002933256	0.002925901	0.002184012
ADGRA2	13.6268053	11.77055468	15.57879473	10.8105267	9.253961204	27.84605249	16.06165448	9.189204336	5.924215305	19.48424834	20.27236616	21.65606998	19.39653189	9.13404304	20.80978733	18.83516591	10.05270832	8.213614573	15.70890574	22.22073977	10.0630909	12.41262206	11.12059336	13.45855932	22.23987772	11.90474698	30.25860205	10.7302275	21.45684122	12.36428444	21.62319019	7.380037024	17.17957857	19.91269651	12.80589387	17.86382873	5.007882758	8.069190332	21.17153398	8.53470745	11.7278441	15.05409713	24.50872775	9.577327679	10.31692699	14.94685941	15.46582153	13.94227156	14.30923655
ADGRA3	7.779157578	5.950479238	3.704271795	7.232746337	8.857099112	6.286713336	4.947057805	6.753718308	5.216509441	6.447036343	6.212033188	5.238597086	4.424891835	7.075933417	6.41715899	5.237571421	5.843983422	6.647185134	10.03059377	5.510239887	5.5203239	6.31752045	3.843611126	4.360843131	6.148377127	4.214361085	5.051821608	7.602941636	6.87040876	6.318764624	7.827732798	7.599738591	7.011843234	6.427833145	9.06618954	6.706173691	7.368223694	5.914382922	3.502363208	7.107513541	5.661769729	6.662839277	5.991793593	7.508881744	6.22081908	6.240343439	4.905874387	10.59965511	7.406864165
ADGRB1	1.667521515	0.275810998	0.233444703	0.489526325	0.618150274	0.053039403	0.061424418	1.749557705	0.685002141	0.331310209	0.048630431	0.521264995	0.29043897	0.428280267	0.371863093	0.494648641	0.333073533	0.083439571	0.688282585	0.553255991	0.519686122	0.065721911	0.102713741	0.235306283	0.293530262	0.162583923	0.735232812	0.165534264	0.857115216	0.019652982	0.704225564	0.22556986	0.239884846	0.389213832	0.46911714	0.580106525	0.342716514	0.437482344	0.101051032	0.141405204	0.476029563	0.173360646	0.396554841	0.426857467	0.087422175	0.096072783	0.108910884	0.411271607	0.361051123
ADGRB2	2.155915905	1.631069412	1.083856008	1.454897213	1.516038499	0.694674329	1.09683074	1.099304673	2.579278549	0.544143231	1.605743346	3.618222902	2.294811027	3.296993038	0.878773476	1.441253888	0.659024288	0.301028444	1.780779664	1.382443113	0.801199261	0.475284827	2.597773016	1.229865376	0.854079261	0.785680547	0.752708824	0.928027714	1.397317569	0.464121531	3.88967244	2.816132119	0.862885699	1.142819823	0.96631795	3.513824992	1.131943127	1.557650782	1.12079005	0.386863028	1.462352471	0.828343403	1.119563393	0.584773449	0.968430303	0.650843025	0.50171384	0.907689368	0.970525349
ADGRB3	0.38264391	0.213313171	0.07999373	0.090643287	0.216054478	0.283407638	0.168049844	0.465456933	0.11181936	0.144254226	0.261307185	0.33436547	0.064353714	0.140638105	0.175617932	0.21323181	0.184419493	0.415381286	0.203250775	0.165814499	0.639161285	0.301070149	0.226371168	0.092766826	0.342966232	0.193053646	0.451716672	0.28351845	0.33107832	0.256167077	0.120633952	0.090236122	0.195631145	0.214531358	0.19662351	0.096631399	0.095408097	0.241155111	0.19725452	0.334931055	0.03158336	0.136799068	0.282225069	0.344942635	0.305189332	0.252785827	0.191043548	0.111406935	0.2516645
ADGRD1	1.118726901	0.80925636	3.08509794	0.397275193	0.276284912	1.386036268	1.131654039	0.675248283	0.615878469	3.49753264	0.895695433	1.163779334	1.358831234	0.950234554	0.957157108	0.945123264	1.128926856	2.740117801	0.63791756	2.2719448	0.459789987	0.982689478	1.727359124	1.660533986	3.352487784	1.350444224	3.439418148	1.616058904	0.792828055	0.790710036	0.40073072	0.403060174	0.994239005	1.693455865	0.442060351	0.627111845	0.190821288	0.330965047	7.077703141	0.624285047	0.495565268	1.811867314	1.796060569	2.163048057	1.337014004	1.518531576	3.087142476	0.402054489	1.209124681
ADGRD2	9.194308979	2.311153519	0.313232402	0.588217074	3.46737886	0.073699386	0	2.910351071	3.900884148	0.383167675	0	3.453129866	0.147718633	0.711395217	0.505555452	1.680002276	1.02319351	0.136711261	3.602677222	1.312404123	1.668965574	0.26514513	0	0.094987309	0.326842581	0.189973002	0.077467918	0.185404744	10.09868574	0	1.13639749	0.874095769	0.686790191	0.318229015	4.112477638	2.787650497	0.211333286	2.254451498	0	0.170722591	0.76074459	0.029106185	1.056027346	1.006519542	0	0.025030348	0.037833501	0.881711657	3.831074011
ADGRE1	0.138042205	0.328383981	0.527874622	0.043279908	0.129687639	0.20548604	0.067248433	0.11090286	0.073874276	0.284621992	0.05003703	0.181867998	0.242666826	0.687036055	0.153730831	0.167347589	0.201319517	0.337640363	0.251180919	0.163622724	0.061435646	0.027169902	0.090586851	0.253766818	0.319997812	0.606840466	0.08862854	0.605860468	0.148081338	0.124795108	0.608956846	0.193086855	0.359914867	0.121669684	0.116361805	0.143432363	0.125276211	0.047438241	0.105830534	0.363338398	0.179706508	0.513836046	0.433102837	0.149015644	0.020817184	0.132768817	0.169806796	0.246372356	0.172408527
ADGRE2	0.839639025	1.267919945	0.736455306	0.647146671	0.634255961	0.41157255	0.106617566	0.387677935	0.371615371	0.763534032	0.107566268	0.483822505	0.519805838	0.626634148	0.520836917	0.413715575	0.654890891	0.875191573	0.425227928	0.451595462	0.752800423	0.133170337	0.144430361	0.237851501	0.776024239	0.84877999	0.26380761	0.715556512	0.489326948	0.217974406	1.478596063	0.440241912	0.888531159	0.468528844	0.554492161	0.531295812	1.941599992	0.32429501	0.222717786	0.920283121	0.309056843	0.818160606	1.334950092	0.627199601	0.050718246	0.570835078	0.564151668	1.059269685	0.324509206
ADGRE3	0.047746191	0.134615485	0.014076606	0	0.021182238	0.189915196	0.071395163	0.037803274	0.043437918	0.125714276	0.037360848	0.297049995	0.209501606	0.057080709	0.008034969	0.1429744	0.034743319	0.05938986	0.088889817	0.062070849	0	0.028401503	0.06411513	0.019895247	0.065773096	0.080297251	0.097990997	0.06676607	0.049755151	0.163065021	0.243769594	0.10321333	0.242728809	0.020736672	0.019005693	0.038444639	0.015589872	0.024794298	0.029112575	0.169221552	0	0.108108393	0.159413804	0.020496113	0.018134015	0.048931374	0.094130944	0.013413558	0.015018644
ADGRE4P	0.185679632	0.664663958	0.506757815	0.119387997	0.211822382	0.222659195	0.071395163	0.132311458	0.101355143	0.256666646	0.009340212	0.126246248	0.169866167	0.166052973	0.184804292	0.176615435	0.114156619	0.403002624	0.437611405	0.193109308	0.103211514	0.021301127	0.078910929	0.06631749	0.05637694	0.150557346	0.080174452	0.29567831	0.254304104	0.066245165	0.294363283	0.214072091	0.584066197	0.124420029	0.177386469	0.115333916	0.031179745	0.030992872	0.356629049	0.230329335	0.204711088	0.13655797	0.159413804	0.2357053	0.018134015	0.16458735	0.094130944	0.469474523	0.165205088
ADGRE5	6.968830516	10.77254199	19.86749333	5.78980767	4.425354746	12.21681288	7.471866131	6.343474072	4.989071534	11.16606483	7.498463529	9.308871827	16.3651323	8.143125971	8.487847656	6.395004074	8.369569934	6.513889634	6.455351376	9.223192757	4.80885258	5.045298421	6.876358213	10.77748054	12.33042429	10.03676291	15.28011711	7.11426202	5.312486602	5.071407003	11.16232394	3.850776863	11.87526852	11.47741251	6.722361667	4.691399558	6.541408495	4.25747281	18.7029838	7.393798906	8.337544477	8.37407539	11.36524603	6.417614043	4.817704498	7.986472756	14.57026659	6.653486045	6.006166648
ADGRF1	0.303416266	0.344532898	0.083728619	0.540502292	0.395748526	0.08689451	0.03141001	0.265215322	0.246226043	0.456563259	0.037393612	0.122322031	0.112695744	0.250485021	0.102937798	0.192403067	0.107869706	0.31055382	0.67732824	0.183023052	0.204636391	0.066599016	0.065440679	0.221505016	0.267622256	0.525834168	0.038721281	0.259661382	0.369301453	0.071112066	0.289360327	0.267606143	0.175265061	0.056927606	0.121743104	0.417764972	0.224691032	0.289284138	0.034965727	0.211846858	0.369147448	0.135376031	0.381105174	0.330569859	0.014519934	0.109905927	0.059988999	0.412732718	0.133997893
ADGRF2	0.004707009	0	0.003122387	0	0.003132343	0	0	0.008385292	0.010705705	0.004647529	0	0	0	0.002302054	0.007129072	0.001865512	0	0.009409641	0	0.003059595	0.00763125	0.006299849	0.015315599	0	0	0.013358286	0	0.004231327	0.00735759	0	0.002040434	0	0	0	0.011241939	0	0.010374152	0	0	0.004170633	0.018697316	0	0.01414408	0	0.004022377	0	0	0	0
ADGRF3	0.331788557	0.198873875	0.097048192	0.188754955	0.316412365	0.093523591	0.062203487	0.226497014	0.197272273	0.211518651	0.073593284	0.197480755	0.086438811	0.143102152	0.114747617	0.240214277	0.19797928	0.098184648	0.474776519	0.166418926	0.15247929	0.087414362	0.119007605	0.137163586	0.122618947	0.118626958	0.122832413	0.239546269	0.272243173	0.047678864	0.416757043	0.237194181	0.2017096	0.170195965	0.308858183	0.354975613	0.337797707	0.143466711	0.100355257	0.115740309	0.109704801	0.277397451	0.227659294	0.217005843	0.004465041	0.111718826	0.119197828	0.217981374	0.172571462
ADGRF4	0.004438414	0.007038929	0.00588843	0.063084092	0.011814413	0.016436696	0	0.010542405	0.072682615	0.017529313	0	0.018638989	0.142114514	0.056437995	0	0.014072489	0.004152454	0.063883444	0.011441164	0	0.009594386	0.029701807	0	0.011096592	0.011791609	0.016794699	0	0	0.004625163	0	0.080808027	0.015990925	0.012692083	0	0.021200885	0.020102374	0.032607246	0	0.048712696	0.011797934	0.080596091	0	0.366766926	0.008573794	0.022757093	0.007443141	0.016875521	0	0.004188331
ADGRF5	13.02504524	15.19720012	12.01663121	7.894598653	12.21459699	33.77456663	26.89707252	14.85611712	6.216233198	21.49740895	30.01267736	25.61775014	13.14081262	8.436713776	32.9210788	32.08708631	23.88047939	22.99848168	10.31183053	20.90484483	7.377762477	31.09106927	56.01386539	12.96345772	16.61746826	23.60675946	18.92607362	19.81638475	15.99524928	50.80943924	10.61153078	14.38721614	17.2252488	26.49263942	9.316256359	11.7903543	8.99533879	31.94981493	26.70279841	18.12237639	11.49201327	25.85679298	30.80788029	14.95657925	27.88538852	32.80590712	36.7816927	10.16878588	20.62264783
ADGRG1	14.75169826	15.6269093	14.31565629	27.47988182	21.07697286	5.430570528	6.103414641	18.97904061	18.29738325	15.15909177	5.333910461	18.37725488	14.0731095	19.58577457	15.90846976	12.56647344	15.35913715	12.79797259	19.54859113	16.83196215	16.31049041	6.141533817	9.099013246	18.8294815	17.29204146	15.6928825	7.156580388	21.25934311	15.66943889	9.882134711	20.01966563	11.91339282	20.0009632	17.23658053	21.48920094	15.95421486	18.79160801	11.07436718	7.060746817	15.77971377	15.0948571	18.34020664	14.7940622	15.62641979	7.004858724	9.490753998	9.952729521	25.82802936	12.24913394
ADGRG2	0.302347093	0.249149667	0.436516175	0.296669691	0.506947662	0.78670078	0.538532552	0.177778379	0.231917943	0.986308237	0.88066335	0.134853531	0.412862604	0.160915939	0.341198578	0.5298285	0.897133241	0.907804741	0.490931829	0.922911584	0.07368734	0.852961027	2.894827131	0.170449337	0.538125432	0.266387416	0.793895944	0.508944645	0.466425073	0.414269758	0.377772555	0.334268744	0.394151968	0.33600555	0.361053893	0.163789115	0.361493141	1.485793729	4.365480854	0.210112826	0.090831318	0.666038358	0.329561942	0.363600642	2.375998873	0.596506766	0.905379851	0.217345867	0.804186412
ADGRG3	0.537846424	0.960494625	0.437729605	0.460384422	0.336863319	0.630456698	0.159081418	0.134194053	0.053454583	1.387870188	0.286466829	1.265361615	1.389291	0.738292148	0.821448923	0.999536531	1.353126317	1.095070298	1.66023139	0.558192354	0.200287848	0.459737594	0.60085311	0.440694657	0.580367864	1.393841524	0.576795929	1.275770421	1.35173804	0.204043984	0.497648258	0.488515542	1.570336491	0.9481101	0.555923181	0.216988526	0.046486378	0.20067373	0.638664773	0.680796316	0.518082502	0.15996864	0.971062247	1.519168205	0.270362921	0.341076926	0.486898467	0.49139139	1.305106663
ADGRG4	0.00149401	0.049756718	0.037659881	0.00530867	0.001988419	0.01290973	0.001546617	0	0.001359202	0.011801052	0.010521414	0.010456755	0.022323951	0.046763181	0.031678867	0.002368464	0.032148335	0.060927286	0.011553599	0.029133578	0.004844336	0.017996217	0.069445573	0.022411283	0.019845813	0.025439618	0.035121974	0.02417451	0.035808057	0.170771418	0.002590544	0.039831911	0.05767565	0.027252304	0.003568205	0.005413313	0.002195179	0.024438652	0.067638188	0.007942584	0.00847793	0.129792088	0.033670113	0.025974154	0	0.02755972	0.075739382	0.003777473	0.032426099
ADGRG5	0.406357545	0.550635015	0.334386744	0.219328254	0.718827869	0.09524408	0.042599101	0.473439922	0.250360201	0.335198684	0.045280557	0.198010065	0.63683751	0.525772638	0.553130465	0.385297497	0.478830003	0.29819976	0.646395446	0.381158005	0.369710939	0.10670826	0.040646309	0.614068	0.542066075	0.379542412	0.0863731	0.485514373	0.678064607	0.066700581	1.291032712	0.326166768	0.992864835	0.314992829	0.380837022	0.575436982	0.324987034	0.20734613	0.067039267	1.542754637	0.621723195	0.397212878	0.738047504	0.645862222	0.052747302	0.200554631	0.133642089	0.630769575	0.575192007
ADGRG6	2.103149058	4.211515082	0.940292524	2.139686511	2.699844969	1.124867092	0.65095479	2.835303523	1.401095447	3.279722442	0.817806504	1.879807954	1.370711508	1.068547718	1.79445338	1.821947134	2.727118255	2.79389936	2.619128536	1.761942952	1.207614771	0.929565959	2.285469307	1.354503229	2.011930277	2.251684944	2.35636581	2.500585252	2.408213367	1.639669622	1.958902882	2.088883926	2.334043725	2.251918996	2.307881371	1.934070919	2.81876227	1.583574473	1.345184463	2.667749243	1.128944533	2.400482171	2.634117915	4.676915218	0.643608801	1.368775961	2.134198674	2.101899597	2.635021415
ADGRG7	0.02575278	0.023338067	0	0.013072486	0	0	0	0.021846306	0.02008203	0.00726496	0	0	0	0	0	0.002916146	0	0.005883613	0	0.004782721	0.003976358	0	0	0	0	0	0	0.006614357	0	0	0.028706221	0.002650952	0.005260187	0	0.004393315	0.003332542	0	0	0	0	0	0	0	0.007106755	0	0	0.004662665	0.004650973	0
ADGRL1	6.405441916	4.390187561	7.425233004	6.55760267	6.507175099	9.404400661	10.63858847	7.529382135	5.485428335	6.05310028	11.14472246	10.37153715	10.79239865	6.88813574	11.64336339	10.31483313	5.977817551	3.342327368	8.459269811	10.51502674	6.194869004	4.362465096	7.486413471	7.610391829	6.102786576	5.988996316	10.09779188	5.531747991	5.623447212	6.348561924	9.312501846	6.083805755	7.010865187	9.669820016	7.005402472	7.215902875	5.602168386	9.170824198	5.605421097	3.521276786	7.376350778	6.358392312	7.431039637	5.679775523	3.855282693	7.170130633	7.331510641	5.777414686	5.159268573
ADGRL2	14.61004916	11.47276162	3.963146414	5.664757319	10.90692587	11.96106451	10.93898662	10.34350594	7.372529412	10.72468637	14.73393221	10.59934547	5.595562559	7.144378151	10.1805267	15.6871024	8.796520795	11.12385227	13.90467172	9.725018249	8.018254993	15.62349841	16.58672822	3.901644212	9.180712121	7.241876955	11.2185802	11.46025976	19.06384221	12.50654721	11.23954284	8.401623106	10.7680388	10.750841	13.28624258	9.288807178	8.938097671	15.80051253	8.56919872	16.53793068	5.826686664	10.20290991	11.04104243	11.49601182	11.23934299	10.05486332	8.917557719	10.92207419	17.15342306
ADGRL3	1.634305178	0.992410543	0.426513216	0.607461548	0.329133264	0.333141537	0.398475669	1.197772519	1.043720614	0.705973416	0.460944938	1.094201524	0.200824654	0.442763813	0.729550866	0.872715459	1.867001121	1.350684141	1.908252963	0.416538152	0.403253795	0.402932875	1.709254102	0.287630675	0.935029013	0.909309151	3.601884137	1.418884945	0.457139813	0.536008329	0.98157928	0.309127945	0.462733763	0.706060113	0.480205805	0.726570853	0.232232633	0.620600499	0.533977002	1.013650288	0.222089069	0.510861157	0.358626395	1.181808543	0.496159252	0.672553601	0.590045662	0.614392309	0.980121579
ADGRL4	11.94408806	31.98325286	18.24660791	10.6241368	14.18720694	34.1026626	29.6857882	17.82396842	7.22481522	38.02124366	31.21255907	30.5301765	21.76589546	16.59992567	23.95855817	30.26629196	35.91106656	53.33654848	12.27049562	26.55598894	7.084361812	42.84619505	42.95951836	31.21131412	29.64606636	50.01564556	23.64619725	39.89468073	17.66276345	53.70346465	11.46513352	19.25479786	21.77568226	30.0738239	15.10918471	12.68253018	12.34559873	32.50324206	37.91240644	38.77040723	14.68888176	38.50441905	17.2337215	20.47608763	33.35907657	45.45935548	44.01249012	10.68691464	27.35425988
ADGRV1	2.136644251	0.735399887	0.22007853	0.828399178	2.593102941	0.035578217	0.002652133	1.57151464	1.123423435	0.776571909	0.047360468	0.769248752	0.260447722	0.897744641	0.663514278	0.327960725	0.380501997	0.520340861	1.45123413	0.648623363	1.271670956	0.255450962	0.0023817	0.143314808	0.488352436	0.604673857	0.09034055	0.847511389	1.227403113	0.089204916	1.455394201	2.093875031	0.641031456	0.691802743	1.77443623	2.661822928	1.005064126	0.476695675	0.006150758	0.340497853	0.370717066	0.857982052	1.586815888	0.74605145	0.004378586	0.299666974	0.233779713	1.711705028	0.796589986
ADH1A	0.11331321	0.105708628	0.663230698	0.276318848	0.204039301	1.028506707	2.711773323	0.166238975	0.060640377	0.355387799	1.666404694	0.634474057	0.327249402	0.143434874	0.625909155	2.699825307	1.434288427	0.255835557	0.02577302	0.97917207	0.086451451	5.691639719	7.250007131	0.374952274	0.832290166	0.088276302	1.824385007	0.419431667	0.757107299	3.214030169	0.121355191	0.39864426	0.943500076	0.720827398	0.13531526	0.078491847	0.088143537	3.714886952	2.011771792	0.259861085	0.695962235	0.421787029	0.670974678	0.373400511	7.404789867	2.09026683	1.621963235	0.311782052	1.018966464
ADH1B	11.69171477	45.45867982	157.7763887	55.73654414	25.20497277	318.3595091	564.8858848	29.82030465	4.065383302	62.13883476	489.2334428	121.3298598	94.49352229	25.71321547	231.7815593	475.8887898	307.5043139	110.7088211	19.68691335	150.446718	20.13213204	1029.660129	1207.442126	55.83432225	117.7965963	94.66197906	377.8286713	121.1158222	127.2432078	604.1336781	9.284407295	62.66487783	163.7244372	151.3250747	29.86049869	7.472891753	5.945488416	701.2524534	511.632174	57.31404726	105.9362131	110.279256	131.1156987	90.34070864	1219.110956	356.0367357	313.5878382	42.85479361	196.6141398
ADH1C	8.666267387	11.69068091	11.44383413	7.379793052	3.55394682	27.61870074	23.51333545	6.52520748	10.65225165	11.51287337	23.62042217	9.707262447	11.95275765	4.392745585	6.397364721	16.36840745	11.20421327	13.12842742	3.577248992	11.1190211	4.180516383	12.04293947	16.76770535	11.82466874	14.09519225	10.65531573	5.937741963	5.862855789	13.9637563	17.13045173	4.980906678	7.154231326	7.42767284	9.963134536	5.788095269	4.537146876	2.449210862	23.13514288	7.459956585	10.33867362	14.75790522	6.309378951	10.5648199	12.41104659	18.25510379	9.54630306	12.2448959	3.825885625	9.857847873
ADH4	0.098169819	1.011975889	0.643067908	0.443300978	0.040830283	0.121183499	0.603407673	0.145737039	0.173041383	1.902237729	0.685949669	0.300607208	1.820506424	2.358582187	0.910693171	0.530112019	1.113619373	3.885717633	0.29259855	0.414772837	0.311684559	0.123178347	0.467727402	0.828349517	0.722659441	1.427833578	0.144239203	1.478169919	2.161095826	0.165017747	0.484068524	0.18126655	1.184314108	0.82341127	0.300405653	0.050020738	0.072121432	0.365614818	0.471379238	0.690428455	0.584929496	0.585676238	3.032868745	1.611915264	0.377509836	0.854013241	0.318823278	0.201673634	0.318444649
ADH5	35.17388216	34.88622821	34.14117909	30.26037774	34.24592876	45.64937697	54.07109567	31.21634971	24.8920498	29.81562216	45.73468535	32.98790709	32.50039086	35.2581013	36.31493003	41.44346712	40.75263273	35.05859987	29.03395501	34.84987328	34.0489643	56.61863601	53.58671157	26.97253613	37.96389065	35.50941317	40.32943922	37.3970456	33.44680088	68.38278475	30.96689567	34.79953417	33.88004983	33.76736843	32.37808466	30.95399404	34.17571715	52.95483337	39.73039565	37.11549723	40.37597688	36.82605047	36.91665957	32.76620841	58.19679752	49.36678455	43.19503132	34.36301553	37.62267115
ADH6	0.129953442	0.113894381	0.040833672	0.153921267	0.200267851	0.147753483	0.060184177	0.182767361	0.099559897	0.131687918	0.108377021	0.114891729	0.007300012	0.1070421	0.067334174	0.135536834	0.150376193	0.147667865	0.127824653	0.08891666	0.162635851	0.205968974	0.155783415	0.115424981	0.08782663	0.064702142	0.08613759	0.221344249	0.228078043	0.085406741	0.07412277	0.150317598	0.132021018	0.102483417	0.220528226	0.108423097	0.115570866	0.195792419	0.187667295	0.136355812	0.10479346	0.088028848	0.164419709	0.290671302	0.216258743	0.106097321	0.056345041	0.207521546	0.342076555
ADH7	0	0	0	1.129930205	0	0.75320048	0.01002614	0.005751174	0.233496669	0	0.008525798	0	0.852801395	0.672610041	0.007334365	0.011515398	0	0	0.530525068	0	0.795568456	0.025925052	0.067528446	0	0.008576865	0.009161973	0.008131522	0.017412699	0.015138928	0.004651459	0	0.017446984	0.006923882	0.006309517	0	0.307059235	0.26326469	0.016974282	0.910163737	0.004290733	2.379735397	0	0	0	0.016552832	0	0.006137376	0	0.022848506
ADHFE1	4.306495643	4.391897512	3.700674017	3.299093355	3.787258044	6.093894013	9.331753438	3.360433802	2.490227	1.803070967	8.832727229	3.865325432	2.715832356	2.524269484	5.713998712	7.91512558	3.942671806	2.005821834	1.484631337	4.883701287	3.214414789	12.94035506	18.35363389	2.287815464	2.463097226	3.492983962	7.797491661	2.619343571	4.960304001	7.852897534	1.983383008	3.895540179	4.091560194	4.889421452	2.204694185	2.81757554	1.668887525	10.18074868	6.585365484	1.500699343	4.295386119	5.342021846	3.32258115	3.217493489	13.62981368	7.369990218	4.36435164	4.708580863	6.234008311
ADI1	11.51267246	15.28303404	15.02243616	14.88962712	13.21491776	20.50367042	19.71116728	16.2414966	18.90612738	16.16210294	15.75116735	13.32302886	22.71450181	14.05174656	16.5388251	13.1873176	16.88703469	14.71248669	14.44071274	16.11740792	13.90033337	14.37598239	15.19227782	14.9025276	17.50677287	21.13121456	15.56366206	13.12085712	12.3214753	21.14427253	12.17788531	13.33004277	13.32191803	16.43217492	13.78041617	15.04581415	8.591141264	15.60542189	22.15585063	15.93316194	22.08899125	18.59556971	15.29620895	14.6205336	21.19379942	17.3477491	15.80202908	12.82620318	13.5384795
ADIG	0.02913971	0.023106494	0.019329783	0.051771093	0.01939142	0.017985426	0	0.034607256	0.013255176	0	0	0.020395228	0	0	0.022066997	0.01154884	0	0	0	0	0	0	0	0.018213235	0.01290266	0	0	0.026194903	0.045548681	0	0.012631725	0.020997183	0	0	0	0.039593698	0	0.051070733	0	0.025819164	0	0	0	0.028144953	0	0	0	0	0.027497834
ADIPOQ	0.101142526	18.77233077	119.1220803	52.94238658	23.10138973	592.4319353	692.6469387	43.00687554	1.988736199	28.06513293	639.1271813	148.8434746	167.747552	10.052709	302.643072	487.1056613	128.3801143	81.16077792	7.2034725	212.8519715	19.20124578	868.4482605	1466.049008	36.44169076	72.90340445	130.5622057	382.9922962	80.00482593	69.63079765	637.0364391	1.77922221	66.92048713	172.5006144	167.3628608	23.13937707	5.665572376	0.321190912	564.1533115	276.8670847	22.36379567	90.82026417	224.3263916	140.6575036	84.73799808	609.5142545	403.323502	356.1473072	30.04414209	234.600499
ADIPOQ-AS1	0	0.027730477	0.104390932	0.041420884	0.13381375	1.05224929	1.479774371	0.072682274	0.003976938	0.03021299	0.488711745	0.263123918	0.209952214	0.021379079	0.370761437	0.498958207	0.10224347	0.031459303	0	0.278460481	0.014174221	1.310544149	2.678088357	0.010928999	0.042582902	0.057893665	0.550525029	0.078592316	0.095661491	1.666954146	0.003789885	0.037798589	0.193756086	0.347432101	0.052201715	0.011879259	0	1.915337915	0.509755446	0.007746499	0.064495307	0.117210935	0.164194366	0.109775943	1.27009211	0.758730228	0.360114036	0.121579116	0.358881477
ADIPOR1	32.2648828	36.96593976	30.39862897	56.86283614	42.19566869	33.22448383	28.20907348	37.66383682	46.83700156	30.05604371	29.02102767	35.72302493	35.28676223	38.20801119	28.94912838	30.73840159	32.34698414	40.24710092	37.04729433	34.211587	42.15329961	34.95034817	31.60774575	26.49789563	34.1246677	37.21512601	29.91890598	32.25425204	32.44849237	36.19842869	32.2515921	48.32889004	34.50656468	34.42340519	37.28014811	36.80556432	44.59553796	35.1101295	30.33517366	41.56045724	38.34072053	37.31482702	40.11248724	32.04211657	29.42890298	32.42110833	31.70996118	39.16264004	33.82299048
ADIPOR2	15.96988248	16.92514907	17.07340713	17.21086454	19.15551942	43.89030836	64.24686944	18.92377233	18.3095974	15.33829565	50.75136602	25.67045868	26.12055573	19.81084106	33.77010344	29.2241206	28.10444857	22.45032638	16.27981735	26.84265371	19.51354212	28.04979957	49.70240709	14.23393453	23.77715341	21.93546595	24.4773518	22.34535713	20.700225	48.96302258	15.19743566	25.07755226	24.92782775	50.74974513	19.43462206	24.16118419	18.24292627	38.26116296	25.81889959	18.29277478	23.8086712	30.97737861	23.75156929	20.9026216	39.12729572	37.61693201	31.51685014	16.75475226	22.1182183
ADIRF	0	0	0	0	0	0	0	0	0	0	0	0	0	0	0	0	0	0	0	0	0	0	0.014019934	0	0.013355159	0	0	0	0.01571536	0	0	0.010866779	0	0.039298555	0	0.013660752	0	0	0	0.026724646	0	0	0	0	0	0	0	0	0
ADK	9.496475138	9.760505246	9.595015172	9.921036806	9.13489346	11.95027628	13.49113469	11.09306037	10.76399832	8.359017188	12.94948829	8.588761185	9.252758782	10.81004395	11.5049933	9.15354054	14.11192764	13.25959107	8.943777588	9.924393575	10.83123003	10.64759975	9.083305626	7.084896989	10.31029142	11.34008271	7.453244374	12.23788993	10.53640845	19.46028862	9.75774213	11.42408325	9.252542139	9.915849978	11.1992877	9.43721099	10.61955521	10.50481998	9.111360627	9.390204673	8.948387276	11.23470939	9.992549404	11.15832469	6.269197934	12.16404151	11.61631726	9.639058877	8.965857088
ADM	8.394702443	13.52401496	38.75989827	10.33649177	4.790422665	24.60787439	11.55648731	2.12417633	2.68008156	8.507321229	15.6327573	8.852084384	20.43124799	4.43057266	12.68916451	15.34478024	23.26623973	7.146570507	8.507359731	12.23781772	3.034404573	10.87229736	15.33548658	31.97318688	8.11574016	15.77776732	8.154605743	14.79402904	9.221088604	49.07736507	3.067710735	5.366661362	14.33836661	28.77284643	7.492077308	3.114922756	2.375774955	11.96942911	10.12653034	8.640172492	20.87090146	16.1185339	10.57429358	11.72362584	11.21481768	19.16656563	33.74963182	3.416203193	7.59250306
ADM2	1.045380298	0.792656494	0.686446875	1.713446417	2.03779968	0.052139229	0.01457495	1.51324194	1.57868344	0.688113669	0.130136065	0.990346691	1.551519803	1.625026	0.831630587	0.602635562	0.444558244	0.343372681	1.02527115	1.26749596	0.65053908	0.13190492	0.052355076	0.937193619	0.804195424	1.005562985	0.183221665	0.531567842	1.507505821	0.067618023	2.261223612	1.265593423	0.860575735	0.655806129	1.050809777	2.636774237	0.775756571	0.320780579	0.062774842	0.901306816	0.95872782	0.830520067	1.279772976	0.312767042	0.036094155	0.2597162	0.249812431	1.112437542	0.787189809
ADM5	0.543155383	1.069798389	1.731770762	1.245158074	1.200947423	1.124685854	0.190449969	1.300541901	0.374593752	3.875141327	0.26991745	1.618749568	1.87939413	2.562146986	0.915523473	1.083278541	1.114675215	1.541143667	0.903305848	0.922499991	0.66281123	0.281403013	0.749274888	6.658368637	2.03262714	3.580145024	0.588423027	2.220818482	0.666430052	0.361839076	1.139281644	0.694385887	1.72856856	0.821838472	0.69046643	0.658658145	0.888173542	0.22519082	1.141774704	1.769800024	1.302476573	0.995973657	1.052984779	0.829227637	0.673771558	0.910862012	2.020747002	0.664509839	1.595522611
ADNP	26.11388423	20.7678237	11.79843422	26.94998201	28.3341149	11.85683564	11.77843041	26.95711972	22.42136193	18.86887879	14.08546192	21.84185519	14.17623482	20.47431862	17.7378328	18.36919477	19.83983124	25.20520079	29.4360695	17.42187959	25.82870271	16.30618058	14.29421861	11.04518123	19.70938865	17.77853406	15.27573101	20.58970397	27.56482116	15.25296633	24.30598366	35.49719093	19.51062206	18.18651782	26.68671827	26.80670051	23.83815112	19.00340954	12.91198429	23.9856209	14.75589888	17.76768937	20.97460619	25.55499718	12.81250904	15.96684122	15.22279601	26.22041397	25.70353346
ADNP2	7.146062775	5.484241834	3.002095993	5.547908536	6.764357692	3.802173403	4.087500508	8.074378528	5.89713415	6.044554315	5.703876374	6.210009593	4.304182297	5.061264243	5.898980423	5.77974094	6.121745634	8.622344933	6.863373166	5.664311087	7.3565764	5.247018543	5.776731436	2.103954723	4.905719349	6.397666122	4.833261608	6.699400798	8.367601109	4.545787684	6.514322089	9.932243016	6.171360922	5.181187415	7.594246655	6.621224631	6.00045141	5.380348988	3.605445248	5.962888488	3.739168648	5.396285652	7.106566217	6.714636885	4.273360883	3.993893311	4.512217727	6.841760074	8.791990341
ADNP-AS1	2.500325468	2.240133458	1.357025815	2.115335965	2.074442628	0.941974566	1.210145342	1.793249464	0.974877466	1.458795281	0.943300966	1.659097923	1.178349567	1.206951643	1.598369467	1.377027917	1.625311617	1.298266559	2.15538812	1.245308031	1.947862165	1.325533662	1.584842374	0.974201781	1.135865596	1.535890654	1.090518619	1.401130584	2.114877182	1.076067528	1.745440108	2.585496175	1.741053882	1.332717025	1.202081042	1.617774869	1.550620507	0.986449303	0.668223111	1.855762888	1.10558796	1.009981469	2.049060671	1.379983171	0.94345785	1.388591498	1.008277465	1.6830904	1.332933037
ADO	8.087603312	11.4902918	7.459660004	7.775446293	9.852744564	5.296561703	4.738192796	11.84250865	10.43461221	9.27601748	5.811773789	9.386910879	7.223561481	8.45469074	6.775085145	6.305408948	9.973535655	12.46629054	10.76624388	8.037911574	8.149338341	6.436896717	5.774983588	6.976894324	8.584299689	10.94423087	5.469843855	10.29552839	9.046258572	7.11078363	12.39380535	14.03247764	8.359765981	7.482826318	10.73328569	11.42697196	9.718800383	6.8896583	6.239402028	12.49729778	6.63096726	8.019963227	10.42422996	12.02387773	5.07795428	7.967865438	7.95184581	9.327333939	8.105720112
ADORA1	3.418809054	2.545799731	7.894636563	13.93028641	8.904409479	2.287457815	8.189956735	3.808652007	4.106798999	5.417992317	6.616642123	2.161621685	2.882339596	4.742115414	4.775517131	4.23568809	2.560176497	2.01587248	11.59928982	4.337131245	2.600591383	3.143407954	4.186550992	3.317524919	3.714537697	1.766549108	3.835237672	5.191053416	3.083645345	1.165921226	6.588112443	2.277174812	9.791826617	5.67571096	10.49821699	3.955679055	11.0861383	5.865981262	1.719442817	3.061046454	3.10162137	1.348079577	4.478325922	2.275396211	7.997423131	2.047600921	1.83877004	6.147157325	2.206135288
ADORA2A	0.053842096	0.028462924	0.04762143	0.046766431	0.105101218	0.048740376	0	0.025577841	0.035921433	0.077970534	0.006319624	0.090443328	0.022986421	0.010533008	0.032618947	0.045523309	0.030223882	0	0.078648791	0.027998251	0.073712937	0.028824849	0.010010895	0.040383603	0.028608641	0.033955894	0.030136858	0.025813818	0.059848048	0.006895651	0.059127803	0.04138343	0.061586719	0.032737862	0.077155952	0.05852653	0.021096336	0.008387959	0.009848841	0.025443546	0.032590191	0.015399275	0.151003994	0.020801624	0.02453909	0.027087674	0.01819696	0.049916158	0.033872243
ADORA2A-AS1	0.104700247	0.071162261	0.07441366	0.053147368	0.228929561	0.04615887	0.023225771	0.093259032	0.0544302	0.084917	0.013166798	0.209374121	0.039909757	0.084123622	0.039643839	0.065207192	0.073465934	0.00598009	0.062653518	0.058333747	0.129329938	0.015013987	0.031286223	0.023371766	0.043048404	0.091970277	0.081626335	0.013445632	0.116898851	0.032325615	0.100498322	0.140109899	0.155046796	0.087696801	0.098237791	0.067743752	0.027471098	0.065535488	0.030779768	0.04638469	0.063657145	0.044115575	0.084271484	0.115572617	0.019172497	0.031353655	0.018956485	0.113453705	0.081157893
ADORA2B	2.194765067	2.357894971	2.598692656	1.236884679	3.046710549	0.553508362	0.568011673	1.744722588	1.046670499	2.423346766	0.046743166	1.626989167	0.768235444	3.237489844	2.502022005	0.701486798	1.523460573	2.891968916	2.212842605	1.188846411	2.104352347	0.394820965	0.082272996	2.632965531	2.878861212	1.518093348	0.515164245	2.206327541	2.778963539	1.071079026	2.189254801	0.99480225	3.222430704	1.437501407	1.310461536	1.389530305	1.733769815	1.24772615	1.214117647	1.139616016	2.544455866	0.911207277	1.870368857	1.595579415	0.050417681	1.850185222	1.749722246	1.767710787	1.586730666
ADPGK	9.942419092	10.0852697	9.928282876	7.141425577	10.12881108	5.735634563	4.555184167	8.257719642	7.489257313	7.386390204	5.068654042	8.294454987	6.903778983	8.3574003	6.299333215	6.849011472	6.972822635	8.550868191	8.225798363	7.613991572	8.192609899	6.076074313	6.893325674	5.713118142	6.903556372	8.886863762	5.795138397	7.427515835	9.556857199	4.782348804	9.700076853	9.826550675	8.620832261	8.103870973	8.060750988	9.111940086	7.766641277	5.950734982	8.313547253	9.985397509	6.053779133	7.525447972	7.907443432	9.112809959	5.807322875	6.919531284	6.972605089	9.495921411	8.146577605
ADPGK-AS1	0.091128919	0.091277278	0.209985011	0.011361704	0.153203339	0.059206326	0.049651438	0.079746676	0.065452185	0.047356517	0.071776464	0.073853085	0.035833569	0.060988286	0.079906719	0.125458388	0.026923462	0.061363574	0.024727206	0.081057821	0.139967048	0.077031609	0.080259431	0.005995625	0.046721775	0.063520679	0.040268912	0.034492459	0.094963242	0.101353771	0.087323142	0.107137156	0.08229226	0.081239556	0.074458144	0.082547856	0.028188953	0.028020006	0.059220155	0.06374569	0.043547059	0.072017865	0.086473607	0.111180636	0.032789166	0.072389176	0.036472205	0.054571123	0.09504629
ADPRH	4.06025401	4.354865638	5.854008993	3.333538634	3.971543447	4.166675675	4.291001006	3.985484869	3.242905455	5.123080331	3.941712184	4.802561425	4.786035998	5.167724126	5.517279939	4.978783927	5.626286032	5.786676467	4.749793538	5.414067963	4.557658667	3.548620038	4.550776392	5.662627015	6.079389695	7.428905077	4.610979739	5.370823471	4.774847345	7.045112289	4.44471416	3.597782006	4.760852422	5.72789855	4.260567098	3.648382685	3.747200647	3.722836979	7.462843118	5.724338134	6.010852956	6.631805393	4.81166129	3.786200551	2.881656146	6.762487499	6.633871366	3.290065246	3.960733807
ADPRHL1	1.919561103	1.723356841	1.484841538	2.127158501	3.620016735	1.116503838	1.380902448	1.908792921	3.208554972	0.873767661	1.265909674	1.575793715	2.083486017	1.76303181	1.507854201	1.717541748	1.698482851	2.200940689	2.31473588	1.683379193	3.143741786	1.236668708	1.494162492	1.065572685	1.400264985	3.225489899	1.311168301	2.445050104	2.081697474	2.006317074	1.652932002	1.500395337	2.13054412	2.441709458	2.929459579	2.057097744	4.445792826	1.718240562	0.830208713	1.499029655	1.787152107	2.156492701	2.414774529	1.282110293	1.434621705	1.489501958	1.377223908	2.755767024	1.455263132
ADPRHL2	15.02359091	15.74095266	22.03865246	20.94722161	18.63827005	9.701595465	9.789263249	18.47475597	18.90530648	15.47520688	9.01541853	16.44537692	19.96403046	22.64730963	14.1991731	11.00731196	16.03103323	9.459109439	17.4679476	18.04117422	16.90119816	8.441542081	6.56813734	25.11953449	17.3157957	18.67631986	14.01517465	16.14150944	15.92840289	6.482995513	19.65108749	15.88395985	21.32590597	18.19918922	18.28553151	15.70133039	27.20528067	10.28975258	12.44084808	13.00780494	19.84629812	14.56483602	13.28572611	13.22959585	12.32179709	11.54549484	15.26683227	14.93196368	15.79489275
ADPRM	8.361478027	5.039012846	4.819356317	5.777110723	7.54266379	3.406139946	4.289479685	6.653341156	4.80931344	5.40297517	3.729373719	4.720853292	4.095246098	5.725079831	6.444571045	4.94135672	6.944873838	9.293641163	7.400165878	4.879449885	6.998947581	7.361178559	4.44804041	5.063594167	5.05987385	6.661840387	4.586539558	6.664613845	9.013418559	4.319172174	4.720039161	8.327923477	7.345828746	7.880306411	8.886674929	5.77316852	9.664739301	5.015082963	3.568806391	8.76692119	5.525073462	5.051938915	4.843616233	7.286380837	7.621659496	4.089764993	5.063107586	6.060493807	6.470087605
ADRA1A	0.193023176	0.220404659	0.437048767	0.240816439	0.404189077	1.245373889	1.843671328	0.204788202	0.133460677	0.358298046	2.011831852	1.992262962	0.697704173	0.158594893	2.463503971	2.411286496	0.238374847	0.629734762	0.278637725	1.144256145	0.21418958	2.545527158	3.230002914	0.231639463	0.531041113	0.710911467	2.925729243	0.226728349	0.37278833	7.428605266	0.13610857	0.793720807	1.387281737	1.381551194	0.365730677	0.118896192	0.056722556	2.396636219	1.295802076	0.328373149	0.230749895	2.012265634	2.439929405	0.666190265	1.517522192	2.436355409	1.334073197	0.364404711	0.799019444
ADRA1B	0.839996584	0.672946722	2.309263969	1.087232674	0.368816324	1.881412168	1.030938692	0.503945769	0.425431672	1.52195889	1.35692645	0.812183055	1.783826063	0.279524693	1.154187728	1.873922287	0.915506153	1.107933809	0.457616925	1.823768682	0.290152889	1.518316053	2.262210727	1.050048547	2.438691901	0.802816585	2.195735396	0.482646356	0.631688747	1.547153277	0.217726467	0.324477757	0.470505286	2.741786489	0.299895548	0.235329632	0.470786339	1.214178769	4.300696243	0.260880522	0.737111651	1.495344473	1.183986869	0.920054948	1.657645161	1.205347802	1.646285684	0.273692919	0.449450358
ADRA1D	0.075523027	0.153993601	0.171764865	0.146956918	0.071796905	0.073250321	0.128442398	0.13454036	0.044169668	0.133158378	0.104473118	0.347362172	0.172727712	0.179403423	0.179747157	0.119727118	0.171596059	0.090585502	0.152963028	0.175323575	0.023322267	0.086639852	0.105315332	0.478786131	0.143316647	0.285774751	0.353275266	0.174576351	0.07870072	0.067361123	0.159014861	0.038871129	0.03856528	0.21085999	0.096629303	0.15636909	0.047557492	0.094544924	0.244224769	0.258108357	0.110202155	0.179358778	0.048629781	0.15631041	0.092197494	0.131174029	0.082042854	0.088656886	0.147625917
ADRA2A	25.12194351	11.25571923	20.20759746	11.38611997	10.14136562	33.70503429	29.54701531	11.94188758	16.46767891	10.02734855	19.84710271	16.10077204	25.38875975	21.63235009	12.69105685	24.97485308	18.05522603	11.04192868	4.869047662	27.78439997	25.08505998	15.99667798	38.04151289	20.79366393	10.82291347	30.26225439	11.15511005	11.06939928	10.01342448	44.64795126	8.041683619	8.522554755	15.96862078	17.06513267	8.341031142	16.98991134	7.84184319	20.17268056	14.12561205	10.38360615	12.58864667	26.73714954	19.95002675	7.437286894	21.25160851	19.75705171	25.08013887	5.700518502	12.87149018
ADRA2B	0.549163819	0.878005642	2.126488263	2.009514973	0.368419718	0.733016822	0.508415408	0.281031248	0.438683029	0.700924214	0.365519267	0.574986924	0.676666319	0.855959726	2.772481497	2.024305139	0.989970354	3.205982806	0.276217048	0.359863209	0.376401051	0.567682509	0.481477222	1.105080343	0.684017068	0.464594393	0.674740199	1.950583881	0.400123972	0.231582201	0.530303893	0.147989342	0.395788909	2.873725799	0.661126743	0.501496685	0.43296928	0.662515631	0.747276026	0.24922655	1.04889829	0.445337577	0.503104007	0.715846964	1.793215274	0.41928887	0.424391059	0.417682512	0.27385673
ADRA2C	0.780506944	1.434988562	2.703286526	5.30950298	0.873325828	1.645588075	2.345316099	1.132033689	0.766634627	3.109856173	1.191749337	2.446201255	3.228953928	3.324021962	2.625790323	1.669864802	3.134130705	0.944457642	1.095004428	2.424437792	1.448303156	0.841249506	1.553941429	9.89497733	1.835031876	3.855092591	4.894496795	1.97449939	1.14444458	1.300376195	0.67668136	0.756515304	1.609759723	2.672860848	1.121769094	1.151239617	0.669820763	0.823178658	2.596410183	1.50553337	2.571215028	1.659418525	1.442490082	0.813904505	3.187350719	1.633224711	2.267285698	0.506458761	0.938586008
ADRB1	0.126609131	0.510343323	1.672720669	0.243685247	1.439335439	2.175032486	4.691115905	0.306995354	0.182375987	0.255227226	3.942684236	0.745844851	1.835527081	0.774008089	1.470143079	3.913927516	0.843969855	0.489327724	0.183581953	2.105431495	0.136843586	3.127826212	1.780251511	1.028750935	1.004422138	1.077933605	1.461621761	0.644947333	0.747639106	7.028212093	0.448215947	0.592999308	0.693931718	2.873105944	0.365382728	0.578214172	0.046507327	2.964793607	1.230345601	0.448726761	1.293224024	1.533319522	0.959044733	0.743912637	1.704053996	3.242322927	3.449940815	0.286774155	0.965759018
ADRB2	2.832654072	4.478472062	6.970994483	3.391334903	3.438431584	5.892596026	9.430733298	3.00073961	1.82541449	4.285928456	8.927647621	5.048307721	4.278359565	3.360791231	8.169993091	8.513474415	7.312452999	5.019506511	2.642431965	5.444186542	2.324572295	11.32684586	12.41917757	7.557402859	4.420879417	7.460012282	7.648627736	5.847268313	4.710189593	9.850565305	1.546272887	3.203430383	5.956437108	8.275718738	3.701101582	1.516585449	3.622546609	6.58365486	6.266993423	6.913750565	5.065362184	6.71384238	3.901258142	3.17505805	14.82272204	7.576306194	7.229981794	1.807107776	6.538243001
ADRB3	0	0.024273568	0.433196812	0.012085772	0.006790284	0.944692127	1.536935862	0.006059203	0	0.020149797	2.663291821	0.04285072	0	0.049903844	0.185452537	0.372052745	0.057278525	0.004079638	0	0.198977399	0.049628994	0.23899383	0.834770631	0.012755439	0.031626826	0.096526823	0.119938565	0.009172656	0.106331723	3.650937734	0.01769298	0.014705146	0.007294721	0.013294901	0.042647916	0.018486007	0	0.453046456	0.03499677	0.022602709	0.040531979	0.087551404	0.053657606	0.029566512	0.01743939	0.029945398	0.032330447	0.032249376	0.101103477
ADRM1	18.198511	19.27795715	42.86243055	41.76164457	21.89232448	22.02238178	29.83012505	22.43927552	29.34127959	26.63368979	20.44269152	27.510716	36.85196531	32.81096172	27.17972002	20.46805514	23.34995707	6.922051818	20.05959952	28.44485034	21.9175415	12.10318693	10.52331531	46.27151466	22.16430087	24.14161976	26.15766987	19.71971102	18.50293606	11.96628766	25.64026206	14.77396892	27.18560537	20.4888577	20.12109006	19.20900646	27.99897413	21.2469192	22.92304753	11.86009104	34.10684662	19.857579	25.85381188	14.23825837	32.36403205	17.98711048	25.21955954	16.9485375	19.50043825
ADSL	7.781875572	7.293778968	9.22157282	10.25530938	9.724018879	5.353982244	6.160874216	7.867764933	8.215072042	7.723119731	5.612984864	6.464128568	7.618267359	8.81416004	6.945414824	6.119607907	6.837971406	6.568781587	9.04137861	7.076734367	7.688832188	6.763469611	5.890408544	7.072054976	8.278215868	7.609285541	5.77073525	9.037394891	7.563485733	5.965456004	11.53102716	6.980342379	7.886380545	8.513210026	8.172759609	8.455534642	12.3057545	6.004374874	6.500190141	9.260569151	8.962241109	7.406192725	8.034145789	6.483773588	6.650006173	6.289756474	6.211555928	9.530457845	7.212273721
ADSS	19.83353536	18.24357911	11.14398356	20.05361156	20.28268455	6.816334218	6.404799854	23.11612264	21.92458953	20.1220398	7.578653437	16.92472934	13.68874183	16.95839055	12.72825696	11.22053327	19.0396541	29.93631637	23.08134937	13.90869751	19.3423566	10.33563099	7.820346705	10.08457291	16.76054178	24.01690567	9.589313059	22.74873668	18.90542363	9.795560705	19.22048311	37.58195641	16.33034454	12.26559794	21.35586678	20.52824162	18.66981839	13.00913395	9.197582569	21.4111654	10.59079982	15.53904569	17.1601046	23.09403171	8.644533602	13.76616618	14.42329479	18.70015155	17.16248139
ADSSL1	1.115442887	0.991958783	1.469481881	1.407599994	1.210551772	2.734563357	2.784277257	1.256641912	1.453430658	0.941806727	8.31423467	1.725591711	1.52152925	1.544815604	2.320966595	2.658675049	2.448016384	0.512656801	1.18238434	1.741468574	1.261946672	2.971859452	1.734752585	0.840533706	1.331690841	1.183393776	2.870811508	1.082373376	1.40680092	2.761173479	1.305986989	1.177462033	1.792353922	1.972882745	1.051929185	1.352719551	0.781178136	3.166886594	3.797104061	0.676593998	1.668203007	1.249455176	1.754208824	1.258603305	5.17134546	3.218880268	0.842271114	1.103738377	1.696937769
ADTRP	1.73354595	0.995021307	0.644739081	1.26718587	0.748158356	0.367102049	0.213998895	2.717807907	1.306570715	1.059927855	0.121316976	0.878267678	0.78963618	3.469339255	0.719559566	0.459949962	1.170586724	1.754489941	1.659389167	0.707208829	2.089267698	0.199010697	0.249494015	0.81150715	1.580143737	0.439138895	0.23750313	1.193218843	1.035517252	0.097539405	1.421193912	1.066211657	1.311907174	1.19549993	1.433513178	1.238506776	0.916541746	0.792400372	0.43286366	2.802082369	1.403550576	0.680698977	1.394913041	1.275040967	0.055785038	0.279765267	0.556161585	1.100364244	1.454486341
AEBP2	9.174215726	7.00598248	3.020063842	4.280316137	6.220930926	3.166223156	3.601181333	7.876594685	6.00665818	9.372591125	3.784014534	6.446788308	3.79349163	4.878837269	5.456004503	5.75803533	7.308306631	12.96703384	7.101761161	5.213064551	5.284638713	5.501834958	4.070678869	3.037422777	4.891694619	7.144850213	4.979950677	8.164738304	9.309648162	5.483967764	5.154305236	9.208057111	7.685041507	4.654833746	7.613659824	6.349958814	6.177987464	5.274001273	3.751342723	8.258655753	3.173510164	4.688927519	6.017935386	7.343640038	3.859247929	3.936501041	5.308598322	4.93049381	8.184017778
AEN	3.106168208	4.279604498	2.86342562	2.979972111	4.363755785	1.250327815	0.753399932	4.199859107	5.647229329	6.63758006	0.937871834	5.71693027	3.849089815	3.914026946	3.617385059	3.207487963	4.445637155	3.873655924	5.231597585	4.148613749	3.584316224	1.727182299	0.874202756	3.098195988	3.109528292	5.015609421	2.242548794	4.946039856	5.016876648	1.201124403	4.622724561	6.141560901	6.511610953	2.67853154	3.207553365	3.785553603	5.552443929	2.33770101	1.406732899	3.312848064	3.579189457	3.360965338	3.558386037	3.391452794	1.072864457	1.971195661	2.941436705	2.570464953	3.948322069
AES	41.18335684	47.94976491	82.64457728	61.99911856	50.12749357	42.00075995	49.45038633	49.97343987	51.37696085	53.29912155	32.35499006	47.38571459	87.02219686	75.54771256	63.21819284	41.08380083	44.75186584	38.36503392	52.93027858	61.19118383	59.37342751	27.32601807	27.46087484	96.50393337	54.45342791	65.81915899	50.58369997	47.12655315	48.90200568	46.92571588	48.28316606	35.35591128	55.39891487	60.26977906	58.06469063	51.46375372	61.21694144	39.10733533	40.09970562	45.27005243	76.22440507	58.69785152	51.1072562	46.61236627	30.02970526	47.01833624	50.21129491	52.04987165	41.6642688
AFAP1	8.176185807	6.283571116	4.239846085	5.829674766	8.325100145	5.855440768	5.081244863	7.291630972	7.136904708	7.634576435	4.289188537	7.261373954	4.553722758	4.968331393	5.91457958	5.661853532	5.845090084	4.972983147	8.999540033	7.123811211	6.686183286	4.325410022	5.293664997	4.064302659	7.427860774	6.613808996	7.554634016	7.080292164	8.534270351	5.574686918	8.95041576	8.153234839	6.874380202	6.620028811	6.980764301	8.45500882	7.152531242	6.378108337	7.388133318	7.192665833	4.40649399	7.492107108	7.985246486	7.51467438	3.601131589	5.413355736	7.602615967	9.350519494	7.198962292
AFAP1-AS1	0.046514182	0.05971643	0.026447239	0.002623475	0.050115191	0.032810499	0.002292954	0.047350061	0.064483165	0.089665854	0.083842665	0.046508324	0.01891235	0.034664627	0.057029953	0.038625305	0.006216764	0.038965192	0.042822281	0.040312811	0.023940076	0.023715986	0.028828038	0.013844203	0.033345639	0.029334494	0.967022802	0.043804662	0.14772207	0.014892882	0.057609591	0.063841325	0.041170351	0.04617508	0.153412351	0.062198136	0.035799349	0.028467831	0.033425907	0.025513286	0.017596665	0.019004904	1.693883693	0.025672173	0.011356777	0.022286704	0.030879264	0.028001666	0.04807366
AFAP1L1	3.704483677	6.279455244	8.98777575	2.998146874	3.071952492	8.606683556	15.9700543	3.824061504	1.621300954	7.482175191	11.38843691	7.068871232	5.185563235	2.775313308	13.07549719	12.25846173	11.84400229	5.256519324	3.693972734	8.616383099	3.400933418	13.66669803	20.40249926	5.475706333	5.431886109	6.266882828	9.882129118	7.812300953	6.076235219	15.24984789	3.369245877	4.020086597	7.11996259	8.652316551	3.338776788	3.606895596	1.344373047	13.24209702	11.10474708	6.737005349	5.336786195	6.732507744	5.115552169	3.990633584	28.96505059	16.21253285	13.34560566	2.539100399	5.351934152
AFAP1L2	15.13125649	10.32440777	6.187941271	7.13799574	9.660993583	3.080978987	2.298471337	11.30403971	10.90393381	10.26294335	2.242893251	10.18293694	5.477577953	9.989044355	7.083879516	8.591461474	10.73403418	9.357267998	9.218389093	9.632650913	13.87875323	3.653645523	2.970467758	6.711257814	11.44050079	7.314378776	4.771659442	11.47065238	13.99334845	3.411279617	11.06728115	4.336893984	7.683650632	7.367715411	8.379558313	13.18596904	8.606558851	6.68298201	4.925724301	9.60375019	11.97080186	5.267366705	8.593585396	9.868697861	2.5105462	4.427519047	5.726772585	9.6696876	11.77378265
AFDN	18.44473796	11.25427217	4.827459669	9.126343143	21.81984882	6.418673474	6.003990138	15.27422535	11.96505446	15.11392625	8.39946007	12.55650518	6.588215126	8.755723923	12.77661419	11.78300156	12.43476978	17.39275597	18.78628116	12.2002973	16.44987326	10.39635602	8.177915366	5.682678045	9.135621486	11.10582606	7.585514776	12.87093414	14.52478164	9.645549324	11.25962456	18.91559241	17.08222073	11.9460791	18.90707264	13.5549285	14.92227247	11.25744755	6.536054866	12.2333704	6.122886336	11.94200027	12.66616165	18.29822984	7.85941972	9.91743312	9.5652878	20.07556551	15.85684451
AFDN-AS1	0.726407829	0.525481976	0.388870709	0.792457186	2.467874241	0.141583833	0.105541888	0.787029373	0.30144583	0.478152456	0.072920483	0.347867301	0.306039574	0.610804453	0.492191189	0.308097833	0.393456422	0.591046569	0.862337753	0.439036359	0.860884913	0.230263198	0.195483703	0.446062331	0.349857658	0.34961345	0.203294924	0.504068888	0.657370444	0.134652046	0.563486193	0.674945648	0.920178672	0.664182188	1.993623713	0.767674087	1.020512915	0.268024052	0.131126762	0.728320151	0.325427616	0.369044734	0.526548115	0.726227961	0.196027017	0.28851469	0.193818426	1.909157586	0.469011534
AFF1	19.63471048	13.22991986	5.687240624	6.082240839	14.39128265	14.82438147	9.634639283	13.58126838	15.7223113	12.91378462	14.43043622	15.47388236	7.531205032	7.436942024	17.80417642	20.1529826	16.20105354	18.80086538	11.2834056	13.40259457	12.36301255	23.41128601	23.83171677	4.69261212	10.11710308	11.31269542	14.02682241	12.74937614	17.75164182	19.9616871	10.49308009	21.12929627	12.35868273	12.05503047	12.59603887	15.74583049	8.12826359	14.70662015	16.57541963	11.11900404	4.666213663	14.64883116	14.98814884	18.27368167	16.1341577	15.40296152	16.05545699	12.05837603	17.15219484
AFF2	0.128950397	0.369811137	0.071282542	0.064911621	0.133008304	0.380705216	1.208093296	0.202917965	0.101672862	0.266312953	0.679198003	0.413663751	0.167449441	0.064116783	0.358056953	0.223164891	0.121647684	0.341130059	0.096950915	0.243074632	0.119629443	0.044584945	0.0419577	0.095374361	0.221728433	0.207374846	0.321187554	0.115918897	0.184767122	1.510081453	0.154652508	0.212162098	0.316507336	0.140011274	0.157838441	0.104153721	0.080524485	0.165733755	0.072237371	0.280879733	0.039026324	0.077219294	0.276081467	0.126624155	0.203860073	0.127045432	0.115762666	0.077434422	0.250467652
AFF3	26.01163449	8.980159173	1.541039118	4.771184982	8.193708393	2.869183099	1.503382551	12.5573015	19.92881886	2.702116676	1.451085949	8.908982257	3.159261314	9.040796105	4.433047758	5.085941754	6.507073388	6.073685835	7.158115527	7.877444989	23.45262518	1.776042147	1.894953076	1.085694422	4.114584147	4.925126345	3.361236608	4.981874789	13.06111618	3.425486467	10.90027562	16.00489218	3.755804661	3.856716465	6.392236664	14.87293007	4.52285307	5.356927116	0.667897839	4.375399689	4.417517009	6.249323397	7.795636028	8.667109751	0.234268642	2.373961816	3.272261534	6.466864506	8.552577709
AFF4	23.81566842	16.04085247	4.770534597	11.21790578	18.77948891	9.599477995	7.437929588	20.93471418	21.31400555	16.77706454	10.71233033	17.96873418	7.020126961	10.54374962	16.76397141	15.76016692	12.94048315	27.17420731	16.73693122	14.54338616	17.07798145	13.61937524	12.50811176	4.316773725	11.2672993	12.91312202	10.59948477	14.79796123	23.28640737	13.00683698	15.76870946	43.36386028	17.44679318	12.26035959	19.42082203	20.07301423	13.27793655	14.40047153	9.687076111	11.57790116	5.470502466	14.09324657	19.07189669	23.87767777	7.024499068	11.63680079	14.12935242	16.74158531	19.01772188
AFG3L1P	1.727383816	1.607627285	1.416087067	1.59151937	1.901842178	0.621767049	0.660362043	1.659574421	1.131952009	1.457673534	0.633821383	1.401309667	1.181350998	1.4363323	1.198111521	1.282857841	1.220193226	1.258794189	1.190528583	1.590824168	1.300426812	0.800932352	0.932107927	1.010586154	0.85714842	1.523548101	0.949187086	1.075900938	2.032065939	0.49897873	1.47022312	1.502969419	1.639016289	1.279627255	1.521637819	1.39595339	1.037039718	0.785917078	0.846979102	1.054872138	1.202431295	1.009316498	1.062794372	1.717217117	0.81228004	0.934705357	0.91652678	2.058012254	2.068112913
AFG3L2	9.163543718	7.570770874	7.153271494	13.36181121	9.501579056	6.327611758	8.938158342	9.792738099	10.75522085	7.454915221	8.73471916	8.078714985	7.660802572	9.576618398	8.307311475	8.149612536	8.734708447	9.137027175	10.53387373	8.501097108	9.346810494	7.155537527	9.336378614	4.902390294	7.801085996	8.713717031	7.058366945	8.962587514	9.433087839	6.40993746	10.09373265	10.97929832	10.86692028	7.460318131	10.7094852	8.751410703	11.66472427	8.16349173	5.907025718	8.109267885	8.032662343	7.398549595	7.54444359	9.015316192	10.57815921	7.258697805	7.835594139	9.369943187	8.546450554
AFM	0.013414136	0	0.008898247	0	0	0	0	0.007965529	0	0	0	0.018777425	0	0.006560443	0	0.005316378	0	0.01072632	0.008644605	0.008719301	0	0	0	0	0.011879187	0	0	0.024117054	0.006989273	0.006442395	0	0.014498723	0	0.00873885	0.016018762	0	0.019709656	0	0.018402936	0	0	0.007193534	0	0	0	0	0.008500429	0	0
AFMID	11.96468017	39.07017007	7.10805486	7.600929246	10.22845178	2.730847918	2.120781207	23.87113302	64.81658755	6.064600964	2.179815836	6.026941129	16.36923626	8.699147276	4.589450152	4.750761574	7.270066412	6.365313062	8.362245658	7.535466139	8.201956813	2.746877134	1.952920002	5.679604809	6.535812663	13.19660926	3.421313589	7.266179966	10.23639844	3.064198908	9.760641625	6.424510378	6.687608174	7.193878198	7.672290297	8.477110521	8.789970973	3.753396109	2.825850826	6.740275293	10.05553826	7.700287065	6.837481743	8.388864637	2.205018769	3.878233387	4.2221263	8.916617804	8.655605604
AFP	17.99244342	3.317784818	1.329543856	0.84236975	0.338055696	0.022803247	0.004780798	6.746184994	0.21427507	0.492461276	0.020326927	0.652928923	1.222397037	0.853755384	0.195847135	1.54111993	1.905402913	0.36559011	0.916651713	0.480297292	10.96132243	0.024723861	0.017173236	1.114192844	0.421242763	0.969859102	0.395492856	1.901376981	1.222374351	0.159693894	0.088084871	0.299494954	0.112252299	0.060171768	1.726162866	0.857579981	0.013571178	4.241205797	0.057021432	0	9.35568615	0.113922268	0.319174904	1.373843325	0	0.042595369	0.058530112	0.402845072	3.094160246
AFTPH	13.61788559	10.44243242	4.753876333	7.665987941	12.8829942	3.878801799	4.198419536	13.16965127	12.25851899	10.27117277	4.546549468	9.830885549	6.509591397	8.319369642	6.344079806	7.627142976	10.51616802	16.36725574	9.263646599	8.634602445	10.5750022	6.748353605	5.044069333	4.361831374	7.532063925	9.909858394	5.469120116	9.196513862	12.14029129	6.359759391	8.330994219	15.79649356	10.13842213	6.722547018	11.62155454	13.51049985	9.828122374	8.205686245	4.740432914	10.83127155	4.999703792	8.484009202	9.234135134	12.92110044	4.53176182	6.536410749	7.078276714	9.874840513	12.61662568
AGA	10.9771359	11.82296669	9.076890214	14.234554	4.882404291	7.257943063	6.069161634	14.07920863	17.78246074	7.749668271	4.616131838	7.31679389	13.13318206	9.994200776	5.479371403	5.275937713	10.95946956	12.70528791	9.514326325	9.362475508	10.20429834	6.348110073	4.529712259	7.342841072	9.138083731	9.985023232	6.11270338	9.589625802	8.970621175	8.420033831	11.80468982	13.85733232	9.396145626	8.459781632	13.12872543	12.70075052	10.11054511	6.547668942	3.921208154	9.486969649	7.847835315	10.31899661	11.24302355	11.45559555	4.519572851	7.821945833	6.838463536	10.10038394	7.289799182
AGAP1	3.768621266	4.247233942	2.729785909	7.697287742	6.605527108	2.948996476	2.477563176	5.818456398	3.524134406	6.119333604	2.460490968	4.3476616	3.608490443	3.956346412	4.490810079	3.88852232	5.74566017	4.278643983	8.52539903	3.35487425	6.614362265	3.293037528	2.602464114	4.089647102	4.915932179	3.683896395	3.425953143	5.309454953	5.534176766	2.304048373	5.023953881	3.982030857	4.792245173	4.691551336	8.098089057	5.042152134	4.92947884	4.045213889	4.471921377	6.158286856	2.757987729	3.800372209	4.990186011	6.081260005	2.287649488	3.977185684	3.344775216	6.069022515	5.458069788
AGAP12P	1.3984572	0.228744662	0.316154705	0.141126562	0.050078342	0.100635953	0.090886957	0.223433099	0.114104976	0.396279333	0.038643182	0.359916294	0.334659941	0.079742183	0.113976038	0.213744976	0.187746276	0.235684065	0.751691607	0.513610412	0.793029964	0.159471478	0.029149779	0.195981999	0.238801363	0.427131191	0.105303204	0.101472504	1.078270131	0.036141833	0.30446669	0.424764264	0.062764992	1.054036376	0.269595756	0.664629714	0.064499849	0.36636158	0.03441349	0.605658429	0.120992782	0.275764121	0.282660601	0.30285142	0.042871835	0.173522886	0.16690593	0.483606265	0.165697365
AGAP1-IT1	0.294666545	0.143789206	0.150358927	0.45640169	0.120670703	0	0.070394373	0.161517903	0.103106906	0.134281401	0.159627601	0.380751884	0.14515371	0.288224759	0.17165066	0.071867182	0.148443969	0.108749377	0.116858392	0.088401104	0.367483765	0.182021979	0	0.255012722	0.24087557	0.214423289	0.038061399	0.081504019	0.307064878	0.043544377	0.157211716	0.19599479	0.064817548	0.059066202	0.135339235	0.143725919	0.066609139	0.132419848	0.031096527	0.281172256	0.591672713	0.145864066	0.272443953	0.218928738	0	0.038011585	0.172364128	0.114621275	0.192505545
AGAP2	1.178908748	0.624397361	1.029842442	0.74718738	0.806850806	0.549525875	0.25936825	0.531351007	0.573916824	0.799567769	0.342648901	0.995795206	0.792678482	0.689256044	0.592919342	1.133061745	0.521129862	0.186033416	0.73522826	0.471122171	0.662490351	0.66167839	0.20380583	0.788588686	0.570539994	0.545976255	0.409442898	0.345883288	0.631739716	0.287931371	1.623313781	0.601248781	0.962744831	0.518813359	0.627774502	0.964553017	0.525903305	0.734465665	0.481829783	0.515347145	0.583933831	0.386282505	0.947803682	0.401881314	0.592610081	0.59835478	0.771163802	0.740949541	0.534076356
AGAP2-AS1	5.568744366	7.160702466	7.814013123	9.448051936	8.506640952	2.217087456	1.630771694	7.352438496	5.732634003	8.2029822	1.121756358	6.994665935	6.993054136	8.106713041	5.486046636	4.700401143	6.542957735	4.043736817	8.354284352	6.743786232	6.994930969	1.651788784	1.762978657	15.40261727	6.859708002	7.232754834	2.965338229	7.811127866	5.311624015	2.178147819	7.428987233	2.47267027	6.269326103	5.922213684	6.90165136	5.52608364	9.258492632	3.622583304	2.326351937	8.125824643	7.436074061	4.498318154	5.80396435	4.98130016	2.726648685	3.676581878	4.043892254	6.748289383	5.860952528
AGAP3	8.491235554	5.982397365	9.648987047	6.195327337	9.017006678	3.403557666	3.758161097	7.001119788	5.663462723	8.145512357	3.909154342	7.680981283	6.051544814	7.140632953	5.705000749	6.072034198	5.423318043	1.962549028	7.251575912	6.209296079	7.484836838	3.193568358	3.216410755	10.00403544	5.545465663	4.37765591	5.404139056	4.959569813	7.849072969	2.025934527	6.401275739	4.024620595	7.402666933	5.362881337	6.629110057	6.520121179	6.190061147	5.983994365	5.300525974	3.895996532	7.165737281	4.348702498	6.159500417	4.743720578	5.707954202	4.894880544	4.595835105	6.840246954	7.136075548
AGAP4	0.961786592	0.645851115	0.528792525	0.497746623	0.916805562	0.390403856	0.2377009	0.535107478	0.335023246	0.731474158	0.289847698	0.636778481	0.374541696	0.902621765	0.433069575	0.731456478	0.599880158	0.491928671	0.630981496	0.602640722	0.936515908	0.260929607	0.43095356	0.389933096	0.433539046	0.409836107	0.400115802	0.693229926	1.503381812	0.249684513	0.405655101	1.195639681	0.625636737	0.615281439	0.957114084	0.682848827	0.528348135	0.415083241	0.267462359	0.479835867	0.349100378	0.59941146	0.501205902	0.7197298	0.259156168	0.610286175	0.318465136	1.155649048	0.834005985
AGAP5	0.144950181	0.114939044	0.044871159	0.074396363	0.244363015	0.053679135	0.040014437	0.131979744	0.079122552	0.085871124	0.029773238	0.128506307	0.056725666	0.051986508	0.043907302	0.088086324	0.103968644	0.069543743	0.118321467	0.144468877	0.156667236	0.064666984	0.071868477	0.018119684	0.029951569	0.082272461	0.032452994	0.026060354	0.115804292	0.046410059	0.075401061	0.146225326	0.103624844	0.050362707	0.098087274	0.148807904	0.070992726	0.067744549	0.106057626	0.038529819	0.027417872	0.072549618	0.196002215	0.140001941	0.033031269	0.12964208	0.042865086	0.091623427	0.077510348
AGAP6	2.724360056	2.190510248	2.18001412	1.218521148	4.050640539	1.034776693	1.183338325	2.155139507	1.421256918	2.675826036	1.132042572	2.273506447	1.65720214	2.632190863	1.687999552	1.680009083	1.938361478	1.984240206	1.565384726	2.037104587	1.508327034	1.045435939	1.700280803	1.470609228	1.256923279	2.694350762	1.583546918	2.19214861	2.987887774	0.892108543	2.502352813	2.752444976	2.723977973	2.494687213	1.842806435	2.118358907	1.301660609	1.530371157	1.542072852	1.57410703	2.108139321	1.660203879	1.180734158	3.220192317	1.041948387	1.565499916	1.104657694	3.046749573	2.413548425
AGAP9	3.318755183	2.044957165	1.836913054	1.001489499	3.938745965	0.776297217	0.716664813	2.761532679	1.043291285	1.732330653	0.651289578	2.248860376	0.789647053	1.886726249	1.36867293	1.696499514	0.702070872	0.65076523	1.04893537	1.799972283	1.764954329	0.615346774	1.218395273	0.997526354	1.052984847	1.309788999	1.126980921	1.548690839	1.729197248	0.629436422	1.727286448	2.26953892	2.032558142	0.612811846	2.145659109	1.876511437	1.257902355	1.278149108	1.174505354	0.585305409	1.157548265	0.748167937	1.270384726	3.460672971	0.677399073	1.280595355	0.502325232	3.119968579	2.373754393
AGBL1	0	0	0	0.019891222	0	0	0	0	0	0.00331633	0	0.00470169	0	0	0	0	0.003142372	0.002685769	0	0	0	0	0.006244987	0	0.002974436	0.0063547	0	0	0.003500096	0	0	0.004840458	0	0	0	0	0	0	0.004607921	0	0	0	0.025231922	0	0	0	0	0	0
AGBL1-AS1	0.006168303	0	0	0	0	0	0	0.007325675	0	0	0	0	0	0	0	0	0	0	0	0	0	0	0	0	0	0	0	0	0	0	0	0	0	0	0	0	0	0	0	0	0	0	0	0	0	0	0	0	0
AGBL2	0.768591086	0.361321846	0.083760042	0.279606078	0.387255459	0.044050025	0.005683247	0.358601362	0.234744507	0.246635642	0.067659045	0.303555244	0.082032275	0.284605725	0.045731768	0.191471054	0.177199887	0.239249951	0.314876142	0.164151213	0.409426377	0.051434018	0.043381762	0.116667015	0.106958184	0.186962404	0.032265071	0.261562051	0.532046476	0.071189458	0.19514553	0.417345341	0.2472595	0.164519248	0.265514697	0.271027517	0.193595337	0.147533534	0.03012671	0.131337282	0.171342945	0.156035267	0.185587847	0.503739732	0.014074285	0.09897016	0.09740999	0.4545968	0.290113936
AGBL3	0.722975478	0.57165409	0.357980592	0.173215058	0.523605487	0.228836056	0.249477582	0.364489193	0.271715695	0.351835524	0.266541173	0.418078456	0.276997855	0.457343764	0.327562173	0.225309073	0.48947127	0.620934582	0.480515567	0.350781515	0.293866311	0.391462258	0.384887192	0.19053731	0.310091172	0.514404609	0.290531353	0.540668239	0.6890025	0.336341134	0.442869298	0.641174142	0.412305958	0.228116631	0.55097349	0.597057289	0.211851154	0.394689799	0.350398751	0.625990182	0.128571694	0.267307663	0.331131073	0.636622118	0.278106605	0.321238731	0.41507037	0.460900823	0.380965614
AGBL4	0.157323977	0.051179862	0.040138701	0.219785474	0.13690675	0.052285962	0.054287879	0.136539122	0.073399073	0.059744606	0.133165614	0.081878834	0.092567424	0.106535544	0.103864521	0.09592564	0.100012255	0.091931261	0.161177509	0.052442002	0.178761333	0.151172725	0.123755697	0.060512266	0.091094996	0.072505071	0.05080294	0.094283395	0.153434311	0.083307362	0.096176827	0.213645353	0.086516052	0.057815537	0.144516621	0.118758101	0.08001666	0.174392433	0.06641038	0.094718134	0.077829718	0.084367369	0.054547208	0.124679652	0.213727184	0.032133085	0.056238166	0.091795329	0.100876368
AGBL4-IT1	0	0	0	0	0	0	0	0	0.053278588	0	0.025776441	0	0	0	0	0	0	0	0	0	0	0	0	0	0	0	0	0	0	0	0	0	0	0	0	0	0	0	0	0	0	0	0	0	0	0	0	0	0.055263157
AGBL5	7.617918993	5.990971967	5.884848623	11.38156893	9.83556449	5.043007261	4.76590649	8.492403215	6.228148955	5.949253194	4.902890895	6.787468683	7.112046364	8.136886399	6.157251805	6.092563103	7.401638412	5.963931358	8.878583431	6.844250045	9.736351229	5.563080463	5.439967914	5.769282696	7.62166231	6.90999037	6.453334351	7.36538385	8.178918207	5.757517866	7.298605245	6.470486839	6.997988613	7.182530671	9.294411081	8.580570671	9.744829972	6.827099155	4.338327555	7.348083859	8.590782585	6.667135498	7.559017561	6.763509742	4.878770964	5.976690394	4.961006965	10.18886156	8.000573695
AGBL5-AS1	0.073959019	0.117292424	0	0.087599573	0.098434087	0.136945542	0.191408124	0	0	0.073024447	0.032553049	0	0.078936989	0	0.112015762	0.087935765	0.172984898	0.05913971	0	0	0.119906251	0.197973127	0	0.277360274	0.19648818	0.279856636	0.310476278	0.332424256	0.077070905	0.071040459	0.096181124	0.079938907	0.052873283	0.048181767	0.088319658	0.100492113	0.054334727	0	0	0.032765598	0.503626555	0.198308231	0	0	0.189605166	0.062013987	0	0.046749709	0.1046877
AGER	2.014484162	2.459300799	3.210977514	0.74670517	3.308015629	1.037630062	0.690138256	1.609320729	0.824060974	2.561410713	0.905811699	2.221449843	1.044100347	2.175994989	1.119456513	1.625506238	1.179628747	0.863362888	1.634442123	1.573201986	1.347121997	0.756482292	1.01048826	2.128721183	0.87273421	1.713734517	0.876090211	1.120415387	2.189860116	0.549870935	1.526626432	2.777835321	1.554123205	1.302925909	1.202818492	1.437516214	0.457829592	0.999071733	1.143250276	1.252018148	1.817513149	0.909315326	2.373423635	1.90372082	1.015548515	1.263807425	0.854102842	2.958961745	2.167662075
AGFG1	8.620907213	9.362202988	7.332831157	5.454480777	8.970153316	13.44636456	10.93033822	10.99403029	10.52542201	10.61485276	10.34654353	10.12615101	9.097752588	6.426598878	11.27410226	9.435426154	10.58980848	16.92585672	8.041602538	11.14434963	8.499266178	9.541328758	13.09722949	5.643676027	8.346545659	12.44596411	8.153118375	9.405883863	11.02805191	20.12403333	9.173618184	13.53507231	11.35189546	11.14619346	9.552461299	8.408817643	7.506644819	8.718155708	10.78370584	10.31108871	5.312604573	12.42407345	12.0014762	11.91832921	8.334273621	13.23993956	16.59057277	7.818250669	10.48474479
AGFG2	4.863028294	5.324557876	4.884386975	5.805494587	4.918245301	3.262677117	2.40336345	5.755910709	4.334239402	5.52045758	2.694320409	5.445905728	5.451328202	4.985146184	4.298548645	4.943590975	5.557330911	4.264293734	5.690649576	5.229059218	4.032670324	3.06311734	3.532455193	6.84155342	5.352790438	4.823874227	4.156766131	5.048309559	5.545777805	2.340840169	4.220896374	2.890428215	5.680374219	4.764673634	5.252802796	4.581808085	5.474060113	3.627501297	3.26042377	6.04946369	5.569051204	4.146075587	4.982421993	5.084454074	3.160213005	3.347323224	3.280141581	5.088489954	4.905326482
AGGF1	10.15494967	10.33016273	5.728201821	10.09027933	10.08507009	7.367576155	7.57901138	8.804617686	9.501594334	8.567353633	7.229161427	9.547668197	6.592754466	8.790427182	6.977111659	7.123487558	9.52856028	8.920764536	9.943119893	7.968222168	9.049903092	7.56138976	6.991791867	5.091884715	8.188116162	9.33019364	6.239386842	9.417998395	9.709690465	8.220102567	9.852950945	14.2439178	5.858089631	7.52019986	9.522051656	10.10563493	7.66183122	7.913584208	7.865161965	10.15945016	5.559634344	8.795007355	7.968891239	10.24574355	5.510274216	9.002040405	7.45098058	8.396649496	9.031647559
AGK	4.558646658	4.805155466	3.272537826	4.961036634	5.67559637	3.186826854	3.041398197	5.100021727	4.511216135	4.353504055	4.241651811	4.12226287	3.719647872	4.627634408	3.913519684	3.91773287	4.312256961	5.066178378	5.087400736	4.118237491	5.861389436	4.009061653	3.960131323	3.278919237	4.094013947	4.662538942	3.454884413	4.629059804	5.505066328	3.069323247	4.890972465	5.350465173	4.558949724	4.615698453	5.600278425	4.856141566	4.722116866	4.305685874	3.740436784	5.267428981	4.14836124	3.952358471	4.213788713	5.129092024	2.557772815	3.625772235	3.091268708	6.26584634	4.965606096
AGL	10.20925165	6.110171774	2.502468876	3.857408867	6.410312728	8.897362996	7.692400641	8.117133198	7.826892437	6.149283584	9.384641772	8.590678633	3.586424489	4.094967159	8.421848111	8.409244187	5.509509536	10.22412623	7.192208662	6.713816103	8.882005038	8.567190822	8.563689514	3.152070927	5.19294294	6.840311382	8.426254021	6.766437784	8.740154984	11.39534776	6.555228997	10.34226906	6.6007535	5.345428257	7.019590713	7.612025376	5.147052565	7.285182988	5.535373583	4.722958562	2.448581075	7.703665799	7.850417274	9.031680012	4.797538245	6.823156149	6.61765984	6.540153528	7.724385807
AGMAT	0.632127739	0.420094545	0.383379179	0.627493261	0.56888996	0.03715789	0.193199704	0.42184169	0.558657963	0.4160933	0.201386181	0.379228876	0.655398029	0.700749771	0.237070159	0.281546871	0.326678521	0.476583268	0.426766848	0.391322218	0.338359452	0.209495163	0.145515699	0.24082268	0.341208274	0.740360731	0.374036981	0.562834156	0.426602874	0.179263493	0.641989763	0.759153153	0.748876024	0.243163741	0.359461008	0.501710225	0.362673438	0.196955985	0.289073318	0.490750022	0.348459213	0.542380945	0.633159747	0.441920792	0.041156961	0.20191754	0.29756943	0.380542634	0.289733679
AGMO	0.188815088	0.578924928	0.428634025	0.283276065	0.256883603	0.953032035	1.025098027	0.433536205	0.160325921	0.513715891	1.17827153	0.434639544	0.483656854	0.13543739	0.616430203	0.761627834	0.431811202	0.597217095	0.243359963	0.616384314	0.217683162	2.538327871	1.962063768	0.41961019	0.471902124	0.698588325	1.09207672	0.414904765	0.253601308	1.63227683	0.243728562	0.456537999	0.413950486	0.776308065	0.150318236	0.125426036	0.147962536	0.902064532	1.191568297	0.386646846	0.352388825	0.585028632	0.428679585	0.291791053	2.53143423	0.956955167	0.664725518	0.238701123	0.621637334
AGO1	5.365725136	4.891979723	2.86514152	4.251193134	6.151171738	4.186966999	2.600800587	5.96330213	4.968693484	3.969405165	3.293251434	5.513131262	3.600178466	3.418215776	4.314567081	4.494794168	4.132720109	4.732344823	5.917699541	4.254558654	5.882782164	3.531333743	3.372561158	3.177080216	4.654510077	3.736762605	4.518738147	4.120007303	6.088081154	4.652496744	5.97241038	6.206907278	4.883035975	4.390407393	5.885943874	6.061300687	4.580388835	4.371092253	3.951435674	5.340034758	3.408048244	4.626220477	5.887482961	5.803014891	2.457328658	3.937948302	3.564528327	6.403901154	5.476709224
AGO2	2.994352328	4.507568659	2.006477352	2.775365045	5.573046032	3.634118181	2.923642128	4.816095994	2.892802213	4.273336871	3.905356342	5.217500799	2.341626157	2.391463542	4.715108001	3.551935476	3.253217391	5.196159182	3.714787533	3.103044561	3.5692879	4.218829464	3.958169247	1.814526192	3.397563121	3.839765438	4.547597983	3.69666774	5.148069219	4.926045362	4.600336719	6.142077869	4.194337686	3.85560948	4.767688483	4.783281995	2.519679033	3.937351511	4.11449106	3.903060893	1.849138284	4.110763177	6.12844889	6.542646536	3.181066846	3.983704391	3.551632179	5.139837199	4.94800192
AGO3	3.046360635	2.378008938	0.93458364	1.005497753	2.429055482	1.444575543	1.706293084	2.208506738	1.601546012	2.330066837	1.78696306	2.422981961	1.015008354	1.243091444	1.603655594	2.290496113	1.862174418	2.714728203	2.065108467	1.790460814	1.751191714	2.040544797	2.202563901	0.885092073	1.399175142	1.886302295	1.750191759	1.928194046	3.093639675	2.030626262	1.683887797	3.39574531	1.717401892	1.527551623	1.909067921	2.113578846	1.31599654	1.879645925	1.568971141	1.905631412	1.118469237	1.803267569	2.178341516	2.838223187	1.416502781	1.649054321	1.570600679	1.871997867	2.420240165
AGO4	10.04274838	6.891038839	4.19026971	3.951907608	8.710475262	4.778319596	4.219438926	6.791234733	5.349289017	6.731895376	5.019230369	6.621705065	3.817527247	4.296764194	5.326305566	6.520678396	6.855438897	8.141422981	7.388885213	5.705323937	7.913147031	5.726850122	5.090762077	2.951461397	5.43995835	5.238974381	5.567868882	6.531178279	8.194836809	5.572218247	5.173102677	8.7766217	6.49402796	5.661447107	7.850070459	6.748238314	5.081983043	6.231222141	4.745055343	6.22095482	4.040568752	6.27965514	6.319897417	8.065591368	4.056512112	5.852329972	5.740600673	8.255476305	9.404577122
AGPAT2	10.49695673	19.48815577	175.2112678	65.17880814	23.40702906	319.0246679	410.6594229	29.93357329	19.73927241	33.16745616	275.7844683	101.6268706	173.3322587	30.01641251	237.1944046	204.8660747	84.23521759	14.13669315	13.10854788	158.8576681	33.33978402	128.2120435	212.5087009	108.6581754	63.81050168	60.91014315	154.461879	47.91819842	44.75764217	102.4594842	11.42294382	22.46818286	86.22132636	152.8335022	25.48014767	16.40106182	11.06941635	251.7405306	163.083195	8.611028797	156.553561	96.76396101	103.3424766	22.6218894	508.911091	126.5634415	135.795068	16.72017137	61.47890969
AGPAT3	6.720567572	9.789758771	7.680551245	7.510302389	8.159010251	10.29276194	9.670302389	9.525972048	12.78832329	5.925246052	8.678295251	9.055104034	13.76277158	8.051545143	10.76597315	7.829031092	6.672754634	5.331338061	8.634527549	8.910063261	9.25979275	6.228945948	8.489770024	6.104311839	7.660081945	9.637172706	9.085757338	6.889398527	7.075540288	9.613932421	10.5904136	8.53029614	7.042963692	11.08963761	7.634091351	9.21246206	6.560268955	8.420608159	7.695509582	6.182589321	7.464010672	10.98921833	9.262539682	7.211810308	7.373530488	9.020240681	8.845136209	7.349094874	7.323860436
AGPAT4	2.528181416	2.104087508	2.623189728	1.071339081	1.567054045	1.258512194	0.685838729	1.58586795	1.164862295	2.14205045	0.794733925	2.104664762	1.412372575	1.57138206	1.450533226	1.901935579	1.313517398	1.601638098	1.937858357	1.655611165	2.064714804	0.877513796	1.085014026	2.029684254	2.001775147	1.844455974	1.464085603	1.620042259	2.201723893	0.867173192	1.773736838	1.319610339	1.700645707	1.607888581	1.235916228	1.517416776	0.945699367	1.026764989	2.001468811	1.782337936	1.75118249	1.323561014	1.714852777	1.773799629	0.753887206	1.905425528	1.796774982	1.727174917	2.158981362
AGPAT4-IT1	0.280496867	0.216066635	0.574150128	0.056953716	0.40531991	0.148394131	0.124445857	0.180840421	0.189567373	0.332342891	0.112878303	0.459956926	0.119750522	0.368432796	0.145656279	0.260451564	0.187446362	0.179434541	0.041317344	0.270883325	0.190564531	0.203797416	0.2607648	0.12021899	0.241303109	0.470041424	0.053829114	0.144085913	0.425921399	0.169354703	0.354354203	0.254090512	0.194797786	0.19839702	0.248828174	0.268603254	0.09420334	0.103002617	0.197905055	0.078110534	0.218291808	0.197695778	0.313063925	0.294143232	0.054788287	0.288952816	0.243769501	0.303947791	0.332756006
AGPAT5	8.842744994	9.034959772	2.762392674	3.196898163	5.786165339	2.082396714	1.746333512	8.685460841	12.55836834	5.682132947	1.79049413	5.802320548	5.552325655	5.405894583	3.615892243	3.700730243	5.651627878	8.155181682	7.520850434	4.231526551	4.584289357	3.104995474	2.858719611	2.57872813	4.996745308	6.073214629	2.838060737	7.446516237	5.578442786	2.709865894	8.641475589	11.24559858	4.704503033	3.709317137	5.625211766	6.706110759	7.133776167	3.318841709	2.803626785	7.245751068	2.344854345	5.493341225	6.145635281	7.293262213	2.020943872	3.62106605	3.624405952	6.170412699	6.20379669
AGPS	5.196214355	8.977449352	5.346959364	4.732279185	5.376227958	8.655970669	8.0763767	6.504827941	5.958459681	7.436582707	9.444240308	6.788008225	6.335716524	4.737790667	7.728178845	7.693269125	6.448696369	12.71764943	5.620522272	8.122907829	5.046687374	8.898447655	8.568904282	4.686927318	9.700807845	6.148771568	7.180709893	7.622301226	6.756124671	11.32976147	7.184117036	11.99742204	6.515946723	7.763130674	7.132650117	9.294084057	5.506301279	7.10107696	10.96764692	7.62684951	4.644905874	9.462450112	8.030499069	7.959188039	6.354675994	9.879413623	11.48872693	5.283122093	6.445503054
AGR2	111.343146	76.71641869	15.53196622	135.7258699	73.7392578	1.13628698	0.010952985	71.32267233	119.5611593	19.36823947	0.027941844	50.24541933	24.09269264	203.1585472	12.13874853	10.28617666	21.9801726	45.95270843	40.31750073	79.00032204	149.9277271	2.725957742	0.196722588	9.450121108	43.77540242	39.14493469	4.166231515	31.69128374	37.05155993	4.110895342	66.7518183	207.0736509	17.96437143	10.82167563	36.15457558	206.6003757	69.69287241	24.74930221	0.551583534	7.359187885	130.0643016	28.87455674	57.99857741	28.21532023	0	9.13774457	12.8194482	46.24027723	24.84087644
AGR3	39.61178133	21.54383759	4.59600578	52.75725813	32.56819041	0.256261313	0	42.37524283	77.37497781	30.0284081	0	39.73911785	17.96085286	117.8492172	5.168223798	9.996477139	18.47520471	66.92874129	17.0405728	30.19253324	55.58922686	0.729343239	0.51866504	10.59113755	20.53270424	28.40176943	2.004392024	16.74879492	8.977697392	2.305599709	15.30957506	71.18463185	10.14752243	6.187286505	14.82776659	56.03809861	20.41753846	8.110487394	0	6.529844748	28.19892636	13.12256853	18.48015519	17.7450046	0	15.05678209	10.96810399	16.40269976	20.23874964
AGRN	22.40111313	15.10949489	18.68511705	20.12483747	23.12597145	3.295094569	2.091319681	22.67146034	27.67538876	23.77427359	3.087513548	19.12163943	16.71769193	35.546492	23.44571225	11.69596628	15.00373374	4.088833688	24.04706299	24.06024181	25.3384303	2.816157608	2.256547339	27.32424096	16.07020835	17.81632303	11.60273341	17.52140951	22.48059007	1.651545384	25.39850405	13.62334437	18.91901199	10.38464871	20.42893293	28.45937333	25.60465687	9.137584976	4.092000062	6.502932642	20.83008185	9.280541346	21.31804291	11.00467135	3.490958093	5.900523025	9.677556291	20.85945264	11.63089626
AGRP	0.098499087	0.156210787	0.156814127	0.093332529	0.131095135	0	0.020393483	0.070188408	0.035844495	0.077803534	0	0	0.042051511	0.115614926	0.029836659	0.078075603	0.09215295	0	0.076172093	0	0.063876759	0.026366185	0.018313998	0.02462601	0.034891226	0.074542965	0.033079541	0.070835954	0.143700922	0.056767277	0.170792833	0.156145936	0.028166788	0	0.04704987	0.035689607	0.028945332	0.023017481	0.027026301	0.034909944	0	0.021128652	0.207185781	0.114163886	0.03366898	0.04955437	0.074901689	0.024904623	0.074359326
AGT	1.432144905	1.6357199	1.429374575	0.529115185	1.818646014	1.638126112	12.8467017	1.139108944	3.711524585	3.76214557	9.993203395	7.982216993	5.069418859	5.134258161	4.06950673	3.046277609	0.85432341	1.633724811	0.287886846	4.663071395	0.319523204	7.51764279	6.77913682	1.584964853	2.629619634	3.007878604	9.729629967	0.720479877	0.931040754	2.524091368	2.825007386	1.254446502	1.221093574	4.870396377	0.635450495	5.314121789	0.936307594	8.589268088	2.298238324	1.25730653	2.274031805	6.214535051	3.819804549	0.647211067	10.95842269	8.714359139	3.680110803	1.594591571	1.562227453
AGTPBP1	3.894461238	4.475136994	3.335356163	3.230356188	4.173364119	4.690816889	5.189334279	4.415280506	4.202870473	3.378885083	5.260471177	3.864720272	2.985716878	3.430775575	4.130737159	4.304347988	4.504542167	6.123462565	4.842749942	3.739706158	3.599947051	6.203415177	6.473269493	2.09893983	3.834728665	4.070386999	5.060694176	4.591156557	4.474317921	7.642545186	4.375062955	5.454361588	4.400611509	4.101459485	4.621537564	3.773415439	3.770031388	5.290916944	5.802703915	5.794329668	2.659555747	4.624689286	4.047328961	4.70336411	5.156078111	5.273813057	5.750682445	4.268487942	4.675739732
AGTR1	12.99082308	4.186341292	7.773496023	2.860032865	3.927938924	13.42406245	11.9968096	2.338402756	1.952710806	8.44714177	11.91580108	5.48211189	4.627890898	3.280410073	8.15987162	8.757092529	6.716598749	5.225056301	3.92654949	7.093980988	4.279632665	18.80007571	25.57000544	4.5656255	7.564794919	4.73225663	10.97963023	7.336674051	4.536524656	15.03034723	1.2981041	2.628629376	3.557696935	7.335417709	3.322792242	2.261785258	2.772227148	8.600543499	13.95141495	6.180846656	4.709890538	6.845853303	5.92303181	3.669744179	24.68027239	9.796890428	7.776969002	3.304309246	5.292297355
AGTR2	0.052222972	0.033128394	0.006928406	0.006185466	0.013900997	0.006446546	0	0.024808672	0.095021493	0.046406757	0	0.01462059	0	0.352461046	0.00790951	0	0	0.108573285	0.033654568	0	0	0.006989509	0	0	0.018498887	0.019760869	0.008769177	0	0.010884059	0	0.126773084	0.003763027	0.059734701	0	0	0.510898835	0.007673225	0.036610734	0.007164502	0.286886573	0	0.095218227	0.133385988	0.010088042	0	0	0.01323731	0	0.009856094
AGTRAP	13.08511218	17.68365126	20.43508114	18.63913853	15.21887998	7.622326988	5.291652483	19.93738959	23.97188567	12.93196983	3.93936007	14.56176588	19.39515849	26.28733634	9.932531947	6.511255193	11.66956835	8.871745852	12.73051004	15.46004001	17.59004178	6.394714928	7.653882114	26.38634027	14.94866202	19.16681785	8.583400394	14.41312391	10.7243294	6.239846698	17.33021898	15.24096268	10.36644217	12.27335036	12.90221443	24.33861205	14.53091351	8.16798253	13.6692927	14.6226069	17.65655755	13.47069131	14.63566679	12.20261131	8.218715574	7.934695946	6.407934338	15.19044931	10.31221856
AGXT	0.003375344	0	0.102995359	0.21588511	0.017969353	0.112498659	0.335442844	0.01603467	0.009212333	0.049990385	0.151537034	0.179545704	0.244971978	0.02641244	0.122692304	0.173906008	0.031578764	0.024291182	0.008700827	0.118476115	0.018240952	0.117456359	0.257307763	0.097046031	0.074727788	0.102176857	0.260719303	0.048547808	0.031656282	0.094022262	0.014631725	0.034050377	0.033782458	0.246279172	0.016122943	0.006115017	0.089270287	0.303671765	0.092613116	0.00598143	0.187706967	0.18824828	0.091283083	0.078242843	0.161526536	0.104717271	0.059889995	0.021335649	0.038221928
AGXT2	0.04189202	0.006039729	0	0.022553787	0.035480606	0.00470115	0.011827395	0.090458744	0.055435616	0.011280725	0.006705005	0.047979362	0	0.037251098	0.005768018	0.021130988	0.024940991	0.045679141	0.049085256	0.009901878	0.041162149	0.010194213	0.003540459	0.009521393	0.003372583	0.028821268	0.051159451	0.034234988	0.019843028	0.00365808	0.0462247	0.05213964	0.016335597	0.004962039	0.02728702	0.020698527	0.005595707	0.026698415	0.015674161	0.040492708	0.021610999	0.036761288	0.017165624	0.014713429	0	0.012773124	0.004826661	0.024072788	0.043125399
AHCTF1	8.630361023	6.269682251	3.206380264	5.995971516	7.623540226	6.780763938	5.029772838	7.88538166	7.672072329	7.34285933	6.221240284	8.406259818	3.839969456	4.827543789	8.049135131	7.865152129	7.474974682	9.771727722	8.591943651	5.805284863	7.310034421	7.236578107	6.770975917	2.355455209	5.388804373	5.737162978	6.159727858	6.80073812	9.156711696	8.145358949	5.71426712	13.71741882	7.325428493	6.593801897	7.289101621	7.302660462	6.135554983	7.023893821	5.595549702	6.279902476	2.89932935	6.118245423	6.626889406	8.928774686	5.605596116	6.824094202	7.190084052	6.391880653	8.030273286
AHCY	37.68076238	29.34895001	36.90992725	51.52475727	48.77172638	16.12656257	12.99585463	38.85234198	49.49589044	24.42399589	12.66387163	28.4372963	32.865772	41.40506778	30.2297001	18.99478769	23.63462371	18.00294635	42.25424199	22.62111746	39.00972599	16.69852992	15.199207	26.36123973	30.11394124	25.56498277	18.67874401	35.19659188	28.14165721	14.159728	72.05532944	37.06086656	38.49623046	28.83079873	43.45564193	45.68984641	71.9479277	17.97373299	20.37236199	33.9622829	35.82518096	25.11713797	40.37096048	23.09323742	24.91058375	18.4728104	16.40035379	46.80068506	26.49771869
AHCYL1	42.03764558	40.16136861	28.50849963	34.87204848	45.28108521	55.01736919	49.82263992	46.51673474	53.92414161	34.53687159	47.71279282	40.4883297	36.25244887	38.01481161	48.12272074	38.32377546	40.14164472	47.23822223	42.92101549	44.42842711	46.48567327	41.43792825	39.55385046	21.37533845	41.78141357	40.04267897	40.00244856	36.9717407	38.76043988	62.46394529	42.1239461	48.68074101	41.85197966	40.78476777	41.22588212	59.93056394	40.3142529	45.8154753	45.38300053	34.88433972	33.4043142	47.20191241	40.09545884	41.27071746	34.14486312	51.52836504	45.07779846	40.64430523	40.9301335
AHCYL2	6.542143306	5.401676984	2.262303316	3.652121739	4.959639776	4.781545379	2.817143538	5.859173001	6.363124393	3.779041762	4.244422949	4.374630759	3.227726329	3.748027516	4.680030962	4.6411654	4.26248108	6.338607579	5.66850104	4.151165266	5.638280505	4.911107637	4.727211817	2.093218061	3.929734943	4.397121914	3.906260591	4.363899658	5.818010474	6.007828803	5.177189496	7.282215284	4.622063936	4.469290947	5.283416396	5.713397188	4.424136635	5.043802121	4.314482192	4.254635369	2.510642265	5.364286814	7.221075733	5.138140631	2.460535743	5.181902461	4.73675456	4.860824551	4.951661053
AHDC1	11.66915116	7.904086835	6.709827536	8.555829601	12.03223643	2.855503658	1.974517745	9.473038902	9.569703912	8.982313099	2.245514488	7.14148738	5.788490075	8.310102104	8.131363011	5.309053733	5.900353673	3.277362096	13.76352492	7.881667989	8.239331395	2.662568438	1.867019543	8.517289503	6.830899534	6.027700195	7.404917785	7.497367631	10.35880023	1.929045733	10.59638157	6.706744356	9.702834658	8.28567511	11.8882801	10.02362845	14.52550147	5.643923763	4.613148316	7.009713747	7.317503143	4.786075092	8.278002245	7.669584214	2.0845883	3.450752988	3.835248347	11.52740578	6.24503015
AHI1	4.460735664	3.25748211	1.339588362	1.253282712	4.797856043	1.878170217	1.839963087	3.525648526	2.740092386	3.431310138	2.628510039	3.151164698	1.478116649	2.428519955	1.935170412	2.832764052	2.525031053	3.719007972	3.467438855	2.957955425	2.780667962	2.730573632	2.001138215	1.065529701	2.184916205	2.96366731	2.046789448	2.346903789	4.151151387	2.238676221	2.525771917	4.451389539	2.605568637	2.025200597	3.375753869	3.079072193	1.691910378	2.246400425	1.743405994	2.262685684	1.477569729	2.690690732	2.405456331	5.567595461	1.362245775	2.677639983	2.416965502	3.951872964	3.413199855
AHNAK	221.7646967	140.3997994	127.1037058	122.33851	199.9912594	399.9889881	269.0832928	200.3439021	147.3503535	184.8737757	212.3114907	232.6385206	184.0444338	104.1306957	289.4599054	223.6156603	171.3248673	155.0407019	167.7618356	218.3654374	272.6576865	187.2392253	239.9259413	108.5322032	225.2620726	134.0531439	283.8885662	124.3200214	246.3782915	410.9700581	124.2466765	181.7972757	222.8932726	240.999742	171.1959599	215.8326414	114.4986761	243.6707854	270.8894168	111.383248	140.4802604	253.5280787	230.5011891	281.7232356	92.37850698	352.5186945	416.4349203	176.5090265	236.4305799
AHNAK2	2.017338537	2.615659789	3.15295726	2.283989344	1.701025549	4.449009563	1.346319733	2.068282734	1.30937147	3.492856838	1.439182581	3.718458338	3.482987915	1.8344202	1.95030118	3.074166454	3.05909108	2.453661549	2.653845305	2.978018162	1.669972357	1.492726974	1.223945987	2.809461624	4.380331196	2.615290158	6.088299046	2.851385833	3.166698183	0.914183711	2.161206737	1.467498503	2.919928506	3.240645417	2.420535478	1.927607656	0.875333006	1.610421751	6.169898243	2.93410162	2.384161475	2.638354153	3.314045345	4.171092215	1.634844135	5.095403272	3.708089163	2.857465469	3.821719186
AHR	31.22882121	39.62878876	8.687328448	10.29018808	24.9662448	13.26270594	8.507239092	29.71952039	18.94474932	39.12001638	11.21428827	33.21391872	11.78067303	14.22877627	19.79736918	32.41916585	23.05465648	59.08155589	28.54295611	26.92139418	12.60402926	18.19017421	14.39940461	15.04633335	16.41193996	30.36921364	16.08715516	30.67889108	34.48533655	16.35579376	23.80125431	30.7930246	32.86550376	17.39020364	25.14770003	17.43834618	15.9590336	17.54047504	15.38455053	29.19176711	6.080144554	25.95465038	22.03912475	30.12128127	7.769836182	16.18924881	29.00333733	23.24332244	42.26034423
AHRR	0.188182261	0.369941649	0.132632319	0.104479433	0.161753435	0.096790545	0.233364346	0.155978303	0.140885019	0.15870786	0.667803876	0.268909944	0.121345829	0.145720783	0.06828468	0.189561626	0.07519143	0.051726064	0.164222721	0.114675044	0.082628806	0.073459942	0.074715767	0.301400813	0.152761584	0.133513266	0.276492914	0.109252327	0.390157655	0.088495242	0.171647019	0.368658082	0.241035509	0.339688359	0.4353982	0.248590805	0.138249965	0.345843805	0.061852848	0.114632651	0.044494228	0.100915593	0.094244743	0.090879093	0.167511727	0.069032762	0.362717461	0.70626889	0.336660446
AHSA1	23.04058026	26.21704498	29.78216603	30.13212847	29.19084876	21.35192205	24.00514988	24.47759617	29.49853611	29.37817107	22.21065365	25.28478372	25.41417585	32.28472281	21.90597802	16.14266591	23.06547072	14.99059248	29.97290908	24.85586344	28.12562174	14.92333249	11.82761198	27.31515731	24.50029198	24.36058036	21.96364795	25.15930652	20.75407318	14.75096805	29.81076502	22.02485911	27.01607719	21.97807697	21.99077098	24.90367053	37.25963374	15.86141831	21.25745104	24.86175338	30.07195501	22.93212708	23.97053947	22.50551775	18.96075239	20.05562406	22.54313864	24.29380047	24.23311926
AHSA2	9.602831314	7.463692501	4.945463339	2.3181698	11.48300793	2.644318967	2.356982556	5.736435553	2.960031737	6.036735549	2.472152002	6.773919118	3.553096815	6.438738929	3.608833276	4.604318203	4.62982049	4.54432792	4.586949807	4.603241558	4.844086636	4.330597197	5.460210644	3.537496125	2.755690851	4.59642489	2.547779742	3.861007391	10.71791295	2.597451726	4.7605028	9.267842715	5.193724501	5.039357546	6.293355163	7.190812953	2.406129969	3.83722451	3.256595135	3.630617468	4.324336759	3.21228105	3.412700175	10.2184714	4.075432816	5.438187151	2.77863641	11.55429497	5.894888378
AHSG	0.006396371	0	0	0	0	0	0	0	0	0	0.005630723	0	0	0	0.009687721	0	0.011968526	0	0	0.008315389	0	0	0	0	0	0	0.010740658	0	0.006665503	0	0.005545505	0	0.009145527	0.008334033	0	0	0.037593258	0	0	0	0	0	0.038440881	0	0	0	0.008106657	0	0
AHSP	0.053561069	0.212357724	0	0.031719774	0	0.495879319	0.027723525	0.031805423	0.024364052	0.185094884	0.141449368	0	0.114332222	0.078585234	0.040560868	0.042455346	0.025055108	0.149901276	0	0	0	0.035842999	0.224069479	0.435205578	0	0.050667994	0.314785379	0.096296564	0.027907347	0.154342349	0	0.038594466	0.038290794	0.697864024	0.09594155	0	0.157396683	0.062581338	0	0.047457646	0	0.229783488	0	0.103465254	0.045770642	0.044910485	0	0.033856106	0
AICDA	0.038653382	0.038313015	0.096152483	0.017168391	0.006430606	0.059643484	0.020007218	0.00573825	0.035165579	0.052476798	0.021266598	0.01352698	0.030941272	0.004726046	0.007317884	0.019149201	0.049724134	0.034771871	0.006227446	0.018843767	0	0.045266889	0.040426018	0.036239368	0.03850916	0.018282769	0.032452994	0.008686785	0.030209815	0.023205029	0.016755791	0.010444666	0	0.012590677	0.011539679	0.013130109	0	0	0.092800423	0.008562182	0.016450723	0.015546347	0	0.074667702	0.024773452	0.07292367	0.036741503	0	0.018237729
AIDA	6.579329355	8.020257488	6.006341743	4.700942487	5.097766905	11.62501106	12.98507827	6.331308407	6.364210439	6.5909999	14.32604908	8.532848843	6.130160363	4.557027492	9.814004796	10.60784733	10.10822049	11.91264791	5.495934121	9.376198713	5.515961413	14.48904127	15.30115452	4.579087916	8.960168975	8.451114932	10.7313719	8.184297742	7.638132806	20.25719011	6.5489527	8.415672949	6.539220656	8.271222276	5.457318002	7.08410034	4.065423924	13.10591029	11.66578285	8.769605489	4.859623374	8.654739146	8.383638634	9.150807375	10.59436784	13.45182573	11.60183269	5.503121272	8.299410981
AIF1	9.648464143	32.19323131	60.41940183	10.95296729	9.654601899	26.01925941	12.01514995	7.564506157	7.511612852	20.98634479	5.471999118	14.06752884	25.53067189	45.34170928	14.54177038	8.423892538	16.45354809	18.51455294	16.85966209	18.35472945	11.58852564	5.935780474	11.73301465	33.76542528	31.17979455	26.53390732	14.91410271	23.79355267	9.132570046	16.42810603	27.61061563	13.46281454	21.1484014	16.67462955	10.07110584	11.77432594	10.2772263	6.243076957	50.43895719	48.2318078	24.26995181	25.71886804	12.74187915	15.33434527	9.011148948	17.86163194	32.20021262	12.6599019	12.26590887
AIF1L	14.2326589	17.59883282	26.18895559	26.94329936	24.95695119	19.7184351	20.8319875	14.35638826	13.0000861	24.95067863	16.37196581	13.97129721	15.4634492	16.31909365	24.81705092	17.80825088	22.46737263	15.01016399	33.93546534	15.93277385	12.92111476	18.73343596	20.63269684	22.96839497	20.61268785	24.28390076	24.17581922	24.28650584	14.08860217	21.26632122	19.68243808	20.11009862	22.83926245	27.41474336	27.60231823	12.52196716	36.27001465	17.07760732	27.04631464	18.74885984	19.31199696	18.14370247	18.27292237	12.2900867	21.3299311	23.15345261	19.39173961	22.10436363	17.57706289
AIFM1	10.41163353	12.00670317	13.90971984	14.07356296	10.63975412	13.19520969	16.74940352	12.2786828	26.30005803	10.22163344	18.11029689	11.71309192	14.52339114	14.42328253	14.35560263	13.88219174	10.13267676	6.421542132	11.27178016	13.54713488	10.86945688	10.36435129	14.80872277	9.310389848	10.48214316	12.76484019	13.33967994	9.142551886	9.170307048	9.961415148	15.06940397	14.04672803	9.666166844	10.76591411	9.736761433	12.40864821	10.33469193	14.27147905	12.70363685	7.789183475	11.65622791	12.59743142	10.43775143	8.248991135	18.05129881	12.48624233	10.01060545	8.753861871	9.189179797
AIFM2	3.968567526	4.034722324	18.15171623	6.182866565	5.363795103	44.81017251	54.47300756	5.374577669	2.063889034	4.673742381	28.68873244	14.98370502	23.52147785	5.255064236	21.01065583	17.77992673	12.309538	4.017112315	3.377264423	24.01659146	4.758219386	16.98588223	32.40887799	12.61490519	11.69840623	12.01679053	25.09558892	7.793720661	8.89112324	30.7462482	4.032733094	7.024463449	12.94099074	20.77473929	5.845179006	3.76479139	3.354817582	18.31479709	26.1609543	2.776193714	18.77117189	17.6763577	11.91633243	6.57910061	24.73625545	24.00105523	26.07345054	4.105562209	11.78804571
AIFM3	0.2703044	0.327033255	0.613707181	0.158428555	0.218820378	0.068798168	0.080773449	0.191951412	0.271266042	0.200854411	0.056420865	0.206742892	0.190349072	0.318909676	0.130837148	0.139157005	0.130355219	0.080218018	0.13648264	0.213738297	0.271071157	0.059674181	0.072537129	0.195074843	0.133259804	0.110717213	0.098264793	0.105211261	0.177137508	0.040150157	0.142541339	0.190757134	0.127498913	0.137970599	0.136436783	0.201939345	0.1514954	0.091166444	0.22938079	0.086418431	0.249847322	0.194269367	0.117230096	0.156107823	0.090490449	0.144867704	0.098888905	0.151484293	0.170925946
AIG1	9.209022791	8.689017287	8.005653147	6.353065834	6.695980377	12.39008112	13.02183574	8.155902334	9.022183356	8.121881948	11.17451578	7.494364977	11.27608191	10.68639878	8.173082256	7.412593268	9.451289865	9.974429185	7.709740185	9.464325597	11.14319587	12.31193921	11.57773418	7.03658773	9.482340136	10.26175113	8.536281017	8.802379894	8.199128535	16.29987069	7.359342791	8.707042479	7.626232746	11.90745572	8.4188923	9.876078471	9.002287077	9.79237734	7.437569806	6.898334826	12.20622586	11.85181101	9.603694638	9.322346644	6.345259572	10.9689455	10.51088828	6.967548401	8.541409598
AIM1	21.89477399	23.64250745	8.040419707	14.60576587	17.71281383	13.02080399	9.56547819	32.16499254	28.01776526	16.36711824	10.479834	16.90933266	14.52931421	13.45883419	18.71660449	15.54364472	21.69197365	36.91774065	25.02742277	18.66463822	28.27935546	12.03998079	17.72527876	8.421671217	16.54531551	14.13993213	7.904643068	18.1296527	19.67296198	15.51269398	14.12549918	14.84507789	19.65740049	15.20514048	21.19783172	18.76405285	13.86661045	28.30036852	9.804557614	16.34605691	10.94749499	15.64244136	15.28887159	33.30284146	6.047771108	18.0654935	15.81442844	19.7327202	19.62548644
AIM1L	0.094851718	0.056918091	0.054417075	0.097163757	0.054590595	0.056961508	0.002653828	0.076114154	0.132937836	0.065810313	0.004513402	0.061005043	0.166902454	0.115345794	0.038826789	0.028448191	0.033577515	0.012299367	0.036345329	0.093314786	0.077581992	0.017155311	0.004766443	0.131389056	0.045404354	0.14550543	0.038742109	0.046089822	0.106856952	0	0.093346967	0.107138922	0.080638285	0.030061286	0.042858577	0.062698452	0.037666895	0.011981166	0.059788384	0.038614405	0.253121454	0.021995967	0.254206775	0.099041854	0	0.01719618	0.022743101	0.110189487	0.123374927
AIM2	0.239731774	0.475241577	0.298173204	0.053239959	0.279182392	0.314427146	0.100820347	0.151253865	0.047709398	0.347656707	0.065948685	0.241199717	0.919523582	0.754767689	0.192891254	0.231591903	0.511652993	0.587069805	0.164148523	0.116870747	0.137652455	0.140374674	0.090539882	0.346504759	0.530749555	0.481913406	0.138377531	0.309788298	0.546478369	0.093547801	0.519604676	0.410265517	0.417748936	0.087849583	0.169979073	0.447887696	0.132090994	0.078779593	0.359722894	1.128447851	0.306086622	0.168734739	0.630323292	0.607813303	0.217666856	0.332927751	0.14242133	0.331483131	0.367614151
AIMP1	17.3435345	16.70400245	11.54380665	18.22289589	18.29183654	10.83027452	13.13678585	17.48256576	15.5440601	16.94129872	13.21326097	13.81339155	11.70988007	16.82725216	12.74011003	13.71872802	19.48826659	23.58528245	17.7489217	13.4869767	17.23021835	15.71915847	11.77623058	10.98441416	14.92241525	17.30942307	11.17074615	18.55450755	18.05913961	13.72694629	15.01683665	26.50974802	16.20423122	13.32276524	19.74443279	16.86153786	20.91150673	15.00144989	9.976603168	19.89520619	12.68781779	13.02830259	11.82961796	18.37201548	17.18222749	13.37445846	12.91342929	16.9403219	18.22272709
AIMP2	4.872221418	5.441302744	8.528083496	9.805552085	4.904298955	5.973969853	7.222355456	8.178769788	7.919059174	6.128531039	4.505267561	6.017868453	8.031838594	8.009594043	6.610362168	4.67332184	6.075195753	6.927615343	7.324567027	7.068497091	5.443078353	4.131773477	4.034659344	6.285072334	6.345153518	10.36455447	5.170055029	7.331636853	5.444149519	5.010304199	9.470509039	7.617493552	6.778970427	6.433524151	5.886711834	5.459306041	7.86872091	4.056687094	5.201342534	8.4526508	7.416161327	6.744982992	6.397541361	5.805256387	5.33215528	6.062744423	6.610855128	5.911040376	5.208146635
AIP	22.32820541	25.33898982	44.97594913	33.05513799	27.45758825	21.39977281	16.91067431	18.01633716	18.04250148	30.93515954	16.53712741	23.92019536	31.72576245	32.31578163	21.64154773	20.82649572	22.37500594	7.41909466	24.54382508	25.72227753	25.14485253	16.25012315	13.36908418	57.06231003	30.96426074	20.21059782	28.95581277	21.03698254	19.61447484	10.09326807	24.6888538	11.53939244	26.51875604	21.18834326	18.92649882	23.80862415	30.97341188	19.35461421	28.79401905	16.38489685	36.5998827	19.26247657	27.57664405	14.46595662	35.1026217	20.09171865	19.64488615	21.96241484	21.43384911
AIPL1	0.003776828	0.005989713	0.005010707	0	0.010053368	0	0.003909817	0.01794193	0	0	0	0.010573787	0	0.003694262	0	0	0	0	0	0	0.004082128	0	0.007022281	0.009442545	0.003344655	0	0.019025924	0	0	0.007255575	0	0.010885867	0	0	0.004510176	0	0	0	0	0.003346449	0	0	0	0.007295793	0	0	0.004786691	0	0
AIRE	0.009651984	0.020409584	0.012805258	0.003810713	0.00428203	0.007943115	0.003330616	0.011463006	0.005854039	0.025413382	0.002832213	0.018014768	0.006867754	0	0.004872853	0	0.003010041	0.007717998	0.008293499	0.00418258	0.017387004	0.004306064	0.005981998	0.004021862	0.005698353	0.012174182	0.005402473	0	0.006705399	0.009271099	0.005578697	0.002318308	0.013800401	0.004191958	0.007684075	0.005828743	0	0.003759161	0.004413872	0.00570141	0	0.003450682	0.014501613	0.006214993	0	0.008093104	0.020387947	0.004067365	0.003036048
AIRN	0	0.005457021	0	0	0	0	0	0	0	0.01019237	0	0	0	0	0	0	0	0	0	0	0	0	0.006397757	0	0.006094398	0	0.005777954	0	0.003585718	0.036356668	0	0.007438302	0	0.004483306	0	0	0	0	0	0.003048834	0.003905198	0	0.005169833	0	0	0	0.004360988	0	0
AJAP1	0.589651026	0.211655857	0.136819957	0.139393129	0.382702683	0.041935547	0.032655877	0.165706127	0.270430173	0.162920161	0.071558975	0.191915728	0.069926527	0.242097002	0.108417352	0.097132218	0.10442961	0.093136104	0.22361826	0.126182094	0.22161794	0.064953698	0.085722205	0.168350196	0.238526038	0.114773933	0.118163692	0.257396329	0.238957083	0.066427553	0.298733943	0.284130563	0.225515951	0.143853938	0.185453483	0.222003456	0.385060423	0.08222093	0.108192351	0.077401297	0.151466887	0.167864201	0.085675442	0.072655044	0.04147215	0.112922445	0.164532131	0.285291939	0.121360655
AJUBA	9.490046812	6.786638898	3.059103806	4.737636611	10.28536602	1.270912957	0.81564383	7.707115277	5.171079502	5.617105453	0.9373416	7.776831218	3.011771555	4.17839315	2.912784517	4.948366166	4.745468478	3.86873012	7.575762057	4.234578949	8.798860645	1.67443578	1.081159906	4.380241929	5.766966963	5.248353376	2.671414953	5.267948696	9.359468023	1.525706426	6.405345386	5.98572481	5.557115524	3.237171661	6.20745093	7.957964678	5.096741001	4.744134299	1.05675143	5.919497948	6.410856909	3.887756755	7.972551235	6.564566661	0.795914643	2.220451291	2.335319159	9.158736426	9.397158309
AK1	1.90178949	2.899722033	4.162737927	2.740483827	1.667400349	2.542675285	3.604515684	1.96373147	2.695393138	3.376620866	3.189319956	2.535776136	4.161980104	3.483071226	2.794912971	2.527342692	2.634572327	1.209359396	1.898390211	3.74155102	2.043321801	1.918453872	2.796280299	5.728229766	2.458791342	3.694223024	4.122105179	2.303137949	1.828909627	1.978518057	2.333771671	1.549292149	2.251188545	3.264653436	1.833022015	1.911849581	2.21391094	2.815503167	3.77038689	1.790080329	5.008475132	2.735776187	2.374052296	1.580686828	2.285854852	3.388005221	2.846582474	1.605213587	2.156755038
AK2	16.47767435	17.04214678	15.42116025	21.1197645	21.5983069	17.05097534	22.36840722	20.87092202	18.29026858	17.29700128	17.32306482	17.93028677	17.41283534	20.07355313	18.43677348	17.57725444	19.65975939	20.92611191	18.61943713	19.81551307	22.53332333	17.01685668	18.27717126	15.73605071	18.56254632	20.07250589	16.64993145	21.19104502	18.57588469	14.7116888	19.70842526	23.65761266	19.12587363	19.76406483	19.02438129	18.63021188	19.88620658	16.80849273	13.1020035	22.26325416	19.72391508	19.6599394	17.55091844	20.07290964	27.18285421	15.83485512	14.33203558	24.73826136	20.17433313
AK3	15.90340811	19.72134875	17.13486715	15.93769004	17.36376848	31.24395886	36.06515882	20.81321926	15.49160221	19.739935	36.47859208	20.38683005	20.56423006	23.63080018	25.20540803	27.4817345	27.17881771	33.64572613	18.44219886	29.07638434	17.6824586	44.24618791	38.84521838	15.07491963	22.95240242	28.04983775	28.50867562	28.83995088	25.34338233	49.38120838	17.05075558	25.27284978	21.35141797	27.31749262	20.21416913	21.57688737	13.82694577	32.44445197	31.97852275	24.10700193	17.35948196	27.39112207	23.07690835	22.14740344	31.19133972	27.30593548	29.8612745	16.38718616	21.89479926
AK4	11.86098498	8.825674456	6.979987605	11.05159125	10.3037939	13.71478216	19.04092553	13.59350696	12.76747049	8.542125772	15.96604613	10.62866186	9.049332002	8.355469411	15.37127355	14.70384706	11.63008654	13.24032987	14.07145902	12.87624639	10.149341	12.50678509	21.8888763	6.234182733	11.24598809	11.37062535	11.69590933	14.76158465	12.58977846	20.25621461	15.4092999	11.675096	9.618144076	12.68774445	12.94733204	11.65264269	15.88092655	13.81209263	9.80907084	10.17503696	10.25375934	12.10991275	12.2105799	14.60976353	14.45354489	12.35505931	10.88163988	9.322742158	11.84114868
AK5	13.28216978	18.9772242	5.514988999	13.02914824	9.10515301	0.319539597	0.186904403	22.48862694	12.1687787	10.43605261	0.178084326	8.06312781	9.609417528	23.13460397	8.631802859	7.915943096	24.61269838	26.87551943	23.49183025	13.25993556	32.65682	1.216952456	0.127401262	14.06379741	13.56731617	11.75397872	2.334051075	20.08624679	9.139702623	1.050980901	7.239986925	5.250888986	11.52637559	13.08843524	19.57579245	13.4147119	12.83897644	8.671951747	0.104449096	9.762220847	15.03967143	7.290743797	7.137803193	23.9178649	0.122685695	4.570795597	5.946624684	7.397454014	11.57312262
AK6	7.89428721	9.494610115	7.850377302	8.237135326	8.069978815	7.16690114	10.68735493	9.607003164	9.563284775	11.18316042	10.10534265	9.491441187	7.667768204	9.655539686	8.15018293	7.620381085	10.94824783	14.38402484	8.06625591	8.923304982	5.996772995	9.093577834	8.995713601	6.839971192	7.810889851	11.10304021	7.376094929	10.15037937	8.915610065	10.59179721	8.250415589	12.62579943	8.599807609	7.764173034	8.055451367	8.197714635	8.551109907	8.613733506	6.71397325	12.78046251	7.845404554	8.720719125	5.355124069	9.843651713	10.25592641	9.351060922	9.475721905	8.202260297	9.334846955
AK7	0.851697042	0.744564144	0.167694852	0.573898942	0.564770739	0.133741657	0.071656527	0.911424757	0.684492958	0.528927125	0.079478649	0.627708931	0.613509767	0.815415432	0.369208522	0.407922779	0.515260477	0.770081568	0.574080579	0.598603274	0.653813946	0.181257639	0.103519313	0.327302871	0.437085684	0.592170151	0.151606293	0.568132396	0.906349837	0.164773805	0.302666347	0.609369657	0.47763573	0.415648427	0.592992065	0.790580826	0.548323338	0.358669525	0.210568446	0.485318719	0.563571307	0.474488429	0.438601533	0.627867132	0.113159012	0.28767496	0.278438779	0.69625377	0.741229109
AK8	1.344694672	1.013842898	0.504492466	0.926900351	1.01220229	0.292528247	0.211088608	1.570822223	1.624460444	0.484284978	0.2086089	1.14174445	0.923470274	1.924431814	0.559237975	0.615936745	0.675432869	0.6654246	1.04415177	0.974365099	1.536784541	0.545821552	0.466225691	0.69580427	1.059052822	0.698591231	0.453447704	0.693575031	1.240471879	0.555824605	1.352158915	1.695655157	0.764329667	0.294401004	0.941100772	1.397788506	0.842138534	0.502254762	0.582168893	0.620146833	0.66298843	0.951632623	0.612724555	1.021998788	0.357919381	0.586862129	0.726399194	1.254076789	0.748875471
AK9	1.304152099	0.988041735	0.421183676	0.711436401	1.200134547	0.625553709	0.47368298	1.033748699	0.932908183	0.810865689	0.554997567	0.988944385	0.48359654	0.752264118	0.744941426	0.810452284	0.892436252	1.06667293	1.091141223	1.021127001	1.158266515	0.803915385	0.757928904	0.374496797	0.671834039	0.930569044	0.750824985	0.841417212	1.21147403	0.67430396	0.739134821	1.660372315	0.688331808	0.726295522	0.954006241	1.16109624	0.869414824	0.886407816	0.505058353	0.784446966	0.592044652	0.96393354	0.72330659	0.98179284	0.560416139	0.771087853	0.774483563	1.062715616	0.973283906
AKAIN1	0	0	0.056167836	0.050144903	0	0.496483767	0.438273454	0.050280303	0	0.062702426	0.260882239	0.177791316	0.112965381	0	0.03206077	0.016779117	0.059413379	0.067707066	0	0.027519143	0	0.056663195	0.255829287	0.026461705	0.037492119	0.120149421	0.035545385	0	0	0.406659165	0	0.061012912	0.090799266	0.330970111	0	0	0	0.148399627	0.26136828	0.075024464	0.048048759	0.249740071	0	0.040891331	0.397966398	0.266241482	0.214626874	0	0
AKAP1	29.75007377	17.05623888	16.72786652	28.18431482	31.40679098	17.38485478	26.22069363	23.45323312	19.40904722	19.34146283	36.59634965	23.55010461	18.56590955	21.02311484	25.0751506	26.63965605	27.25433306	17.35580159	24.05140075	23.37133716	28.16870033	32.47477982	38.85283875	16.10312104	18.83362312	13.78148796	25.05744257	18.71449429	31.4579124	27.41129448	19.11003189	18.16881504	27.81701684	29.52574921	30.88275398	25.438632	33.6731094	33.34670738	21.76100306	21.12354839	27.373162	16.25291509	22.26102755	22.85942041	21.52564723	30.55737177	24.69958688	26.36803103	25.51949
AKAP10	11.04273911	8.458530553	4.96308519	5.195722565	8.395972776	6.334776475	6.443718165	7.99713516	8.247191347	7.356670792	6.848643081	8.361252721	4.903927854	6.616839968	6.817873568	7.254434594	7.246704205	9.847890117	8.266767059	7.639985144	8.66715917	7.819836419	7.350939415	3.752764219	6.042889671	6.513868136	6.391174668	7.657880943	9.660109844	6.631966766	6.688469982	12.62570838	7.652535148	7.143404098	7.162527518	8.723370454	6.979120877	7.164001195	5.95421526	8.045921082	4.192819192	7.764814426	7.640232099	8.671745618	5.475709576	6.731625915	6.610135853	7.29216393	7.87472628
AKAP11	14.52419077	11.66020301	3.196436785	5.044256274	12.26919368	8.512228403	7.543722177	11.83114294	9.379152981	11.25920666	13.69384359	11.68312078	5.000467254	4.615350935	10.51291078	12.58898579	9.108627944	14.93811547	9.134108989	9.345184835	9.794805579	15.54237725	13.51938558	2.867659185	7.810309408	7.911112651	10.23649051	9.765364636	14.77957358	17.59874107	9.777221656	12.92987376	9.247713001	8.901586273	11.02117598	12.8995337	6.518348811	14.24555641	10.65708084	7.969095513	2.646573622	9.872507418	13.68624396	16.84928531	7.574312242	10.52841206	10.4354664	11.26283442	13.21904184
AKAP12	13.45278688	11.4416136	19.66384454	6.989069941	6.675584439	63.71594087	92.67091869	11.77669571	7.382817793	24.79239297	48.13538244	28.52809224	22.18702376	8.741022731	40.85456157	28.58357026	26.57680531	32.79487719	12.91827345	39.52618541	12.54335615	28.17500044	47.72706951	9.15637944	30.77848378	15.64013918	54.97788611	17.31413538	27.84386374	59.40640702	10.11372591	16.80417459	26.49491619	21.35762509	7.640756819	11.15660966	3.152309296	23.82402287	62.35530723	14.85055659	12.57308121	29.05464466	22.95691731	18.6862202	49.85414148	42.89823727	50.28973035	7.229047528	22.52338124
AKAP14	0.038591437	0	0.017066381	0	0.085604003	0	0.039950311	0	0.011703074	0.025402521	0.011324009	0	0	0	0	0.01019654	0	0	0	0	0	0	0	0	0.034175508	0	0.021600657	0	0.053620271	0	0	0.027807808	0	0.033521332	0.015361582	0.023305009	0.018901055	0.015030219	0	0	0	0.013796829	0	0.049698695	0	0	0.016303388	0.032525011	0.024278002
AKAP17A	13.20026023	9.213730044	10.23128483	6.97749408	15.47451477	5.279611901	4.88638871	10.0580534	11.16912709	14.47392031	5.806840797	11.19332674	8.727602771	11.37630061	8.961453403	8.305588766	9.381554735	6.119356328	11.01548785	10.59690965	9.177541046	4.612057265	4.233620964	10.28205731	6.371488853	8.525154242	6.468588482	8.366812603	11.32321954	3.515735634	8.66489251	9.453153372	12.91165559	7.892114283	8.155133797	13.54644373	9.306972098	6.231473335	6.014549134	7.808279227	8.261916389	5.890450372	7.363742197	8.540187093	8.256641926	7.290090332	7.629985385	11.30888663	10.4106159
AKAP2	0.189521163	0.142691858	0.030477231	0.097499372	0.152872068	0.203229367	0.091161101	0.231902071	0.156745579	0.279744378	0.148298142	0.203661738	0.085814607	0.050557633	0.301539251	0.224578087	0.150445375	0.179100347	0.140640309	0.228959833	0.165528174	0.199849112	0.288309189	0.040682094	0.179701794	0.170229509	0.2732365	0.206507258	0.175551484	0.231690206	0.111199994	0.133804295	0.183388647	0.224484625	0.125733627	0.154334174	0.149078403	0.248279636	0.12868947	0.098380146	0.060834056	0.20942681	0.356651382	0.181202376	0.111242105	0.176568696	0.48039211	0.154888887	0.294458014
AKAP3	1.267899149	0.806913037	0.277631119	0.699841299	1.086760084	0.754706333	0.182651776	0.818686163	0.701801598	0.522628483	0.642949338	0.758182049	0.459838087	0.642165054	0.385306127	0.718789374	0.840712266	0.679179585	0.946654924	0.512090144	1.357085083	0.576634513	0.68662512	0.405214689	1.097380413	0.426975927	0.420294141	0.37623393	0.927866039	0.634551271	0.249018558	0.393236366	0.522145287	0.903513213	0.75459372	0.828859023	0.952576055	1.064326335	0.698027173	0.668961317	0.56347912	0.330063182	0.530181281	0.848116082	0.168308184	0.56768665	0.176812638	0.949281653	1.157739031
AKAP4	0.00494762	0	0	0	0	0.012214954	0	0.011751905	0	0.0048851	0	0.006925796	0	0.009678918	0	0.003921746	0	0.007912512	0	0	0	0	0.004599571	0	0	0	0	0	0	0	0	0	0	0	0	0	0	0	0.027150683	0.004383826	0	0.005306473	0	0	0	0	0	0.00625481	0
AKAP5	1.38845949	1.070800821	0.199357683	0.234934078	0.59998013	0.086563243	0.093334393	0.756674391	0.924140941	0.241344243	0.119933197	0.577750773	0.322898729	0.689831618	0.182070348	0.470083311	0.522975351	0.760994705	1.195620646	0.544371297	0.716782497	0.166255787	0.216062263	0.157787424	0.3282432	0.769503299	0.17494462	0.684408085	1.233919348	0.1828261	1.231554559	2.572666436	0.383866225	0.169681661	0.992920118	1.029040845	0.200182097	0.676539915	0.085209121	0.488190837	0.27286476	0.455559836	0.833833723	0.847596946	0.075333895	0.418309601	0.195523454	0.612961379	0.555853782
AKAP6	0.763660207	0.446002837	0.432760829	0.678830152	0.907841112	0.119481772	0.186197419	0.935006647	0.55053282	0.68778986	0.32270674	0.559032507	0.155365725	0.401065374	0.483653636	0.625857323	0.57826956	0.894636354	0.965602527	0.365601323	0.654875869	0.431477257	0.333005379	0.18101639	0.643879865	0.48016571	1.679049672	0.679634893	0.887125222	0.157393035	0.442705262	0.911625216	0.653820923	0.550128034	1.10579584	0.492233928	0.979843769	0.581488625	0.328311806	0.559138925	0.36328541	0.546032496	0.675591472	0.898064572	0.211015917	0.323995445	0.416310981	1.024196932	0.973787868
AKAP7	2.788174239	2.498803774	2.253974082	2.373352334	2.735275825	3.517906776	4.063584885	2.424508452	1.798049283	2.019049516	3.956032587	2.982354231	2.142311068	2.268217141	2.894794232	3.344947892	3.060383945	3.94956088	3.019701699	2.604955596	2.624829872	3.979241827	3.741573867	1.592833215	2.538896481	2.417234627	2.668767595	3.436301457	3.194610062	5.468159026	2.325223534	2.692750146	2.762165738	2.807163597	3.112765446	2.240176714	2.556675209	3.64593973	2.993362757	3.362731693	2.713420829	2.365870454	2.537126564	3.162777873	4.683313755	3.081723951	3.077867341	2.44659295	3.054503096
AKAP8	12.38106006	6.961794064	6.679128354	8.967200834	10.60317958	4.679333954	5.237061715	9.220255984	8.857478458	9.547232542	5.205881132	8.224276136	6.091184855	8.450546806	7.237584544	7.914423557	9.5970862	8.824495497	10.01984547	8.366607488	9.591485938	4.398243059	4.260101836	6.486018783	6.422227131	8.477665942	5.341637395	8.213540985	11.92358303	3.866570431	6.995079677	10.56987979	11.50107124	6.76489502	9.973871554	9.035003562	10.82547348	5.579338924	4.388200636	7.642514742	6.767325522	5.15906988	6.237482547	8.58135421	6.011637152	5.425711371	7.361799213	8.50374602	9.306426254
AKAP8L	13.34446473	5.726494985	8.7871876	7.644946274	10.43159156	5.225214059	4.409551938	6.884606555	7.041676113	8.774143869	4.297284336	8.015148126	6.496921201	7.944640823	5.917512076	6.428696902	6.792454098	3.931900308	10.27001503	8.048252673	11.33363036	2.949608669	3.373365534	7.857485728	4.601082095	5.66033593	5.053559004	5.325592287	9.448633579	3.240743799	4.858866173	8.857889574	9.775011842	5.812365382	6.862373117	7.529109362	7.002913304	5.271107449	4.567694901	5.039234203	8.027991646	4.790902058	5.037934279	5.89371156	5.857435077	5.034526348	5.811462987	9.530417285	7.281608858
AKAP9	16.90616472	7.247212875	1.923299582	4.42089693	12.5798114	3.610702193	4.876965474	11.46195845	10.37810136	7.803177482	5.91225218	7.648673193	2.859881463	5.297686251	5.562982026	7.695834585	6.573439441	7.618818484	9.611894731	6.88305912	10.47502146	6.994455257	5.519152957	1.815303445	4.711434432	5.591876768	4.782534979	5.906691613	11.73840037	3.536779072	6.333681035	17.48726291	6.178119662	6.021911206	8.725960392	12.26484628	4.783523762	8.536768021	3.154475444	5.40673933	2.532652485	6.67941545	6.721765341	11.23833224	4.137449876	5.431870127	4.815354587	10.64725273	10.36768689
AKIP1	4.613354616	5.655917165	8.751046472	7.084101288	4.563661039	3.982356506	3.590317077	4.80284017	6.61411975	5.679285881	3.352596031	5.990717027	6.020386842	7.303210533	4.529308646	4.097679214	6.005840127	4.259319059	5.389407425	5.487018064	5.764275773	3.582087023	2.792295389	7.697491244	6.096316303	5.781746846	4.779849788	5.89422893	4.671083255	3.601612255	6.819297414	4.531342733	5.043030698	5.209433575	4.399490167	5.251834351	5.230497084	4.075215072	5.799421218	6.818549458	7.456373618	4.477730885	5.318935144	4.563312531	4.361743179	4.954661381	4.29601351	5.559231528	4.872120051
AKIRIN1	19.26220972	24.89656859	16.43453247	17.49482678	17.02773234	20.89029879	24.95400489	27.88471155	26.79572823	40.77549525	25.17858964	29.89988098	21.19749011	23.34729747	28.41708298	26.95011443	34.67586737	40.4735476	24.68513092	26.77580521	18.64713532	21.63562425	22.47585178	12.64352019	20.22364685	33.52431846	22.100995	29.30029352	27.23087156	25.17401973	23.62643741	40.2821611	33.42930166	22.42877944	20.62868173	19.14947305	18.41104778	22.69223043	16.33918867	24.26290747	19.03188398	26.16570397	23.73482818	25.08551129	13.62639269	21.72676195	26.11063951	15.43828564	36.5765686
AKIRIN2	16.97810871	18.2928067	22.86442545	19.53871444	19.74073694	24.45282877	26.69516152	19.51099634	13.39120931	20.51771436	28.1750301	21.01557386	24.027211	20.07562475	23.05748365	19.77781961	22.09705112	25.82784092	23.83326613	21.03430334	17.38214753	19.25699658	16.75667558	23.02136522	22.4429998	21.381488	18.54684948	21.50939589	20.47776646	27.2139507	18.21186446	19.03172487	21.89620433	21.0029841	20.85017705	18.53709996	21.12965829	18.46506349	21.959904	32.12818511	24.49834144	20.34138498	18.92511001	19.35825066	17.70634652	20.62483129	24.01785044	18.06578089	18.77816638
AKNA	3.695582412	3.987549623	5.362507674	2.224740762	5.109398569	4.127291374	5.379216478	2.999622543	2.566473967	4.285300639	3.790632255	4.553099576	4.592869121	4.241097046	4.580114352	4.505945512	4.451026595	2.102508463	3.542635846	3.778118014	2.708400296	2.86546539	3.105643508	5.228454394	4.519929369	4.929005034	3.568845881	3.10131981	4.342263196	3.541565551	4.601034216	3.09463836	6.77594981	3.927175323	4.094417202	4.044631398	2.532466755	2.873109737	3.973409301	4.156288766	3.910611978	3.430674411	4.889033854	3.707922983	4.168690423	3.860594419	4.465999369	4.84966606	3.759323036
AKNAD1	0.13473633	0.160259872	0.109690126	0.061658336	0.057057724	0.026460349	0.041210189	0.112739386	0.078004623	0.145127731	0.029652085	0.072870927	0.140536749	0.122805084	0.088119826	0.070390359	0.071622435	0.178748721	0.094723059	0.047770769	0.188654127	0.065574822	0.025620966	0.099526159	0.089489072	0.086903599	0.077129509	0.077076436	0.274428873	0.032354846	0.07699056	0.072815155	0.065674749	0.083786279	0.084105831	0.06379835	0.080988039	0.028623163	0.201649749	0.103103304	0.111211127	0.06897011	0.069011744	0.07098369	0.04186873	0.095001895	0.077619383	0.058068561	0.17915832
AKR1A1	23.24389086	55.28646601	38.34226841	31.14641969	31.00011403	17.81697625	16.41431681	37.61064167	117.7449286	24.97854914	16.52634113	22.63438394	42.19481755	39.39133749	22.18899095	19.15443453	22.25614503	18.03118788	23.51935207	28.05458071	26.00367399	17.28452561	15.66859016	34.60837392	29.51817811	28.13783174	20.92433037	27.07667458	23.47815351	14.88288501	42.61585989	25.13715342	24.20159731	20.98600774	27.42891353	32.28165586	32.84186945	17.16276639	28.10416655	29.70920086	30.31512622	25.99006965	27.17744098	21.35117068	24.3466965	20.92524973	20.34010843	32.36014584	18.94897688
AKR1B1	10.25583256	17.86914823	24.89956984	12.70747887	11.60832376	13.14739562	7.977618654	11.96038597	16.03829616	14.38136679	7.627277161	12.17469752	18.42494995	14.44007255	12.40657202	10.52182664	11.17628961	13.56724735	11.90940272	11.77174215	10.08038089	8.20060405	10.45951428	19.53908402	17.51634858	13.73199549	13.20260501	14.2837798	12.31145588	11.98407892	22.98830464	7.384112635	17.97989198	13.73234328	12.60568864	8.776054961	10.78522068	7.461764379	23.27141755	21.54099943	13.77707594	12.7550554	15.83517206	12.62245001	10.02216987	14.71970593	14.11860001	11.79058326	12.92982721
AKR1B10	0.043149829	0.095804505	0.103044146	10.50782996	0	6.487716516	0.07147074	0.122990696	3.179760231	0.264148351	0.144342159	0.048321722	8.897656057	4.895956212	0.130706466	0.041043413	0.234144582	0.227725185	4.616040497	0.078533702	5.736455283	0.023100649	0.0320915	0.161819999	0.252201141	0.130621159	0.217368999	0.263766448	0.188854652	0.041447057	0.074819796	0.21142863	0.160408565	0.067465524	0.11336213	2.696980138	3.677252212	0.070583424	8.346849974	0.275276114	22.41925085	0.046279501	4.175078609	0.133365763	0.029498969	0.072361504	0.065624874	0.076370368	0.065149685
AKR1B15	5.852783146	53.12200326	0.402355968	0.176924792	0.277125259	1.363387254	0.215551452	15.76194514	68.92009196	0.536317895	0.067739713	0.21543495	13.60943718	0.340922047	1.035210933	0.086110933	0.618292249	0.36557234	0.25086773	1.78890157	0.381608404	0.127223783	0.012624265	0.469649494	0.593266265	2.731926816	0.205222485	0.325525827	1.207544622	1.165234444	13.29973292	0.166345052	1.210265461	1.079286067	0.448650582	0.180412307	0.119716154	0.116354234	0.409856906	0.244653084	0.467489141	2.247783543	0.319640259	1.162949454	0.015472542	1.700358233	0.694156565	1.751068363	5.826282445
AKR1C1	1.230085674	2.685736266	14.33042785	5.361675942	2.099730327	41.34519843	30.29526055	2.179193544	1.520538578	5.505811034	27.87948265	14.16873414	28.82697243	3.894550409	15.01015653	10.89009894	6.423625998	7.42204031	3.394846083	19.61262307	5.37332204	17.348174	15.53299813	10.91926331	10.039336	9.235007639	29.82724582	3.605256577	3.818896498	28.76454623	0.483006926	6.414462344	8.126421223	26.0053096	3.973439831	1.887444524	1.719773461	11.48801093	19.90949351	1.627323422	15.99659	17.46342153	20.04285723	6.503249153	6.604029049	29.63392471	24.00241044	1.300926823	6.061118418
AKR1C2	1.470712009	21.58288212	23.0448845	4.013159518	3.060135566	84.68207259	84.92287012	9.199990332	36.36719482	6.189832344	44.07600727	18.67950677	43.52266767	3.081374354	33.98026475	17.57367558	10.96773806	14.02608996	2.057635175	39.74813255	6.171519678	25.99185874	43.9127967	18.36517695	14.93708829	17.55339481	49.23722069	4.452699665	5.706863086	56.22662053	3.184762716	11.65563248	12.66509556	46.68596841	5.907001353	1.346461388	0.857780224	28.15545859	31.68217932	2.09295085	22.71055475	40.00292102	25.50059957	9.806910022	15.12762395	33.65919909	40.04234087	1.58677706	10.00519545
AKR1C3	4.0377403	14.1904005	30.99262251	8.433838793	4.793448281	42.39915147	62.82530648	11.51747344	24.65569303	14.18514716	38.66233052	24.50949889	45.16167949	9.589261831	29.87648508	23.68442529	13.20921799	16.76435504	8.232115724	31.53344024	8.171139334	26.51193745	30.92346826	29.3469598	21.16458085	23.85558178	34.19452806	14.77421837	8.287863344	35.38170427	3.532138265	17.06398196	16.50216355	38.27712932	9.122654789	4.004726539	7.034802428	28.90484286	28.44495952	10.73581546	33.74641592	42.05500675	24.91633034	10.28271992	16.99249403	38.42473059	29.23013062	4.732764048	14.18080511
AKR1C4	0.015726918	0	0.07302699	0	0.020931386	0.04853434	0.130245528	0.028016689	0.042923502	0.023292281	0.0899886	0.033022368	0.016785452	0	0.035729166	0.006232995	0	0.081741956	0.010135054	0.051113142	0.059493714	0.021048867	0.043861737	0.019659636	0.034818308	0.014877436	0.132041635	0	0.057360243	0.060425218	0.013634872	0.016998503	0	0.020491096	0	0.014246008	0	0.009187751	0.021575856	0.020902192	0.062470918	0.025301395	0.129958897	0	0.013439447	0.019780323	0.079728165	0	0.014840785
AKR1C8P	0.027093898	0.021484256	0.008986348	0.032090933	0.009015003	0.108697699	0.112191692	0.016088792	0	0.046815178	0.08347762	0.03792668	0.028917511	0	0.010258869	0.016107046	0.025348282	0	0	0.070445044	0.021963026	0.135984017	0.295958156	0	0.017995205	0.025630435	0.102364951	0.036533755	0.028233896	0.065061806	0.005872445	0.063449858	0.038738841	0.105904478	0.008088682	0	0	0.079142016	0.046462858	0.012003239	0.030749476	0.108971355	0.030530398	0.117760408	0	0.096551479	0.103015104	0.025689197	0.031959116
AKR1D1	0.656915344	4.27527661	0.03873456	0.028817512	0.012952691	0	0.005037382	3.86619445	10.85048677	0.009609101	0.008567146	0	3.043425423	0.13327053	0.213728103	0.03085665	0.013657586	0.011673066	0.018815221	0.050607464	0.06837202	0.03907617	0.009047458	0	0.01292769	0.21174733	0	0.017497145	0.197760504	0.004674017	1.459685114	0.021037915	0.055659686	0	0.040676157	0.167497685	0.085797222	0.017056601	0.00667575	0.030180792	0	0.01043795	0.058487806	0.065798951	0	0.004080131	0	0.215308636	1.001026068
AKR1E2	1.276535123	1.520822203	1.503564391	1.534097941	2.088496826	1.014654845	1.224790254	1.020563263	1.23499635	1.684638043	1.036027377	0.923970507	1.063379541	1.266901051	1.188331055	1.080951394	0.926302998	0.64232772	1.25203348	1.222375982	0.652844968	1.366809089	1.343036588	0.949665359	0.959515923	1.36663131	1.12927557	0.962806272	1.842877901	0.663921141	0.777407707	0.560873244	1.139630338	1.208889898	1.338497756	0.750205293	1.537108528	0.916737624	1.170371905	0.838647481	0.897529754	0.955046534	1.19753602	0.817961966	1.543173197	1.195674305	1.144339968	1.28317024	1.245741763
AKR7A2	22.98584863	28.39889299	34.76683375	36.75404607	28.02812513	26.02721402	24.96748632	25.8635416	26.14740195	6.917088026	25.8360991	22.98464365	35.99670727	41.08170704	23.25597544	19.00352287	23.10986943	13.33235197	24.74642127	27.45407704	30.74433966	22.16832155	25.68192129	30.54017972	25.45950631	28.13965548	23.6125141	25.00823382	24.83362172	28.00434021	28.9251903	20.77669494	21.47109488	20.79912998	26.17748051	28.36916996	29.47736749	27.65669945	20.50897164	21.47473122	41.33663643	20.80098574	27.69153383	19.54029332	21.49128242	22.12901734	20.56368885	22.96930556	20.36694015
AKR7A3	5.096100818	6.867574295	0.8991288	18.58752797	2.061704822	0.217297604	0.100226219	7.787492791	7.799175214	2.016158012	0.131716108	1.466154524	6.340925206	10.95943853	1.066442462	0.872072525	2.08332491	1.428708183	3.278458772	1.979495433	5.831487398	0.447639237	0.171830278	1.232279797	1.629032557	3.447023647	0.472940706	1.31340629	5.145429397	0.24517267	1.907686027	6.500684894	1.849915567	0.905958098	2.333343388	4.711904765	3.452924255	2.797202801	0.096599271	0.655082028	6.193232205	2.841420642	3.001822528	2.0402622	0.120341992	0.442801623	0.646987065	1.691300597	2.782386839
AKR7L	0.695984298	0.319058275	0.151488792	0.560298641	0.463152292	0.026848187	0.050659535	0.400371448	0.321538589	0.783825632	0.047865213	0.33490026	0.266954173	0.414843728	0.107058417	0.133608568	0.315397466	0.169567308	0.364422558	0.162579679	0.11753816	0.065496348	0.116262126	0.169926589	0.154086106	0.596666885	0.073042685	0.215066964	0.696937604	0.057450891	0.377126371	1.187156303	0.310974364	0.12043701	0.311671395	0.41865663	0.103860203	0.228711275	0.022378715	0.231253152	0.37026013	0.192447822	0.122540723	0.273091454	0.08363725	0.113979825	0.172281101	0.439933681	0.436135716
AKT1	10.94752842	9.990683247	12.71011143	14.9422018	12.90856516	11.31181789	12.10213102	11.36181927	13.15897595	10.89439768	9.920793879	12.33669759	12.30320519	13.67837885	13.52150777	10.17177518	9.596303923	4.239504453	11.50319169	14.00759652	12.35129988	6.532918085	7.73928993	11.80063766	10.59397889	11.63303011	11.24617843	9.364827883	11.11729508	6.339877222	14.33098453	8.640475323	11.87790571	9.590653632	10.8511366	13.18272804	11.78223881	11.1984151	10.60522519	6.432437013	12.85920529	10.40383752	11.80681588	8.236082631	12.25776502	9.274377253	10.29453323	9.97040794	9.690668356
AKT1S1	6.1493373	6.003656765	9.853313788	9.380903436	6.798154507	8.021622305	7.04481987	6.726750005	7.81888587	6.454994544	7.002134119	7.35204433	10.31804958	9.240474725	8.061962049	6.687593879	6.688277018	5.181502453	6.536044469	7.288265478	7.752265493	6.797686997	6.563044629	11.75359082	7.325186882	8.62650642	8.043938676	7.032502633	6.317859566	6.067947326	7.821865185	5.567135724	6.245397292	7.355878507	7.286964489	7.245655947	8.480271011	7.420977253	8.011618879	6.396996144	10.20354394	7.127143217	7.599367469	5.366757328	10.10182083	6.456205121	6.5866311	7.157146636	6.144488575
AKT2	8.103431748	6.953525507	10.89290276	10.04023364	9.411464044	16.21873331	15.60860111	8.809520506	7.422325687	6.964210632	16.60300104	10.48579122	13.32852497	7.907676421	15.76788555	15.29509528	8.606858733	3.428374425	6.429177985	13.45487335	9.671648004	11.02648429	15.05001074	8.52805208	8.419040403	7.816297197	13.96179709	7.103637706	9.271617063	9.781732489	7.947175104	8.388950704	9.088683405	15.05409901	8.149137658	8.261668176	7.111561115	16.5993595	12.44378988	3.680926736	10.09429015	10.13737961	9.365494196	6.976923228	13.48174488	11.60589387	11.5160255	7.777901666	9.691985196
AKT3	8.639635058	9.671041958	4.750091628	3.548369782	7.397324205	6.823718117	4.494125378	8.130842467	4.663431237	11.34101264	5.471629812	10.19059477	5.686287418	4.569532998	8.208680572	8.910635493	9.58397681	15.63715415	8.455490914	6.475918085	6.99793548	8.119160003	9.558789502	6.721510332	9.469880023	7.423141895	10.12511146	9.764207319	11.03585814	9.891609715	5.16296549	7.61842953	7.928687716	8.549743916	6.796563551	6.94117852	3.199853805	7.637333963	8.915182379	11.1554568	5.61024922	8.86250055	7.940152579	14.00448894	6.140966122	10.28900395	8.934531699	6.70718944	11.44154986
AKTIP	5.774917004	6.332032169	4.425743635	5.219104082	6.091805947	6.714420781	6.948681539	6.057863171	5.101163641	5.262013639	5.728028702	6.953906405	5.339119157	5.464720294	5.556386634	4.962786704	7.008003313	8.715029813	5.131166181	6.285077154	6.0134529	5.305067079	5.325634434	4.745160465	6.005744436	7.50476564	6.9521977	6.621786371	6.400803853	8.931937881	5.179796627	6.485762231	5.936250728	6.348174699	5.759529997	6.229654592	5.462666414	5.364851927	3.997045517	7.016442311	5.532881154	6.299278883	5.177220705	7.120326817	3.634463493	7.159009289	6.692004675	5.914431371	6.293169014
ALAD	24.57700664	15.5725759	19.15020544	19.45068265	18.66053875	38.71266057	35.18224977	19.05122515	15.65182286	16.08020895	32.79967583	22.81444706	19.67421671	21.5905479	37.83190188	27.75276043	24.4375346	10.11726389	22.13911903	39.87434406	20.51446836	11.52920322	18.59408444	15.5294201	20.23474023	15.13774199	20.08431973	14.59129672	22.46046932	21.59661304	16.11235523	14.49705901	20.77663223	19.88545541	15.09837228	15.46654224	16.66444886	25.08110054	17.25025403	8.954628205	19.12094741	25.35534899	21.61448838	17.57960418	16.1266239	40.08820921	30.88053989	16.94609885	19.19621152
ALAS1	13.79841701	19.64298902	25.84930837	17.20089808	16.53217175	20.96724805	20.91956445	21.37768416	16.32745022	19.60106028	18.39512968	19.50642746	23.17704843	17.65318949	15.5863131	19.18388992	17.46240259	18.08561595	21.46379005	21.27120182	13.56675867	13.38416606	20.64576804	18.48042244	16.7288843	27.17290963	14.23088096	17.43491815	16.56213026	19.47896598	18.2865246	19.94102722	21.74005101	26.34510992	18.25653702	14.18177777	11.83320802	19.21491366	16.10486205	17.86843985	15.18864674	25.9384195	19.34932193	16.55460382	13.10498669	24.38377235	24.0768762	14.8930822	17.24365215
ALAS2	0.218636586	0.033555307	0.028070758	0.016707135	0.046933778	2.69890956	0.240937442	0.016752247	0.089829597	0.501384349	0.211091419	0.177708002	1.106541962	0.282843012	0.010681915	0.234797559	0.211148577	0.124071454	0.272706088	0.009168749	0.266801709	0.141591605	0.622881884	0.95217496	0.068703341	0.066718399	1.942237167	0.050720402	0.117592721	0.196459825	0.02445843	0.106722561	0.090756717	10.46661958	0.058955648	0.108607456	0.124353706	0.057683923	0.116109245	0.018747327	0.216118096	2.080192014	0.09536815	0.163488677	0.277240543	0.100532983	0.330728045	0.044580908	0.059898633
ALB	509.4494802	67.22479632	26.850213	1.404161232	1.589694467	0.049514512	0.013841239	27.64033499	7.687641155	4.088060786	0.102006622	0.854709242	6.973452993	44.26516735	5.271855836	26.08904251	14.33949019	1.058446701	1.033973572	4.849521719	22.01405853	2.010201073	0.095295696	0.98611967	2.364151752	1.585246548	0.606187234	65.0561848	25.30699736	1.643880838	1.591949019	0.606962841	3.256270855	0.284539229	3.294438321	5.082762337	0.589363654	25.07358259	0.024457322	0.059234225	96.10463302	0.889092669	4.848001788	3.039096515	0.068554311	1.143521752	0.723007203	0.845149469	58.69467658
ALCAM	38.30276729	48.66564609	14.33811338	26.90489891	21.7445614	3.480802513	0.842078431	53.10605442	74.38519132	16.58477862	1.633297868	20.27296494	18.66599737	28.21082559	15.67309442	13.8642695	21.30877087	36.42163406	22.02495014	18.2333587	53.0935602	4.865481215	1.081696786	6.129904163	16.72043521	34.93682064	4.847555775	25.77402545	40.39938966	5.469353346	42.4810189	31.01087681	12.09811997	7.397105916	22.48947094	48.61051797	12.71899598	14.4964669	3.73615744	20.97027033	12.09422213	19.63202872	22.78294058	37.20579688	1.386661096	9.636717818	9.921425486	27.70184994	28.65453575
ALDH16A1	5.121697934	4.405716141	9.887069378	5.670850707	6.337719901	3.941473397	3.902705696	4.912352078	6.334632492	7.092572173	2.682348782	5.204675147	9.420933229	7.926789711	7.21218178	4.090562957	4.646144124	1.741863802	5.377096832	5.84918414	5.188852819	2.190954481	2.220983406	11.35015628	4.004562831	5.255961386	5.11116306	3.957201823	4.09748139	2.357042239	5.913029588	4.629523858	6.029888694	3.830766968	4.563908344	5.529129604	6.610931894	3.889761028	5.963621411	2.421259848	5.967246117	3.660958733	6.014832528	3.40644251	6.20501247	3.430162822	5.402450345	3.639046515	3.511656421
ALDH18A1	22.71187024	21.86619181	15.03672319	22.60265534	23.65357248	13.93667554	9.954055973	22.94846588	31.45007044	19.56405604	16.58774916	19.83751688	17.97459789	25.05335936	17.28707195	10.55195714	15.83454888	16.40662129	26.70769692	19.96616152	24.78967804	9.959556996	6.910494698	12.78431275	21.64191734	19.62882938	14.83080708	21.02379514	19.67779218	12.67555321	30.44204921	32.11469525	19.22805853	19.20382445	21.29944876	31.45897689	25.87236192	12.2247641	14.95150097	19.23853061	18.70056825	18.83838679	24.5162663	20.68975396	5.80579811	14.82815181	13.45782738	23.55403295	18.44908987
ALDH1A1	23.51896817	44.2108657	64.18528649	24.00854009	19.53916619	88.49942604	63.8482813	20.40307298	10.86180047	46.02104982	77.02981423	73.07709825	37.44996275	16.76271682	53.78356815	63.35562509	87.61437986	80.22301673	21.23008123	43.060553	31.78657603	100.7258987	62.68604294	32.41152914	63.42357744	64.99670376	55.06075014	38.53272015	54.17534119	228.6538644	30.47567599	35.16169921	71.51489127	29.79698121	17.51883503	22.3044638	12.00021262	71.39691508	82.8895235	74.96300767	28.3829537	34.65861288	63.88585978	37.6968698	28.51300538	51.15267976	81.63602299	26.03958813	66.50161527
ALDH1A2	6.448288065	1.755155557	1.232057304	1.370793108	1.493870268	1.889786002	1.463732688	1.588028332	0.91156933	1.992427407	1.074126015	2.311596412	2.828190904	1.565731645	3.077432345	2.687075743	2.237407783	1.493548617	0.915702468	2.391867422	0.84336288	1.656452082	0.77732745	2.79966491	2.609420151	3.144118873	5.636689258	2.375773156	1.535286039	1.919851501	3.04496958	0.782372769	2.727990327	1.894585082	1.411245086	1.775729753	1.618427471	0.719975715	1.66439636	3.153709719	1.628491827	3.280131306	2.585974048	2.400893096	1.11878483	4.269553648	3.077392041	2.125159806	3.628902437
ALDH1A3	7.254147153	8.617985643	7.93240768	8.53955452	8.82530995	3.038552362	1.166117185	19.76368725	11.67381679	24.32720518	0.957184837	5.555424167	8.630191088	8.554462914	25.34248914	4.853002014	16.92790297	32.49556474	18.93470374	9.505089229	3.883630226	2.299851276	1.786560283	11.12167286	11.34950153	9.669405572	3.507187797	17.86141097	8.499537503	1.633019771	6.338911482	7.307065171	33.57656799	12.91703751	14.59765425	6.594687569	19.11049882	4.512112267	13.32181263	9.953180532	2.31124772	7.262911849	5.704141868	20.55611885	1.394894413	9.379615466	13.37428571	7.670848148	9.055038684
ALDH1B1	6.61718535	8.244383465	10.71324522	8.30275952	7.5068512	7.744256985	14.1831422	7.194166826	6.042427897	9.126638756	11.38229135	9.943179379	8.398589214	10.41461964	8.706193128	10.33851365	8.413678535	7.595431014	10.66094613	10.11490079	7.953246805	9.795940831	9.7203961	7.406662162	10.41583883	11.79509921	39.25274819	11.12910003	8.343277394	6.959601554	15.13396071	8.252279871	10.35964539	8.979912145	7.456529723	6.612169099	7.111753007	9.308882105	7.785126158	8.477195479	10.05603648	9.913872184	9.853478502	6.580943582	13.58307247	7.845214278	8.747357674	6.9505504	9.375774888
ALDH1L1	0.270016224	0.546591933	6.611231158	1.843494425	0.866291031	5.862827867	21.38131203	0.703931582	0.250644828	0.804147641	17.96337864	3.103698016	4.376742851	0.672093261	9.746813179	12.12658058	4.13228021	0.520472147	0.251818244	5.065613607	0.745030096	15.36784805	18.1072171	1.868803846	1.598014063	2.732908632	7.892210971	1.558990241	1.754605262	9.680697583	0.177952381	0.646178661	2.961432091	3.186335575	0.714360595	0.235641986	0.769288916	17.87391368	10.50625384	0.319968778	4.766130676	3.478738844	2.643552766	0.854486271	57.8600932	7.189778224	4.238726201	0.89085608	3.243030826
ALDH1L1-AS1	0.068881741	0	0	0	0.045838299	0.085029497	0.071307191	0	0.156665871	0.102016991	0.030318286	0.048211146	0.147035947	0.101063848	0.052162947	0.027299662	0	0.027539888	0.044390144	0	0	0	0.032018064	0.043053254	0.030499881	0	0	0.123841347	0.035889998	0.066163539	0	0.07445111	0	0.044874094	0	0.062395561	0.202418618	0.040241089	0.047249643	0	0	0	0	0.133060578	0	0	0	0.087080694	0.065000601
ALDH1L1-AS2	0.033212197	0.149236168	1.057500493	0.465495561	0.125241899	0.847292828	3.478277718	0.072313765	0.010071789	0.185824255	3.123452457	0.658625607	0.496266599	0.081215339	1.852791793	2.242076331	1.771126146	0.097377154	0.021403266	1.000253556	0.089742265	3.763528118	5.418707058	0.214506226	0.367647523	0.345600817	1.245513441	0.39807774	0.299950098	2.078919722	0.019196134	0.107692614	0.577755828	0.411095553	0.033050847	0.050141339	0.016266446	3.977563017	2.376922935	0.112805724	0.559116853	0.783663951	0.199598512	0.235241706	8.11710941	1.791563316	0.378833405	0.342894246	0.982013494
ALDH1L2	3.517187372	2.70760467	1.44822495	0.896878759	1.276241266	2.736501503	2.09890584	1.533853645	1.574157753	1.600116974	1.669569224	2.744051269	1.438876457	1.209641714	2.108831363	2.173671778	1.618806792	2.465838102	1.748988385	2.164301208	1.661721814	2.029294365	3.414502429	0.853686253	1.898916093	1.178246771	3.437239183	1.577692473	1.94505058	2.999428035	2.590694584	2.038465619	1.469705713	3.358615203	1.576101518	2.129872871	0.980024241	1.265103771	3.089811192	1.758850528	1.040100036	2.22959807	2.687385617	1.961716782	0.831533175	2.268219694	2.078581301	2.339529773	1.617767692
ALDH2	8.288702199	10.49548777	47.73751155	22.31982143	13.28827763	121.6118114	132.1050743	16.91655204	3.954230471	15.80224996	128.7029225	39.6113838	54.50577544	12.70725391	76.722759	66.81755088	44.58684334	14.10018459	8.785202318	51.12552318	20.93659355	94.3171727	82.14335855	31.19839862	35.281993	29.24881901	90.31634813	19.34241312	23.63400316	107.6654802	6.713571059	14.22686927	37.26712938	54.48628654	12.78268493	11.04981088	8.561302729	89.92412828	118.3717848	8.415695552	43.75246628	39.81266654	39.76325103	15.79613186	160.1183633	88.43500086	74.85941936	9.521395955	31.75135584
ALDH3A1	0.629991913	0.38989702	0.570795953	6.9294996	0.715770068	3.305136492	0.087486898	0.729949888	1.845250457	0.743403037	0.111592649	0.881877597	5.083961131	3.118671796	0.459627719	0.462826117	0.840976813	0.202732375	3.010281723	0.534347593	4.944954583	0.154240166	0.035711828	1.719119281	0.772219944	0.334320823	0.509583653	0.60776453	1.168889056	0.114384567	0.279754998	0.190992371	0.362501816	0.320326356	0.646809625	1.698089294	3.030970816	0.677740871	4.021055593	0.456092442	13.04860455	0.416123352	11.86626231	0.526859439	0.111611208	0.273784311	0.262901487	0.757588706	1.087490913
ALDH3A2	21.6844191	15.64405185	15.92589091	17.30196028	21.01475519	38.80372533	33.24605854	14.89323302	16.26274237	15.78796012	37.18855853	23.47299687	26.22133461	17.00842319	25.75360688	29.11447821	21.99047683	18.990849	12.500717	25.69623984	24.41225895	30.89105893	27.22102737	15.26237513	22.40880185	19.60688942	27.40590499	15.46367415	23.17733502	39.29535796	11.48039956	22.81372879	19.08320167	38.8646279	14.45749169	19.40393712	11.38418984	35.1325833	25.84129605	13.85398703	25.66565004	26.77715169	27.14452312	21.69386119	18.8790111	31.99229727	30.69955402	13.98525122	25.48423208
ALDH3B1	1.424202249	3.512267283	7.268640104	3.08049464	1.599241937	2.271196134	1.15925842	1.53496448	2.713308187	1.511614873	0.661854674	1.806033484	3.517717416	2.63727428	1.905907791	1.141501608	1.736213868	1.044383539	1.238388556	2.108391669	1.954234219	0.459056537	1.241659181	2.93316373	2.419879742	2.505458138	2.158826932	1.596770262	1.439153175	1.54036428	2.347403913	1.029510011	2.309132489	1.950343528	1.280301811	1.228366696	0.85773591	1.409270141	4.147692918	1.471222827	2.255684763	2.107316763	5.009909604	1.6585983	1.121940255	2.277895583	3.040018324	1.668391719	1.549728713
ALDH3B2	25.29069249	91.46220275	9.159819379	35.90099931	12.00641784	0.315870783	0.004816266	101.7169684	367.6388261	5.539948331	0.794535896	14.60125605	74.41926739	45.34809315	13.63484598	7.55993876	25.24563532	14.48655991	14.30751298	11.76385958	80.07927514	1.183095973	0.008650321	8.450428772	7.527380168	95.39043209	2.695241207	14.22810752	32.91928257	2.346146828	51.02859033	21.7638431	4.450230598	0.684985359	18.22861775	31.16092169	3.534175881	24.44554721	0.134037087	3.561655964	22.15557261	15.36386738	15.70666761	37.09934579	0	2.722922007	2.246541292	28.17897622	20.92418575
ALDH4A1	7.135702121	13.58767071	35.10173791	10.03194393	5.891569595	32.51441311	34.2401997	10.41759093	18.84819959	6.916626613	15.13463508	12.31885614	29.92398743	10.43164838	27.46053204	11.78765941	12.02741632	4.674994884	4.86408406	17.91129211	8.585632078	9.441195666	15.09182614	16.49882613	9.112048343	15.80852407	17.14766625	7.283794814	11.62370897	44.76923864	10.50889365	7.099697418	14.10516997	17.6484496	5.252086839	6.582038191	5.694909812	13.39995535	12.74483879	3.090793347	14.1503271	26.07095797	15.52679433	6.565037239	9.964302262	37.05903892	20.47624161	3.801300102	7.988739497
ALDH5A1	6.415258888	4.203537556	3.653811743	7.488748756	6.576804458	5.461032931	8.541846489	6.836041806	5.424994596	4.403004086	7.599342785	5.742772119	5.137469247	3.940868139	7.178943216	6.102089547	5.65277703	5.809440902	6.628842522	6.944641362	5.92688458	9.504940644	9.091565581	2.124906003	5.056366952	6.169243266	6.129504155	5.294324072	5.640537064	8.880751648	5.332792133	9.973515631	5.865747608	7.613285998	7.251027942	6.363912408	6.083915959	9.061630423	4.432332964	4.769437556	4.513800474	8.122274438	6.740879792	6.409377533	3.617529289	8.158930471	5.876124491	7.163155471	5.130941562
ALDH6A1	12.93050005	9.758422372	6.253346759	6.442096197	9.826750017	13.5420485	21.7312348	10.38228051	12.19830024	5.94419	28.86040732	9.764575849	7.399391423	6.827488274	15.59833743	27.14421296	10.17708484	9.451384437	7.466096662	10.88145241	11.75968585	41.95813702	58.51041466	3.537533759	7.554117492	10.90420745	16.21164897	8.855045662	12.89697949	20.90815876	7.731474499	10.7054232	7.238645237	10.27175402	7.425990891	14.69063314	7.081189598	35.54453213	16.41338021	6.388310625	8.502310703	11.75149048	14.29213245	9.509897292	46.72516544	15.18159949	8.426679218	10.66715693	13.42658935
ALDH7A1	41.5695278	16.10147827	13.18368658	22.54430971	26.6369532	10.15645418	10.51483398	21.83702099	28.72651801	13.15101506	11.70582386	18.46484109	11.93793171	33.40752188	14.39749404	15.84503411	12.66696499	8.155054534	28.01848617	14.77579698	27.98226601	11.0002274	12.76499672	9.256044635	15.74689328	15.51294009	9.529856172	16.1823512	24.08757406	8.932173526	31.24973552	20.4378334	13.85949429	15.35656299	26.43034458	23.56012949	31.09304178	16.83725939	9.719034896	16.06022077	22.15308877	12.59196723	23.62717064	16.48675629	12.94157452	11.64838653	9.908713475	22.48510849	18.1956443
ALDH8A1	0.603495799	0.158128018	0.327224645	0.093234901	0.838131239	0.10364823	0.114084047	0.417573713	0.334198675	0.414518131	0.212502852	0.389336945	0.268848154	0.241254111	0.222547355	0.266219295	0.240574465	0.209813999	0.372007364	0.136444288	0.085079923	0.15451982	0.136601477	0.203362074	0.153360806	0.278002635	0.396539262	0.424571147	0.541390861	0.196587378	0.40947403	0.699558345	0.247608458	0.287175426	0.231869897	0.684523684	0.185056351	0.404683921	0.100792649	0.223189932	0.333526744	0.264535436	0.220766997	0.375079583	0.188349064	0.079204056	0.079811563	0.424594292	0.193132016
ALDH9A1	54.26518354	42.23977452	48.53084374	69.53310108	72.25329764	94.11347765	108.0422828	41.46075369	45.64337022	37.23654089	117.7999577	53.12923693	56.97069551	50.06601597	65.9737962	80.59209205	52.13534751	44.92725603	62.55251683	67.26885718	38.53890076	83.83289654	108.2722205	37.07116816	60.35675753	59.44715851	75.13071654	54.80578614	48.71121172	67.45455824	68.71406639	48.62894592	50.37679408	70.15250681	63.35663268	54.51723472	76.73799638	80.30362315	63.18641377	52.93926196	56.81041007	63.27602018	67.3668737	45.42112135	74.30772408	68.70720411	51.56813732	52.25558999	47.98325505
ALDOA	87.60350289	105.6047474	138.8390437	219.1273348	95.73566001	110.268893	150.405032	128.3965037	179.7239607	73.1938169	108.1955254	124.492149	184.1096342	185.9428728	115.3504932	114.4523119	96.49115067	63.60538294	89.04453738	121.1776026	197.49426	91.3426305	98.89833682	129.953934	116.3623566	123.0648749	131.6089817	94.67028959	95.63806643	84.18409792	112.5383704	91.91409213	111.9723618	116.2958129	103.591136	145.1285606	121.0765992	132.1173809	95.94165624	59.10966617	149.0598321	130.9563938	113.4611507	117.4006262	134.9449002	94.38734358	97.88900476	102.23875	104.701992
ALDOB	0.092109305	0.126600207	0.268842498	0.050912114	0.08989992	0.439648641	0.336912659	0.065635182	0.050278814	0.084882354	0.205412261	0.077362072	0.085201062	0.150159464	0.30691222	0.146021446	0.097664832	0.098204251	0.063316175	0.207555644	0.059732979	0.172590403	0.274015062	0.122818584	0.135949084	0.092943004	0.134045694	0.04416048	0.172772782	1.333015801	0.106475499	0.159290747	0.228276245	0.168016957	0.117327135	0.083435924	0.072180282	0.136320588	0.042121775	0.076172329	0.167259084	0.204166051	0.15684146	0.071171937	0.125939294	0.303782509	0.887207603	0.069867069	0.278142107
ALDOC	8.789832434	9.219893544	16.46923235	17.55862833	11.97912241	62.89429796	92.20662756	15.7868304	7.267177581	8.820869382	42.10477811	33.49480908	31.00816375	14.10320456	31.59253844	52.99213031	13.44617287	13.62561348	11.53441819	25.99459409	15.31724543	22.3659092	58.48592621	14.73399094	24.35355117	22.26100401	23.00270812	17.26326389	17.71941179	42.73327418	9.064479614	8.715297467	18.45467167	17.72131307	18.40887234	8.669893005	12.49212535	36.69621728	9.69642398	11.71874821	32.16167837	39.48465887	42.26007681	11.35941065	34.47317197	23.67514191	17.71339674	17.86392934	15.20186017
ALG1	3.263877655	3.689715461	4.112557453	5.594575171	3.394990771	2.371956077	1.978766626	3.677502067	4.796672708	2.713623215	1.956716263	3.294260328	4.61259058	4.125724789	2.808840086	2.526093069	2.862546097	2.093264245	3.408543045	3.542440901	4.084911168	1.890718217	2.32472084	3.209641137	3.515911822	4.610787471	2.653191051	3.701399169	3.362835349	2.202593932	5.125395663	3.852210172	2.56069682	3.301769166	3.525851972	4.026956202	3.58569319	2.514987502	2.806046598	3.016526602	4.061375896	3.604728466	4.40085456	2.884093952	1.636300451	2.669366948	2.537105905	3.385610626	2.735649184
ALG10	1.378529392	1.152934551	0.445848992	0.450841411	1.300736144	0.651892813	0.638986519	1.478354336	1.216703779	0.900634848	0.703357978	0.916846603	0.505078025	0.808364948	0.784250707	1.0165874	1.017012468	1.338128578	0.70274787	0.985215428	0.722743189	1.014302167	0.704536021	0.360081759	0.716681197	0.966697767	0.644919145	0.98027664	1.332901705	0.981569042	1.037582997	1.845807393	0.725649361	0.665729525	1.322692022	1.506542166	0.660051186	0.841404586	0.550427663	0.73225774	0.377509546	0.816493139	1.519888402	1.622935841	0.40439598	0.825221207	0.691027384	1.001427985	1.08404682
ALG10B	2.483247234	2.030606516	0.551120824	0.898410171	2.218511209	0.731863418	0.728066415	2.118603998	1.596612559	1.639337927	0.960498332	1.59912022	0.920409838	1.12768564	1.16076566	1.505701882	1.651737593	2.152811485	1.209758412	1.235592471	1.207720248	1.845646796	1.32842946	0.548865998	1.204903824	1.619136491	0.92932446	1.800961902	2.30827327	1.418020046	1.474788428	2.44200595	1.063847944	1.00370755	2.317077685	1.915991695	1.002470735	1.440742753	1.119963879	1.751833351	0.526658302	1.32956411	2.569596943	2.927942878	0.936896937	1.030618941	0.977989654	1.720069991	1.553122056
ALG11	1.782828363	1.237377305	0.447693901	0.977269963	1.690046675	1.097978097	0.769338609	1.596116173	1.838456537	1.319261972	1.231155798	1.400728741	0.539203265	1.016929866	1.364876351	1.359049758	1.281083652	2.066651578	1.543633327	1.379466607	1.602272396	1.300103071	1.383594505	0.373066822	0.951785245	1.121892881	1.097249561	1.213391616	2.057042033	1.455790796	1.352884647	1.716148263	1.349844761	1.214822447	1.646830825	1.932992801	1.106284904	1.346934332	0.992799756	0.867608918	0.456033541	1.53765982	1.682189583	1.906598055	0.593404866	1.24791896	1.451140948	1.410513134	1.888530293
ALG12	3.131100015	2.636744646	2.392387593	4.454962243	3.980058099	1.882203416	1.884235882	2.87664894	3.396275964	2.408230248	1.745908233	2.49668855	2.987543701	3.46715115	2.611862108	2.417208995	2.350337732	1.464437399	2.480106405	2.863600907	3.296024851	2.112271501	2.05040093	2.567181026	2.97461068	2.969958936	2.338321617	2.29625006	2.975549181	1.626720272	3.809695351	2.231849456	2.119764017	2.679419572	3.389683714	3.483532496	3.554811446	2.586855149	1.952885163	2.43530461	2.650001347	2.803025688	3.537748388	3.075838275	2.254978369	2.118247092	1.800533934	3.830321656	3.079449035
ALG13	5.13716549	4.297927411	2.640519055	2.775762416	5.419203245	2.766328743	2.199964064	4.542528812	4.35744227	4.438453543	2.484309021	3.860079411	2.8803136	3.525761647	3.678873256	3.459309782	4.216295717	6.20653161	3.402385537	3.345372909	3.920568748	3.446680912	3.32450935	2.172247166	2.751462617	4.297361972	2.701077014	4.209988559	4.870428985	3.174096651	4.420872802	5.603843463	3.625038951	3.137596654	4.070867571	4.586337472	3.345737105	3.204196068	3.548606207	3.727236659	2.394619818	3.489178904	3.295626445	5.169071862	2.317513435	3.490561894	3.232514313	5.293984283	4.792155983
ALG14	0.920257345	1.077859294	1.177372993	1.356465701	0.950308402	1.647090124	1.958697433	1.246938999	1.319083375	0.900915333	1.58581976	1.13947567	1.697583658	1.386122901	1.150054075	1.000664521	1.217631955	1.775317861	1.133743549	1.395403115	1.220932669	1.010011296	1.281101484	1.009755899	1.160860379	1.410025109	1.372122722	1.320241583	1.025731899	1.821911579	1.105329087	1.304827904	1.045478185	1.29063913	1.192232868	1.154871681	1.258029713	1.303430299	0.968850674	1.257004399	1.441619903	1.429396179	0.981228123	1.165001789	1.23902406	1.255041287	1.285129377	1.110064157	1.139690026
ALG1L	0.785562348	0.08494309	0.23686436	0.38063729	1.235622188	0.595055183	0.129376452	0.572497619	0.438552933	0.6698672	0.424348105	0.174944124	0.724104073	1.484387755	0.35152752	0.52361593	0.701543026	0.742368223	1.058518009	0.557042304	0.559609915	0.191162663	0.19917287	0.714183512	0.822158133	0.743130581	0.269816039	1.572843874	0.186048982	0.428728746	0.092872402	0.630376284	1.327414177	0.069786402	0.23452379	0.646900595	1.390337369	0.417208917	0.489871747	0.110734507	0.74971454	0.28722936	1.663103895	0.689768359	0.091541284	0.239522586	0.294157206	0.81254655	1.213036128
ALG1L2	0.44178056	0.238849315	0.066603287	0.392444918	0.614704126	0.074365358	0.02078802	0.298109538	0.16442078	0.218099033	0.026515859	0.337317212	0.13931141	0.216061337	0.212897203	0.175089358	0.178477948	0.216773274	0.284701033	0.313266619	0.217041779	0.134381359	0.037336609	0.251024308	0.186722757	0.303940363	0.118018267	0.361031813	0.627775684	0.038577007	0.252440694	0.296628984	0.574234182	0.470953467	0.515571159	0.254660468	0.339311129	0.117313915	0.096422054	0.311371544	0.20511275	0.107687058	0.452558668	0.484885529	0.034320348	0.176795711	0.139976383	0.533115098	0.369514758
ALG1L9P	0.225247979	0.142889301	0.16843473	0.116418045	0.316140823	0.070776934	0.042396248	0.21400939	0.167664455	0.064698667	0.050472727	0.166253022	0.148616333	0.13620015	0.117852774	0.175297256	0.226061843	0.078595468	0.316710091	0.069213454	0.221323555	0.065775561	0.057109772	0.061434357	0.119684025	0.108477763	0.137538879	0.103083179	0.247528678	0.02360283	0.110069591	0.23313158	0.21080254	0.218777998	0.308109436	0.163230183	0.144419487	0.162694449	0.05618529	0.101604559	0.116199551	0.096634117	0.221513614	0.10284587	0.027997933	0.041207661	0.04152373	0.155323524	0.181639095
ALG2	12.00319182	17.17160296	9.853303287	12.67517072	16.10968037	7.249712426	7.772029655	16.4784719	16.43295265	14.32743081	8.403379107	12.30336168	12.84878772	15.90114122	11.09575644	9.702334527	14.28866859	20.97943051	15.92588319	12.39689898	12.65717732	10.16304637	8.283501504	9.574275813	13.70377157	18.003563	7.641983786	13.89705006	12.67122672	9.842985368	15.69065682	16.32755524	12.43697298	10.82065893	14.62908696	18.4460354	14.04843226	10.69387714	10.11985035	18.19953778	11.60706134	13.63138739	13.2053575	15.76979732	6.8899623	10.75415662	11.03700534	14.13480519	13.54082584
ALG3	6.208831923	7.848383476	10.721668	10.60636359	8.373376279	6.167952349	6.004656295	8.545154992	10.94933432	5.735697193	5.155824035	5.765796999	10.67511111	9.21377084	6.310797954	4.546055666	5.812871868	6.73664296	7.033633749	7.348588427	6.297466586	4.268338334	5.267156441	10.79756713	7.930118857	9.206830907	6.427629759	7.936571524	5.994665771	6.218398566	11.20655397	7.651642634	6.684440635	7.772662034	7.37289395	7.041052635	9.537721013	4.716165006	7.337703193	11.01803773	8.491355982	8.327445807	8.525513754	7.469868749	5.428287149	5.712447731	5.583721983	9.27737456	5.645791957
ALG5	13.04070443	13.53374942	13.87907474	18.2002686	13.71333984	14.25176149	13.92597918	15.19426541	20.56385943	12.44920376	11.6608908	11.64804585	15.47794602	17.92899073	11.43916299	11.95713982	16.60322301	20.52630438	13.2624155	14.32232185	17.8391426	11.78878537	11.62589925	12.58858302	14.7803621	17.41750405	10.73574326	16.39100065	13.30346044	13.67261696	15.34426475	21.5862861	12.49578337	13.2818728	14.04912555	15.90773969	17.86072135	13.14493327	12.83682788	19.95477194	16.48185235	11.8013825	14.23352017	12.35037478	11.84153683	12.47029476	12.02400842	12.9651604	13.32872284
ALG6	3.697293556	3.341661151	2.0048343	2.747803937	3.646107939	1.583901992	1.668228137	3.423265898	4.48121361	3.860721384	1.857549302	2.91976441	2.615620972	2.251369056	2.385437889	2.154621659	2.955581534	5.037651927	2.743221243	3.130577748	2.543611261	2.616654811	1.924945431	1.991652218	2.522981001	3.917526479	1.955448591	3.405649563	3.57403477	2.730716292	3.66414458	4.692946764	2.938814538	2.571086147	3.398540443	3.393209252	3.046850017	2.241688795	2.298404012	3.674698234	1.811656635	2.850174037	3.307414553	3.629811932	1.616138252	2.641244592	2.739858388	3.16350089	3.16474795
ALG8	9.079284725	10.6469068	8.431821652	10.3298646	13.00177824	11.59567575	10.32984346	13.28675247	17.63199864	7.680210687	11.38161458	10.5096943	13.21246766	11.54077039	9.705152203	8.231251782	10.98952791	14.27926413	9.569848239	11.49679256	10.60581451	9.873249406	9.536238731	8.670498276	10.10843736	11.6362693	8.062658322	10.38268545	8.556111016	13.48400648	13.7638219	10.31663217	9.336734708	10.96520872	9.314919111	12.96915618	12.65411359	9.761708552	10.13241742	12.60074817	13.21722711	14.53180633	12.06062288	9.578818007	7.519978424	11.13386669	9.576207005	10.3909771	9.679867639
ALG9	1.145751014	1.504286678	1.143786159	1.139045888	1.612406355	2.137749587	2.815517236	1.4655739	1.127806578	1.146109266	2.21562233	1.693244285	1.774161277	1.320960282	1.544714557	1.598997704	1.30916301	1.883414885	1.382321172	1.660421244	1.250548521	2.124233368	2.325870828	0.927447573	1.473730825	1.748396738	2.15731611	1.262971555	1.650012766	2.495153147	1.346707774	1.829839124	1.474374749	2.305328878	1.915510428	1.538078217	1.203270438	1.637174025	1.587323846	1.659252669	1.33444591	2.276399317	1.910507697	1.803275548	1.595455023	1.757612433	1.725864035	1.695416454	1.669646663
ALK	0.119415223	0.254804762	0.109459217	0.131152938	0.184940211	0.042882736	0.193296802	0.495085458	0.49381842	0.111475	0.229355294	0.051667716	0.050981087	0.04247442	0.14468972	0.278801536	0.270162883	0.739596164	0.316218944	0.270967491	0.281603254	0.127860024	0.492501754	0.075995328	0.142282915	0.036970386	0.051041368	0.074167247	0.058826047	0.058394191	0.069647602	0.035983271	0.229722666	0.144274226	0.062226372	0.255675982	0.044662331	0.142062886	0.205527769	0.117350188	0.049282556	0.039587266	0.042407245	0.297783508	0.237489678	0.07646185	0.068793146	0.085089597	0.118833326
ALKAL1	0.037101053	0	0	0.014647915	0.016459603	0	0	0	0.011251107	0	0.021773362	0.017311644	0.026398812	0.012096659	0	0	0	0	0	0	0.026733412	0	0	0.01545955	0	0	0.020766449	0	0	0.011878992	0	0	0	0	0	0.033607469	0	0	0	0.010957764	0	0	0.037161624	0	0	0	0.015673758	0	0.011670198
ALKAL2	1.847844665	0.490235221	1.15741375	3.238225563	4.56213463	0.118715305	0.142223836	0.823979661	0.318723165	1.234416454	0.181411559	0.596181102	0.571869841	1.081781401	0.541009035	0.337588787	1.111824709	1.76321901	3.506071775	0.741208219	0.163341027	0.358560867	0.632221596	0.36924404	1.228820874	1.429619078	1.499525317	2.297141123	1.088068113	0.824779399	2.084436489	1.970026439	3.123312397	1.718446365	5.225391655	0.933370381	7.98373304	0.666172768	0.395810111	4.065805454	0.561321792	0.324171959	2.384102198	0.424627824	0.152624514	0.034559141	0.400478466	3.473689041	0.667672764
ALKBH1	5.376747896	4.397806015	3.854517719	4.381410917	5.085311196	2.600007094	2.421460832	4.965179967	5.426004563	3.432957832	2.888339073	3.926224884	3.33812701	4.291221682	3.182031444	3.070578399	4.163887619	5.628149871	5.231590785	4.217308719	4.467210518	2.818993927	2.843640925	3.261405081	3.439901889	4.725877219	2.905835254	3.710668221	4.902606554	2.872030352	4.060473486	6.303396433	4.797227874	4.047488651	4.7586874	4.635557961	6.088412524	3.295708391	2.24341107	5.594011577	3.477528965	3.842591543	3.6336398	4.774062895	2.568692204	3.41676569	3.83645538	4.355366649	3.690486832
ALKBH2	5.45504287	4.398568327	6.95816468	10.08093207	9.525819031	2.190530652	2.680683312	6.38491789	4.502412946	6.560672587	2.35475108	5.11526577	5.324162002	8.993696838	4.568995764	3.698806122	5.577048234	2.99559418	8.31000948	4.442959686	6.492705296	2.489382393	1.674139295	8.20762342	5.994891544	4.886828474	3.465349111	5.329152759	5.102413641	1.571933011	8.114046782	4.641110979	7.357952203	5.343505218	8.06040296	6.471414168	12.27388271	3.010244319	2.686957226	5.852522455	8.040907439	3.334193529	5.411284179	4.748287071	4.055039034	3.229358039	3.914948833	8.342026308	4.899597707
ALKBH3	9.073543187	7.043973758	9.554511135	8.199294173	9.306295513	8.35739228	7.330511529	9.736106688	8.09895185	7.881314313	5.781116789	7.167830779	9.291469267	11.45705569	6.707864639	6.950756264	9.438762002	9.229148184	12.91324645	8.207538099	11.74097202	6.199388249	6.370676911	7.868363292	9.42880947	10.61225331	6.520630112	9.08061981	9.237120178	7.063808561	7.630004195	8.90189827	8.745668907	8.829450955	12.23713171	7.8915259	12.67000169	7.094934883	6.041221467	9.231472437	11.66600382	7.703656116	6.358671878	8.040628601	5.216193712	6.485494348	7.390342083	9.112488041	9.466425012
ALKBH3-AS1	0.277282947	0.194306408	0.128326899	0.015275504	0.24030738	0.127362092	0.100132527	0.191459382	0.076265537	0.10823825	0.068118719	0.153453558	0.103237	0.113534451	0.087899258	0.173786792	0.229253165	0.211410527	0.216092896	0.184427781	0.327575931	0.094936342	0.179844397	0.088670519	0.165606254	0.244005251	0.119109023	0.127528997	0.255351032	0.167237275	0.22362592	0.218387796	0.14751963	0.268860039	0.207914465	0.268696564	0.284244653	0.075344284	0.132699834	0.131413352	0.095140249	0.145239113	0.106572977	0.261588887	0.044084149	0.221685389	0.089899142	0.203803896	0.182553102
ALKBH4	4.459213844	3.695979646	6.054210016	7.64103567	6.194812147	2.370583401	2.372136112	4.027980773	3.731114273	2.860255785	2.022893195	3.617691844	4.828830296	6.520308419	2.839541434	3.008288105	3.934388882	1.275327896	5.042601358	3.706728627	5.410700405	2.23045156	1.724779334	6.689157226	4.312145003	4.150611631	3.235614024	3.67501341	4.205897963	1.600745557	4.932721582	2.959871722	3.788238052	3.723521116	5.705977079	5.607868495	7.642419101	3.088085845	2.831075188	3.431955478	6.449828966	2.653144554	4.626244446	3.898295098	3.905193936	3.171336799	2.664884601	4.575728908	3.366367633
ALKBH5	31.9979872	35.48176708	35.00287957	40.03980134	31.24009395	29.2895032	25.01690978	36.36566293	30.43705528	30.37779231	25.31033216	34.13191974	33.34597816	34.8104339	24.41731174	27.40523175	31.67114891	30.02319151	36.10308884	33.38506011	37.09858045	28.39702638	23.80815085	38.17704766	35.34754598	39.23179905	26.70674116	35.17713473	31.88410054	30.43165021	32.80959229	34.43896748	30.10695867	30.10346946	33.16844759	32.61766082	31.21642498	32.11119053	28.68078528	40.67148499	41.85730024	36.04942763	28.85087519	35.84545613	25.41668142	28.89905234	29.25226372	30.15114446	36.10317788
ALKBH6	0.631054945	0.561558311	0.548843358	0.369568988	0.947207392	0.289957914	0.221387817	0.362239545	0.472048539	0.505387689	0.138879359	0.358253849	0.377924853	0.469802897	0.233633621	0.344587483	0.311598467	0.176613243	0.469937871	0.41930636	0.43955384	0.229919524	0.293331113	0.411959366	0.198700369	0.444410122	0.282574636	0.308853339	0.621073366	0.20205078	0.392095468	0.581029667	0.360912805	0.319752745	0.410286266	0.454130094	0.339981235	0.253969733	0.25010503	0.285785012	0.537148867	0.248169378	0.347646861	0.555333422	0.467365913	0.332178576	0.253266461	0.567312569	0.393690456
ALKBH7	12.5060127	13.41914002	25.36099378	22.12692965	19.64585386	9.921539787	8.438164651	13.32920478	15.62179468	13.01185234	7.239193966	12.07624599	27.9541104	26.92389531	15.24380551	11.42159679	12.02931039	5.004215296	12.94566102	13.31302393	18.13438509	13.04153075	11.34737804	33.60707401	15.68268268	16.96782326	12.22819888	16.27279561	12.795068	6.239744687	16.25914901	9.190337139	13.54762488	11.1999262	17.34306721	22.70364328	35.24598532	13.60901078	11.04069912	9.192855824	28.97369916	10.45088468	21.2451982	9.031841119	30.42574328	8.170374694	10.64527171	17.62788561	9.800303679
ALKBH8	3.88124	3.305428568	1.515521887	2.67437258	3.703085532	1.888405877	1.991663972	3.550335077	2.26082829	2.381105848	1.7524319	2.435989599	1.974983835	2.584290363	2.018483765	2.197483417	3.509305401	4.756815827	4.029513875	2.779030402	3.451291821	2.127925533	1.999729206	1.557417537	2.952017597	3.456735634	2.551955147	3.230786044	4.075872407	2.454372167	3.240424443	3.728134658	3.018259481	2.484975157	4.311777075	4.387144595	3.273456297	2.34159199	1.915424621	3.97167623	2.020495121	2.772776849	2.880553666	5.052093999	1.581291372	2.702652384	3.221492942	3.639899588	3.514410548
ALLC	0.035524769	0.018779707	0.015710201	0	0.063041185	0.036543952	0.030646383	0.014063452	0.02154618	0	0.020848294	0.041440344	0	0.011582717	0	0.009386272	0.038775293	0.004734434	0.015262386	0.03078853	0.044795818	0.015848753	0.016512857	0.037006829	0.068162796	0.05600986	0.099420806	0.010644899	0.006169917	0.017061448	0.010266383	0.017065374	0.016931098	0.00771439	0.007070437	0.048269422	0.008699541	0.006917921	0	0.036722734	0.047037505	0.006350232	0	0.068624083	0.010119237	0.024822672	0.015007839	0.029940412	0.016761563
ALMS1	4.115532098	2.109385812	1.021542019	2.267952569	3.635971234	2.383509188	1.591986065	3.63114556	3.436302129	2.448901388	1.973128443	3.157092535	1.545331689	2.057299622	2.205883191	2.81653488	2.308421558	2.777094154	3.242284064	2.657727747	4.025729646	2.810724665	2.301783063	1.145938292	2.074093937	1.446666052	2.402477542	1.983144617	4.192722493	3.195005953	2.709245363	4.915535571	2.774526817	2.404154971	3.225276302	3.484508373	2.627776489	3.138186456	1.693984098	2.168197126	1.576383249	2.787628995	3.293617482	3.655421383	1.817492464	2.814188003	2.907255709	3.388708602	4.023101986
ALMS1-IT1	0.414303895	0.169926494	0.132675519	0.98143119	0.36126758	0.238078557	0.229235529	0.135735342	0.207955913	0.550126744	0.144627	0.279977022	0.144855181	0.097818165	0.302926347	0.209496075	0.220537273	0.251322717	0.220960529	0.325018454	0.254779442	0.334614047	0.17265745	0.116082361	0.215077	0.459498829	0.179920045	0.282536952	0.312636462	0.178393482	0.111473329	0.514715	0.337038945	0.260597729	0.341206463	0.207057314	0.167929636	0.150230852	0.088197839	0.303801008	0.056748618	0.199192948	0.268306219	0.234576895	0.293001623	0.131768684	0.271594164	0.243821811	0.471848217
ALMS1P1	0.573271831	0.230897298	0.120723492	0.172445108	0.472322931	0.089861887	0.08477968	0.335014561	0.182126443	0.143753083	0.08010333	0.31844424	0.116544212	0.293720627	0.082691201	0.158681346	0.204318801	0.218287745	0.492585677	0.236591426	0.422909974	0.158324639	0.13535085	0.102375119	0.177282866	0.206593079	0.152797878	0.261758979	0.474121196	0.026221403	0.268229421	0.845834831	0.247200178	0.106704844	0.336858865	0.239038374	0.307513532	0.138216219	0.049934931	0.120939526	0.09294559	0.263507757	0.164059358	0.281245333	0.015552056	0.114448424	0.126858886	0.28759268	0.171736775
ALOX12	0.644370784	0.812057237	0.549568777	0.913131787	1.669278052	0.568163461	0.232279904	0.46463152	0.183196063	0.562380361	0.324136779	0.579860667	0.663179333	0.388299975	0.592535978	0.633892717	0.495202335	0.30363358	0.60805674	0.516078614	0.696458528	0.338809514	0.620435671	0.409943998	0.392312886	0.870807729	0.772867553	0.517189113	0.695464749	0.265261162	0.533714545	0.505770449	0.92954707	0.442273993	0.961860496	0.76088715	1.124309297	0.611723005	0.520938154	0.224299056	0.672544878	0.401089011	0.795253068	0.689056442	0.334321646	0.342511118	0.313541066	1.069185154	0.667784271
ALOX12-AS1	1.412900048	1.335536674	1.092418134	1.496163672	2.826927829	0.698803968	0.673206826	1.061255128	0.659730357	1.002400707	0.691901542	1.296710487	0.903800302	1.066254488	0.906989921	0.979020008	1.238705228	1.010081247	1.266298895	1.192091309	1.350128727	1.195977383	1.139532563	0.865561779	0.878343493	1.327731399	0.887728597	0.950483304	1.599107482	1.024599066	1.127604331	1.247331882	1.438196017	1.152093891	1.69841695	1.339186786	1.409206705	1.137007776	0.975601587	1.028047377	1.083180644	0.772742513	0.87864657	1.599642938	0.831582991	1.000329747	0.859766771	2.141069842	1.412757857
ALOX12B	0.079333301	0.188723333	0.030071785	0.087253264	0.105586865	0.020985254	0	0.013459825	0.247456575	0.123091284	0	0.031729324	0.169345994	0.110855677	0.051495198	0.031441892	0.021206281	0.027187344	0.073036495	0.044200552	0.067372024	0.030336996	0.005268032	0.056669494	0.035127687	0.021442329	0.066607448	0.101880024	0.059050938	0	0.112995921	0.048998697	0.081021935	0.066449477	0.135339235	0.051330685	0.091587565	0.033104962	0.023322395	0.045188398	0.167211854	0.042543686	0.102166482	0.021892874	0.009684902	0.033260137	0	0.164768083	0.074863268
ALOX12P2	1.551641917	0.540271097	0.120053162	0.145007887	1.016621328	0.019712409	0.002755194	0.641654027	0.716712423	0.338992268	0.007028695	0.517858471	0.107943366	0.343634955	0.346664519	0.333321386	0.256470378	0.285177852	0.466524325	0.377136356	0.604090023	0.071242319	0.044536533	0.143061661	0.207409981	0.196382157	0.05809832	0.301456776	1.253604949	0.058798385	0.33688622	0.404651548	0.388148798	0.218466611	0.498986546	0.730491477	0.160333085	0.180362624	0.014605195	0.179222897	0.199357744	0.279742603	0.395874795	0.632373045	0.004548736	0.06471716	0.192267536	0.609002801	0.484722873
ALOX15	0.221073156	4.25631257	1.249445583	1.194020266	1.630047075	0.092785566	0.041194357	4.33738518	17.24044399	0.144064534	0.011676637	0.179488794	4.384005907	0.328685127	1.372801869	0.40654361	0.219239556	0.526793396	0.136769634	1.419750117	0.148145041	0.03550605	0.004110427	0.033162641	1.942100559	0.501916793	0.690472243	0.222579719	0.557507471	0.016987936	1.199824668	0.13699675	0.18333236	0.046086907	0.205919203	1.598043062	0.103944696	0.805909375	0.097053321	0.129281653	5.153504701	2.518083432	1.507966076	0.589332493	0.015113455	0.237270905	0.70606504	2.196728192	0.655056733
ALOX15B	45.05754193	261.6525726	8.1044455	2.861190674	2.546916975	0.355871473	0.010291031	178.9294756	1160.963115	1.143490976	0.109388134	1.934273219	244.9657721	6.597508962	18.28585182	1.410476508	1.683392142	4.296486266	3.075058348	4.775216636	23.64880198	0.804952326	0.018483348	1.019002838	2.442961937	30.76999685	0.467395992	2.153665651	13.67941115	0.434465895	141.0693748	24.0861717	5.550419978	1.185147349	5.146180552	50.2023596	2.614562672	6.277995267	0.23184782	11.16878389	9.307860328	5.069787917	8.147495805	2.736464616	0.118931113	0.304243321	0.207884344	12.01449004	24.54972667
ALOX5	3.458020376	9.054865048	5.770815945	4.631070022	4.033118982	3.01845597	0.864661824	10.90209757	3.751698198	10.74496007	0.401379964	6.314832937	9.534847532	10.84980468	3.416225486	4.951090057	10.53619017	6.091675531	10.09449734	5.959008582	6.249601645	1.198905087	1.155362838	10.17887418	6.592757885	7.924256949	2.154622129	7.472148644	5.970825585	1.988285305	8.938097196	3.137212762	7.482760188	5.394058591	4.948612005	3.684315676	4.084908103	2.866460148	6.238713692	10.32525691	7.991133459	7.772534286	4.710504823	13.3598885	0.944789493	5.102071894	6.013983118	6.085621486	5.528745493
ALOX5AP	6.608249165	10.56360189	10.21087038	4.20975965	5.045794415	13.62817085	6.323097615	3.918873238	4.407179954	10.70994	4.094471223	7.284830692	11.82998501	12.6786316	7.775624759	4.806762058	6.297437058	14.83489454	6.345512896	6.457387046	7.531324414	4.310648393	6.445245681	8.962833904	18.37227494	10.51016692	8.768103529	9.87705151	5.779733668	11.27878086	17.52236868	5.318182438	9.875095189	9.06747138	6.046909674	6.351667986	4.010219692	3.035140134	14.24297105	24.2840081	9.242844279	9.920684365	10.58782335	9.730801552	3.614733115	10.54474618	17.09517134	6.434831719	6.086841997
ALOXE3	0.264187125	0.101570248	0.148695382	0.30343001	0.293011573	0.014823626	0	0.256710369	0.218498891	0.110663112	0.003523694	0.252146859	0.111078619	0.234919689	0.097000884	0.101531508	0.131072866	0.236857685	0.242481163	0.166520093	0.276889895	0.016072153	0	0.095072119	0.223322403	0.083305729	0.080657773	0.14393263	0.200220372	0.015379504	0.100640585	0.201902434	0.228930064	0.276417258	0.420645861	0.126906928	0.27054648	0.074831301	0.027457572	0.29082954	0.35888973	0.055811109	0.138323273	0.286097937	0.0136825	0.023494395	0.045658157	0.30868485	0.222860438
ALPI	0	0	0	0	0.00761069	0	0	0	0	0	0	0	0	0	0	0	0	0	0	0	0.006180578	0	0	0	0	0	0	0	0	0	0	0	0	0	0	0	0	0	0	0	0	0	0	0.011046252	0	0	0	0	0
ALPK1	4.274021223	3.294213629	2.166066438	2.772691731	4.560481182	1.823977578	0.927884464	3.851932233	3.341771375	2.78038583	1.291047311	3.335026086	2.209162907	3.770888282	2.537527372	2.821566774	3.057255796	3.139334943	3.500385282	3.124227692	3.844753793	2.134503687	1.820932912	1.631842326	2.786808194	3.356979692	2.120246908	2.924384051	4.423313414	1.556518061	3.467267723	4.045003818	3.107876532	2.902117798	4.016047128	4.059609592	2.806220038	2.357079745	1.938324129	3.357433016	2.62629841	2.826374189	3.416237176	3.802585232	1.122842047	2.032486396	2.106371219	4.168215468	3.834998544
ALPK2	0.189908662	0.111360021	0.31335113	0.022682447	0.040355784	0.220638517	0.302327822	0.210379166	0.255529328	0.25841564	0.064622859	0.051380578	0.0664281	0.156098334	0.043506917	0.161916432	0.101527517	0.09060334	0.442230518	0.168047395	0.041396962	0.057669566	0.381286903	0.043888663	0.154045261	0.105676964	0.155425787	0.134851948	0.053216598	0.093506599	0.556200415	0.020698845	0.011408878	0.108124156	0.064795219	0.16190692	0.131311325	0.020510965	0.532020663	0.038178471	0.072447605	0.104408832	0.040761151	0.027745056	0.114555215	0.281006014	0.206303284	0.024210114	0.046684505
ALPK3	0.778672195	2.166537949	1.233833813	0.910879416	0.833113178	4.89607851	16.84814897	1.354486572	3.468207192	0.863917925	25.35129969	1.502125347	1.841302668	0.419849156	6.244720042	8.256093936	1.453145883	0.685353018	0.68621726	1.906533295	0.794033659	10.940974	19.44796542	0.495293447	1.098926898	0.908402106	12.13970759	1.489005422	1.632906338	6.230667053	1.051996424	0.94571965	0.688464268	2.660073946	0.805008657	0.692887303	0.400239336	1.877485889	8.05162427	1.338435747	1.761219811	1.977209199	2.424576859	1.187930544	24.06544211	3.990132379	2.21960041	1.309637128	2.139482306
ALPL	23.80977444	17.91564734	41.71495678	20.08520996	13.82275474	4.806923623	13.40959357	13.99299006	30.88689272	26.474082	5.225614147	15.2599581	14.80828506	65.83855405	22.47681763	15.05625819	10.83583847	7.004033673	36.92616375	20.02159073	20.95758159	4.756259931	8.817638619	41.60788433	24.05060189	39.08148598	12.26237777	27.62625761	7.771551206	12.70192531	11.01773375	9.048958434	20.4888981	10.46691601	9.443771087	14.89385356	31.48355029	10.02371131	7.402276508	10.15580991	52.35738455	37.58303042	13.87452769	9.049889331	4.713478065	8.481778948	21.23176013	30.41683478	14.35849659
ALPP	0	0.007802879	0	0.017482687	0	0	0	0	0	0	0	0	0	0	0	0	0.004603129	0	0	0.006396244	0.015953529	0	0.004574009	0	0	0.009308733	0	0	0	0	0	0	0	0.006410585	0	0.004456826	0	0	0.013499898	0	0.01116792	0.005276983	0.059137883	0.019008654	0	0	0	0	0
ALPPL2	0	0	0.008009493	0.007150627	0	0	0	0	0	0	0	0	0	0	0	0	0	0	0	0	0	0	0	0	0	0	0	0	0	0	0	0	0	0	0	0	0	0	0	0	0	0	0.081634831	0	0	0	0	0	0
ALS2	5.258454941	3.507714421	1.970999345	3.081528408	3.858115682	2.374254645	2.285177793	4.003893584	3.742256422	3.387398336	2.613071846	4.001023709	1.901219112	2.244255238	3.191855922	3.722365653	3.239545367	4.411108185	3.624140656	3.335132544	3.805202844	2.781795064	3.116645904	1.695893538	2.823823769	2.868382292	2.888942296	3.682091633	4.748678095	3.033630767	3.180463868	5.221997805	3.699169432	2.770400551	3.326675934	3.735276237	2.796223925	3.100807642	2.680434406	3.491861723	1.740374745	3.328259143	3.575721939	4.135391813	2.095699468	3.201143592	3.21651204	3.519946074	4.253677141
ALS2CL	2.813378397	3.117703072	4.140363909	1.456510951	5.215180717	1.606195657	1.859628089	1.973572693	1.026529034	4.0264553	1.767130588	2.561131307	1.864074718	2.314630298	2.486658401	2.920249961	2.439333453	1.140109396	2.754384686	3.026622657	1.677557774	1.514619014	2.036139608	2.619498385	2.161807485	2.961669294	2.324413887	2.4349517	3.582869545	1.109355156	2.073191533	1.503961198	3.742198954	3.83668797	3.159224496	1.749149354	2.02658874	1.646503451	1.433990416	1.550445528	2.261291757	2.022910365	2.152177882	2.259899568	2.269267698	2.41612161	2.217725133	4.607099466	2.849307842
ALS2CR12	0.411251443	0.072467577	0.219757989	0.040591681	0.212856708	0.225626659	0.254256818	0.19672288	0.098732199	0.287622097	0.236321544	0.3118264	0.158503077	0.150847861	0.250877048	0.271649764	0.13893937	0.237501485	0.16932271	0.222764071	0.259288735	0.397524028	0.329221038	0.042840847	0.085989988	0.216132165	0.201414857	0.092422774	0.309512075	0.455373383	0.113896458	0.218135631	0.236836187	0.253031988	0.109134272	0.186263181	0.234989963	0.213560299	0.219410488	0.11134086	0.194474391	0.183783188	0.154471069	0.231707197	0.32214889	0.450195654	0.101347054	0.144418457	0.312619589
ALX1	0.093741138	0.313848551	0.193458351	0.049346749	0	0.141431416	0.334255543	0.123699985	0.388509677	0	0.696837996	0.072900591	0.578070044	0.010187982	0.110426611	0.198144534	0.029233849	0.04164336	0.14767019	0.148946173	0.067545805	0.181224189	0.387318868	0.169263346	0.147581433	0.078824672	0.262347083	0.168535647	0.043415721	0.150069896	0.243814156	0.165114873	0.238277381	0.040712759	0	0.047174498	0	0.158207354	0.643020232	0.064601515	0.011820992	0.268107239	0.01564903	0.563366517	1.886954107	0.18340261	0.118806001	0.039502696	0.314521939
ALX3	0.040480528	0.012839703	0.042964315	0.038357209	0.010775329	0	0	0.01923039	0	0.015987601	0	0.056665602	0.190102689	0.087110259	0.01226208	0.019252209	0.060595893	0.025895494	0.073044353	0.021050146	0.052503329	0.021671614	0	0	0.050187809	0	0.027189639	0.05822342	0.101241071	0.007776618	0.077210488	0.029169029	0.023151615	0.010548671	0.038672513	0.058669952	0.023791537	0.10405536	0.04442839	0.0215206	0.073507623	0.008683319	0.02432797	0.093836696	0.027674127	0	0.020521747	0.03070543	0.068759377
ALX4	9.150801552	1.930276317	1.468925658	8.03278181	3.929625689	0.268183035	0.143612683	3.624667727	2.309881605	2.013271309	0.691256914	3.784960666	0.773850188	2.245369198	0.83648501	2.107970674	0.724863885	0.755584364	9.567674151	3.715859675	5.120657251	1.790167695	0.165469356	0.870364579	2.994844359	2.010611751	0.571384343	1.261200282	3.851427478	0.289134666	20.24003782	3.215791617	2.024697297	2.271347143	6.060825176	8.431387338	6.030455462	2.165292511	0.16159378	1.880899187	2.718160104	1.024684497	3.382095545	1.977014071	0.17894331	0.862539058	0.726507304	6.681005033	1.995778454
ALYREF	13.80759446	13.96655436	26.23451867	25.64118528	15.55164762	12.52367269	14.04631613	19.28281582	18.71205619	23.88627811	12.93764462	19.00695341	23.59543943	27.33884101	17.71190529	12.59693803	16.98841387	8.930622243	16.68714081	20.48599162	20.56663903	6.757247944	6.844827484	28.93859738	17.12205987	17.20464899	13.37497876	16.45221285	14.28891642	7.604939759	22.40806306	13.63554265	21.42372333	11.94788434	14.36473788	19.08160506	25.03657241	11.48522605	16.17477767	11.62416839	25.10109626	10.87091958	17.8862744	11.24898693	15.73783105	12.01050172	18.05698574	9.924571246	17.18031134
AMACR	0.973719868	1.006465001	0.693379044	0.560072342	0.931593787	0.656676235	0.689180023	0.605920267	0.953783637	0.457670685	0.383396593	0.648857454	0.624218956	1.241510255	0.720890196	0.596744196	0.378364241	0.427864434	0.745787456	0.687523534	0.514446888	0.312274168	0.436704425	0.684438168	0.708022155	0.659207571	0.726108907	0.553715194	0.434403991	0.663372219	0.811827263	1.073744641	0.32470403	0.879571199	0.92131387	1.310364813	0.767918832	0.868726756	0.977348812	0.366604918	0.533129688	0.727370654	0.925453478	0.667049346	0.653977139	0.566041058	0.760948315	0.448344981	0.437410514
AMBN	0	0	0	0	0	0	0.031021645	0	0	0	0.118707633	0	0.007995857	0	0	0	0	0.017971525	0	0	0	0.010026762	0.013929213	0	0	0	0.037739327	0.013469056	0	0.007195985	0	0.010796461	0.010711511	0	0	0.006786177	0	0.026259864	0.010277797	0	0	0	0	0	0.14084326	0	0	0	0.007069503
AMBP	4.03366549	0.771854259	0.215232064	0.733673248	1.295510257	0.036411455	0.03053527	2.898828246	3.931338523	0.254834211	0.019474411	0.289030664	0.251855791	1.226201742	0.167529698	0.204580267	0.151779204	0.088448782	0.532246748	0.48891311	0.175345512	0.276347593	0.034277056	0.276544908	0.202440908	0.223227145	0.04953017	0.450767942	1.068136284	0.042498971	0.575390259	0.781098296	0.168697117	0.249808651	0.228956056	1.195680537	0.758449966	0.31879381	0	0.045736986	0.359871319	0.229361299	1.06361265	0.11395879	0.037809555	0.197861382	0.056075346	0.326285943	1.530905876
AMBRA1	9.691817187	5.282102953	4.975651838	9.330284968	8.432323379	3.992790378	3.805302264	7.766724364	7.89470217	5.050973387	3.798774906	6.768315879	5.273609127	6.218273858	5.807980048	6.478836253	5.424651309	3.839633923	8.388400891	6.629986759	8.63503673	3.804029249	3.605105519	5.291437348	5.228545426	4.898676503	4.838485293	5.45559629	8.243618712	2.984421421	6.917971148	6.057847394	7.437705944	5.405331131	7.19577882	7.841043494	7.945906832	5.502728969	4.235644486	4.134678569	5.850351324	4.725085807	6.57196029	5.528291584	4.847595954	4.192361283	4.718399668	6.571340943	6.195257012
AMD1	11.91423785	15.15691937	7.437416278	9.43901773	14.60606738	4.90842251	4.923148402	16.4218068	12.42420231	19.08692413	5.810007021	12.67246867	7.484668199	11.51924022	11.2745059	9.291883244	14.54500716	27.39604897	14.61467749	11.86374962	8.151660358	8.392770818	6.267485105	6.859315692	11.88339489	15.05782349	8.101143759	15.77399583	13.68380473	7.092246762	16.79041589	26.31823033	18.54270118	9.259211948	13.77469317	16.46696347	13.51901732	8.067056759	8.605755095	18.47632206	6.915787949	11.11542624	12.49311326	15.45473191	5.941031866	8.689905215	11.69272546	11.86890451	17.61464536
AMDHD1	0.78447225	0.559846433	1.211738454	0.358388573	0.425087933	0.242093478	0.092810849	0.452522731	0.468994392	0.409409959	0.118383537	0.274530708	0.161474045	0.520683252	0.195193513	0.288699512	0.492781552	0.367410403	0.678875037	0.174827499	0.993236834	0.149990809	0.072928711	0.18211879	0.307655915	0.678490847	0.235226815	0.664898016	0.794122996	0.156085356	0.39349753	0.306859056	0.448655195	0.350438941	0.709286427	0.451740608	0.304626455	0.373181416	0.199869861	0.203559023	0.489673387	0.384626419	0.530383258	0.346373627	0.363915797	0.20672868	0.362182851	0.559621521	0.962352532
AMDHD2	3.157674066	2.345351472	6.910477018	6.381777361	4.019113807	2.051088311	1.413175911	2.763487705	2.985651049	3.155213084	1.18653104	3.131769997	3.77124808	3.577566083	3.075212389	2.076675132	2.389830352	0.581624013	2.44369473	3.096697812	3.263888786	1.194969149	1.304329111	4.231702934	1.859144514	2.184897679	2.321204848	1.803542445	2.363725469	0.619195861	2.247486592	1.46306265	3.366415013	2.066099492	2.379391466	2.416920487	3.434138948	2.05014799	2.667321366	1.288965309	3.599364926	1.493697932	2.216742784	1.32516572	2.621800242	1.745851384	2.534007972	2.174653854	1.619997801
AMELX	0	0	0.023913372	0	0	0	0	0	0.01639832	0	0.015867175	0.025231462	0	0	0.02729965	0	0	0	0	0	0	0	0	0	0.015962213	0.034102291	0.030266789	0	0	0.017313453	0.015627033	0	0	0	0	0	0	0	0	0	0	0	0	0	0	0	0	0	0.017009139
AMELY	0	0	0	0	0	0	0	0	0	0	0	0	0	0	0	0	0	0	0	0	0	0	0	0	0	0	0	0	0	0	0	0	0	0	0	0	0	0	0	0	0	0	0	0	0	0	0	0	0
AMER1	1.313790921	1.139311893	0.728418926	1.040918033	1.93836338	1.007835708	0.795362759	1.246969987	0.776827435	1.100058851	1.013728851	1.14786268	0.654495434	0.620739269	1.241951381	1.23496129	1.154095908	0.949338392	2.159727999	1.086877416	1.121349962	1.035460653	1.06227693	0.693028374	1.144513199	0.806066996	1.439796504	1.265952516	1.670005014	0.974284171	1.700039046	1.883079004	1.254004215	1.237962674	1.660426309	1.598613731	1.052934036	1.324681549	1.088286377	1.675834411	0.752606448	1.170091377	1.657864857	1.652895114	0.755576098	1.119538653	0.833668307	1.708227626	1.288548572
AMER2	0.035480105	0.002250732	0.003765708	0.001680954	0.001888858	0	0	0.016854925	0.002582291	0.001401271	0	0.001986636	0.003029454	0.008329071	0.002149477	0.004499746	0.013277672	0.001134836	0.009145918	0	0.026076736	0	0	0	0	0	0.007149298	0	0.00887351	0	0.009843336	0.00409054	0	0	0.001694771	0.050137084	0	0.001658214	0	0.005029929	0	0.003044279	0.002132282	0.010966049	0.002425563	0.00118999	0	0	0
AMER3	0.004600538	0.062016375	0	0.002724517	0	0	0.002381266	0.005463747	0.004185419	0.002271202	0	0	0.002455094	0.002249982	0	0.003646631	0	0	0	0.002990388	0	0	0	0.005750962	0	0	0	0	0	0	0	0.031492565	0	0.008991279	0.002746913	0.004167333	0	0	0	0.002038147	0	0.002467108	0	0.004443487	0.023588355	0.003857511	0.002915324	0	0.00217066
AMFR	30.73387731	28.44134515	20.52945122	44.39910111	35.23747979	21.49582019	18.10523393	38.4624674	40.63548106	21.65840677	15.89292644	34.03195338	28.85491718	41.90475492	20.18630839	20.9509684	27.73887653	30.22736578	28.88886387	30.84431901	40.77273429	18.74790555	17.78025168	17.79154403	30.91375922	35.06263916	22.34081177	24.76131174	24.93684815	24.04015656	28.96384233	30.41057611	27.37578939	25.75384888	27.39032953	43.97598055	39.49299551	23.57439419	20.01696099	23.50984016	30.03917817	32.6069773	24.68641252	30.80058904	15.58664444	21.62118503	23.38488487	29.73030637	28.45952766
AMHR2	0.008556373	0.033924116	0.056758572	0.025336147	0	0.01584333	0.031001805	0.005080912	0.031137231	0.02112063	0.003766086	0.035932241	0.036529112	0.02510796	0.012959186	0.023737824	0.02801785	0	0.066168822	0.044493714	0.041616126	0.022903656	0.023863378	0.005348002	0.034097792	0.024282615	0.100573839	0.007691681	0.017832779	0.008218723	0.003709088	0.018496382	0.030584744	0.011148368	0.005108883	0.003875335	0.006286024	0.01999472	0.005869271	0.064441493	0.014566231	0.022942425	0.01928327	0.041321399	0.043871121	0.075331658	0.021688418	0.032451049	0.03633419
AMIGO1	3.55200268	3.893098347	2.686163407	3.115481195	4.758610683	2.502956648	5.188492272	4.965566062	3.678687646	3.755563278	5.321271711	2.965285405	3.987814107	4.421641583	2.641124367	2.873485751	4.040340748	2.990015906	3.925705928	4.385638782	5.142029438	4.746159403	3.533334067	2.735823364	3.751864887	5.076196244	4.677230965	4.034702467	5.125327556	5.381929294	3.858257904	4.355727655	3.618643755	4.612767242	5.157119443	4.937612782	4.578471852	4.163873137	2.500731461	3.541296161	3.954873401	5.243733793	4.158583655	5.985436779	2.695324909	4.030794598	3.500537618	4.231539403	4.550143162
AMIGO2	59.44934787	25.24467401	13.94102434	23.20691163	51.96703937	8.002659898	5.013683237	32.94339174	30.24070304	21.93760718	6.326474369	27.70403063	12.66496692	23.05372136	18.88268337	22.8556894	20.24940407	34.56544137	37.9290556	25.41220372	39.98149047	11.21757223	3.618227419	17.43031004	29.61166106	31.92326984	17.708826	32.46983328	76.12018206	11.34685463	20.22264852	26.0544257	32.84486706	20.39814559	49.52129665	16.02169267	31.01359206	27.32042392	3.032493095	32.77604235	55.80363003	18.22740383	25.91674757	45.9550236	2.236791374	9.882781528	18.6217161	26.91983221	84.23208701
AMIGO3	0.010517582	0	0	0.006228691	0.034995347	0	0.016331888	0	0.014352827	0.010384679	0	0.00736138	0	0	0	0	0.009839952	0.004205077	0	0.006836517	0	0	0.009777704	0.00657382	0	0.00994948	0	0.009454694	0.010960118	0	0	0.003789324	0	0.013703689	0	0.009527205	0	0.006144429	0	0	0	0	0.01580213	0.020317076	0	0.00440945	0	0.019944583	0.014887454
AMMECR1	2.522302211	1.989084018	1.152216429	2.426660084	2.846687801	1.023609778	0.769944759	2.545683431	3.442061712	2.48130706	0.819426582	2.049920771	1.424924097	2.487495223	1.364354048	1.285271087	1.957851364	3.093693896	2.22683745	1.747617642	1.685146546	1.143829541	1.103719087	0.935516283	1.697761203	1.822321533	1.229507025	2.043154164	1.889485022	0.898553866	2.929720911	4.398934016	1.6909064	1.116528889	1.740484164	3.335126991	1.625647342	1.087614857	1.948830246	2.028173426	1.520437954	1.716790514	2.304317242	2.338035274	0.864542522	1.249202093	1.768151923	1.725757343	1.591148077
AMMECR1L	11.30459184	8.522855277	6.072921599	6.567465649	10.56893879	7.543184414	8.721351755	10.49351834	10.3593226	10.55933353	8.827161554	10.4035927	6.967337406	7.81072193	10.05459694	9.063355785	9.135920731	11.18558489	11.65702346	9.365924553	8.022595368	8.36044548	8.760730167	5.797214216	8.163359572	9.025288346	7.45283925	9.252803281	11.07527198	8.010263069	9.639115567	13.58534943	12.22191301	9.106839689	9.120539762	9.675984053	10.11188561	7.852649974	7.177608857	9.487013627	5.962860131	9.137465158	9.674936277	11.9568107	7.526208657	8.190574449	10.53309787	9.391673922	11.71470977
AMN	0.090705659	0.025687697	0.103147648	0.061391349	0.362167946	0.03998912	0.03353556	0.069251757	0.029471798	0.105552233	0.048479239	0.049881829	0.041490341	0.095060055	0.058876989	0.069330329	0.057584684	0.025903855	0.162837114	0.067382216	0.080531096	0.121400223	0.120464004	0.044545198	0.011475203	0.018387051	0.087034934	0.040769552	0.050636879	0.015558258	0.056171211	0.042016963	0.064845451	0.105520766	0.104449497	0.04988556	0.195153593	0.037850529	0.035554187	0.060277135	0.069854788	0.013897796	0.365037367	0.062577995	1.494885324	0.016297692	0.016422698	0.278485785	0.05808222
AMN1	2.741622654	1.740681977	0.668713682	1.93608765	2.639496938	1.261856369	0.887534608	2.366502677	1.864250315	1.674419718	1.107201019	2.00461795	1.126217117	1.83386863	1.31277565	1.351687848	1.762875835	3.03227526	2.08252993	1.849441471	2.993790741	1.43748938	1.322551493	0.753748608	1.418363814	2.058785709	1.352627073	1.871709829	2.096099455	1.348390149	1.26197461	3.33667583	1.825278385	2.007030723	2.115138328	2.372515524	2.041846331	1.431046172	0.853066799	2.045209149	1.347260145	1.591493383	1.620764388	1.983747895	0.555522365	1.204711459	1.265693976	1.9473778	2.315984639
AMOTL1	19.86357219	11.94282913	5.666956803	7.846508053	14.33832496	10.09391221	8.710242688	13.85084822	9.769705584	10.32902971	10.4751656	14.02871809	6.529520603	8.743491555	11.46915828	13.85824137	10.17871068	9.425263851	13.15849949	10.02385414	19.09440027	12.10432555	15.00555699	7.752567446	12.52621773	8.878880563	13.29496238	12.32298538	20.1491993	11.85783477	12.35030801	10.29928044	11.7665262	12.04934041	16.15156638	13.43100043	10.71003261	13.64595575	10.11519987	11.91632398	9.419840784	9.463387366	17.86043191	15.05402432	9.353621806	10.91330602	9.241900583	15.19895245	17.03608104
AMOTL2	29.32665455	24.38356405	26.97837167	18.91385889	27.74058934	40.78736674	29.72659645	22.17603374	15.85037106	39.0459974	49.15271002	37.30252842	34.34201575	16.90626134	37.23268037	53.23820888	44.28775906	29.16620478	25.25305165	48.68639567	22.20984098	43.00747827	45.23983408	29.1017548	28.59914351	34.16668841	35.71299041	34.08191903	41.98281711	33.73801482	14.29368186	19.73819946	40.99982882	31.47952191	27.62335306	15.71580888	26.74107573	40.40164976	24.22631497	32.52557805	28.99602116	50.92212714	33.41668047	26.47925519	21.44594751	30.64699296	52.21707494	20.11457808	43.65457854
AMPD1	0.343704986	2.247282425	0.671988745	0.414237884	1.428516794	0.022330463	0.006242236	0.694647774	0.296234073	0.708492198	0.010616259	0.962252757	1.068337505	1.20910855	0.283113556	0.927247883	0.874419256	0.983624168	0.419678937	0.415466298	0.990635722	1.630224624	0.089691629	0.128142076	2.968997273	0.376477813	0.081002465	0.314391305	2.350075927	0.052127644	1.751310802	1.872682057	1.957095232	1.131344947	2.246631302	1.88442843	0.708789551	0.190226205	0	3.601038999	0.663817867	0.5691192	4.846904545	0.628999104	0.020611459	0.313473745	0.068779916	3.758163437	1.30873606
AMPD2	6.209527944	5.467867485	5.949621	3.728335655	6.124192906	3.700540301	2.384020023	5.373135396	4.039747625	5.976424359	3.211783124	5.703223851	4.353178825	5.549471239	4.724083773	4.645739827	3.875723735	2.584079425	6.152475307	5.419895889	4.425043842	1.972158208	2.190142592	5.219905718	4.842623929	3.852089397	4.481906857	4.493364486	5.659362984	1.714128279	6.800633671	3.868802526	5.680270584	4.523832197	5.210419716	4.733635607	5.35434773	3.31191298	3.132167289	4.210007184	4.298497794	3.617406045	5.912548885	4.001207449	1.885028638	3.308941076	3.038910345	6.355391058	4.687721786
AMPD3	2.124773056	2.628296503	1.940035223	1.411845141	2.453418529	2.978429454	1.018371242	1.757730721	1.443235618	1.542269229	0.739202919	2.155520134	2.246502772	1.974298313	1.687912474	1.099389083	1.504899861	2.127771549	2.241692487	1.517936178	1.554168347	0.643485521	0.904231048	1.401445839	1.722711249	1.370743407	0.933823792	1.318510185	1.904790457	2.998606983	2.516359469	2.223928712	2.540641784	2.375829941	1.984364465	1.655760309	1.403096548	0.859463881	1.671787394	3.164578929	1.775271867	2.728006617	1.564557429	2.349695459	0.276429613	2.129006892	2.14252865	1.571355939	1.802247638
AMPH	1.409997998	1.295939765	0.573946384	1.322122511	0.678847639	1.562530164	0.702178461	0.615273543	1.202596804	1.015131809	0.707589841	1.214902065	1.179979126	0.880268028	1.731076803	0.522835021	0.69955142	0.971592194	0.850146876	0.795003442	0.539741236	3.070172941	0.590857132	1.098278115	1.090208413	0.535556024	1.542553679	0.763384345	0.882151446	0.271897397	7.376286682	0.819728387	1.053825687	0.859415336	0.497479749	1.057098815	0.470849553	0.45242665	1.399498217	2.198149564	0.451582463	0.953758442	1.039163886	1.052349577	1.853012584	3.922989825	1.814084531	0.597551866	1.239832259
AMT	5.075184339	4.872187383	2.771219535	2.048036145	6.381392702	1.234251345	1.482567339	3.041159122	1.699190963	3.352648273	1.484386192	3.612231492	1.746894077	3.592453075	2.149076799	2.882439653	2.337052148	1.538339131	2.317951925	2.346560552	2.671386475	1.386788515	1.487846665	2.248142554	1.911160955	2.871889905	1.540414335	1.839156691	3.944193547	1.103035122	2.371687467	2.734444595	3.30269638	2.794669241	3.554416022	2.27174015	3.340650564	2.066597398	0.778660861	1.68705115	3.310655392	2.491596619	2.112052905	3.053347886	1.116679228	2.061343009	1.392668896	6.349330076	2.606358786
AMTN	0.058054621	0.483364679	0.057765667	0.378190249	0	0.071664205	0	0.224079482	0.514957848	0	0.012776365	0	0.139414749	0.085178209	0.043963756	0.10353864	0	0.127660792	0	0.018867995	0.094121203	0	0	0	0	0.054918829	0	0.026093862	0.635221818	0	0.163579018	0.052290478	0.020751616	0	0.121322423	0.026293983	0.042650403	0	0	0.025719573	0.164718746	0.015566336	0	0.11214556	0	0.012169572	0	0.128437726	0.082175302
AMY1A	0	0	0	0.007116372	0	0	0	0	0.01639832	0	0	0	0.006412646	0.0058769	0.009099883	0	0	0	0.007743909	0	0.006493925	0	0	0	0	0	0	0	0	0	0	0.012988078	0.008590589	0	0.014349741	0.010884974	0	0.014040204	0	0	0.006818896	0	0	0	0.010268703	0	0	0.007595661	0.005669713
AMY1B	0.006448441	0	0	0.030551008	0	0	0	0	0	0.019100868	0	0.00902668	0	0.00630747	0	0.005111376	0	0	0	0	0	0	0	0	0	0.024400525	0	0.046374181	0.020159292	0.006193973	0.022362592	0.004646549	0	0.008401876	0	0	0	0	0	0.005713624	0	0	0.019376905	0	0	0	0	0	0
AMY1C	0	0	0	0	0	0	0	0	0	0	0	0	0	0	0	0	0	0	0	0	0	0	0	0	0	0	0	0	0	0	0	0	0	0	0	0	0	0	0	0	0	0	0	0	0	0	0	0	0
AMY2A	0.015859495	0.025151747	0	0	0.010553918	0	0	0	0	0.062636354	0.020941661	0.05550124	0	0.007756393	0.02402024	0	0.074188465	0.012681698	0	0.010308804	0	0.021226307	0	0	0	0	0	0.014256762	0.024790194	0	0	0.011427866	0	0	0	0.043098304	0	0.018530407	0	0	0	0.017009789	0	0	0.01355274	0.013298047	0	0.040099329	0.014965892
AMY2B	1.450617654	2.392954902	1.415409213	0.93285184	3.072487756	1.111115663	0.981718495	1.813473821	1.029092536	1.396579148	1.595338398	1.259990036	1.37026962	1.367808992	0.79726931	1.632385655	1.552647421	1.519829759	1.154949661	1.149257617	0.970694801	1.971082662	1.313082573	0.992075478	0.98215237	1.360859399	0.934529036	0.964469669	2.003673772	1.057574403	0.935400266	2.255584058	1.410497685	1.513091431	2.087378703	1.08652486	0.578612984	1.586931057	0.959222634	1.317359877	1.021550878	1.068826038	0.875413957	2.980727475	1.747838514	1.644235743	0.751183316	2.692398828	2.041948196
AMZ1	0.098749163	0.085112709	0.025632433	0.64837553	0.254284547	0.013249854	0.013333865	0.186114576	0.761676349	0.063587826	0.013228304	0.195327002	0.048115422	0.243575742	0.055272932	0.032330494	0.040168223	0.041197881	0.058104173	0.253960361	0.234345373	0.011492663	0.025944177	0.013417681	0.102658138	0.048738404	0.068489889	0.023157325	0.051452057	0.045364161	0.271728937	0.555323231	0.159607781	0.044752484	0.020508402	0.478365966	0.097780809	0.095313582	0.020615698	0.026629351	0.10963629	0.163472057	0.074182785	0.045615618	0.007337926	0.045000165	0.024486474	0.113983673	0.06077292
AMZ2	13.87918047	12.39330564	13.51394926	16.51511796	13.51901314	17.29155741	17.98759433	13.21298722	13.38391258	9.722432268	16.07246141	13.04892905	13.60495109	14.77752995	14.25917591	14.63641494	14.92302214	16.06180635	12.49347656	13.82721365	16.00864159	22.29007576	18.93587377	9.911647752	13.15448885	14.13634633	13.35606468	13.7608338	13.15678444	24.33698768	11.82546229	20.92573831	12.3019215	14.24445799	13.70370455	13.06402242	13.01454682	19.83881862	14.15575318	14.0159861	16.70436102	14.21931195	12.84650175	12.37738087	17.58009737	17.66299318	13.49822996	12.89546469	13.73078311
AMZ2P1	3.6124706	3.322358065	3.488389473	3.165153309	3.759120714	2.764208015	3.121778188	2.77988303	3.329096972	2.226374948	2.688967893	2.632168628	3.247710784	2.938221375	2.044360249	3.132462809	3.295779309	4.42653372	2.664904441	2.738646941	3.229843829	3.84287494	3.768164327	3.286889389	2.591066911	3.380440392	2.456528868	4.432737	3.666901016	3.990777858	2.316814959	4.559529046	2.582554233	3.436066838	3.275027072	2.745768568	3.93218365	3.240847072	3.243324271	3.664005789	3.36933519	2.518833228	3.235430835	3.202783294	3.573764134	3.258000746	2.674845835	3.541078428	4.899870994
ANAPC1	2.176230411	1.921771278	0.768621027	1.639926844	2.77916571	1.470757646	1.116492333	2.454461291	2.081578886	1.656987008	1.768600031	2.069360441	1.130616733	1.181972554	1.729268021	1.898659	1.75497054	2.600780467	2.41771569	1.653143311	2.111682801	2.016341516	1.849907512	0.688929593	1.562169736	1.316189258	1.708618959	1.863920536	2.550241955	1.902687043	2.41350124	3.001978777	2.150812292	1.674507106	2.48280827	2.175906481	1.823631962	1.918594387	1.202290166	1.806164566	0.835674177	2.013092671	2.117568429	2.382270585	0.860846624	1.650513397	1.700386928	2.766907877	2.30298539
[truncated: 24,281 more rows]
[truncated: 64 more columns]
