# Supplementary material for: Identifying network biomarkers of cancer by sample-specific differential network
Source: BMC Bioinformatics. 2022 Jun 15;23:230. doi: 10.1186/s12859-022-04772-1 (PMC9202129; doi:10.1186/s12859-022-04772-1)
Supplement: Supplementary file 3 — Additional file 3. The cancer gene of LIHC. [file 12859_2022_4772_MOESM3_ESM.txt]

Keys	TCGA-EP-A3RK-01	TCGA-BC-4072-01	TCGA-CC-5264-01	TCGA-2Y-A9HA-01	TCGA-MI-A75G-01	TCGA-G3-AAV6-01	TCGA-DD-A39V-01	TCGA-ED-A627-01	TCGA-DD-AACZ-01	TCGA-QA-A7B7-01	TCGA-DD-AACO-01	TCGA-CC-A9FV-01	TCGA-5C-A9VH-01	TCGA-DD-AA3A-01	TCGA-T1-A6J8-01	TCGA-DD-AACB-01	TCGA-G3-A5SL-01	TCGA-G3-AAV0-01	TCGA-DD-AAVX-01	TCGA-G3-A25Z-01	TCGA-DD-AADY-01	TCGA-UB-A7MC-01	TCGA-DD-A3A3-01	TCGA-CC-5262-01	TCGA-DD-A1EB-01	TCGA-WQ-AB4B-01	TCGA-FV-A3I1-01	TCGA-YA-A8S7-01	TCGA-DD-A3A5-01	TCGA-LG-A9QD-01	TCGA-MI-A75C-01	TCGA-DD-AADG-01	TCGA-ED-A66Y-01	TCGA-DD-A1EF-01	TCGA-ZP-A9D4-01	TCGA-G3-A25Y-01	TCGA-DD-A3A9-01	TCGA-ZP-A9D0-01	TCGA-DD-A4NQ-01	TCGA-DD-A118-01	TCGA-DD-A39W-01	TCGA-MR-A8JO-01	TCGA-2Y-A9GX-01	TCGA-2Y-A9H7-01	TCGA-DD-AAW1-01	TCGA-G3-AAV1-01	TCGA-2Y-A9H6-01	TCGA-CC-A3MC-01	TCGA-CC-A1HT-01
1-Mar	0.787122666	1.068745925	0.216355852	0.226115258	0.057415536	0.160340108	0.358089371	1.029902566	1.736932519	0.617175556	0.160111673	1.297442057	0.220260844	0.459808189	0.132989336	0.477754461	0.164538372	0.134971871	0.367496535	0.155803881	0.118291456	0.182675798	0.067208179	0.400546495	0.177272683	0.142182233	0.436815237	2.583142047	0.044805091	0.213216362	0.204062508	0.092229532	0.23073342	0.408318002	0.255124905	0.381824889	0.127170694	0.216679513	0.435593594	0.198240546	0.162807433	0.82243624	0.954316361	0.236826376	0.165471993	0.321383437	0.503097033	0.182577266	2.755269741
2-Mar	23.83754034	10.86681753	13.40731456	9.653400502	36.13279413	13.77878442	30.81641824	18.08142056	10.305845	14.2743614	16.74481824	27.96651868	21.27710891	10.36103022	17.61537583	19.44554475	18.68080124	30.71230941	30.39240491	30.55693261	24.16887826	24.71584682	18.51466753	27.37010666	18.15680098	27.07263697	19.63825302	22.80798398	43.40444642	25.19799304	12.33299541	20.51135101	10.34833744	13.90706516	11.79619055	18.56904124	36.66641484	12.07841375	11.6239311	19.69611542	11.45961839	22.9712173	19.15938834	13.61521356	11.74161214	13.00572196	17.67915938	8.256349949	21.21533415
3-Mar	0.102796029	0.742943397	0.595055408	0.142739168	0.295619615	0.518513585	0.086464167	0.828933357	0.687015958	1.404344943	0.469249104	0.718176014	1.052602502	1.173033752	0.202412679	0.152485332	0.119818803	0.118271153	0.127493704	0.198738534	0.745384277	0.238502057	0.157045834	0.777180963	0.099876504	0.186836927	0.488707518	0.524940544	0.313396695	0.056103452	0.129265272	0.088924225	3.130969067	1.534464412	0.053848246	2.515893934	1.354949824	0.127608242	0.793505051	0.912901837	0.038747836	0.685353107	0.78368831	0.42919585	0.105491286	0.251679443	0.559549086	0.975957122	0.739207465
4-Mar	0.013301867	0.044144687	0.039000265	0.00692645	0	0.035784515	0	0.017877412	0.018607034	0.145303364	0	0.028256474	0.247323945	0.115446878	0.035958949	0.015442194	0.003672148	0	0.022271978	0.019559321	0.080242552	0.009803321	0.02540228	0.067045119	0.070620861	0.020399183	0.029731789	0.055577142	0.189991394	0.007686868	0	0.027016077	0.004468558	0.028142448	0.012542391	0.025204504	0.01954157	0.020640728	0.018120004	0.031178017	0.004102358	0.073002978	0.086012444	0.124960946	0.011517723	0.012212801	0.019897828	0.099398906	0.082250156
5-Mar	5.312568198	7.724747048	8.508113563	5.83188395	6.808153838	6.162481549	4.726326158	7.672037904	4.876838531	4.470488796	2.787764012	8.870830848	6.849799102	9.113180679	8.243269094	5.989477729	7.667927583	4.319773841	5.701985276	5.179634234	5.322604767	9.653350144	3.25332247	8.441320444	6.600558148	5.287801163	7.788520171	7.46559184	4.934487198	4.88546614	4.84176864	5.165799193	3.951169027	9.132236623	8.420989925	9.612594726	7.424700945	8.469506503	6.268466641	10.07537395	5.269728484	4.396808206	7.418180244	5.261040073	6.273407867	5.647554809	6.561920854	5.045287561	6.082946572
6-Mar	9.079650868	9.746300963	25.76774714	14.28284299	6.220415733	7.647151079	6.465207563	6.636174886	14.18447021	9.484711926	5.666739962	6.65749098	8.734154206	13.19409667	7.172289171	8.668739184	10.14145141	4.034518083	5.652887642	4.223946236	9.414889728	11.52698093	5.749840663	6.146950539	20.91478535	6.217862074	10.72873999	9.849216116	4.707267374	6.368697856	3.894257194	5.405050485	11.74139869	15.25176336	4.190417375	10.16803308	5.599986446	7.527112664	8.124783995	20.2469088	12.48505945	7.285594197	8.262998251	5.497553761	9.514009021	12.24729161	5.920638502	15.10562736	16.538434
7-Mar	4.904364038	9.796839042	5.796415376	5.425116047	4.301513007	9.04744146	2.915845589	7.127640539	10.71164453	8.514862383	4.885909713	7.845540314	6.890030151	20.25736726	3.65074579	4.974529244	6.624989857	2.633730317	4.174065414	4.175183452	8.811594645	7.612550302	2.666006487	5.66278406	4.970945934	3.111360942	5.581145043	8.588202011	3.808207753	3.514572974	3.009260014	4.48361473	6.200418441	8.921477233	6.59058173	8.06587204	4.837067013	6.43459462	6.339069944	5.532274761	11.08865385	7.579162707	7.137354913	5.954908232	4.439333204	6.823339351	3.296399683	5.712387609	13.69103516
8-Mar	7.927398252	4.956175504	16.84137956	9.981310233	5.210031546	3.327159531	3.883937982	4.653103818	7.397592998	4.480813907	2.039983587	5.953643187	3.897746603	6.174236021	5.338092259	7.168645907	8.19209676	2.53372411	6.104550429	3.270846894	3.674711973	9.845919006	2.457366529	5.824802152	7.108618369	3.994884642	5.782454094	3.909380906	3.698292492	3.693124209	3.504996853	7.845758088	4.009128718	4.627326447	10.9298002	4.326378613	6.95648934	5.69558861	6.220634317	4.511276206	15.77010752	3.7435212	5.755696783	3.55109811	9.887409178	11.21889927	6.816293345	4.30818021	3.793996026
9-Mar	2.9638243	2.712251009	3.82078179	3.234009641	1.269858202	7.604049791	1.410044776	2.674841304	0.485522792	0.273901672	2.925327959	6.56990747	3.152149915	0.762005443	2.559793342	3.394992427	0.318038264	2.118507752	1.343661085	2.439647168	0.315893917	2.304041613	1.754396282	2.504520827	0.562740956	1.426980149	1.598774859	1.03879762	3.697338145	1.412576727	0.727625741	0.964923657	0.297703033	5.741876321	2.44179634	3.750140641	1.15543012	0.307110324	0.355449187	0.422350413	2.204669621	1.567154905	1.750924145	2.334296535	1.709442005	1.460027917	0.938986194	0.734192275	2.018336691
10-Mar	0	0.16758292	0	0.003130277	0	0.012129096	0	0.012119032	0.004204547	0	0.00737241	0.005107989	0	0.22608738	0.003611324	0	0	0	0	0.002946487	0	0.002953616	0	0.004328537	0	0	0	0.004186171	0	0	0	0	0.060584382	0	0	0.034172082	0.00441572	0	0	0.008454185	0.003707965	0.021994868	0.008638151	0.006643966	0	0.003679561	0.008992443	0.007812424	0.002478092
11-Mar	0	0	0	0	0	0	0.040103701	0	0.233430291	0	0	0.081025173	0	0	0	0	0	0	0	0.015579491	0	0	0	0	0	0	0	0	0	0	0	0	0	0	0	0	0	0	0	0	0.029408682	0	0	0.008782459	0	0.009727803	0	0	0
1-Dec	0.016756151	0.013902091	0	0.019631563	0.018693289	0	0	0.042224798	0	0.019154966	0	0.005339135	0.015238861	0.060594418	0	0.014589216	0	0	0.112222629	0.003079821	0	0.021610905	0.009599655	0.0814394	0	0.051393055	0.008025571	0.669467239	0.009447203	0.010893404	0.242623384	0.004253966	0.008443458	0	0.071097531	0.011906143	0.004615539	0	0.005706371	0.008836752	0.023254539	0.00919607	0.067717821	0.010416926	0.021763041	0.007692136	0	0	0.062165531
A1BG	4.518457688	6.540447075	7.140114461	16.25443464	44.39440656	15.52209404	5.713292374	38.75319101	21.2905401	25.57903107	3.304885971	0.062734169	19.01561118	0.270551202	56.68726478	11.48523796	15.9753952	104.2113585	29.04220656	37.65672284	43.74443503	3.496916019	21.29000878	15.17754148	77.73109606	22.82598301	21.36354155	1.845719075	60.09172269	30.21562283	25.76528386	52.29280477	48.51348114	11.55117714	33.20199696	7.995038722	10.9602881	16.57065255	10.31215818	0.757964356	38.57664135	0.929252955	23.64748896	36.53567726	20.56784978	17.21318299	11.72887542	6.941902126	0.066956747
A1BG-AS1	0.247090241	0.295205144	0.281820391	0.501785713	0.705678674	0.562637192	0.276121564	0.70449195	0.666585501	0.887743196	0.402592165	0.449898101	0.915984878	0.030635653	0.814274147	0.319630752	0.198790339	3.70386273	0.390074589	0.503466344	0.63880886	0.140479173	0.590502518	0.320246665	1.183949857	0.79033383	0.852098384	0.346584407	0.764218875	0.501798652	0.951725471	0.64522285	2.105985151	0.974579635	0.991839836	0.295962281	0.451152802	0.335213403	0.663563258	0.069498065	0.476817955	0.317708892	0.616268536	1.129402879	0.256738426	0.311122528	1.005878652	0.295881914	0.231359609
A1CF	9.656650945	18.06863702	42.14328724	23.42139348	17.99002505	13.59257002	11.74584198	15.57647065	32.68502473	16.68109746	12.25694768	0.002617027	14.92400108	2.904749877	14.87026308	17.53435024	29.31006953	12.64594505	15.57384788	13.79626074	23.78181012	43.59234353	12.91150903	12.49220445	26.62635719	13.42039086	21.635946	6.174713804	25.68381581	17.64706003	9.433962904	17.47748319	31.42882819	29.55732505	24.13301421	15.9860079	7.565296287	31.21582336	17.82827425	18.74059505	24.83527704	5.877831163	19.93321545	18.65034562	30.06950225	23.36311135	14.46196108	13.52684201	3.75301334
A2M	618.3124407	1703.21478	73.89217218	279.1713762	228.5489239	256.084051	146.9863004	492.4936884	147.2834551	33.0200117	357.1317171	110.6226323	654.3015885	15.82905872	122.681851	306.8217033	47.19443424	137.6627697	147.5878236	171.1380071	1837.28905	24.57475015	1099.61478	534.9019997	246.3058029	177.8636812	349.4283871	509.7887915	202.3662527	758.9498073	635.6424614	37.78855159	400.6054223	210.3516721	42.26011538	1393.170017	370.3687399	391.1024326	921.8696816	536.2579286	2835.88377	332.3874302	314.5304319	379.6688202	46.49907301	366.5578383	1356.956538	621.442333	62.96637275
A2M-AS1	1.070446324	1.934455608	0.919025867	0.871222274	0.256903094	0.780423221	0.453971939	0.534962375	2.02900071	0.815794467	0.430236605	1.926122142	0.872619471	0.559505966	0.340439821	1.002502741	0.290543624	0.382932432	0.497024784	0.191790501	1.095141778	0.729241287	2.803484658	0.84524958	0.396103356	0.565590303	0.318824221	0.591946009	0.446302777	1.395722419	0.449136463	0.694242518	0.852161351	0.799312293	0.916029416	0.683909314	0.555026959	0.527621074	1.06606302	0.581919473	1.331619387	0.987360841	0.504102331	0.73817131	0.428385398	0.660709567	1.604609579	0.429612026	1.218109057
A2ML1	0	0.003584124	0.001826796	0.002108854	0	0.005447547	0.047690986	0.005443027	0.008497756	0.002057657	0	0.04817723	0.006547932	0.00390549	0.004865868	0	0	0.009319249	0	0	0	0.001989838	0.003093631	0	0.002529589	0	0.010345437	0.002820206	0	0.002340374	0.059315779	0.002741807	0.002721029	0	0	0.011510793	0.154692281	0.02765117	0.00735585	0.007594065	0.00249804	0.059271394	0.116389715	0.004476012	0	0	0.039378109	0	0.00166948
A2MP1	0.076212244	0.848701584	0.005729479	0.039684676	0.011336394	0.021356793	0.096155877	0.089624105	0.062187928	0.093576351	0.13240892	0.134911466	0.077012369	0.104116485	0.003815271	0.02211878	0.017532791	0.019485642	0.049624536	0.031128874	0.013931662	0.009361256	0.004851361	0.050302864	0.019834213	0.097396571	0.024335213	0.05307098	0.019097267	0.433074231	0.025368446	0.012898915	0.017068222	0.073901876	0.075853142	0.069195347	0.074641498	0.055187908	0.144190931	0.026794884	0.019586843	0.278844101	0.100385816	0.014038357	0.047659517	0.031098891	0.076002268	0.016507247	0.073305135
A3GALT2	0.038548976	0	0.013041144	0.04516411	0	0	0	0	0	0.029378438	0	0.049132567	0.023372213	0.02788054	0	0	0.015962895	0.044352217	0	0	0	0.014205073	0.066254511	0	0	0.029558542	0	0.020132906	0	0.01670748	0	0	0	0	0	0.027391111	0	0	0	0	0	0.021156354	0.020772094	0	0.016689253	0.035392849	0.086496227	0	0
A4GALT	5.755212785	4.495885074	0.979162623	4.955729029	0.849098333	1.203100817	1.546929048	4.072291203	0.801306892	0.689315192	0.702520746	9.094408073	2.356042921	4.758477784	1.521394673	2.275047631	0.998779305	0.847936634	1.682695961	0.950685111	0.992045118	0.572778675	3.086068919	2.626773485	0.991786149	1.428180786	1.12956841	16.36199824	1.84338915	6.858769514	0.588764031	1.360748609	0.938553573	1.116266913	0.631736475	2.713562844	5.322450169	0.505262296	6.936294211	1.710141223	1.146785368	8.243882617	2.686015967	0.655321267	0.986214034	1.181060445	1.886671397	9.175018788	10.04210968
A4GNT	0	0.125627486	0.030132334	0	0.019873362	0	0	0.044890372	0	0.042425385	0	0.042571386	0.013500719	3.784653438	0.01003259	0	0	0	0	0	0.054951793	0	0	0.649353909	0	0	0.010665263	0.069777401	0	0	0	0	9.402860363	0.088332487	0.010498026	0.83857632	0.07360364	0.010365818	0	0	0	0.012220751	0.059993936	4.319065685	0	0.010222158	0.124909148	0	0.08261241
AA06	0	0	0	0	0	0	0	0	0	0	0	0	0	0	0	0	0.025838673	0	0	0	0	0	0	0	0	0	0	0	0	0	0	0	0	0	0	0	0	0	0	0	0	0	0	0	0	0	0	0	0
AAAS	9.773129592	7.413468193	10.09770328	11.45953611	6.268547241	13.71942039	5.5911614	6.43134588	10.50815607	12.00204695	6.197313805	10.76188441	8.228012922	14.42631989	9.665328544	12.65393216	7.245518716	6.677559674	5.880058635	6.708847766	7.259382453	9.699565978	5.246899321	6.952982296	6.004585207	7.358641275	8.499224928	10.00929943	8.725955647	6.071743572	11.95302997	10.33107605	7.678784979	8.74806271	8.635532274	10.7229151	9.256108302	6.117809002	7.282936887	6.724693568	11.00851485	5.585952202	5.428007177	8.84748936	5.512244731	8.570479248	7.949380554	5.694044855	10.13267928
AACS	1.020562222	1.170175779	1.585777717	0.796172484	0.282108138	2.072723385	0.638404033	0.803949497	1.538560018	2.494863566	0.937570413	1.922246805	1.013201537	2.55196851	0.760653447	0.802176606	0.431233236	0.200163701	0.668741474	0.450376428	0.296300589	0.965234468	0.86193438	1.030812607	0.365018047	0.417107141	1.132539737	2.094916799	0.272157115	0.347272448	0.78422899	0.126903716	0.705028447	0.940914973	0.460930146	1.183941385	0.572358927	0.636491101	1.894244524	1.083757852	0.63818277	0.948072542	0.749963714	1.129284344	0.479498173	0.523058319	0.865943105	1.059206221	1.730273314
AACSP1	0	0.077440403	0.003947068	0.437423758	0.005206468	0.194209076	0	0	0.122404556	0.182281041	0	0	0	0.067507201	0	0	0	0.006711881	0	0	0	0	0	0	0	0	0.13970548	0.067028281	0.111827775	0	0	0.017772263	0.005879195	0.03702647	0	0.012435402	0	0	0	0	0	0	0	0	0	0	0	0	0.894576711
AADAC	629.7875159	43.89937651	24.77059832	91.82407796	285.5959967	35.32330161	535.8839352	140.0916492	41.69518948	18.15320651	47.97157991	0	61.50889575	231.3035295	241.6856813	25.40184477	577.1514476	100.9860505	95.5797333	215.7820604	551.6723649	212.2529976	61.60191871	223.535628	26.02693515	62.86974377	163.7428628	19.59579906	170.7938555	127.6040666	93.79968377	362.6423066	188.2448294	22.15250618	119.3098415	214.6520939	91.83775736	86.3523959	116.5377697	20.4398684	100.9390647	15.0384764	173.2856647	162.1285471	440.4513158	201.1240324	120.0895491	175.2599245	0.774805021
AADACL2	0	0.005161675	0	0.003037066	0	0.007845284	0	0.003919387	0	0	0	0	0	0.039371435	0	0	0.00322028	0	0	0	0.006397136	0	0	0	0	0	0	0	0	0	0	0.011845839	0	0	0.003666339	0	0	0	0	0.002734148	0	0	0.004190466	0	0.003366812	0	0	0	0
AADACL3	0	0.003232262	0	0.003803646	0	0	0	0	0.015327022	0.014845217	0	0	0	0	0	0	0	0	0	0	0	0.003588982	0	0	0	0	0	0	0	0	0	0	0	0	0	0	0	0	0	0	0	0	0	0	0	0	0	0	0
AADACL4	0.025038478	0.008309478	0	0.039113553	0	0.012629662	0	0	0	0	0	0.015956386	0	0	0	0.021800456	0	0	0	0	0	0	0	0	0	0	0	0	0	0	0	0	0	0	0	0	0	0	0	0	0	0	0	0	0	0	0	0	0
AADACP1	0.4018041	0.279701494	0.092830651	0.352109458	2.903822148	1.858669423	1.360110758	3.408025964	0.452385826	0.156843188	0.486754918	0.037472129	0.7248987	13.56628003	1.086197372	0.307178399	0.762934351	2.108504858	0.623534195	2.017435693	1.225363085	1.523960086	0.202122359	0.349294884	1.974066131	0.405783549	1.595919854	0.972473389	4.729696302	1.57155768	2.847828765	5.005853946	0.543211859	0.482061816	3.326601194	1.037560865	1.76005496	0.319346531	0.480594394	1.09568259	1.813437933	0.107569332	1.499741055	1.421584205	12.42297524	1.196698709	1.451305231	0.630429982	0.042418243
AADAT	2.791315701	1.15903422	0.738436756	3.120490017	3.116964475	2.315473316	0.834540833	5.413845145	1.485032938	5.540003771	0.365034438	1.576502712	1.074776803	1.253389741	0.983452935	0.990564181	2.213128756	1.377455491	2.724443378	1.045553185	0.990281335	0.799467817	0.234946807	2.278950897	14.12941187	0.466610496	1.153186486	1.803269463	12.76161082	1.301518826	1.314437559	6.005009631	0.466627783	1.102037412	5.750361658	0.775491887	0.094743184	3.202310962	0.946087923	0.139532345	0.722138846	0.682468053	4.326957478	2.116351721	1.053824682	2.72067832	1.217011488	0.541549564	1.128833042
AAED1	2.602187123	2.94509568	3.785166794	2.816518249	2.019988043	5.095478853	3.670342515	4.839910645	4.272768389	1.671298774	0.776254492	7.635549787	2.062256729	2.413809288	1.63043571	4.497934637	2.896411406	0.794456938	4.003703319	2.721659806	1.293808259	4.909897923	2.131809775	4.785475819	2.27026239	2.647329765	1.880243684	6.290984721	1.513987843	2.299960093	2.311229441	3.220367778	1.372460213	1.369583181	2.652555758	4.747415151	2.120404551	0.357156876	2.299289909	1.389183841	3.655735637	4.329993491	3.996405394	1.044033355	3.997011036	3.299005991	1.527840577	1.352278878	7.238633396
AAGAB	9.527098308	6.835645965	8.061039952	8.269026546	7.166778626	4.219140695	4.841830426	6.211976081	11.87860695	10.86355708	7.901730553	6.989296704	6.924040853	13.42377085	7.138607666	5.616617722	4.64381565	5.255755123	6.623570692	5.404593751	6.686016577	7.445978499	3.489415751	11.42882896	5.234102461	8.015184737	6.760914201	8.253430403	5.89348729	6.590558026	5.989748549	7.308311683	5.168813571	4.489447376	5.015427237	12.21948346	8.428276035	5.4551543	5.472885856	7.473208703	5.154544746	8.588292825	7.550821445	7.044233458	3.47430789	5.124506837	8.68581323	4.733191492	19.7753717
AAK1	1.386460098	2.214130282	1.182207803	1.586544322	0.679077102	0.272154555	0.651236668	1.092766247	1.371321972	0.978338208	0.728272155	3.906807021	1.315604701	4.985997868	0.979151092	0.842103576	0.57274121	0.422818962	0.334228408	0.648446823	0.963247739	1.641043382	0.353131939	0.948992552	0.996922609	0.484162614	1.128906438	1.917567183	0.283481526	0.312759942	0.715610907	0.793879921	0.464637663	0.646739878	0.93086027	0.884858317	0.857676118	2.069225455	2.274352484	2.375608893	0.614339739	1.328390123	1.176446829	0.393234539	0.900373438	1.270645697	1.189091382	1.888642196	1.327778058
AAMDC	4.698580522	3.482347045	9.090892501	6.230136764	17.6884325	9.193392829	14.94196182	6.914896298	4.216058947	8.553752311	36.01090095	17.28019939	6.645021973	10.39291255	4.9745948	11.76921707	7.152272483	14.37296037	13.11744207	7.617677573	20.95318764	9.670408897	6.360398923	8.582132638	5.134192798	16.41868258	5.560493798	10.16548031	16.02037574	8.233597287	10.34669867	11.58328324	6.126163043	6.038477913	9.348630132	11.67425939	64.67286271	7.860907032	8.156115868	10.12570354	5.239164986	5.190743454	3.543464791	5.619092468	7.37227759	4.537507111	10.38328665	6.528178714	8.659421768
AAMP	43.76221546	42.32574267	24.3751075	36.73178363	36.14286993	84.19771229	21.73230175	27.16068023	40.53606204	43.41100726	14.22011029	36.37636771	35.05751504	83.68511921	27.8455198	47.49045447	22.82045309	21.99979453	23.78305322	31.51419958	31.48940768	35.9083308	20.48460758	36.05467499	12.7667778	15.96663973	29.14434275	36.58735033	37.56411857	21.75115909	23.68460775	29.39105839	17.23899662	37.42527072	30.01957406	34.64265502	37.59037502	37.7096239	31.92391625	31.68607129	53.43975197	23.53153824	22.69132299	28.73240283	21.33050705	33.89494785	33.09757464	23.48459371	53.82047454
AANAT	0.054021373	0.005975995	0.024367289	0.02812961	0.016071107	0.027248928	0.011359663	0.072603515	0.037783324	0.034308382	0.082813368	0.321313526	0.02183541	0.546993281	0.024339337	0.141105694	0.0372832	0	0.015075112	0.01323901	0	0.019906562	0.051581708	0.009724385	0	0.027614967	0.043123701	0.58308205	0.010152508	0.062435622	0.026972798	0	0.027221476	0	0.025468499	0.025590052	0.069441729	0.016765172	0.073588731	0.006330988	0.008330222	0	0.009703129	0.007463085	0.015591877	0.008266412	0.080808804	0	0.083508321
AAR2	12.85694744	15.80535895	19.34694777	14.05505354	15.83864323	14.50344184	11.49619154	12.85062903	16.19020318	17.2561756	9.766956856	13.93122166	11.24939037	14.34827356	14.15229261	16.02185914	10.27934256	6.745126991	9.996972128	9.181409599	11.77920015	14.55990699	6.797507683	12.60889916	11.37844239	9.926694574	11.87744362	13.00448081	16.30445013	10.66512074	8.286241857	14.08289901	16.78935663	18.53430925	11.63124432	17.15965234	20.1420043	10.16460867	8.263247945	18.87248978	9.38338634	8.87074782	8.65480917	11.10517192	10.33966197	14.48975923	12.33405932	9.779713513	22.14728999
AARD	0	0	0.005531132	0.057466274	0.007295963	0.032987923	0.082512976	0.008240138	0.017152877	0.080991677	0	0.687672605	0.009912841	0	0.007366383	0.028470745	0.006770332	0	0.013687601	0	0	0.006024789	0.009366828	0	0	0	0.023492762	0.017077913	0	0	0	0	0	0.064857726	0	0.017426061	0.027021568	0.022833163	0	0	0	0.035892122	0.01762011	0	0	0.022516719	0.036685589	0	0.156699279
AARS	69.19203514	27.65584788	80.59228933	30.92860942	25.83341092	33.02608846	32.0843305	26.69323198	28.32993317	29.11536804	9.217249412	47.74278043	44.11985773	57.96302918	60.3264927	57.54171828	34.87832593	42.34615225	30.04186906	63.74945575	38.03643901	75.66998348	39.25861094	37.96706478	26.49058063	30.81653504	87.73051899	105.9332142	34.37915087	26.4507966	40.95619686	30.70286764	36.92915781	41.01858661	32.2694039	23.30835288	28.6998613	68.0114353	67.55577986	48.83835143	24.28233709	29.00001278	40.33597987	19.83972777	47.31352995	48.36573233	76.74624359	25.61050768	33.60042136
AARS2	3.307709321	5.167372132	5.376167787	6.64699478	4.123091429	2.818533254	1.892739774	3.260126725	7.099207957	7.831698342	2.987524056	3.94101944	3.755024922	8.241988434	4.150485626	4.369855332	6.523657862	1.995199671	2.78833448	3.440356168	5.109770969	6.958218671	2.291869619	1.645045572	6.374203931	3.165955094	6.047030446	6.047488355	8.121770323	3.670471558	4.260547359	7.621756217	3.892962404	7.228561034	4.537694897	5.241733341	3.917435845	3.331580611	5.261988034	6.122734251	3.68004698	2.739358912	3.530105728	4.000477625	3.106367695	3.942489956	3.124173079	5.70117896	6.249290209
AARSD1	0.601541991	1.349729352	0.540270953	1.093534793	0.313568814	1.14388116	0.456717341	0.756588805	1.563764473	1.152183644	0.616941708	0.882038346	0.935992753	2.741295392	0.767503946	1.047498983	0.961109362	0.594102982	0.766535245	1.416795725	2.05814544	1.973404529	1.012527762	0.362222841	0.608471255	0.571459833	0.861798749	0.83963023	0.480215829	0.549114051	1.270503257	1.362284227	1.158823523	0.988288857	1.295015429	1.327673934	1.196536058	1.179581937	1.406808319	0.643832776	0.748640446	0.876469343	0.872024169	1.200218849	0.654530495	1.094808595	1.18251598	1.084416728	1.188280119
AASDH	1.559121367	2.629296356	3.523034059	1.82667184	1.315869349	1.636984912	0.764397443	1.39647495	1.071210825	3.609855091	0.802759411	1.436383307	1.536102767	1.948846157	0.614654562	0.929587576	1.284227598	0.609318845	0.986036693	0.688391565	1.366182976	1.576827236	0.873807878	1.496330866	1.57585169	0.532777801	2.280867563	1.615282852	1.223012931	0.833654409	1.188854759	0.980949463	1.545669797	1.384872707	2.189174568	1.80324914	0.816917635	2.15371582	1.136956956	2.51736357	2.653768082	1.622988703	1.566115015	1.095697655	1.456386508	1.419801542	1.673127704	0.80111756	1.372737555
AASDHPPT	4.646423474	5.926702018	4.414664668	4.989184193	4.277791765	5.186066396	2.671642847	5.014609602	5.915170988	8.112625529	1.226087881	3.747544222	4.640421835	7.163891923	3.706995649	3.82063312	4.61931794	0.935625198	4.581341824	3.636488316	3.352592651	4.58774933	1.666231827	3.967888808	5.153960276	1.38892163	4.664766645	4.476948713	2.650243048	3.908739578	3.633584445	4.562994151	7.755192898	5.778776159	5.592936807	5.4882032	1.834162703	2.76421977	4.452754946	4.433258299	6.261044776	4.613522177	4.650016162	4.699969365	4.62517409	4.772539328	3.509801593	2.570556555	7.727848941
AASS	1.116669203	10.84965176	0.903741934	3.971844567	8.126218099	0.333622793	0.200495209	2.787984472	0.279362871	5.250146416	0.458242389	1.603893101	2.218593664	0.09318817	1.431944032	0.792765454	7.135278485	0.252013531	5.227954189	1.22516358	2.699201131	13.07892754	0.108264286	0.505621422	10.65520726	0.88258421	0.995630531	0.48001917	4.673448736	1.652959644	0.446041129	7.846248093	0.077911173	0.381636364	9.115792205	0.42724406	0.113571811	19.30954529	1.292972109	0.49830158	1.374894842	2.182680393	5.410820548	1.815621849	7.779772667	18.74619122	3.315079527	1.389798028	0.998534695
AATBC	0.2305939	0.069813937	0.024634759	0.186429366	0.036105585	0.020405947	0.051041572	0.048933637	0.127326857	0.539544001	0.007441989	0.201091713	0.147167256	0.111184665	0.018227038	0.084536033	0.023453076	0.228071769	0.054188748	0	0.039934192	0.110315189	0.032447582	0.052432671	0.011370693	0.043428133	0.062004697	0.147898788	0.004561755	0.014026879	0.14139413	0.02875747	0.020385389	0.057773144	0.25175878	0.198343904	0.138179231	0.033898394	0.209412329	0.034135898	0.018714799	0.017761961	0.061037737	0.04359336	0.042034728	0.029714308	0.077157154	0.161666201	0.152590297
AATF	13.79074895	14.76985942	18.89940686	11.80065187	4.188544991	12.65913287	14.62367459	7.854798577	13.45008998	12.91996596	6.609645171	8.119427662	10.43326349	23.2276541	10.98703716	20.65678801	9.820888427	6.160009292	9.720856749	15.41929071	10.70777388	21.52024312	10.31868325	9.157363027	6.838440414	7.94126547	10.74630909	9.961560245	6.018365494	7.258737117	11.68710624	13.99175469	10.26042913	8.641525604	14.10373524	13.1545841	6.627288997	3.329650662	12.00546907	5.594181431	9.462152907	7.86932874	8.100548212	8.851640224	8.062098521	14.17475708	7.344082884	12.63842675	21.33249641
AATK	0.212223724	5.316964751	0.087869031	0.185553753	0.09328987	3.105983833	0.027974881	0.348015765	0.202709811	0.053107721	0.611821174	0.787245791	0.38025182	3.560069522	0.031396768	0.060673559	0.118048494	0.091109073	0.100767133	0.125754649	0.203237773	0.100380236	1.556996965	0.150528794	0.118705775	0.034003008	0.16384928	0.297772955	0.778636217	0.112572179	0.158153755	0.115798067	4.395710819	0.417164892	0.053760013	1.764541989	1.036534341	0.657639123	0.146704602	0.420957316	0.07912707	0.963067799	0.252608684	1.811641464	0.06582402	0.174491008	0.600565188	0.747131265	0.403469279
AATK-AS1	0	0.079845651	0	0	0	0.0330977	0	0	0	0	0.06035317	0	0	0.110733526	0	0.0952183	0	0	0	0	0	0.016119567	1.791885026	0	0	0	0.020951948	0	0	0	0	0	0.396772262	0.017352949	0	0.046624138	0.457882949	0.03054553	0	0	0	0.036011563	0	0.036259915	0	0	0.024538447	0.031977641	0
ABALON	0.217590029	0.832148605	0.105158361	0.218510752	0.129464039	0.020905641	0	0.563983953	0.34785278	0.16582685	0	0.2773292	0.075385518	1.199024383	0.261427251	0.126300595	0.085812095	0.035763782	0.069394629	0.083796049	0.136373622	0.053453773	0.023744391	0.212628303	0.116491348	0.015889852	0.2481369	0.097406024	0.058418268	0.080833297	0.093122061	0.126264314	0.198403506	0.657643025	0.224706307	0.154609365	0.171245462	0.260463643	0.028228993	0.153001652	0.11503848	0.136476824	0.200997025	0.128829401	0.233263656	0.247340775	0.19761638	0.080792696	0.269087243
ABAT	13.82107781	19.05494067	12.26356216	42.80468382	35.31672722	3.231587512	10.04144556	36.2849088	2.303439192	36.91841721	9.965191661	1.593919161	33.96787712	1.902623679	18.69402997	12.7807525	25.16710132	16.86561344	52.43219481	16.45906962	30.01953573	32.09401899	4.363672748	8.141328198	58.40110352	23.19083334	36.95252377	3.525663569	57.11836107	21.68217795	22.11705767	32.40447901	31.42270178	10.49655197	45.37143614	4.757894219	5.310936189	59.12611121	12.40174775	5.041380649	16.02457159	4.802140509	50.57089706	17.78500547	26.38411533	47.62186254	30.15131843	21.14554684	5.120129636
ABCA1	2.755280414	6.533336335	11.11013124	4.017819117	3.099394361	5.054424063	2.932714719	6.766327778	9.224116189	9.014918745	3.556918079	10.33372812	2.772269774	0.967479305	2.165000151	1.576115377	4.442922342	2.950200089	9.756001356	4.4294813	16.83443753	1.884651533	2.273212691	10.04589804	9.367003455	3.295584761	3.552974989	6.095316191	2.301756974	8.273311319	3.497385668	4.939697286	20.27261262	19.10321168	5.65295219	6.574467623	7.800067357	3.72009567	7.925441448	7.717904013	8.025394337	3.731740303	10.74474902	10.43290002	8.584688284	8.174461753	5.667758625	5.743556296	11.86565685
ABCA10	0.063340944	0.381489575	0.117458741	0.045808928	0.32452928	0.141999173	0.026638782	0.279033319	0.167361471	0.164484301	0.487657924	0.304984344	0.210508416	0.023754021	0.099355463	0.069447617	0.120459558	0.477745411	0.106054891	0.131082743	3.373283887	0.584383703	0.094080617	0.169763119	0.60223232	0.295008672	0.07191217	0.139675178	0.018517305	0.087441442	0.072622774	0.200115042	4.080727576	0.137731419	0.382678973	0.771788963	0.036187362	0.13760207	0.351527369	0.03464154	0.039069285	0.200850693	0.632059849	1.367036544	0.07718953	0.131387266	0.376366643	0.114328153	0.060924809
ABCA11P	0.091875059	0.300213404	0.215178883	0.303603184	0.107227116	0.848428092	0.124834147	0.334815404	0.140874921	0.150809317	0.07800485	0.225190931	0.454199998	0.838274905	0.108262071	0.258440895	0.239975522	0.113837358	0.130164675	0.223426096	0.279052691	0.229175183	0.089075509	0.251892941	0.15891257	0.151733851	0.047389701	0.155023375	0.135475942	0.140899745	0.331697742	0.157890734	0.427347902	0.98684168	0.319862442	0.281215409	0.373769307	0.190816501	0.385087981	0.208718382	0.124236748	0.364594492	0.243725903	0.292906034	0.067313318	0.233592802	0.428156323	0.061995363	0.371447406
ABCA12	0.002094074	0.083394826	0.00425056	0.008178081	0.003737864	0.025350532	0.010568251	0.002110791	0.013181629	0.007979541	0.007704387	0.005338001	0	0.169628333	0.003773941	0	0	0.00481864	0.007012425	0.0092375	0.003445186	0.007716541	0.021594636	0.006785175	0	0	0.004011933	0.037184725	0	0	0.069007509	0.006379593	0.008441664	0.01329115	0.011847072	0.016367469	0.006921838	0.005848937	0.028525793	0.004417438	0.003874933	0.009194116	0.011283906	0.006943142	0.001813201	0.007690502	0.018794741	0.034697914	0.009063881
ABCA13	0.023776315	0.085767459	0.146182655	0.028260126	0.021220029	0.007300096	0.022172604	0.019798104	0.007591726	0.013393112	0.007606638	0.002635138	0.010028216	0.001495323	0	0	0.001712283	0.00594688	0.001730864	0.050161649	0.051022138	0.001523728	0.003553443	0.011165148	0.007748175	0.00158532	0.022775934	0.016196888	0.033804435	0.006272531	0.010323027	0.010497754	0.019794583	0.00328063	0	0.002938147	0.001139003	0.102982667	0.142227564	0.039252525	0	0.001134683	0.00779852	0.034275258	0	0.001898232	0.009278142	0.002015158	0.033238711
ABCA17P	0.04499042	0.055742012	0.024352463	0.002342708	0.157936394	0.060516329	0.026489753	0.024186446	0.028320251	0.038859174	0.005517532	0.011468501	0.127295721	0.052062901	0.002702725	0.005222957	0.004968069	0.003450891	0	0.011025796	0.009869144	0.033157416	0.024056817	0.003239489	0.019670688	0.009199388	0.020112149	2.05207721	0.006764221	0.010399605	0.050917618	0	0.06347813	0.019037035	0.025453003	0.023443275	0.036352107	0.335099423	0.004085775	0.061162314	0.038850715	0.026337633	0.022626858	0.096961076	0.002597065	0.016522764	0.878261031	0.026310779	0.012982279
ABCA2	3.313700305	6.938132786	8.111948604	7.214937145	3.622280074	1.682693486	1.689624098	5.851743065	1.135468635	7.634911107	1.471177978	6.953999227	2.984049377	7.310040792	2.879499628	1.279314173	4.156969953	4.411526011	2.420030708	3.574446594	6.209613107	7.052600538	3.808633121	4.144974778	6.008648665	3.025414624	4.847539902	7.539689322	6.169672339	3.647249762	12.42903907	4.285017934	25.44451456	0.817917095	7.167787715	5.602274444	2.9095428	0.736610465	14.92993527	2.778030326	11.08470788	3.644752418	8.172168249	4.782305356	4.137047405	4.625701471	3.001011159	13.55013812	6.704976936
ABCA3	0.646816646	2.829124954	2.487350976	0.493367552	0.248047772	0.871728263	0.382537092	1.357443381	2.836291125	0.292685139	0.84591882	2.495741114	2.086437181	14.99184942	0.254995417	0.197989153	0.202974633	0.139535577	0.604955503	0.182044876	1.309400402	0.966427347	1.490938735	0.251059597	1.586020352	0.368099301	2.645410261	1.41986519	0.336188001	0.40298338	0.640863173	0.123157862	3.185477767	0.946158199	0.288266599	0.287248661	2.697572452	1.260868118	0.099812495	5.475590819	2.777153319	1.558602985	0.577264051	0.841920936	0.323785185	0.41291808	4.747996133	0.911182486	0.345269026
ABCA4	1.413738215	0.130858322	0.078084667	0.309859608	0.167373885	0.065489132	0.512660031	0.14783416	0.454035679	0.175905235	0.610361082	0.030644199	0.064140351	0.319961579	0.173322437	0.188404749	0.039824513	0.116183232	0.060385004	0.901515108	0.039556	0.147072134	0.27548821	0.075307364	0.06757805	0.095866127	0.257953452	1.145196805	0.086756222	0.056270856	0.352938782	0.141611769	0.254423379	0.152602692	0.154158798	0.107628931	0.058280393	0.134309451	1.300253019	0.234997694	0.015571552	0.490865581	0.344620209	0.657672443	0.441348412	1.68429781	0.140265007	0.829578237	1.101625558
ABCA5	1.544995671	2.48360753	2.955561596	1.154077218	3.20046235	2.012150473	0.478343863	1.957613249	2.927346178	6.018594406	1.824915111	2.120060178	4.139418152	0.689309167	2.224002799	1.114253835	2.497039351	1.689651621	3.477586998	4.82122141	4.134493919	6.67945478	1.759964116	1.260822169	4.981325751	4.148069001	1.748427138	1.16613408	1.73877327	1.900382478	2.921048656	3.15614564	2.112819331	1.267378519	6.273635792	2.378748772	1.060014357	1.275200423	3.705023126	2.048434075	2.402754268	1.269824983	5.88012704	3.627066235	2.2382662	4.051880002	1.819073238	2.317970715	1.614138796
ABCA6	3.56706742	4.998766779	1.741289985	2.174483857	10.11152677	0.626931382	4.971664814	4.415777502	1.682567445	2.733353208	1.422592164	1.156136066	2.169468531	0.12496298	8.328263909	2.824307594	17.28438723	3.102093003	9.159416747	5.256353067	11.4757979	6.504441943	1.66679887	2.89249431	15.1812123	1.613312388	5.284312628	0.359494226	5.051394754	2.549691732	0.947564629	23.05572304	1.343876427	0.40018468	9.19680808	1.810847446	0.264063222	3.074562667	1.584906039	2.616012069	3.558136688	0.478711274	4.07097372	2.564061044	11.33742991	15.96700312	1.907152869	3.376252303	0.800407575
ABCA7	1.265502479	2.153864999	1.074685688	1.713672182	1.240915327	0.304307378	0.398423179	1.24710009	0.845552594	3.376466337	0.771657876	2.372861632	1.448817398	1.353310819	0.284555276	0.52937824	0.355213049	1.323155934	0.382742439	0.654925162	0.961526125	0.929187003	0.653454611	0.694862923	0.896411622	0.711959198	1.133245702	2.734805137	1.403077358	0.82731677	0.602447291	1.763745361	0.166250439	0.474900872	1.086589002	1.572356838	0.482958459	0.304977054	1.451018139	0.13753839	1.007332586	1.841733016	1.264781446	2.043263761	0.387700491	0.263967962	2.662395113	1.107128854	2.131852555
ABCA8	0.868123418	3.776182215	1.126095802	0.850662375	4.307508319	0.318465636	0.502288475	4.65104363	0.715734052	0.478492528	3.416554159	3.909513261	0.163751006	0.091326561	1.193153593	0.05191739	2.098809052	0.304688254	2.936448879	7.126510005	6.122691055	8.159671827	0.381804656	1.449057054	0.729544812	1.032779625	1.004636854	0.250969216	0.522082551	2.353289294	0.725048386	6.432854025	0.084838612	0.422990284	4.322645169	1.495389496	0.270528128	4.522928192	1.703379809	4.858806727	5.129121204	2.254193189	4.160003961	0.014537185	6.063587078	11.73511396	2.38076191	1.611945604	0.316652738
ABCA9	0.664523774	0.385219187	0.035035144	0.0758336	0.32157161	0.143653939	0.119774279	1.272239762	0.101858699	0.1611394	0.071441142	0.943214643	0.384586575	0.04057154	0.348005387	0.698812092	0.891639214	0.330152005	1.16321997	0.301387037	2.516672681	1.685490471	0.212603105	0.22370661	4.000353136	0.294476049	0.392685673	0.099159904	0.102180512	0.701324747	0.140043688	1.430713481	1.065447199	0.181445502	3.311936015	0.449183954	0.026149333	0.319389461	0.173403361	0.215429553	0.52699431	0.423907209	1.643904744	0.429215188	0.280223853	0.855748659	1.428124732	0.210291744	0.054697539
ABCA9-AS1	0.013189165	0.008754132	0.008923807	0.036055763	0.011771145	0.03991649	0.008320288	0.006647228	0.089940739	0.060309316	0.012131189	0.016810239	0	0	0.00594238	0	0	0.015174688	0.022083274	0.0096968	0.043397827	0.038881044	0.007556116	0.007122543	0.018535371	0	0	0	0	0.005716305	0.006585332	0.020090384	0.019938138	0	0.031090308	0.009371608	0.021798001	0	0	0.004637078	0.0061014	0.021715334	0.007106974	0.005466273	0.011420137	0.012109326	0.01479693	0	0.150873562
ABCB1	5.746214196	25.23488756	26.90277132	7.984308317	33.94999164	3.772094542	11.79182337	17.87947533	1.271965915	0.812693826	4.223225045	0.657932967	3.438625711	0.304573051	10.9066726	8.113779932	24.50068769	1.465261748	9.786073969	5.775216193	0.217904778	14.5668305	12.07075935	15.84942444	0.133636002	8.265298509	23.46545789	2.674708214	7.873422218	7.942395093	9.78063573	8.663248441	0.095833098	0.431103919	7.887031856	1.399607472	0.321801468	5.438430085	17.81098237	0.243578389	0.053416148	2.180696786	14.59966589	6.812411157	12.01527873	13.8597658	1.203989937	4.475283583	23.39536095
ABCB10	7.699949621	5.596597527	12.65460134	5.109529517	4.821218752	8.230571998	5.459524559	4.244964278	10.19736944	10.32051906	4.286876042	3.460278772	10.24704579	5.086475684	5.047267169	3.993463543	11.90604305	3.27819265	4.499155769	5.814355035	13.45309681	15.2727201	2.84533234	4.438418621	6.528259824	3.58086184	8.374529435	4.36986709	2.857611399	2.521997187	3.067331883	9.536528147	11.99024147	9.549410149	5.316369693	7.982986853	6.472681477	16.87405115	5.919777653	6.883566157	6.459699414	3.224067216	8.433035772	6.098336658	6.209860673	8.490242125	6.798591244	8.186854744	5.119240587
ABCB11	4.402149364	0.929916263	0.00777	8.147470406	5.41157315	0.034755476	1.864255022	4.047582545	4.614373747	2.071291118	1.950575564	0	1.197577473	0.038759959	8.419917612	1.166521219	19.85854801	0.281870353	13.99158261	5.8454048	5.050821208	21.08816353	0.258779751	1.529735816	28.34338043	1.103633684	15.74198416	2.878876559	8.391163307	6.307788751	2.412052016	27.6930332	0.015431316	0.467700883	26.8611332	1.427983022	0.004217694	26.65828351	1.152404378	0	0.060208533	0.655464986	5.420754358	0.447393922	11.3953283	27.61381184	0.064418783	5.652518379	0.686418619
ABCB4	6.788354295	1.85117077	10.63335134	22.90826231	57.07446413	6.826994565	6.496608618	21.2278088	3.400801692	4.972929885	18.58142357	0.419190485	4.208298806	0.71171273	34.43295231	2.245063016	35.83282689	25.67102084	10.31317483	6.973667322	40.5087208	10.26571875	8.188152196	18.19316431	120.8252414	35.54039621	9.897769711	3.501368629	19.23741793	36.52580763	6.763067369	37.65545752	1.153480076	6.020334009	47.45005032	4.152313738	1.617659497	38.45009664	6.394187057	1.970386993	12.35443914	2.160251712	11.10413944	4.952973022	35.95285227	12.300871	18.33709623	5.659910249	1.031473741
ABCB5	0.002130042	0.004241362	0.661505957	0.021628227	0.003802066	0.00214883	0	0.00644114	3.155358592	0.014609878	0	25.05800716	0	0.049297686	0.001919382	0.26335055	0	0	0	0.220809876	0	0.009418898	0.483242092	0.002300573	0	0.431183681	0.008161686	0.008899627	0.004803715	0.00184636	0	0	0.613946176	0.047318044	0.002008427	0.001513509	0	0	0	0.008986625	0	0.014028054	0.004591088	0	0	0	0.014338172	0.016608891	0.002634161
ABCB6	4.928503238	1.66201536	0.699734442	3.473723111	3.360667581	0.447133706	3.2740055	0.88206994	7.916858618	2.615663113	1.261340676	1.849239374	0.914129669	3.660433697	3.102949888	7.790678959	1.807128527	0.549175036	2.277080426	1.72957943	0.585849815	4.078952009	3.042755904	4.026063547	0.152615603	1.092183883	3.073638652	2.215896085	3.08413888	0.60748781	2.901506113	0.734768956	0.65666254	2.067791395	2.725398539	1.098233582	3.702281931	3.537547936	3.586478623	1.638211593	1.437023266	1.401282234	3.196663634	0.65313825	1.469500707	3.422437474	2.256766327	4.966179932	2.136272804
ABCB7	6.990856787	10.76958727	15.83861479	6.466329623	6.748809676	5.070043807	7.85698558	5.741727994	9.047674975	6.876023486	5.813331159	7.573239262	3.864205819	5.512292558	5.414068451	5.526085393	3.986289625	2.054739673	5.080008115	7.438719163	6.979488337	9.183895574	3.103655743	5.22729897	9.137272151	2.443506172	9.571283565	7.316074299	8.916055738	3.274480363	4.130289157	6.701439491	4.783922349	6.952748199	5.834258635	6.189173767	3.920802278	6.663224499	9.224607541	9.313267211	10.31937772	4.058963956	5.580769246	5.558113889	14.07237771	9.21629781	4.275316284	4.561982004	7.274277682
ABCB8	6.566264344	1.610695677	3.293831849	7.878640969	6.576578864	6.153307625	5.481292974	3.233766866	4.077005234	2.742730218	2.774034952	7.278819267	6.884047899	4.857503222	6.771372621	1.81314368	5.048039864	4.398237809	4.300088434	5.010808063	3.877774305	4.485927465	3.600907105	5.235137679	7.566730296	4.994386851	8.153317143	8.449286333	5.844282195	4.424888999	6.377783955	11.33502061	4.073949297	2.396151171	3.385433544	5.561601433	8.291279983	6.459466723	7.739191851	7.467066841	4.488495858	3.586294247	3.275336034	5.02439264	3.200292877	3.408938652	6.608463218	5.891551611	3.233496569
ABCB9	0.123134264	0.616411855	0.299123094	0.338355335	0.058257913	0.094287728	0.099203679	0.17196971	0.073151711	0.19672789	0.144641452	0.338462427	0.318413205	0.58155186	0.164429246	0.051667623	0.094606366	0.035844507	0.072035238	0.053445121	0.05125554	0.221951198	0.200583026	0.089729786	0.129263677	0.086453899	0.26717162	0.110022824	0.190706131	0.115736788	0.216293793	0.161199721	1.199088505	0.134179513	0.093722391	0.1180635	0.117690509	0.200277646	0.517352418	0.260794221	0.249812639	0.237745139	0.153486254	0.061485805	0.060374385	0.11305287	0.116507313	0.610204903	0.276115918
ABCC1	2.725351532	4.186249267	2.19269412	2.128687351	0.211406658	0.244215145	1.1724522	3.329590019	3.159621139	4.078634769	2.873049928	10.10892347	1.451946642	25.32132734	1.592644146	1.704320831	0.819196808	0.188676968	0.488135104	0.279408661	0.496769049	2.491986169	0.510015415	0.534167209	0.44629258	0.842283835	6.475591509	8.578252459	0.226008905	0.392602612	0.735618526	0.274908943	3.617563459	0.871502893	1.548720107	1.864374633	1.537265052	1.604343971	4.255031551	3.085961802	0.305859349	4.720020172	6.558700234	0.353853689	0.757302097	2.184362522	1.258657126	4.472914279	28.54024472
ABCC10	1.663681853	2.39307419	1.833719139	2.301665407	1.410789871	2.244370446	0.590932964	1.8466268	3.49848668	1.976218815	0.394897745	3.078064439	2.626732509	4.618956623	1.529918419	1.393308894	1.587951593	0.724115932	0.706607397	0.819621357	1.645471842	1.779843141	0.441625699	0.956401629	0.852486415	0.867908724	1.81100336	3.602955744	1.048020697	0.6956806	1.025553632	1.161818879	2.770676789	5.047473268	0.961457115	2.357336713	4.964333143	1.455819677	1.937314602	2.612419624	1.277451819	1.799339621	1.903364214	1.623698852	0.563963766	1.281104651	2.372790116	1.310086345	2.72262128
ABCC11	0.359247724	0.092126823	1.478660574	0.252962653	0.434784995	0.444783744	0.161387181	0.164598031	0.177026217	2.105241858	0.150195674	0.246283349	0.250813359	0.05905133	0.824010034	0.075827675	0.624350798	0.366360335	0.246070768	0.700324468	0.680588137	0.591701595	0.396036452	0.161670418	1.076032218	0.200337152	0.756048647	0.207523158	1.064899315	0.52372241	1.65511343	0.384162152	0.197482509	0.064777157	0.415721839	0.340352989	0.239893344	0.843777573	0.874939027	0.273661221	0.168708549	0.250932749	0.287437613	0.417345616	0.320488933	0.292353724	0.4396802	0.225476579	0.146407549
ABCC12	0	0	0.001789309	0.008262318	0	0	0	0	0	0.002015433	0	0.003370615	0	0	0.007149028	0	0.002190188	0.003042672	0	0	0.004350842	0	0	0	0.012388403	0	0	0.005524668	0	0.009169395	0.052816906	0	0	0.004196267	0.002493563	0.003758196	0	0.374248289	0	0.003719116	0	0	0.002850034	0	0	0	0	0	0.001635222
ABCC13	0	0.001220614	0.001244273	0.015800278	0	0.005565674	0	0	0	0.021022763	0.003382975	0.002343901	0.024529706	0.029261305	0.024856906	0	0	0	0	0.017576694	0	0.001355325	0	0	0	0	0	0	0.00207368	0	0.023873517	0	0	0	0	0.006533554	0.05268223	0	0.005010238	0.012931229	0.001701472	0.008074221	0	0	0	0	0	0.044811049	0.001137121
ABCC2	45.40599566	17.27700107	10.29481793	66.35610029	25.78120658	14.97304983	27.74386272	7.835910878	38.2359269	11.38604464	7.525678138	0.129043943	16.65473793	0.736843484	38.79987995	54.97461535	41.81559763	4.553977083	27.02823367	10.1793375	6.105900803	93.08320371	15.51985333	23.94820181	9.912656068	14.59031376	76.03159578	22.94572676	14.28512637	11.81228727	43.62036389	32.90111964	1.709117316	54.7579125	46.593377	3.985993456	11.72373584	46.08907751	21.81288293	22.39469203	82.24655692	4.459169983	43.07936967	15.45771173	51.45218082	83.54541007	18.6924495	29.32125997	8.077929256
ABCC3	7.693100924	17.22302266	16.48972136	14.95882863	23.81770121	5.093968	8.772131783	11.50670185	14.53037829	8.477931574	27.18721365	0.773753604	10.08468188	72.83826186	41.1666197	2.610714634	7.302147805	11.31240351	8.392700766	31.16628177	17.95766764	24.1314778	14.21037964	16.79744389	12.27281004	16.40874503	40.10840567	11.28129183	15.65907696	9.802779125	22.16625885	16.72019783	37.43870331	12.55855511	34.21362	20.98085475	27.10357185	2.010695879	14.32676293	4.948028737	1.527539465	2.958064887	18.40077168	6.172834712	11.62654675	8.49246141	19.62487063	19.94620517	25.23791011
ABCC4	0.559835256	10.68552766	3.08829444	0.26590738	0.357853952	0.814087426	0.028635242	1.387884117	3.444641742	0.839855495	1.108718382	1.195657572	3.712298892	1.710796865	3.017716756	0.307392291	0.501241846	0.258225882	0.553126846	2.137704834	2.09102151	0.537113098	0.413194616	1.288297572	3.919641858	0.727051683	2.951957668	2.994962222	0.344073813	0.111482201	0.078065535	1.339333221	0.46508722	0.19206978	0.035666974	2.632242355	0.244510808	1.230275026	1.593936234	0.234065999	0.030331425	0.935582169	1.92958115	0.403430393	0.076423927	4.366682677	0.673346411	1.428057911	4.493920348
ABCC5	2.497254954	2.958140807	1.251200975	1.704188205	0.582955133	1.721248166	1.337274912	1.158706983	3.4859996	1.820428343	1.509098291	5.348722563	1.42735559	4.370133927	0.849483511	1.590589197	0.648006197	0.575035939	0.85703216	1.004798197	1.426209012	1.742646263	0.554896728	0.995854883	0.783121175	0.964689445	2.152800265	3.92441209	0.75791078	0.758903053	0.784783235	0.679056492	0.611382787	1.154031014	1.199274476	1.68258897	0.84121371	0.452488199	1.967361684	0.946460865	1.892724527	2.905652534	2.039361737	1.477131196	0.464097173	2.030129906	1.218118025	1.8360186	3.571026306
ABCC5-AS1	0	0	0	0.032837871	0	0	0	0	0	0	0	0	0	0.060814057	0	0	0	0	0	0	0	0	0	0	0	0	0	0.043914633	0	0	0.041983246	0	0	0	0.039641801	0	0	0	0.057270547	0	0	0	0	0	0	0	0	0.08195549	0.051992387
ABCC6	15.12941486	11.51014972	8.138082996	12.86639394	20.40551129	10.47874307	8.053398529	13.87767832	16.2009936	27.45984051	22.07333967	0.335793372	10.79561542	2.886515579	8.654680727	12.91393686	21.62504522	15.63631294	20.36163177	12.88383931	8.535905822	35.85943632	10.49089646	6.231994167	43.0227561	14.43314024	20.1625521	2.858204113	36.52622355	17.97132451	11.33374919	33.88007512	14.46144962	13.16643922	24.29332292	6.376015845	8.490098858	39.69320276	9.849928011	27.32986812	32.25802603	12.96171888	15.76239197	18.07392588	23.13079396	29.31181746	32.10369998	12.3182875	6.406598411
ABCC6P1	3.948157803	5.111382572	4.133366205	5.750111242	4.872622802	11.20104871	2.298519069	3.898577053	5.215304599	14.78618256	4.218195827	0.036623882	4.885092168	1.005869103	3.065720805	6.394789961	5.026092675	3.801964894	3.377466528	2.099932408	5.78641904	13.36704438	2.054488457	1.849702173	7.764182879	6.680471806	4.828019414	1.170566228	7.569018859	4.876952739	3.00718003	11.75376257	7.546719825	9.191974884	6.789793522	2.829878613	7.028600551	6.896906425	3.381950172	3.636950618	8.273505334	5.197840426	5.239689566	8.441225778	4.224735182	7.365900673	8.110968765	3.075194056	2.068163522
ABCC6P2	4.30239859	2.673383634	1.12724165	3.646467205	5.032629039	10.5276499	3.718944864	0.793532153	6.434479073	9.013452174	6.803152812	0.070003643	3.063647859	1.11227046	3.249990828	5.866083817	2.911205194	6.78267713	1.594014603	1.790216613	2.439767785	3.211296215	1.573313937	1.186429148	8.473492699	4.548392755	3.226950118	1.262148133	7.308109086	1.174363622	3.309114018	3.011878697	10.12957374	6.507307506	2.364999637	2.549738599	15.33078844	3.937480454	3.99032671	7.041857559	5.826978503	1.949272159	1.46006412	3.156531653	2.124230373	1.126212277	2.957737276	2.409012011	1.007527504
ABCC8	0.136727155	0.20853382	0.015746345	0.006816596	0.015577924	1.661066992	0	0.014661561	0	0.022170362	0	0.007415553	0.035275558	0.084159907	0.023592424	0.025328798	0.002409271	0	0	0.008555159	0.497749637	0.019295679	0.02333277	0.009425968	0.013627609	0	0.09474744	0.288671652	0.059045717	0.005043302	0.072625194	0.002954178	0.325428769	0	0	0.372071351	0.048079096	0.002708448	0.003962804	0.341609956	0.008074588	0.009579352	0.006270243	0	0.017632301	0.005341824	0.01305483	0.107746441	0.026981886
ABCC9	3.54440468	0.201680005	3.051127659	1.847414171	2.09091136	0.238610042	1.047732732	2.239681132	0.304291232	5.056390386	0.117509277	5.584735098	0.314023818	0.097395141	0.345366696	0.378802257	4.646934185	1.926764245	4.552826305	1.340384607	0.360727097	6.000518492	0.284857849	1.333239497	5.441304995	1.000797741	0.80706	0.21099095	1.025944686	0.755742455	0.658579323	6.397464687	6.86748191	0.690343793	12.08700053	1.773860454	0.192124984	0.186455841	3.287813813	0.532937158	0.196472448	2.491942805	2.796473842	1.685790787	10.35956745	1.488410135	0.203375191	0.755549825	1.838279833
ABCD1	9.82862285	4.173878546	41.93949785	11.95184467	10.50134638	3.806352736	2.691700756	4.329068209	8.928419101	5.41727159	1.722353726	7.053152335	7.004044211	5.464487059	4.491248878	8.549456103	3.093950719	12.14430352	4.289622517	3.034276116	6.483376934	4.140169798	7.434857988	13.5787839	3.56990163	4.664698307	13.69872791	24.62465564	5.289305658	2.507436278	14.51293283	5.269568907	17.08785871	6.940429368	6.430119186	5.441377232	8.658315672	5.290950477	9.162692261	12.23042808	2.667737276	3.062633317	5.522049927	3.695099917	13.23740412	5.773599544	5.738083682	10.16091256	9.738218382
ABCD2	0.1106321	0.165743318	0.059883062	0.061722353	0.005642149	0.015943986	0.039880831	0.117887601	0.112750334	0.048179132	0.023258901	1.04747356	0.03832923	0.009144531	0.002848303	0.225675613	0.096859817	0.003636768	0.015877442	0.00697181	0.026001824	0.135114431	0	0.044381732	0.029614598	0.009694899	0.048446761	0.075938946	0.010692847	0.032879291	0.00946945	0.016049548	0.009556754	0.140437043	0.017882659	0.022460009	0.041792897	0.005885817	0.017223396	0.03111704	0.011698099	0.09020787	0.180545393	0.028821052	0.021895614	0.156714632	0.067378453	0.009242656	0.087952816
ABCD3	8.806008301	10.14584628	24.34540576	24.429747	10.62799455	5.235497916	7.924192185	16.6662074	16.44124848	16.89371363	11.72733778	3.913919617	8.045182467	11.8995695	8.471507266	14.27039785	19.88751048	6.824855985	10.75309185	8.128495369	11.07503126	13.16152281	7.298561293	8.171315769	11.96274661	5.972071749	16.61225429	9.798079351	8.974620089	8.515188405	9.807099849	10.33526754	16.44652863	25.7031607	20.6616291	8.32546252	3.782214569	23.15791123	17.22547859	9.821022143	18.28443233	5.535229705	12.01398077	16.04418413	12.3841889	20.97822732	6.281315393	11.62213109	10.05991501
ABCD4	2.399235246	4.098309666	2.558982166	4.339807942	2.538635573	8.08008867	3.28808422	4.075223137	3.814558142	2.438536014	7.238732677	6.568703137	4.891565021	2.615066846	5.888126779	5.380006582	3.780360876	1.904095471	4.472712939	4.076736554	2.256622645	3.035949288	2.388358376	3.526328825	3.12422494	2.575901071	5.061834304	5.625194516	5.316989749	1.787334502	2.537331629	4.135295471	4.79965935	5.052219355	3.619175686	4.697345998	3.401629966	2.208637918	1.742875529	2.490268075	2.633809211	2.66557026	2.614732632	7.671632902	2.332487189	2.314284254	4.525693878	2.406429651	2.893374285
ABCE1	6.558962122	7.15265023	5.966757579	6.860986995	5.137508295	6.362809539	4.217091347	7.398083807	11.82078288	10.72162941	1.956906992	5.238864832	5.674993328	12.25094072	4.177469464	3.386987112	8.322717151	2.610809385	5.643818656	3.047434254	6.979880606	3.671799456	3.811744142	8.35879577	5.829573844	3.050384959	6.313144567	7.863614177	3.119501956	4.23679015	5.657183807	4.822878598	5.661762849	8.784433897	5.890682974	5.273245805	3.349829112	8.90788584	10.87257344	6.28068379	8.494073808	7.268438314	9.001932569	6.741149381	4.662742728	9.015600868	5.052791344	5.714953218	16.94455143
ABCF1	21.60980334	15.52088528	21.07792049	26.21534436	17.39554293	19.55747678	17.45231533	17.91976912	21.58279465	20.96746547	25.12513287	17.91362742	14.71695986	31.7630486	17.03705192	31.19289605	31.44697384	8.100408388	12.9634629	14.83966334	20.73483964	28.99932272	9.615546573	11.41803621	13.91543413	10.64327108	21.45643892	19.70345582	16.53170863	10.89065404	10.75709533	22.69290942	14.39741035	29.35049696	15.19258201	31.89933211	24.58810977	19.68914336	22.70886726	22.67179613	16.50881244	12.51778825	16.78658449	18.04975959	12.33204401	21.58564302	13.24936984	20.00039213	35.07519338
ABCF2	11.00260399	4.428187778	15.63858972	7.52389598	8.905752519	7.879767568	8.602033388	7.225318855	10.91057197	6.283802253	3.685939616	10.14179356	9.159679418	16.00503464	6.439199362	5.388114156	7.452784291	3.799727657	9.448617765	6.756226003	6.746152139	12.06517548	3.951706197	10.61468658	8.576428896	6.01640606	9.928184991	21.49425785	5.288571152	5.187469583	8.503768839	9.813634534	9.520356261	5.613156201	6.349202958	9.229074084	7.575540437	6.450840944	17.69926435	6.078346389	6.283399358	10.40301851	7.218643562	6.878655871	5.454335128	8.644719217	5.868539534	7.94148333	23.15095473
ABCF3	11.462605	10.53378356	10.65596243	11.73040393	12.04846894	10.3870904	7.548820112	10.23724205	12.22827866	12.75295326	3.831330985	10.84985217	9.748501853	18.29513865	10.2300007	9.297746034	7.191239769	8.278030059	7.538742896	10.74098947	7.581972023	15.37182627	7.163566968	10.62161689	12.26132404	6.213765334	9.834042308	11.91773299	22.53289428	11.17348234	6.802874286	10.88270917	8.571497514	13.9402134	10.4689374	13.04189599	11.36960902	11.25022895	13.18491844	10.65626764	10.36361495	10.07953771	8.89661564	9.353867279	9.016907933	8.354632501	7.710842947	12.8997265	15.44924786
ABCG1	1.543020221	11.35341333	1.020034384	1.459329793	2.029748493	0.474463445	0.902277571	2.730771693	3.883130072	0.284780307	3.022194123	6.823759811	4.804610588	2.343810101	0.632798916	2.984251337	1.357946609	0.593005306	1.084122438	0.918922724	20.28220928	1.077835757	3.181666944	2.7103248	3.144825508	0.736075795	3.073456646	2.971121562	0.410462538	0.242931284	6.20524178	0.533216267	1.441435188	1.43632578	2.32362088	5.353812196	6.669157933	0.815771745	1.123367258	10.08889138	0.58714386	4.815830323	2.023960756	0.510003909	4.225740001	1.730193374	3.516440446	2.584034786	7.64478363
ABCG2	11.79488933	1.406466589	0.974163804	14.52417408	8.388749777	0.385689241	48.13376067	3.525718351	11.95610743	3.062447677	6.322206222	2.187584974	1.449973888	0.441240602	3.276472447	8.753908522	21.51402144	1.193269513	10.1467816	2.637397676	2.957595898	11.00974932	1.211659429	2.020698325	5.487203854	1.989695968	4.363606138	2.99083287	1.8665914	1.734558953	3.30605941	13.45633016	0.209046112	0.677634803	5.595242263	1.601040964	1.008292434	0.711897344	1.08591951	1.870383877	3.277602034	2.035722986	4.317472019	0.714719723	11.02285883	23.61139946	1.195505246	1.772008546	7.338465952
ABCG4	0.015721417	0.041739525	0.014891985	0.004911804	0.005612458	0.012688067	0	0.09825093	0.026389884	0.011981399	0	0.8576144	0.030502023	0.013644614	0.002833315	0	0.002604057	0.014470521	0.02105852	0.011558537	0.005172999	0	0.036027409	0.010188042	0.002945876	0.014465821	0.009035966	0.009852956	0.021273155	0.002725523	0.006279746	0.012772072	0.012675285	0.00997843	0.011859036	0.017873454	0.038108555	0.002927422	0.00428319	0.022109494	0.008727405	0.082830616	0.010165772	0.002606308	0.008167647	0.020207956	0.038803303	0.015323363	0.009721109
ABCG5	2.745650812	12.98892054	21.97335025	6.731710587	16.82204221	7.828353318	2.50114131	10.24748849	9.75929554	17.2609342	32.85954314	0.040534368	5.366844322	0.383357426	8.726241339	8.953130994	6.808573812	10.91618952	15.51326259	9.48521718	22.28061332	11.85981572	4.967984056	5.948108317	17.80813992	10.11197735	10.82516172	0.924603703	22.26985418	18.02444668	13.59784305	11.19050576	14.22000144	23.84400138	9.960716362	3.216401242	0.262806544	17.54853826	5.660793318	0.737968566	1.667387932	4.689305755	9.208269255	15.19742956	11.93281554	10.32188192	13.81993466	9.035824137	0.137654039
ABCG8	6.251985745	22.13322262	90.13371056	14.00245017	33.74299229	10.28547341	3.313909978	13.95366686	6.403848134	61.5517858	37.51082016	0	9.205038505	0.36388028	19.32780852	9.173370293	29.83526181	18.19149053	30.38820098	18.7886149	67.87420077	14.71718621	8.901473747	14.41602679	40.08040377	13.24135078	15.95395689	1.414281868	33.64716449	24.40945843	12.31649816	31.00060545	30.3332022	35.03245884	42.33954034	4.105907025	0.024456294	38.29319427	17.92002945	0.010405151	2.224778732	5.278768204	17.06367113	19.75404453	50.75164739	18.82350399	17.39830223	38.98519655	0.155547957
ABHD1	0.591959906	0.226132666	0.253567167	1.084387353	0.741162651	0.747550504	0.822091214	0.360587005	0.05808268	0.227191141	0.172351969	0.597072111	0.113610155	0.160165573	0.445152289	0.949238016	5.050673785	0.509581114	0.656011559	0.510359565	0.175161314	1.311941301	0.136630252	0.091993102	0.239398527	0.071840665	0.599689543	0.204625116	0.0576259	0.273172704	0.242405642	4.346335391	0.038627451	0.060817776	1.774873859	0.317733933	0.065692176	0.063439701	0.527915699	0.023956568	2.915757526	0.163607611	0.15604643	0.367125766	3.635870807	0.172041351	0.023889212	0.120375445	0.318630237
ABHD10	11.12185807	7.754550226	13.88868929	6.754807672	8.586311978	14.36075331	8.621950465	8.019822502	11.2093968	12.11218747	13.20737533	8.967742457	9.188761019	8.950234788	7.798739452	9.89950716	9.535317262	8.936289133	7.278269945	5.791968484	11.19986429	14.99838506	5.003169566	6.23171812	8.665035353	10.73007377	7.521509953	9.66735357	7.183176785	11.58120344	11.66678422	12.83195397	6.466024142	14.04358474	6.511201823	8.041807227	7.874627069	10.61000646	9.753490788	9.353390522	12.07758067	9.184462574	7.913301438	9.386663968	8.731528536	7.670442212	11.26939757	5.852723432	10.28327158
ABHD11	7.115292175	5.019992066	17.30436801	5.409512031	10.1712413	5.935361737	5.531992169	6.633753686	3.949298255	4.910550132	17.06650022	13.62514336	21.29839588	15.17673363	8.949837028	1.785037372	2.197314471	8.186442777	5.509627346	6.770200925	3.486329987	4.044014958	3.780269923	4.614685886	8.934145935	8.441385099	11.6514248	13.12778926	11.43268224	5.286570623	11.32892866	4.443816172	8.915776646	1.612891784	3.387009985	11.89887106	5.06829711	2.919293265	11.8751443	8.849526543	1.394738961	3.564609879	4.353945237	4.034271965	3.20726749	2.823472625	3.624084214	5.642146785	7.387768457
ABHD11-AS1	0.600721542	0.234541722	0.095635059	0	0.189224322	0.142592957	0.178334496	0.39180526	0	0	0	0.36030549	0.471339621	0.102228647	0.222892499	0.123067093	0.029265308	0.121968598	0	0.025979779	0	0.338554248	1.336132631	0.228993583	0	0.433525289	0.169248932	0.553654912	0.159383462	0.091891138	1.093896807	0.071768515	0.035612325	0	0.133276018	0.025108519	0.27254012	0.065798794	0.048135998	0.173931985	0.163469405	0.232719889	0.228493034	0.146453017	0	0.064886889	0.079288208	0.068883737	1.354690539
ABHD12	27.44046291	26.02982193	24.25829709	26.71476202	27.68750805	33.959205	12.9865895	11.96917859	28.5048406	13.01119113	21.12443684	20.16221293	23.12881852	18.46555245	23.93382381	30.280319	9.191303692	14.92562706	10.02277312	18.80049524	18.35326865	15.15476264	15.64825658	24.74332762	25.00857033	29.48882251	18.77250521	32.43458696	48.82530374	11.58391099	10.62314485	14.02631808	18.35333989	13.08430566	9.580656711	25.39387271	44.99660883	22.51769423	20.23303799	26.61374588	7.326003668	12.25739522	16.57104246	11.34415075	9.968024741	27.39538093	18.17323187	21.46605259	33.87437471
ABHD12B	0.048806439	0.050064419	0.180122737	0.103966887	0.035639234	2.246994185	0.027990169	0.08497503	0.200160646	0.219792895	0.048972442	0.050895988	0.279772327	0.006418045	0.107949672	0.154526188	0.040420895	0.09699303	0.014858008	0.11417306	0.211691356	0.183118866	0.116929372	0.067090379	0.054040644	0.040825908	0.131758237	0.143671207	0.245154287	0.049998373	0.115198854	0.175723046	0.21463558	0.901166283	0.06693791	0.094580694	0.087996431	0.095011444	0.060440789	0.003119906	1.403953528	0.019480603	0.062162034	0.080911667	0.065311159	0.069252591	0.124445376	0.060544526	0.063101022
ABHD13	1.414746695	2.83422009	2.114380435	2.178292605	2.030776124	2.489259508	1.272312062	3.820151331	2.685585319	3.031876297	3.078181279	2.900128455	2.15447753	1.848733647	1.997120609	2.129097592	2.352529415	1.942220825	1.756484921	2.140017345	3.64629547	6.092571384	0.804164433	1.524021361	2.924350025	1.710751862	2.487521757	1.882883066	2.045127485	1.613758491	0.918479859	2.948371076	2.870187957	2.02213218	3.148589738	3.963270076	1.107023744	1.898377783	1.469293163	1.018176597	2.238532516	1.978598618	3.252365903	2.519902763	2.098156067	2.801319445	2.279276044	1.508538344	4.682285584
ABHD14A	7.246996739	3.285615876	4.028134208	6.897402855	13.4019041	15.07353862	7.856654472	5.290584263	3.653606146	11.59574249	13.13305797	9.120403177	8.34529521	2.674667674	7.165365847	10.87249634	4.731454453	10.990099	6.080886754	6.029122203	3.00116593	3.04935375	5.358424098	8.068990452	2.726757273	5.658571509	6.807052562	9.111418326	14.92239389	3.370913169	7.352752971	6.753061168	6.025012381	3.986573662	5.801205762	10.34000053	8.103607003	2.632477471	7.014293363	3.982212822	5.684693244	4.368635755	2.841653901	5.477835525	4.042118709	2.200123959	4.297767636	6.788726867	6.060217811
ABHD14A-ACY1	0.091117381	0.483823588	0.209610483	0.377195452	0.601775316	0.248186863	0.126457618	0.137767183	0.391932149	0.319429425	0.050285012	0.127746944	0.187830938	0.118621133	0.279160054	0.015866783	0.181109519	0.356436882	0.183074832	0.234466302	0.074953501	0.161165878	0.146164064	0.039364886	0.213419435	0.11178702	0.253122572	0.256973657	0.19521528	0.102676881	0.318463488	0.481154169	0.247936826	0.231329885	0.249153479	0.110064422	0.09035493	0.093316311	0.856438161	0.16017634	0.059012153	0.220029987	0.225853327	0.249240837	0.331363412	0.167314622	0.061334778	0.14209658	0.185925642
ABHD14B	55.34832332	34.07037189	27.7077699	35.83001291	60.55980452	38.83950651	27.60861724	39.66868533	25.82360524	19.36262606	60.23191025	33.47130859	60.57999873	14.41879925	46.37255929	51.07451759	66.9888168	44.48238369	47.35454578	42.66923446	15.84535513	27.85911024	64.51917066	40.14718973	40.89786681	57.31040422	24.61259631	18.84325346	51.12200582	46.13313032	46.93616702	62.16697327	20.57576726	9.51191382	62.82815297	40.26759818	27.42987531	21.49397422	16.95206387	24.58480308	38.04463129	39.81453722	18.72891111	29.02238262	50.9546585	29.22551888	22.94720137	24.4594359	23.1540227
ABHD15	2.217703698	6.117425311	6.603691348	4.06033144	9.156571255	9.807414142	1.01810032	5.140331908	4.883641923	18.78383899	6.200212912	5.373286331	2.010231514	5.947333682	9.259789815	7.197883158	8.533265076	4.124182063	7.389658624	0.928241868	5.328375965	9.191599919	2.169964339	1.209483924	12.86259448	0.926008568	0.883411577	3.16508113	8.343937201	4.296729322	1.337526386	16.1491747	6.793546745	10.23459246	13.20901875	5.854632708	7.759914388	8.770070608	5.69800491	4.647354181	13.4944722	1.211089331	5.282883616	13.08624572	4.943215347	8.411649474	11.39326519	6.473958967	5.586967051
ABHD16A	1.329396661	2.11453509	1.75396955	1.768904077	1.533933547	0.953154773	0.299514354	1.373509734	1.957559216	1.396689015	0.358093539	1.42812152	1.1572031	1.943575073	1.351937965	1.546058133	1.954257331	0.382381687	1.216281651	1.050689059	1.421636725	2.333904151	0.56033161	0.94354399	1.459026321	0.291243813	1.67824193	1.591934513	0.653153656	0.744908992	0.787036759	1.629644723	1.11966591	1.145119135	1.701170645	1.825116639	0.748067363	1.113937294	2.451215277	1.522364067	1.972355005	1.011011854	1.504323748	1.660783559	1.632078692	2.371363476	1.134567864	1.379034823	1.591182386
ABHD16B	0	0	0	0	0	0	0	0	0	0	0	0	0	0	0	0	0	0	0	0	0	0	0	0	0	0	0	0	0	0	0	0	0	0	0	0	0	0	0	0	0	0	0	0	0	0	0	0	0
ABHD17A	3.292188667	2.617911983	3.731332919	2.373238243	3.537345109	7.41686614	3.0271402	3.674599437	3.19107223	4.949460491	0.697202497	7.728931324	4.315365539	6.063029682	1.6526089	3.372607668	1.758292478	4.567534256	2.161887423	2.524350858	2.430744856	3.83001079	2.830078852	4.058770444	2.169645827	1.576198801	2.513706428	7.910943165	3.201637029	2.864866009	1.687085025	2.442993716	6.658420022	4.795799356	2.807425985	4.929596903	4.483793293	2.885704218	1.710737202	2.590486882	1.468013307	5.506806863	3.866441575	3.314623729	2.108065455	2.049501919	4.561932743	1.906516461	4.589706552
ABHD17B	3.43845401	4.586570768	8.656605004	2.524321164	4.490160783	5.06200177	2.707200824	6.05189803	4.970601249	4.189703864	1.814225681	6.752074963	3.078615649	1.706102492	1.236954907	3.075013687	5.921640648	2.131379609	3.704228542	2.905222329	3.310862576	7.307638911	1.282726734	5.829701454	3.989395624	2.166454357	2.891634311	4.774866652	3.764525327	2.137190978	2.089457504	5.650406279	7.138760774	4.652396564	6.132408362	6.136423533	2.349479255	2.512651127	5.037930753	7.15500077	4.500684519	6.47313634	4.143685258	3.021376717	5.660262356	5.041310008	1.928801551	3.682637692	3.864919747
ABHD17C	5.012355308	4.990326168	3.943107049	2.29294712	1.659351745	1.228493165	2.112577879	1.824771351	3.330807858	1.909975137	3.740232561	0.706753077	2.557759063	16.12067125	1.690064004	1.562005407	1.67037371	0.556677191	1.101393401	1.227044929	2.692142952	2.536151938	1.333018103	2.48369963	0.646855655	2.084256195	2.489261221	5.479763998	0.931780237	1.441984009	2.632952613	2.859699304	6.158192847	0.845371369	1.635194215	9.88503066	1.59331147	1.204624068	4.783977608	1.796660068	0.915428668	5.394327674	2.91182148	1.779967436	2.15590908	2.410797504	1.201521306	3.915775483	10.06773738
ABHD18	1.373046702	2.151330418	1.220860868	1.414107695	0.978713319	1.339189728	0.68220981	1.757567686	1.271585525	2.01178938	0.849388817	1.231205658	1.576549539	1.344579958	0.859507462	0.772302412	1.338404275	1.027535173	1.307152234	0.533772183	1.224429127	0.904458969	0.591707592	1.279555885	1.744616917	0.708093531	1.289087062	1.037571993	1.027607128	1.284975319	0.940370387	1.82003009	2.283819347	1.696680503	1.824542726	0.951880151	0.568989057	2.720730952	0.92691644	2.800313767	1.897111429	1.400406539	2.13120532	1.392438553	1.033697487	1.302466103	2.055031621	1.074770942	1.585307246
ABHD2	10.39544589	38.92956369	17.16222673	17.14873614	21.12764091	4.22062057	5.057295667	33.92907192	18.93267777	34.70824931	13.88128167	16.07723499	7.345119401	10.77459305	23.57979486	4.829238371	20.7389161	14.58975518	10.12933846	9.48417372	26.8957768	32.93216869	7.877446765	17.74528716	67.57278936	12.66241668	26.16410166	12.68408685	7.436405551	31.43593604	11.97206346	12.45729376	11.21803734	16.16841599	22.5853765	11.98447436	14.68166832	35.45401191	5.366784508	55.65379181	7.851006507	9.797383581	37.70128429	11.06094161	27.62888894	36.4396303	30.97425079	26.06070513	20.22410893
ABHD3	6.936908529	19.90392175	13.73832889	7.418282642	5.896855704	11.17599242	1.669527035	6.687285124	17.44553698	8.49790169	3.306540913	5.255355967	9.64386421	7.310097529	5.274154923	3.043500504	4.275134584	4.099720482	4.529473741	7.14874727	20.89347905	4.3069483	4.60549277	8.78488827	4.34125047	5.56840693	10.4088326	5.415521118	4.975403358	4.079158315	4.812043536	3.210350675	13.28116235	24.23588521	3.615348552	13.02859526	6.468837214	6.748596148	16.22297781	3.740909243	9.480940938	2.354649812	10.05547286	10.33956957	6.248928605	6.667506858	9.636949587	17.32575858	5.492919517
ABHD4	13.40035334	26.74723013	7.601471599	11.96128729	7.467200873	8.904842552	7.493860908	7.63266752	13.10814455	8.706101689	8.751684213	10.87376739	9.634405049	8.570553374	8.752892209	18.69482875	7.482930628	2.552889662	5.921518714	5.691831188	6.958233709	23.84356111	7.110899654	19.09873998	7.96588304	9.673312608	29.30684572	50.71566053	9.467201399	4.757974103	24.32482472	6.321889258	4.994772981	4.843007652	21.36481691	8.010456465	10.32354041	14.28936396	10.5591692	14.55981047	8.09065111	10.00787008	14.23792303	4.260724875	8.184183898	13.14389963	10.44108813	9.703721354	18.65678479
ABHD5	3.381615337	2.500309397	3.478273025	4.428019193	5.220551096	1.574029344	1.247020269	3.746966251	3.058608936	8.157823643	0.766154195	3.501903566	3.067868164	1.879273214	2.935146081	1.699466539	3.109503515	2.431681631	2.955900539	4.250298337	2.495375028	3.403883978	2.763556682	6.425175875	9.784244956	1.601528793	4.596997358	4.545136791	3.743049246	2.171493035	1.632568564	4.021095792	2.606121633	0.877861177	3.329211389	4.31535646	1.849256641	2.396013699	3.200831387	2.740627272	2.335035736	2.79748088	3.979322876	1.401516588	2.928048326	4.582933174	1.966657513	5.059110869	3.605390142
ABHD6	14.41064155	4.270097036	8.382323656	15.96310302	17.48018328	4.334166354	6.668239361	12.32717263	6.115418949	4.526125372	3.880898872	3.928298622	8.327449674	0.365562122	7.628880162	9.700869024	15.31538594	7.831750146	15.92312355	5.788184652	1.79870025	8.737699317	5.596263206	13.27984129	11.89536304	8.821285358	7.467909901	7.970964674	4.125895589	12.71999683	4.142116915	21.08902526	7.751559886	6.259216893	14.6912579	4.059898456	6.398352025	2.537057747	6.645745154	6.312395576	11.91474702	4.824285235	12.64096804	10.9568239	15.80772609	11.17782885	3.494800639	7.807373671	3.536387757
ABHD8	10.79571921	6.081804806	10.63061574	18.66931033	9.993355983	14.32923718	7.485812391	7.257600143	4.343201672	16.72016655	2.133662079	11.28065949	7.4325857	7.962871482	9.15720766	9.119939807	4.921179969	21.25929219	4.601115105	10.90205556	4.84396329	6.739857359	10.77502203	18.6945802	2.984194712	6.553931344	7.170671374	12.89810516	18.7127723	9.821956821	7.020738603	9.676474234	4.235095058	4.063110542	11.72726434	7.170106751	3.008124136	3.530358349	7.01273964	6.988895231	6.480045565	5.856327549	5.730729352	11.54444732	2.904745519	4.570914347	1.921860058	11.4789604	8.909695468
ABI1	9.746708272	11.19474643	30.15504008	9.931392901	6.971556967	8.351880417	6.800366181	11.30408589	18.67069955	5.621791926	4.058915249	8.990787977	11.91520719	13.42241776	9.305093747	9.743920218	9.179357213	4.754519855	7.553102758	6.437256986	12.87443133	10.21841849	3.556569777	7.618841263	9.000289205	7.376790458	9.739638065	18.42796664	7.970079958	5.997105836	6.152586025	6.959300033	12.06528354	12.92143033	11.07233646	12.86127616	8.962089452	5.762401888	9.539144197	5.726077058	6.422743154	9.692634392	10.52416811	5.207810949	6.249614652	9.845731683	6.576635418	6.005231237	17.56280167
ABI2	0.689628639	1.804001914	0.56953094	0.5670321	0.497063607	2.090544391	0.368937085	1.09977708	1.042697319	1.279790427	0.837972896	2.094006371	1.034030323	7.62219263	0.578016232	0.556294275	0.22677697	0.290736	0.465550931	0.596495985	0.721627676	0.567419343	0.262425339	0.9246606	0.614440143	0.373265441	0.811193571	1.083161727	0.507938717	0.402184718	0.405938818	0.387062728	2.114841846	0.761700073	0.670175978	1.602767437	0.804538794	0.415453769	1.003892725	0.792753355	1.189314016	1.234699154	1.150339173	1.239945023	0.283197966	0.720847702	1.085637756	0.738890341	2.235056488
ABI3	8.076591206	5.621839009	1.988126713	1.711914693	1.332737101	1.384968926	5.996570049	7.129504082	6.990914955	1.168636237	3.411600563	13.79356804	4.419803408	2.461978832	1.634977156	4.333905883	0.970759804	1.70885157	1.693740366	2.63844962	1.624635452	0.846109923	1.122280192	6.303943459	1.572060073	2.967203469	4.591304548	12.63766931	3.313371906	0.814224325	1.082316466	1.084329926	0.946655644	2.687961895	1.461016636	5.06000036	5.829397275	1.076356813	1.924812725	3.336374025	1.567309512	8.327600736	5.623942949	1.736899387	1.049690107	2.307156916	4.062197039	2.394495163	14.5800224
ABI3BP	0.14009733	1.449654994	0.25034293	0.228671591	0.046487338	0.264546434	0.05438731	1.435693509	0.052761738	0.035589711	0.251110531	2.07634326	0.655569487	0.176669875	0.221732296	0.078192109	0.058013447	0.097126023	0.021051327	0.158462924	0.112289603	0.050301332	0.016464047	0.43648121	0.09423582	0.308498775	0.560898794	0.799223913	0.15594985	0.147906395	0.093267208	0.036479169	0.076025729	0.524401121	0.032177818	0.569202662	0.298827335	0.312709096	0.166375687	0.074515119	0.051515645	0.559901412	3.437760738	0.528527566	0.043545905	0.031332246	0.892674863	0.26784843	1.423794811
ABL1	3.892663429	9.056516902	11.71065469	4.792555416	4.208793938	5.229658029	1.882869592	9.07938713	4.228905793	11.84734676	1.294612045	25.13931664	5.588852411	8.552902086	3.836082801	4.097745926	3.879555781	2.801429795	4.797517402	3.249980893	4.776042836	9.956452686	1.889932085	7.360085814	5.112909404	2.283778892	6.004130147	13.16947074	2.936899317	4.234810993	5.703741096	5.768377268	17.24998387	13.350473	9.147882368	11.65313717	4.088213464	2.916314504	8.645151539	7.911102274	5.243898475	9.714497949	9.416162965	5.614723042	5.389072917	6.020057954	5.953324022	8.114912459	11.90858461
ABL2	1.099151775	1.470941225	2.058978022	0.638947637	0.870800138	1.467458676	0.874480697	1.427261228	1.421534518	1.8317679	1.020559044	1.389548821	2.602534749	4.107120909	1.089624606	2.268845872	1.059352479	0.804291682	0.804381218	0.801545838	2.796920687	3.74228944	0.870854246	1.429720062	0.985202197	0.85991345	1.729671235	3.083879158	0.382390464	0.862516545	2.462567422	1.132802432	2.994916764	3.204966753	1.896084334	2.650559552	1.630588691	1.172898115	1.695838058	2.072879263	2.127477178	1.911736745	2.510165832	1.637251269	1.684515482	1.681024158	1.331589742	1.854155648	3.045064749
ABLIM1	4.230807713	10.34822977	7.268603582	9.802881273	6.270051708	6.095881398	5.907531179	8.414396935	6.729200099	4.195583853	2.553866626	9.358999898	3.68662499	12.31196007	5.887772282	4.911562662	13.00977079	2.645301313	6.247702988	4.837623755	3.539433266	16.83868039	2.238450693	4.120770959	5.554614949	4.466373314	6.704911936	6.169816812	5.351835389	7.052447007	5.463610615	5.712282326	3.742422083	6.412151071	13.9887364	3.01898968	5.49131048	3.150463036	4.568711347	3.31346511	4.232285993	5.722631806	9.749830847	3.420831497	14.57553019	7.015060899	4.136979327	6.981842273	8.484279588
ABLIM2	2.095973908	4.893992772	0.322003512	1.191544053	0.602208203	0.351862087	0.098704562	0.94956792	0.109433599	0.392507398	0.395762746	3.28215131	1.241142153	5.856185533	1.474523658	0.340575819	0.661408531	0.13126394	0.109156868	0.138999761	1.340712323	0.403594102	0.664823324	0.683005823	0.641337928	0.964789065	1.021067142	4.661245323	0.290376168	0.652702038	0.436184344	0.423705938	1.018386512	0.372407078	0.079912732	1.58889728	1.109791761	0.342939092	2.37560578	0.992475797	0.8414364	1.903463251	0.927419567	0.372870495	0.21732999	0.137668761	0.413245054	0.880069732	11.38800032
ABLIM3	7.646959024	7.647767652	4.01063655	4.757778	13.9394552	1.858395748	7.71982266	12.99247441	18.22977412	1.272881325	18.83145049	5.791505567	3.706428557	2.996268583	17.51195961	1.824901875	6.380582359	3.774223305	14.88279715	19.67741156	15.49481106	2.75148633	13.68388109	10.37260109	3.740741422	10.96115439	12.7864488	19.44714985	5.388473573	61.33632337	8.622783524	1.155676731	3.905575361	7.482985466	2.846056321	7.118718562	9.312578689	18.87874397	4.134006086	14.97213407	8.433528017	7.219309152	10.74110173	3.884140765	2.597002455	14.07683569	13.77497907	16.64367411	3.675383245
ABO	0.037238529	0.024716578	0.062989097	0.05090025	0.041543583	0.009391746	0.007830552	0.26900665	0.026045162	0.510835281	0.017125711	0.296639612	0.248354588	0.04039914	0.005592608	0	0.012850206	0.017851872	0.098721341	0.020533593	5.324959082	0.006861091	0	0.046923142	0.325628213	0.028553719	0.071343459	0.016207084	0.03499212	0.03496896	0.003098858	0.107144497	0.118842264	0.216657876	0.049742536	0.013229984	0.051287396	0.011556729	0	0.024002755	0.022969072	0.558615634	0.040131921	0.01028905	0.032243825	0.022793128	0.153185716	0.0151232	0.067158879
ABR	1.776606052	3.320757432	2.104449106	0.503763622	0.19688444	0.688030196	0.560910652	2.737955198	1.994611988	0.36319593	0.356248131	38.406322	2.887387457	8.691242263	0.458267174	0.791753702	0.412818543	0.309999614	0.55827739	0.550947035	0.734184557	0.482779598	0.401340843	1.134935144	0.362876834	0.748922433	1.561513286	4.302478846	0.537383209	0.30653923	0.272423186	0.35740831	1.313577449	1.394824965	0.51445977	1.790057897	1.495484229	0.633408218	0.747828427	0.991108646	0.411324707	2.813269224	3.048915499	0.558345091	0.3295347	0.521040225	2.592072301	1.838311554	2.811425408
ABRA	0	0.014251283	0	0.005590186	0.012775217	0.007220224	0	0	0	0	0	0.748009892	0.008678684	0.010352738	0	0	0.041491939	0	0	0	0	0	0	0	0	0	0	0.007475849	0	0.006203903	0.021441172	0	0	0.011356576	0.006748459	0	0	0.006663471	0.009749505	0	0	0.054991161	0.007713195	0	0	0	0	0.006975885	0.008850973
ABRACL	18.56759613	13.31645805	27.33811843	4.953975946	3.548902156	6.299043858	11.52665017	16.77799171	8.688275414	6.186144308	3.173822342	13.57090629	6.256390734	2.566961325	5.670862803	5.722619811	7.008309536	3.724311139	7.510797556	7.755743316	0.838030114	48.83892427	5.610542385	9.246188395	1.031441902	26.55938489	3.195250595	44.55593268	21.51138813	21.59257956	7.613521777	5.189401924	0.778307367	2.894081438	3.578960856	5.265632994	3.512263459	4.528272976	17.14556099	1.247837757	1.261820338	9.540933632	17.88529221	2.38352285	10.8129667	10.00215178	3.631598148	3.058954529	33.43714923
ABT1	12.68384838	11.25012891	10.22409802	11.21779087	13.92791107	15.13632213	7.74421632	7.332733458	12.00917786	15.49077532	6.666518276	7.78056431	12.56702236	9.797414651	8.272320975	16.46344743	13.42839979	5.708080753	6.974577901	8.189735386	9.713262106	11.99895174	6.787795959	9.185834142	8.200042211	6.347088068	8.063824922	8.373875652	11.46004381	6.404335556	9.554626639	12.16750122	8.193950417	18.93792808	9.04697402	18.6997417	15.2865658	8.509731872	6.985938647	12.59074456	8.363779904	6.994144118	6.103297644	12.04335452	7.092083421	7.2008605	9.17412156	6.738553276	16.23974905
ABTB1	4.046814947	4.067340223	1.904940261	3.959817876	7.048875254	2.303285546	3.657408791	4.221341234	2.543323426	6.114446597	6.164336775	8.149589858	4.64274997	10.9281742	2.85196553	2.691464709	2.24408606	5.154100574	2.018775415	3.465632334	3.703495285	8.845745653	4.765465312	6.036693901	4.719792502	2.719438778	4.546187618	5.375918062	5.752851309	4.577998852	4.130799132	4.435175199	2.691999889	1.577343265	3.235232519	4.613981245	6.066419006	1.18225954	3.035879205	1.030450941	3.115196761	4.790381274	3.860153655	2.825473826	1.799214871	1.648711594	2.734147281	4.228771352	7.479107891
ABTB2	2.16090924	3.042241472	6.894551213	8.906729388	8.414984048	2.055970796	1.27564928	4.576134741	2.142264341	2.925036178	1.210777074	3.699199158	4.639640344	2.431779614	6.98489553	2.782484356	9.788830509	2.905908591	6.910936866	4.31141035	2.870208156	6.817346893	0.876816431	4.864812799	9.565550924	2.687586544	5.659237779	4.211963419	3.366619073	3.051975759	4.090069823	7.303936503	4.30759467	4.699711054	8.953921306	4.772547254	1.904735304	4.241541336	2.797792337	2.629110541	2.006640363	0.818193149	6.007901084	2.898762557	8.236151145	6.709158222	2.348703901	4.382435122	2.083929745
ACAA1	19.16838878	15.0912448	13.25848336	46.32208696	59.18290239	23.31244341	20.70804561	41.35588079	21.56261509	11.53992788	3.042255022	9.011338677	13.54640418	8.946675414	19.09291895	12.60651429	32.38891174	35.13385621	27.95964388	32.98176405	4.104059662	21.91425018	11.20101218	11.84099199	40.75315775	16.65536927	16.99829955	15.32668883	42.43106919	37.98621356	15.08764791	41.94040536	9.944228119	72.27003099	32.92192401	11.32516449	19.0501829	51.14677455	19.45886526	28.07703244	25.62415361	8.238696703	15.68469947	16.46145924	40.91682852	41.87280816	33.93858884	13.06029246	9.175902762
ACAA2	87.98369019	51.13437735	47.10678114	64.47938038	28.85327678	19.34265585	23.34242795	76.29150395	19.82579746	19.40897937	24.85135791	14.69626565	13.10512034	22.03803328	102.5567161	11.83336683	72.83159935	60.98247137	43.01908435	38.39972119	50.60415889	11.64663375	20.77984161	47.08554133	111.5699716	44.88659894	59.51713455	15.33733265	76.26715466	71.66269524	21.47980256	37.53600892	38.99895058	37.94950338	54.47105404	46.50387753	11.96350106	22.42974755	30.43449697	40.5093492	283.2045948	10.45876766	45.86398487	24.76758444	29.88130045	33.65127216	46.32760596	56.50757539	15.8820906
ACACA	3.615233383	5.3826676	6.694134318	4.979738932	2.644820116	2.922284136	1.864677174	1.543201446	12.48052214	7.307906855	1.845958874	1.806409358	2.880274837	1.534844308	2.410825597	2.412580492	10.28536525	1.25569147	2.327359447	4.065499824	4.429060475	4.675241482	3.532728402	4.132235679	6.410652568	1.534235598	5.583106964	2.827828214	0.671737332	1.734402841	3.764559076	8.517032559	4.023831366	3.723312112	6.833362029	2.406178993	3.159928132	0.976602205	9.275415967	2.754213445	7.761207652	1.840183141	2.96988247	5.583750946	4.462527526	5.584956431	1.902971851	3.33901839	7.416743244
ACACB	2.668462168	4.790152057	7.778393956	3.878642698	6.974843725	2.398525599	1.210867255	3.835278814	1.510297543	20.55512717	13.1460356	9.479033833	2.749500324	2.74108092	5.797628508	0.416620925	5.414075852	9.62969199	4.681890086	9.116790605	1.514084497	4.151653762	0.954800353	4.428124928	9.51507503	2.576673468	6.393724095	2.115683175	6.609650284	5.991834337	2.410871639	5.052444107	4.216823385	5.00856711	3.808124455	3.783477267	1.58465431	8.075941155	6.340451702	9.877938935	1.223758676	2.015830745	6.555883369	4.773102221	2.2493419	3.538314956	6.748517024	3.758914979	1.006981964
ACAD10	4.69818396	5.970012533	5.807878263	7.323690903	2.561551955	5.601575342	2.334282941	5.260889245	3.411826566	4.122307068	2.2825	10.43972147	9.466460543	4.653034562	12.02618356	2.841125993	5.079482216	2.70272908	5.21962452	7.184242205	2.139411778	3.203795156	6.794785457	2.539544219	4.151437434	4.580958476	9.665097582	2.993344486	5.663680869	2.547208759	8.272020464	7.199102909	4.650297377	3.888587756	4.81297887	4.739209706	2.960445636	9.543786792	5.984903646	5.255017863	4.696124029	2.895904693	3.3072774	3.58689364	5.595451713	6.741915633	5.335294729	3.059992818	3.679097416
ACAD11	0.215457116	0.433633499	0.15753491	0.602575511	0.238814834	0.063103792	0.201687075	0.441360019	0.240623973	0.511142887	0.15342512	0.106300915	0.075850533	0.045240771	0.156571346	0.054462719	0.546829029	0.071968781	0.453847478	0.293817835	0.245843257	0.494295994	0.035836287	0.078819963	0.940935221	0.021317158	0.16977392	0.054448262	0.231195908	0.289180147	0.111047684	0.451709062	0.115573732	1.146946125	0.629126693	0.12593201	0.065091787	0.799152673	0.340837476	0.285898675	0.144685117	0.06865934	0.374512727	0.495452053	0.529585219	0.539210737	0.288506229	0.08806532	0.070909956
ACAD8	3.435635837	4.173966464	1.8949779	4.259200948	3.375335659	1.713560271	1.456456389	3.814910415	3.713973321	4.815617044	1.34491496	4.9498938	4.302692723	4.10691548	4.817146405	1.861805776	2.945507929	1.011927927	2.82100436	2.95228642	2.02579651	2.280846885	1.618719417	3.90661648	5.636838644	0.61538957	4.415316322	2.575213069	2.113685971	4.426606431	3.375923517	4.521596539	3.323949392	4.448440791	2.956994296	4.095362493	2.637687761	3.933096748	4.421734897	7.030997368	4.333201599	3.363798278	3.234574648	4.811661405	2.189469876	2.899477977	6.500129965	2.397632203	3.968333103
ACAD9	14.11278722	10.25943055	13.07901708	12.93082808	8.760294568	11.14340723	8.877076608	9.457606217	14.01242213	11.40487677	8.609107057	12.77183873	13.58221014	14.69923672	14.02282213	8.514496497	9.52931711	7.717593337	9.392383415	11.10957057	8.981504666	18.16893551	7.074931342	11.95984742	14.34083116	8.952016674	13.72852526	14.87459753	9.043639358	12.45442406	12.24547574	11.65680249	8.578759759	15.05437899	9.517284459	13.27230378	9.820838217	9.32105984	11.35973945	8.84377734	11.00409393	9.418459479	9.429100089	13.2732532	7.461345539	9.342497405	10.07656556	12.42744115	15.0662752
ACADL	0.580332273	0.026873569	2.894678824	0.758979622	3.55329861	0.027230277	0.034055664	3.78186791	0.004719683	2.039951485	0.993080228	0.005733814	0.272755801	0.36441259	2.82548444	0.156676792	4.50072788	1.790876361	0.082856364	2.725369468	0.007401295	4.933448218	0.350515536	1.710320313	1.5510563	5.636496398	2.766646614	0.347730149	3.586455163	4.207620354	3.355814846	7.775462848	0	0.256980426	3.635260738	0.332442974	0.069394199	0.678524726	1.219511167	0.015816637	0.00832452	0.409848236	1.885966798	0.018644943	4.125124008	0.223040355	0.555180266	0.705952215	0.442291162
ACADM	16.49402521	17.88952638	19.73131421	28.41272929	17.47644662	6.720680618	6.215514607	34.4356856	14.39785194	20.08845771	9.585643059	8.969086903	6.543569625	11.81898238	26.73144196	8.815442769	40.39662401	8.518574526	16.8972367	24.5744046	15.69430725	13.57475178	9.329031268	16.6435198	49.15217633	7.358871974	27.1574367	10.94173976	21.28568963	16.23412663	10.55108411	30.02884412	7.262323266	17.4131237	27.68004677	7.375825531	5.623243181	54.26374095	30.08891339	16.88249378	40.17848989	8.267127114	22.40053406	9.762754683	21.24232693	41.84646794	15.54002462	10.43098227	9.64824027
ACADS	12.71827962	16.31974602	23.15041991	53.76377947	15.26521482	33.4283016	8.690270983	48.40454835	12.06965321	60.91411714	51.50441091	37.34580693	34.75404767	11.30962316	53.25618002	34.62098541	21.0909148	41.37139837	15.63450771	33.64136056	12.54472522	20.99097311	37.70299499	17.64513166	11.3018164	23.22691955	38.58239058	18.14591428	17.89299051	69.03828379	105.6040046	29.22602039	10.33357245	19.92088391	20.19984773	20.7618624	13.4306583	31.22500635	21.17954809	22.75555091	28.51531164	20.85013766	20.35909171	26.05930118	12.90154219	11.19842832	39.16358394	32.1373847	6.855818699
ACADSB	31.37825629	19.02541701	29.45917589	104.1823955	34.45861118	34.61890266	5.516437652	38.32373068	20.63676243	12.46610271	14.69446763	7.991394324	43.22489509	2.580868834	39.5150603	51.16049557	65.5864598	5.41131088	25.18707737	15.21286123	37.44977458	73.7810691	5.132590237	13.80946626	34.28910265	16.52355127	51.72734421	4.583466044	37.14551971	13.7225862	12.59791373	28.84908442	11.75780627	47.27368577	43.886642	9.324689671	8.273343281	167.7741426	11.22919323	42.92677148	54.14040837	13.74353253	34.77433835	55.10502323	53.48208241	71.79729638	18.4009107	26.83531971	2.705482688
ACADVL	131.9653868	46.02793302	50.47676405	67.96366747	104.7081828	113.5402059	90.13230719	140.7933075	67.29767287	42.94066675	147.1990005	123.5489192	152.3934752	137.3853413	77.49865181	67.23166658	73.72854359	119.2270748	69.46955452	64.2116636	45.74255807	60.85131061	60.38520535	35.56258575	48.33890107	135.8272378	69.85715069	56.39441302	33.75088131	120.9948461	159.6297865	74.21628641	194.2767923	59.58426604	35.33054083	81.65287177	35.28302551	94.10621906	117.3056551	51.21877394	164.0686742	74.04424538	125.9091958	147.1310055	45.31654859	57.74495682	165.1034735	59.42150399	33.73973043
ACAN	0.054229376	0.321546637	0.084390838	0.039533088	0.054852155	3.700063687	1.024025517	0.04919607	0.233262148	0.001377619	0.006650579	0.013823602	0.716767138	0.041836146	0.004886611	0.21089963	0.065871088	0.022877498	0	0.11163588	0.005947905	0.018650996	0.047637892	0.531043424	0	0.052670461	0.252812102	0.149164013	0.177333827	0.010968304	0.182316135	0.02753495	0.036435052	0.005736591	0.00681775	0.014128721	0.103567815	0.005048917	0.354585963	0.090246181	0.028431807	1.468260243	0.19675789	0.029967284	0.006260765	1.048897637	0.046643971	0.324185506	0.675109807
ACAP1	2.465721535	1.400271915	0.319999212	0.244887947	0.303534069	0.852387299	1.002347528	2.498797071	1.823054306	0.759352068	0.835811301	2.817578252	0.686266239	0.822485325	0.272944302	1.957149856	0.277265227	0.675601831	0.645075022	0.189486794	0.131140852	0.215401819	0.258777387	0.611256419	0.243957884	0.342275255	0.860289062	1.090717336	0.461398047	0.654097489	1.056013573	0.33457803	0.278487327	1.28589771	0.250532333	0.789167407	0.916322831	0.205323092	0.499483137	0.293327536	0.398247685	1.709037662	1.998705941	0.942635637	0.21396022	0.243948823	1.836246946	0.222718821	2.309965514
ACAP2	2.08386548	2.690939068	4.299435878	2.6360883	1.984864082	1.236299402	0.865952085	2.511663362	3.741706255	1.680036832	0.554621641	5.128884487	2.09678262	2.61154747	1.733942458	1.28782108	1.884461542	0.846803029	1.514426365	1.07441036	3.130777682	5.318389419	0.455188392	1.961460415	2.297982539	1.057990041	2.587398763	3.099212595	1.741842761	1.709482624	0.734971141	1.873030438	1.937479615	2.327275807	1.981608677	2.146066961	1.559347194	2.537869767	3.022280825	1.811984831	2.782914444	2.624095711	3.780554732	1.318646208	1.524877997	2.535263482	1.908115869	1.723413096	3.375394613
ACAP3	2.220463025	3.512167095	2.757875607	7.019509636	2.341320715	3.547495528	1.60409946	3.224166007	2.228557743	1.833817861	1.498819496	6.5388759	2.814670805	4.341891673	3.184836431	6.404085151	2.39138991	3.293858286	1.776463902	1.357678635	1.115822708	2.451383807	2.967403322	1.051644386	2.959045327	1.702604255	5.354045589	7.037557927	1.50935722	2.143987462	4.334111291	6.246378314	3.431129686	2.20208508	2.627658706	2.360274864	2.823875063	2.811301822	3.841918174	3.366664097	5.933332587	3.783646548	3.948916782	3.189420518	1.713318776	1.744786283	3.216883444	2.991105593	3.141824011
ACAT1	32.61346917	27.14516329	23.75306663	53.02354668	43.98204891	10.71174684	29.26600344	82.34118214	15.54811874	54.62114327	30.75736552	43.16068108	35.87750577	15.6553177	44.27928739	25.46278865	53.77742401	30.5881255	50.88157984	51.20580871	39.57966885	32.96457451	34.72265539	44.94593694	72.82907038	77.7566307	43.22565601	20.82833121	59.33577403	66.15707733	36.5135075	57.50636084	20.02825944	8.270084802	56.46855219	54.05755255	52.73375209	29.72961298	43.8493422	49.30667419	22.27798758	30.57686778	99.91692648	58.91974822	38.48175205	31.70371787	58.05285507	21.68627547	13.10051739
ACAT2	14.51659474	11.71445061	27.33697796	19.59959533	13.46344915	25.6246409	4.727855325	12.88490734	16.09581479	42.24288332	9.1207974	4.618221278	14.26577554	1.784685318	15.788015	17.75489719	28.18537077	6.242783521	7.541343067	32.65217624	5.282138348	26.9542902	19.18206017	19.07709904	14.75222652	15.74168744	22.79411079	7.176727646	48.54344204	17.95846525	14.23516236	9.021948446	4.331184408	18.23822783	9.847405008	11.56954283	14.11970289	18.91299769	27.88454854	5.511759135	25.31300352	2.507138618	13.96390609	17.00948058	8.220825308	12.88170027	14.56750682	7.814386422	7.064621353
ACBD3	18.67074076	13.46783402	36.62647688	7.89848081	8.926808106	13.28152962	9.38648519	12.73724477	25.11503394	18.8489367	6.234610686	14.93971269	20.06736999	31.58282334	8.635567004	9.797867233	13.5870693	5.833221487	7.270939593	8.001960605	29.45700253	23.28822916	8.297071996	8.761404564	8.436512026	5.82287589	18.36028312	16.90618851	5.567819351	6.587346423	8.210646353	8.886859772	14.92875042	18.1270854	11.48879872	14.44128592	10.04903279	19.88683024	22.3857412	17.91814729	13.37901594	11.45056	16.56989587	9.140485614	8.95168965	12.63901577	12.89076018	12.32716627	21.1642947
ACBD4	8.90851929	13.19833847	12.56026948	15.15624282	7.270303128	6.310984508	7.161551601	14.26951814	1.955782336	11.1668331	11.47916979	3.407634975	13.60754853	7.81781124	15.81025608	9.993367328	9.220245967	38.54724511	8.166191233	36.13429436	9.991412885	12.26889475	14.29999037	5.916294219	23.09198289	13.36543195	11.68506104	2.203593469	22.1751105	14.11789548	9.537412787	30.48586264	9.741121547	3.181766125	33.27949101	10.93832402	9.550864945	14.64350758	4.666336242	2.067245343	5.797622544	3.444759728	8.221936959	4.847843084	10.71590561	11.40574386	20.93800834	7.710837438	3.551757504
ACBD5	7.66878564	12.49159229	59.30391053	14.35449945	11.80840289	5.251668253	4.114973643	14.05042461	13.31764934	6.917059538	4.821363613	7.681406408	21.38259086	10.79926026	16.1254932	6.252855689	19.29642303	8.963394411	10.03048479	8.211821094	20.11999591	24.0700434	4.998221487	11.62020628	19.27660196	11.38003882	14.35951155	8.175244867	19.4566513	9.673986168	9.013949942	17.60008315	5.600985271	18.14538437	13.87488413	7.381904491	10.46752874	25.43893359	17.42727947	15.05119641	9.653737887	9.125590524	20.04418676	5.219959444	9.940757955	15.14625666	12.42969185	12.00335749	11.05137388
ACBD7	0.210604018	0.087366008	0.507638299	0.102810157	0.082233	0.03983655	0	0.119410488	0	0.882765197	0	0.050329722	0.143650175	0.171359234	0.035582877	0	0.054506147	0.015144299	0.044078097	0.019354762	0.519730981	0.455937337	0.030163936	0.028433115	0.110989504	0	0.126089325	0.054995895	0.148424519	0	0	0.026733532	0.066327361	0.062658278	0.124112179	0.028058518	0	0.159313901	0.071721994	0.055533501	0.085248531	0.057791588	0.099298374	0.32731956	0.113972666	0.145020898	0.088603779	0.141124291	0.447644738
ACCS	4.870222437	1.300655827	1.215949052	1.874233041	1.10855052	0.672617291	2.071003464	1.593155533	2.808602591	2.107297831	2.135493234	6.259101927	3.402197431	3.231099048	3.153418934	0.966539288	0.899749977	3.407207229	3.71172229	2.139920387	0.645902084	2.242375424	3.156630542	0.690871989	1.442753479	5.003399738	3.802924158	3.280647683	0.976982867	2.807553435	3.852860021	3.828713557	1.425739989	0.472586386	2.722104325	2.258137601	0.484774172	0.743641566	3.969509512	0.411709829	0.541721783	2.756448443	2.148328682	1.223146638	2.206668091	0.829663414	0.918877657	0.755415518	1.994366762
ACCSL	0.010561222	0	0	0	0	0	0	0	0	0	0	2.194109906	0	0	0	0	0	0	0.017683179	0	0	0	0	0	0	0	0	0.011031582	0	0	0	0	0.010643641	0	0	0	0	0	0.014386656	0	0	0	0.022763634	0	0	0	0	0	0
ACD	7.304702025	4.515426623	10.82851175	2.049957332	3.434395021	10.01683445	4.461460989	3.891175598	3.70339296	4.508587603	2.869818527	4.436771399	4.784922095	8.734411791	3.688055303	4.911190319	1.788552497	3.843202896	2.192088699	3.112543532	2.928949343	6.420499218	2.109968733	4.57909011	2.252596779	3.133609024	4.494953371	10.16698004	5.304976897	2.00455542	4.264262949	3.497729782	3.66852252	2.7181082	2.936186865	4.099271448	4.017469198	1.423973272	2.325134465	1.643306868	2.558461028	3.465020792	2.920783274	1.673463142	2.627446551	3.886932036	2.635625646	2.486546868	9.892225205
ACE	1.510951652	1.638079759	0.389148373	0.688578553	0.429164834	0.435168475	0.327142002	0.829222844	1.379915658	0.975457222	0.342559255	0.45665975	1.626379094	2.110578549	0.263382765	0.410468845	0.673504407	0.588511243	0.31573934	0.431522104	1.403853542	1.170881825	0.19176186	1.076913157	0.309181361	0.722974032	0.715786411	0.746034274	0.337563311	0.245189503	0.510790308	0.576885021	0.565386639	0.800417993	0.262266172	1.805544123	2.140069452	1.692039772	0.28256665	1.642567865	0.776398574	3.503234167	0.673187186	0.224695519	0.406162338	0.783436467	1.573489417	0.356112037	1.343840059
ACE2	0.02511182	0.963389381	0.829145731	5.244800182	0.506510035	0.070933277	0.012673287	0.460683729	0.010538141	0.918618718	1.293457908	0.128025002	0.420217619	0.319653304	0.063359152	1.30311312	6.80903672	0.023113764	0.168183875	0.033232412	0.099153975	3.805063712	0.028773291	2.077565571	0.56935913	0.09242503	0.067354695	0.06295251	0.113265374	0.104483454	1.690162514	32.6056284	0.070861815	0.103600553	10.18629688	0.178432927	0.182612392	0.500328932	7.265715649	0.151856635	0.083641707	0.214996188	0.216503842	0.008326111	9.075794903	2.153415047	0.197210736	0.200703276	0.158380784
ACER1	0.054582149	0.009057044	0.009232589	0	0.060892256	0	0.068865501	0.082526833	0.014315827	0	0.025101907	0.017391909	0.016546556	0	0	0	0.011301067	0.062799057	0.045694802	0.01003233	0	0.010056602	0	0	0.012784489	0	0	0.028506523	0	0.165594826	0.013626396	0.249426633	0	0	0.077198634	0.019391769	0.060139352	0.012704404	0	0.028785185	0	0.044933459	0.02941156	0.011310835	2.398505452	0.100226669	0.015308934	0	0
ACER2	0.378849621	0.251456393	0.470932157	0.715683644	0.102221718	0.026664501	0.022232048	0.692701769	0.56383761	0.181291744	0	0.415486324	0.149569629	0.216653473	0.103208361	0.061368577	0.233494787	0	0.575319614	0.136028171	0.376870759	0.941514545	0.030285239	0.190316383	0.412725342	0.027022689	0.27851205	0.174854018	0.06954332	0.106918911	0.105577172	0.10736416	0.32853086	0.181740737	0.431985805	0.269192939	0.00970748	0.188664369	0.384055573	0.526592242	0.497245005	0.522215943	1.215362409	0.211787553	1.075651407	0.719931345	0.177920188	0.085873827	0.321421214
ACER3	1.455127949	2.054115397	1.47128115	1.293447252	0.865092715	0.907167877	1.093296931	1.753972181	2.15881213	3.643735458	2.37604326	10.72292954	1.5350743	1.192631219	1.195458764	0.658894392	0.57644544	0.773941466	0.586611492	1.069824019	0.853074192	1.280697912	0.29438601	2.482309969	1.251704735	1.160535181	1.118702965	2.847132017	0.721643456	0.562841383	0.727709603	0.422194742	0.447242207	0.700463438	0.953605535	2.248791742	0.877557602	0.526250053	1.533577988	0.834322542	1.218805577	1.225459598	2.048967026	0.983514759	0.467174523	0.999313437	0.849009341	1.295352056	3.597584363
ACHE	0.184969992	4.181242094	21.03966172	0.152729985	8.008890259	0.383865896	0.666782692	1.51820839	0.166333718	0.096663015	0.534702236	2.478778162	4.511519847	3.883428194	1.766771045	0.248476122	0.599628975	0.115528551	2.548425218	0.788751929	0.113030925	0.190849025	3.32442795	0.165530875	1.827057987	2.374657716	0.2834999	0.110404517	1.209729445	0.297765708	0.174155643	0.134169229	0.037282697	1.165624229	0.084712966	0.311679425	0.296969282	3.267119086	8.22138584	9.728816368	0.053785859	1.009346887	0.569548435	0.170844843	0.100672291	2.115545636	3.640457187	2.374633424	2.437789407
ACIN1	6.421812969	12.61765979	9.275792393	8.593094101	6.137037031	14.00935885	4.230021822	9.062747732	9.562053152	10.87854386	5.379123706	15.69396387	12.84198922	14.811921	6.360101321	10.18010721	4.945618538	5.356523434	6.805842057	4.681596035	7.538443046	12.53307071	3.357918236	6.494117247	6.245734998	5.028667305	11.7931913	24.04369523	5.105764341	5.729770526	8.427208092	6.921376103	13.92980595	12.60767551	8.306197377	11.5021876	5.90709875	7.300827569	10.58768968	6.101453309	8.981414647	10.08737258	9.171725419	10.34113273	5.909056098	10.17250497	11.18940258	6.927964787	12.05838154
ACKR1	1.189060186	0.553077444	0.025339204	0.226699813	0.493007528	0.094452599	1.594721938	4.246840232	0	0	0.964504416	1.801912393	1.509971451	0.230232893	0.447145758	0.456505284	0.108556782	0.14003802	0.627055931	0.56444955	0.138631946	0.034500926	0.096550377	8.524628636	0.02631565	0.947641817	2.636811572	1.173559129	0.147804321	0.024347225	0.046747727	0.256710459	0.028307233	0.252557093	0.132421684	0.372550328	2.042553426	0.043584671	0.025507965	0.579348542	0.320511808	1.02768042	4.187411507	0.318191085	0.664764784	0.068769011	1.77517488	0.155135595	0.891548474
ACKR2	11.17306014	0.323057742	3.080965002	1.112338597	1.859858145	0.658328919	1.460180943	1.980616328	0.699758357	1.431542163	0.696395467	0.10109504	1.184777586	0.125164202	1.712120409	1.406326755	2.170769843	1.646810241	3.386566384	0.938350271	0.112700244	1.58630072	0.751853618	0.46338855	2.462469267	1.625541475	0.594033115	0.361530887	2.46773335	5.48161133	0.212418799	6.125283343	0.88294343	0.223113423	7.927693248	0.684003979	0.027807165	1.775701179	0.874210976	0.243376658	0.924001173	0.328463123	2.039892552	1.643680047	5.931413438	1.853707733	0.606730939	0.506029073	0.628671528
ACKR3	4.313814788	37.23947091	5.069378144	9.548868949	4.076032679	9.646337734	1.817898259	11.53079189	7.796324579	6.38883452	3.020010631	4.930544472	6.385116662	14.28615913	10.8038417	2.585062979	2.422747541	17.07992501	3.509069415	34.56612999	21.6936279	3.771314857	0.710402107	6.903882707	9.973118561	4.472817486	3.67223711	19.68382974	1.605022517	10.96052098	5.205941138	1.365635975	5.201134355	6.457003088	0.724577676	17.80171735	4.07951487	3.292708009	3.497257165	13.93854792	6.204945325	150.973472	6.145329247	0.405346667	1.202224865	7.416157647	5.535250962	5.677051009	5.269974178
ACKR4	0.199520206	0.207279987	0.046955005	0.16939025	0.046452781	0.043756528	0.043779432	0.244833235	0.045504554	0.119000124	0	5.506111463	0.010519038	0.112932746	0.031267429	0.090635422	0.079027918	0	0.087147808	0.01913337	0.014271833	0.223762715	0	0.084323638	0.073146624	0.133032947	0.049858814	0.054366818	0.029345349	0.060155747	0.008662623	0.044046229	0.034969956	0.068823948	0.057256503	0.036983423	0.028674009	0.048458944	0.047267728	0.06709789	0.016052077	0.066652287	0.130883383	0.057524529	0.067601385	0.151326617	0	0.245199433	0.842137145
ACLY	18.243785	36.54294894	38.91343256	20.77668526	7.93033801	20.2577525	6.890592663	18.00845859	30.0124851	49.36149493	5.353581869	16.90353835	18.70342834	26.77232469	14.00437984	15.24276881	43.16489825	5.126889346	7.574918577	26.85657749	13.23835435	20.68210482	16.5948944	24.24777364	14.18539137	9.633161263	35.52078635	19.11551686	7.372974452	11.15534106	13.03995446	27.30814708	23.00650408	27.7190358	17.94696845	20.92586396	16.73646644	10.31376225	35.67417188	19.04724555	26.3804087	14.92645827	19.10735218	15.23512248	12.12167569	20.93850293	13.23383568	11.85089429	40.32989298
ACMSD	12.58116076	30.08463715	12.96265405	7.67006592	42.5318523	14.59916354	20.73287398	15.27929246	9.581837466	46.85100868	15.0559164	0.009023809	8.791241676	7.701396037	17.72305782	4.389054189	34.10838499	19.11013628	10.15921795	119.7371523	17.14595926	6.433643478	13.21495579	8.579735872	10.11569807	20.54256077	16.96206116	15.24914726	71.53198433	39.6454993	4.044079543	19.47699582	8.569437924	3.617426262	9.479585751	2.374499539	4.579093414	27.30279004	33.76533688	13.34710962	0.563344331	44.18736504	18.83110774	12.75255026	25.47785482	14.59325945	21.51773781	27.17511636	1.041919977
ACO1	13.63151233	5.882846552	44.83524735	17.03177144	21.13373942	7.598609736	5.884365639	21.56151422	13.42765833	24.71361477	31.83604569	33.17798351	20.00445775	6.780296405	10.91227053	8.52598393	16.23277468	10.71999847	11.81180401	25.43209533	20.29692798	30.10225198	10.51439352	15.75736518	41.1602751	13.84842164	11.36540968	17.50724984	31.54843201	13.8770092	12.57510757	16.21220838	12.81729771	15.24819125	20.29739943	19.99865097	11.49099438	44.62017815	36.87146057	44.07026384	17.73368035	19.73218228	18.63967837	17.83687252	12.4087917	41.29885176	23.83724674	22.7137716	11.16422797
ACO2	24.07025818	61.26250662	12.50912962	59.8011598	17.42802362	9.101654432	4.87580017	21.22776942	20.30755504	16.33603656	1.714427313	68.97583182	14.30681325	22.40241757	18.95926576	15.96555698	22.05222401	6.242763933	16.2417262	26.94143548	23.40872966	18.86147949	12.70809389	18.31353654	21.20279468	4.250285791	28.47483241	32.24203419	39.94525821	13.39932422	13.64812898	20.08287656	11.29061406	17.01797388	19.65479906	32.50060078	15.44590563	52.05710391	36.94314528	136.2503373	13.10114443	12.43626059	19.86685012	12.40473362	17.49982732	35.62449191	20.47366334	71.51435885	11.38362451
ACOD1	0.009057327	0.012023361	0	0	0	0	0.022854995	0.073037069	0.028506711	0	0	0	0	0.013101421	0	0.031544069	0	0	0	0	0.014901183	0.006675145	0	0.019564909	0	0	0	0.047303543	0	0	0	0	0	0.028743562	0	0	0	0	0	0	0.008379966	0	0	0	0.007842492	0	0	0	0.201616782
ACOT1	5.847427325	2.819183278	0.046728864	19.10510401	15.24531646	17.55766304	1.394194731	7.26321243	1.847644259	11.52689524	0.931686652	3.931809999	3.252175847	0.965711597	24.10517969	11.68577005	10.06685579	3.218176702	7.554980702	5.119972837	3.257243761	2.502555782	5.776789959	3.692371135	14.88239878	8.861454299	9.207023359	4.280305153	13.87515377	9.718252242	13.32216882	7.083590172	4.8374136	3.415491891	5.665514491	4.457531591	2.574573391	5.444129957	2.963525149	2.695271279	5.229074216	1.882544948	1.860757629	6.135022036	3.398674204	3.202185035	1.239728759	4.62232793	1.067619514
ACOT11	0.288661504	0.352374445	0.69655572	0.055183625	0.010809498	0.122184997	0.050937064	0.081389076	0.080475232	0.146147805	0.15224841	2.246072055	0.088119558	1.419081814	0.049112238	0.014060491	0.006687159	0.048772455	0.006759725	0.007420514	0.053136569	0.025290789	0.041632902	0.037063765	0.005673706	0.027860923	0.046408307	0.103317176	0.050076561	0.00174977	0.165293989	0.006149698	0.113924441	0.086482279	0.032357092	0.063110601	0.020017206	0.028190822	0.063245024	0.014194169	0.033617664	0.031019789	0.073965497	0.023425286	0.005243583	0.079693695	0.029440861	0.114115134	0.250884028
ACOT12	5.760437829	17.78904911	3.74467604	25.38890092	8.287700115	1.888248137	10.57606017	23.25822714	4.638351382	2.19503454	29.02967735	0	8.58951765	0.758558311	39.23582863	4.481626153	11.90676522	34.28914573	19.76276834	22.37381938	3.318317857	3.371327716	3.669941443	5.812070762	14.37674352	17.09879436	26.95661818	1.651722051	16.02048343	31.53302296	0.185300032	20.9574049	0.170746819	17.94799034	5.97926166	4.586105866	0.017778511	45.28623508	9.330623477	16.30426311	24.19237502	2.523830052	17.18942621	8.024954182	3.12261787	18.02196182	13.46835439	4.781049915	0.139681676
ACOT13	10.85062433	11.23183687	13.14070111	9.982234485	15.51126974	11.02781604	12.81816734	9.231977305	14.59438942	16.46343212	5.646386585	5.422048232	8.608389095	6.393710882	17.71110551	15.66752761	35.69641555	10.9506927	12.4724764	11.46474505	11.14059443	12.06131957	7.825722242	5.893588144	13.29812324	17.02543789	12.98186304	7.438733007	15.10433974	11.03534351	11.37762218	34.30046668	3.486814591	13.38649289	12.27478491	8.344473897	12.70690176	9.041059725	8.557997571	11.98424064	13.31495135	5.359018936	7.017190587	8.592399167	15.80253057	10.26713195	11.4382894	8.192163755	6.351383658
ACOT2	7.531161844	4.386175222	8.758400978	54.81403636	12.81783257	25.01219298	5.291571281	13.77062347	5.350966591	8.088118553	12.33832672	8.790181675	14.39782015	2.240742579	34.95629277	19.28424829	26.06801465	7.565213146	16.21062738	11.55860219	13.23080583	0.145742984	10.12096485	9.967393062	46.45030039	11.54947239	17.16748573	9.493249844	17.80206034	16.56321439	14.1278624	19.22013625	15.93554076	11.33562353	15.12688369	11.3583258	8.070968715	16.08710388	4.792800504	10.72455629	11.70216879	7.868519091	9.368405347	19.83427957	8.604331386	9.501848438	8.14415472	7.886597728	4.509030566
ACOT4	4.658142704	3.806546604	2.129378157	13.94041307	9.469467618	2.113810787	2.58045184	4.308259395	3.79220924	10.35735474	4.637688871	1.074624091	2.621774487	0.664139961	14.72869967	5.393120956	4.549181794	10.43063883	8.009020107	6.1681626	9.998403585	2.454777398	6.083409505	8.213811738	7.422283407	6.759470502	6.669239133	2.171208601	19.1652877	7.228899188	8.011103713	6.01041566	5.645171706	3.324779462	5.509908177	6.607856271	1.094545122	1.430079115	2.02415742	1.667070858	2.008140668	3.032945102	2.402078966	5.542620451	4.654987223	2.245685243	2.313288857	5.768823371	2.44670188
ACOT6	0.516696396	0.154880805	0.056386689	1.093559396	0.996666737	0.084073193	0.0210293	0.016800687	0.03497273	0.355670324	0.153306236	0.042487418	0.020211136	0.048219429	0.180230428	0.058048553	0.124235313	0.057530412	1.981427834	0.183812973	0.164530222	0.098270769	0.05729363	0.090010157	0.093695281	0.255607683	0.047899022	0.069639773	1.72910173	0.592359947	1.780934278	1.218669431	0.050393096	0.026447478	1.555882029	0.106589164	0	0.046554176	0.136229349	0	0.185053447	0.05488491	0.035925363	0.290132959	0.519553501	0.122423954	0	0.06498246	0.0618371
ACOT7	6.368601162	8.019381842	13.66782453	9.795519397	9.985207788	6.637003687	5.972086714	6.245944501	7.504076036	15.20561787	5.039767777	18.27565289	4.278713105	18.42435869	3.080484285	8.492345597	2.300619348	8.669589459	4.3549673	6.425799642	7.787457957	5.215094379	3.741725095	6.393052177	3.158069435	4.883309164	6.526590135	7.820872361	12.40014153	3.804613967	8.937911448	4.957300561	5.748523569	4.248527027	5.17095759	4.287419597	6.437528293	4.861005541	5.861759941	3.970515118	9.205642397	6.638780623	3.926379079	3.856174698	3.382329544	3.481093503	4.028413904	6.892399107	15.92319815
ACOT8	6.131098876	4.709361724	7.09329296	6.605634326	9.519470054	15.84066272	10.02664858	3.561781457	5.636827154	8.328557141	3.676300268	4.855657409	4.534514368	4.66449443	7.477370305	7.750597826	3.953629829	5.966357564	3.651733813	7.13652741	4.288870301	4.839330973	5.03015316	5.772725485	5.038250812	6.021839133	5.406870665	5.040217793	15.54743486	5.241524593	5.089619087	6.197610772	4.641284266	4.136497356	4.554224683	4.958399039	12.76808551	4.226709593	6.29897176	5.193153416	4.221957267	2.645648959	3.97961864	4.4924124	2.719215206	4.606430088	3.974817802	5.770586648	5.081777659
ACOT9	6.502263414	4.611463951	5.451710085	2.893402991	3.567699714	3.153661109	4.343484032	5.829432062	6.903655794	4.464046714	2.436839984	9.437936693	3.781212695	4.747979727	6.373279152	3.803738971	3.76050503	1.910744683	3.866739278	4.352462439	2.918688747	4.049087744	2.113316686	4.114941168	2.99472723	5.033738933	4.772578397	10.65716581	3.357570866	2.638619604	3.874814017	2.281701164	2.469191788	0.830857543	2.288076647	4.753481462	3.698388408	1.400669325	5.663678044	0.799578957	1.800457081	4.559345118	4.91029084	2.448708374	3.556051067	4.997640682	1.354640448	3.6144304	8.77327232
ACOX1	6.544671502	39.11861908	26.18141815	23.61226261	31.51703955	9.293132396	8.154540606	30.0192654	13.73475348	18.24994517	19.40771169	6.671424878	13.69901329	3.901883559	22.76121643	15.95200536	49.38334121	15.53112883	22.22399239	27.68441642	49.10398509	36.38950957	15.64321237	15.98235737	89.66187387	12.23526878	25.28902685	5.117386865	30.9129134	21.5745033	15.42998775	39.18888776	11.81933223	20.18611278	46.46245493	14.4057992	21.23811072	57.19930602	12.10470341	34.89782333	15.67639178	11.22255403	25.93274565	10.89031687	49.06301014	56.12879065	28.71448846	21.63676216	8.126704115
ACOX2	12.88120674	5.399115179	5.126933806	26.37200143	51.10630698	14.56698458	10.79815606	26.01443308	68.30951369	30.20990368	14.31527465	5.301084391	21.89612324	0.776052919	64.98868006	8.84418361	17.00710996	19.88786645	28.99355344	29.33904009	15.60207533	40.11587432	9.847387829	25.57334348	51.13147846	12.84289178	26.41114897	3.735987018	38.54506672	20.52427496	19.24623416	77.61862573	20.17549423	25.02827199	60.26141271	8.285069424	10.50517913	34.33239188	5.679623612	7.358186423	52.58802712	4.946639435	24.46568878	20.75314013	37.0485058	24.21141871	15.16225176	19.65183923	4.220989645
ACOX3	3.69644687	4.423727635	3.142753043	11.69688209	5.362634993	5.937517324	5.401156516	7.250369953	1.98472973	9.021712789	4.753306472	4.515271396	4.625291598	3.22594377	24.02753322	3.222879488	5.341443677	7.432283052	4.33497656	12.37083294	5.221082385	4.231826525	2.907808145	9.346939319	5.07231075	6.179764341	10.85358286	4.364459078	8.775663344	5.675030379	6.0565363	8.022902684	6.179544002	12.65812348	3.973642137	6.426057263	4.626379164	6.11451457	12.3614143	5.807669228	6.00516718	4.141760513	9.923227879	5.949511014	4.474698428	4.179889914	4.503656802	6.850922821	13.05765288
ACOXL	0.075481404	0.022772626	0.032499612	0.010719305	0.009186286	0.00692247	0	0.076083986	0	0.044451055	0.006311511	0.021864719	0.008320784	0.039703209	0.006183301	0.077669105	0	0.007894957	0.005744648	0.002522484	0.011289325	0.022757284	0	0.014822623	0.032144747	0	0.006573232	0.028670211	0.0038688	0.008922091	0.00342616	0.024389057	0.024204236	0.021776486	0.032350799	0.024378899	0	0	0	0.002412539	0.028569457	0.033893605	0.025882889	0.002843946	0.011883143	0	0	0.013376414	0.050915809
ACOXL-AS1	0	0.011440059	0.031098114	0.00448746	0.015382746	0.01159191	0.007248736	0.011582292	0	0.087570345	0.010568839	0.021967927	0.020900152	0.083105456	0.005177074	0	0.004758171	0.006610186	0	0.00844797	0	0.025405227	0.019748941	0	0.048444719	0	0	0.018003464	0.006478436	0.024900571	0	0.029171643	0.017370347	0.018232731	0.027086254	0.012246987	0.018990683	0	0	0.012119636	0.074418589	0.025224883	0.006191682	0.01428685	0.009949362	0.015824687	0.006445632	0.005599814	0.039077612
ACP1	16.5894962	27.44270072	43.05708754	13.1204345	14.22211822	30.94692195	11.06338344	13.82665009	20.37309087	24.1841927	13.14869256	9.96190548	19.76004839	50.8181553	16.17887249	22.74741375	14.55179432	14.66420244	10.99160462	25.31001245	23.70606277	17.1377312	13.62627534	20.40052087	14.52130462	12.58236806	17.28540974	15.06079774	15.82568581	16.47135392	18.04298637	17.51567549	14.36397454	21.41981272	20.68360495	26.34388194	24.07543796	19.47433924	20.62916776	15.61130356	14.23494723	15.48823583	12.96956119	18.9136467	11.45457618	15.81004934	19.07971616	9.918810976	22.99522061
ACP2	18.61985245	26.70075737	20.57453516	24.41432558	23.78034844	36.97438639	14.27395143	24.58730337	39.33022822	18.97361831	44.96551975	21.23609948	24.59604714	14.46555894	31.26179714	15.67971547	9.561792463	26.06564161	24.08807281	25.26939127	32.05812023	11.54117766	21.65250274	23.80869418	38.19323829	27.59122797	31.53632263	16.28050555	34.09765329	17.57251847	21.50430319	14.2876612	22.87752533	31.3951305	16.44677317	19.74104671	24.56260566	27.34710423	34.33038901	26.22942549	20.0549371	11.93344037	22.59779051	56.10680653	11.74633566	12.30452094	17.19425327	35.49697176	25.88920938
ACP5	15.25431884	28.40260241	2.142918625	11.45494399	2.614039192	8.821913068	10.9359162	24.57209081	21.48030321	3.075903698	11.65249425	177.3302241	23.66336859	10.49042475	47.27323822	7.79691697	1.334722664	2.571742996	3.859903615	4.29646821	24.61234325	6.346684409	59.25187505	12.0180129	1.16198464	20.02997756	28.10405588	11.77644066	0.908638658	0.844262074	1.315475052	1.031768049	6.461472945	16.5776347	1.99530396	13.59730682	13.75011808	14.02608612	2.672625539	25.86235642	5.244753786	8.975594252	45.50519151	1.463655822	1.535002006	9.70792259	10.05447173	32.25631508	32.73354058
ACP6	3.079669953	0.843679518	2.244337337	1.394585393	2.396899422	3.46608187	1.449810249	0.880757735	2.205277742	2.210085136	1.989515009	0.758562054	2.382980771	1.833884485	0.861645107	1.584725486	1.21929157	1.712842958	1.225621711	1.420581247	2.403154647	2.684007035	1.152307756	1.599010877	1.190897579	1.087166155	1.828805471	1.71690425	0.910924458	1.026076729	1.429017033	2.213290607	1.229518504	1.527744337	1.954025886	3.171117735	1.306063559	0.973150954	0.658022307	0.519352764	2.194978602	0.544692963	0.881264771	1.88039796	1.605956812	2.426406165	0.83787615	1.926676958	2.11324928
ACP7	0	0.004212239	1.069176567	0	0.01699182	0	0.008006972	0	0.006657988	0.009673042	0.046697464	0.040443045	0.030781813	0	0	0.011051084	0	0	0.021251686	0	0.0104409	0.014031339	0	0.00685433	0.005945795	0.029197028	0	0.00662889	0	0.005501047	0.012674697	0	0.051166212	0	0	0.049602861	0.020977156	0.011817099	0.008644959	0.00446246	0	0.034829336	0	0	0	0.011653326	0	0	0.007848223
ACPP	0.070538282	0.024970051	0.006363506	0.003673017	6.488503349	0.047440299	0	0.094801871	0.128272268	0.089596179	0.025952007	0.089904512	0.005702307	0.0340112	6.538417919	0.065510554	0.003894596	0.005410484	0.007873717	0.006914723	0.007736674	0.003465726	0	0.020316149	0.008811632	0.014423272	0.040542244	0.329103149	0	0.008152517	2.061524581	0.004775439	0.014217752	0.014923619	0.004434058	0.016707075	0.046632022	0.004378217	0.076870651	0.016533346	0.004350867	0.010323372	0.096290768	0.035081662	0	0.012952618	0.036930568	0	0.546657856
ACPT	0.029276616	0	0.257511774	0.274404659	0	1.727788375	0.07387576	0.044265506	0.153573645	4.361978349	0.269281777	0.018657244	0.124252721	0.148220154	0.039571751	0.050981023	0.012123268	0.101051934	0	0.032286674	0.216747497	0.809119711	0.402544109	0.015810247	0	0	0.014022406	0.030580494	0	0	0.146177747	0.014865194	0.619606869	4.668716218	0.013802527	0.156019526	0.225801614	0.28620277	0.059821574	0.555829736	0.094804973	0.192810242	0.015775688	0.03640124	0.025349822	0.026879647	12.36631163	0.15694446	0.036205538
ACR	0.095763969	0.06356206	0.058314627	0.321632513	0.068374403	0.115930359	0.0120824	0.20270979	0.030140413	0.197052415	0.035232885	0.061027945	0.127735555	0.055409019	0.163956586	0.283490637	0.111034766	0.385631653	0.176376611	0.344992281	0.189061925	0.176442327	0.076808896	0.093087727	0.278135588	0.088115752	0.036693892	0.020005792	0.075589097	0.273932882	0.191259277	0.243120638	0.048255652	0.227931279	0.433422153	0.102068141	0.084411233	0.026747737	0.065225563	0.040402712	0.256946276	0.0946025	0.030961416	0.05556537	0.663355233	0.140677549	0.042975056	0.028001791	0.017764276
ACRBP	0.457747056	0.36366754	2.238375054	0.195017451	0.0742787	0.755647374	0.236263412	0.866875246	0.953188348	0.142712248	0.369994866	1.211040868	0.252301514	0.170548882	0.081245274	0.386473093	0.206782096	0.071816895	1.033517423	0.112180008	0.787320225	0.454917099	0.135095814	0.382031855	0.162447998	0.085088678	0.96334373	0.927289211	0.070385486	0.312617336	0.256255812	0.112688939	0.328515245	0.528242565	0.359676484	1.069395038	1.513055756	0.245374186	0.066134086	0.331625308	0.455598374	0.464375634	0.470890146	0.189714094	0.186164708	0.299283074	0.599137732	0.743595453	0.711891546
ACRV1	0.07131212	0.041415912	0.150780863	0.04177476	0.007955634	0.197838058	0.022493365	0.044925887	0.037407541	0.190216091	0.131183564	0.034084052	0.0540456	0.30945887	0.008032421	0.093134861	0	0.030767847	0	0.026214677	0.014665405	0.019708576	0.030641214	0	0.025054593	0.054680631	0.008538961	0.121043181	0.020103068	0.038634158	0.044507555	0	0.143737269	0.014144379	0.033620261	0.114009928	0.068751079	0	0.036428418	0.025072087	0.008247371	0.058706012	0.009606624	0.036944296	0.023155206	0.008184196	0.030001912	0.069506555	0.154331834
ACSBG1	0.007187534	0.033394409	0.004863095	0.059882232	0.04917993	0	0.015114011	0.012074856	0.017594725	0.025562454	0	10.1258101	0.017431184	0.031190296	0.004317793	0.008344039	0.007936837	0.00275652	0.02406889	0.012330136	0.007883323	0.021188515	0.002745175	0.002587655	0.083052575	0.025719164	0.020655362	0.025025471	0	0.006230286	0.014354903	0.014597873	0.024145416	0	0.013554317	0.025535638	0.007919322	0.015614222	0.013054623	0.010108042	0.006650007	0.042076208	0.007745997	0	0.008297986	0.015397824	0.013439496	0.025687022	0.017777227
ACSBG2	0.005720279	0.022780554	0.085147664	0.013403796	0	0	0	0.01153189	0.006001268	0.108986591	0	0.036453884	0	0.057920669	0.005154545	0	0.00947493	0.013162843	0	0	0.028233138	0.033726232	0.006554334	0	0.005359323	0	0	0.02390016	0.006450245	0.004958443	0	0	0.017294758	0.045383474	0.043149416	0.024387386	0.006302681	0.021303004	0.023376751	0.004022299	0.015877446	0.075345343	0.006164738	0.014224679	0.009906066	0	0.044923084	0.005575446	0.017685255
ACSF2	4.850368209	10.13671761	8.908635885	17.85310699	20.93407898	8.351982106	6.514454246	7.697059097	5.252775003	11.71162802	20.79225539	23.04172878	7.564347871	2.868415565	8.673906725	18.2488097	15.58354155	10.33928457	12.68868282	8.735040652	22.57416892	18.57522236	11.82448149	8.394390433	8.390711187	7.021023189	20.44237479	4.327390476	29.98156331	12.04707559	12.2685518	18.71431201	5.909741578	16.72581508	24.9005214	9.892219278	8.829550346	14.0732008	12.06540364	4.735627162	6.810117931	3.63640382	3.889269123	7.705464933	19.77381906	9.050159614	11.46329408	8.427391037	5.459891281
ACSF3	3.060506592	1.901948012	0.912044641	1.346872288	1.233318211	1.770395353	2.248381031	1.642452404	1.474675446	1.285745622	1.444152913	2.171894787	2.498097412	0.819182965	2.18945202	2.190824955	2.050207309	1.880596568	2.413132732	0.128399845	1.732321146	2.173083054	3.3474395	1.206838913	2.208124944	1.736971689	3.108777896	3.47664243	2.73790333	2.038546695	2.241787661	1.363706707	1.698550811	1.694990209	1.28700349	1.884298353	2.572516513	3.637158596	1.651459194	2.973511973	2.833192295	1.920674523	1.834624777	1.235404052	1.942361194	1.388620722	3.406952049	1.665862154	1.61773046
ACSL1	33.76249855	10.91313225	106.991981	134.5623473	142.5247589	17.06180093	9.172747197	78.47925565	26.84882782	192.2455975	58.0159832	17.13280128	61.02242958	2.909368077	43.30244684	19.233248	209.2838802	64.50970387	41.33641704	56.81033418	54.10087426	22.29718639	37.30470554	157.6760751	147.0713838	49.52474511	71.35067427	48.47130691	84.4389307	202.8217567	48.01900609	61.25877919	14.4325805	34.71284564	127.1055225	28.42465716	9.521258604	118.6279058	155.8121338	72.30072046	24.27005596	7.091475701	123.434453	39.99168574	61.58978745	62.43728536	85.01816898	65.56147741	8.1333171
ACSL3	19.11591804	12.10767861	8.459799386	9.208668825	16.72769141	27.04888926	4.975532446	10.19290928	32.3838837	8.362440586	4.428822337	5.828103044	17.08029676	8.402898261	6.37576341	16.67463916	16.29846421	3.327721145	7.788502353	10.1857454	17.80160564	11.0413504	10.16987521	25.82630113	3.68195926	5.809613111	16.19583242	15.44697204	5.73047386	5.840468721	13.61992179	5.661316589	11.05567911	8.902206602	8.556430777	11.44646733	15.30676303	8.740270055	40.46048673	17.31384463	23.08619703	7.042926705	15.47951935	11.23773646	11.15647255	16.97822818	8.347471303	11.60546342	15.8044111
ACSL4	25.19821266	37.04466388	112.3500771	19.61912039	86.8947583	39.42374055	9.679601703	7.336633312	326.5576494	37.02070665	20.03314118	6.706905565	85.85900896	3.872561383	45.96340653	28.84949722	0.99023947	24.39778838	0.874896977	12.9984588	23.71676001	0.477974699	61.53761294	101.0873699	19.8875428	31.3413948	139.7725383	16.21671203	6.249086391	29.07862468	44.91439682	0.755365023	71.31500519	107.6938969	1.440409386	55.40229285	61.5319907	18.42654443	58.11198239	8.022817623	10.26339156	6.585664488	34.29126566	183.8494694	0.979408068	0.874835083	72.46442878	40.25262753	10.85990891
ACSL5	46.11991838	16.69913803	30.81426623	61.1784653	64.4797958	58.89094157	47.50599853	50.23229999	5.034855407	11.37672741	11.85099183	3.150312681	16.88811198	2.188286724	16.69813003	44.56510442	121.4691412	9.324032862	73.71366651	15.31463792	5.245824983	215.7607179	27.43562373	21.43717264	34.58346068	25.62696319	14.71904745	15.73869956	18.39710697	28.62747352	20.3641441	59.31866021	0.816258705	3.168621435	37.19278699	10.78574474	2.338705262	18.75657055	13.87380359	1.319060477	217.5314695	6.350846648	18.13461177	2.342045115	108.955915	111.4712184	4.877572469	36.60419314	12.39944797
ACSL6	1.064408704	1.387965823	0.020030301	1.959147766	0.194557676	0.287793906	1.066209778	0.200746019	0.052234743	0.065633833	0.091590353	0.601998846	1.013305763	0.21605944	0.350431313	0.792020267	4.075545094	0.216751675	0.761543658	0.814222184	1.182207974	2.768904505	1.580400453	0.077029234	0.940510161	0.328117371	0.260384395	0.022489279	0.110767862	0.068819583	0.309065228	2.391385902	0.066451388	0.055515699	0.578581453	0.37959392	0.318770785	1.567302746	0.364779734	0.807119973	12.73524504	0.16395055	0.145020488	0.04238572	7.911443737	5.543584578	0.608402938	0.233461006	0.028290132
ACSM1	24.09266687	0.100286805	1.998143161	49.60386308	38.56083225	0.034642489	0.103981869	1.066103341	0.273800788	52.85383661	3.840740377	0.035014013	12.38378029	0.307967805	21.76560725	2.67892756	36.90327765	12.27154485	0.264483936	27.53416752	3.604430596	0.131601024	3.021814922	13.60418094	4.079503211	1.506126649	2.302634378	9.691795762	6.218702994	0.190503675	2.647298856	31.04989448	2.969331113	0.130772693	1.314586173	16.95320884	7.355287856	18.01896869	2.544719322	1.772345899	0.01906289	0.278923419	20.70953892	0.011385689	3.28260332	1.488126904	5.932945222	32.38572111	0.552068245
ACSM2A	23.97519047	11.51878967	8.955937878	21.35419535	25.73630925	3.649121362	41.06195854	20.78249038	1.853264446	17.22619952	32.78802918	0.018404473	18.37956225	1.079184142	17.02603944	22.57616472	69.61146152	20.0916357	38.77279	13.05642267	9.348290705	41.07496559	10.47050122	7.714844957	43.61236499	54.46453126	18.83054574	2.360503966	64.57708959	42.3903812	11.96597335	50.34081756	2.030098136	13.64454558	27.18794157	3.16361819	3.83965504	41.29791049	2.462074318	14.83115682	53.00388016	1.254778601	24.1962493	3.161905083	42.54001853	36.01243742	31.91174726	22.1296129	1.297645716
ACSM2B	44.68288682	21.68136679	15.65509458	42.28940161	46.81833726	7.341745677	72.11716525	19.51707841	4.39185988	54.03335455	41.63439556	0.006161144	33.82772809	1.22016494	17.12739905	34.02847353	56.67473264	38.95134006	19.54645865	20.36435044	9.12197525	46.0464295	16.09299973	9.426490806	69.68242191	90.47053146	30.95087052	12.55247936	102.8301731	39.97852472	9.338215425	117.3546922	5.904504307	17.52291975	52.85890551	5.270702188	15.70946144	48.94830167	5.356832018	22.82145052	43.87041128	1.713820234	24.39903958	4.010909743	49.49065879	39.53775783	35.6334211	18.92644411	1.681324063
ACSM3	1.575508278	0.35972859	1.093280384	3.030181505	1.250883563	1.54871592	1.319896424	6.04234912	1.28000551	5.550141738	0.639934957	0.070683812	0.510474581	0.317232926	1.133481266	1.308110997	4.881058214	1.841691524	3.596055935	1.933019086	0.555732971	5.317052291	1.103355288	0.88757702	0.035426207	1.152012258	2.088759453	1.529820294	3.516165842	4.802821541	4.198818427	8.596091818	0.124483789	1.91596123	5.397908732	0.21314956	0.080546521	1.593580831	1.085109203	0.48213283	9.704665725	1.375165683	3.164929395	0.568347049	6.428061256	2.439405267	1.877859405	0.393118128	1.731724712
ACSM4	0.071643202	0.063402962	0.032315924	0.049740691	0.021313519	0.008030568	0.030130394	0.040119524	0.033405523	0.163799323	0.04393087	0.162333842	0.009652714	0.011514652	0.007173079	0	0.019778008	0.009158724	0.026656839	0.01170506	0.013096437	0.046933516	0	0.01719532	0.022374146	0.012207666	0.030501705	0.307650634	0	0.006900182	0	0	0	0.025262307	0.015011711	0.033937554	0	0.00741133	0.20603062	0.016792326	0.007365033	0.069900524	0.017157733	0	0.020677964	0.043851697	0.02679218	0.031035224	0.068910379
ACSM5	14.11541812	0.878439532	4.699511144	37.97193912	24.87590778	0.431664825	7.19399468	22.66867513	6.9789747	39.86743036	31.39385209	13.09516803	7.06493686	0.935612674	12.56697172	24.8485596	50.95154299	13.02321782	12.54600785	22.14562745	0.106413924	20.72512671	4.241492397	1.343452133	70.45414673	21.00587549	50.87369226	18.95888771	54.12347451	43.43452705	32.81690421	30.12354401	1.609590831	7.034328514	27.18664289	1.106561499	0.899055241	45.54028646	13.05378292	1.462405536	12.77437296	4.429077001	21.49650698	0.309314093	23.19064494	9.469703641	5.615477795	7.909532025	1.750535011
ACSM6	0.070245106	0.009324851	0.009505587	0.098759283	0	0.035432343	0.053176335	0	0.007369565	0	0	0	0.00851791	0.060965713	0.018989366	0.305804407	0.034905682	0.008081995	0	0.005164488	0	0.025884913	0.032194924	0	0	0.021544987	0.013457913	0.007337358	0	0	0.035073286	0.028533546	0.056634635	0.033438582	0.046364101	0.009982582	0	0.00654003	0.009568894	0	0.006499175	0	0.030281229	0.029113211	0.133811299	0.090291482	0	0	0.013030511
ACSS1	1.756020956	2.267824953	1.478249957	3.20388199	0.451538742	2.272750595	0.893088323	2.334897221	1.018728153	10.5039072	4.565855177	14.67221913	2.588781138	6.780120045	0.797308639	1.011384654	0.279965045	0.394156028	0.42925301	0.547108849	2.258212472	0.665476059	2.300611839	0.774325557	1.936421255	1.683969649	1.653883975	5.98849359	0.306993343	3.248829099	0.523348628	0.209657213	4.133930829	0.86039359	0.28665615	6.071078608	1.192381504	0.561867641	2.002670183	0.598242318	1.066337394	1.583812676	1.665072983	2.46732638	0.143405441	0.849868184	1.412654766	0.820398882	7.042333282
ACSS2	10.10972128	18.64320533	13.60617833	25.04479476	118.3811603	15.20414281	4.83231842	9.714309887	15.4965305	26.68874817	16.40166049	10.5518825	13.25360704	6.297569413	16.48751692	31.53020052	61.09285401	4.865833593	8.846781044	20.8445823	9.867505265	16.18871092	11.6131546	27.44606096	26.60402262	29.89585559	28.79702225	7.362530776	57.82076816	16.80292166	16.66257744	13.83976853	3.254748284	8.407208894	22.93531765	8.010862393	9.444572561	17.48854955	17.03869505	7.801399782	24.47669749	3.713664896	12.44211398	20.32017252	8.211577114	15.72326812	11.95008019	8.554669319	11.4043057
ACSS3	5.716383732	2.379365986	1.644664217	11.23222351	8.640807389	7.805909958	3.546993447	6.640358318	2.825010886	2.319050844	1.51419736	3.224666112	5.002310491	0.498597869	8.627300354	8.780205852	28.23986153	1.042221286	7.047986328	2.739991934	0.06578256	10.23962296	10.08705351	9.32806585	0.30356568	3.858825236	9.51078878	1.22847047	2.498428543	7.593943772	10.41026275	11.74998289	0.163964614	0.199087503	14.78546022	0.738686615	0.075957419	0.130935044	5.591349038	0.085316274	22.0676084	1.38626263	7.453273077	1.741730983	12.13299555	14.07665733	0.109825894	2.006385133	1.72384158
ACTA1	0.131891647	0.14006612	0.071390452	0.103016465	0.070626871	0.785024301	0.083202884	0.106355651	0.096859258	0.261340369	0.048524756	0.134481915	0.095958957	0.267093709	0.03565428	0.597142937	0.513385924	0.121397508	0.044166548	0.184239206	0.021698913	0.116643131	0.196459027	0.028490172	0.06178457	0.040452694	0.366392806	0.26175471	0.089233416	0.057163049	0.158047967	0.053574357	0.06646046	1.276608281	0.062180617	0.15931733	1.10443205	0.098236058	0.197631273	0.472981982	0.036608399	0.332968456	0.312706854	0.38263912	0.045680549	0.024218652	0.073984649	0.102841806	0.081553277
ACTA2	43.01828844	51.70982479	13.3939791	6.059644908	37.5618718	31.09600494	48.87593567	104.333374	10.86598228	10.34569421	7.657076697	200.8678112	73.11951547	16.988699	21.28956301	26.24805202	69.1828391	17.35749744	24.77995774	55.58271935	10.3096003	9.274997788	20.09243001	110.8369793	15.42211847	37.25105785	26.61941841	22.54873487	52.870922	38.72323512	17.01665439	31.57971158	14.50822833	11.83483155	15.95706229	37.19947732	95.40632894	11.65029918	23.07093007	47.30176749	11.93913138	228.7774891	56.93303626	9.13048198	40.12489963	38.15059707	35.50972296	44.4750678	42.67476589
ACTA2-AS1	0.099115557	0.197359895	0.054487647	0.135478141	0.127160171	0.143735313	0.211026353	0.118639344	0.025996067	0.066094564	0.022791238	2.431807366	0.390608929	0.098567301	0.078148925	0.215744385	0.343736346	0.114036616	0.13483771	0.177622351	0.040766416	0.045654383	0.078077496	0.220792116	0.191526343	0.199499267	0.142417952	0.122941656	0.209556955	0.671212364	0.098976525	0.100651792	0.087402917	0.206419951	0.192754052	0.07042691	0.102381437	0.040372304	0.160332343	0.100185948	0.091703101	2.563428217	0.427266898	0.010269655	0.150187543	0.199063925	0.159846821	0.138871171	0.218333725
ACTB	1089.832425	775.2130608	1397.524326	877.093271	534.4972229	753.0566803	1125.928152	1071.558397	1263.202767	416.4474024	1079.845985	1897.745643	1132.61537	1295.823171	866.9892527	948.4504161	610.495798	600.4586	507.1618545	1033.233877	580.0719974	462.1341304	322.1553953	1112.246518	914.4311749	1020.89853	816.6991836	2245.832861	634.9184354	756.0790402	735.6771833	511.6732996	700.7390632	628.4859434	364.3827309	755.6619527	886.268471	456.0767597	859.7473551	635.2713747	372.1195245	973.2547297	807.1484834	478.5183564	520.504238	712.7229533	592.6173563	852.1803371	2557.369489
ACTBL2	0	0.004684119	0.009549814	0	0	0	0.008903959	0.0213406	0	0	0	0	0	0.051041146	0	0	0	0	0	0	0	0	0	0.09908849	0	0	0	0.044228982	0	0	0	0	0.007112268	0	0	0.005014514	0	0	0.048067084	0.004962371	0	0	0.015211061	0	0	0.006479399	0	0	0.21382195
ACTC1	0.004250442	0.016927046	0.008627565	0	0.045521523	0.008575864	0.05898993	0.115678106	0.00445923	0	0	0.043339182	0.020616317	0.122965262	0.003830075	0	0	0.01956125	0	0.021874761	0	0	0	0.105586823	0.007964469	0.110811082	0.012214818	0.013319226	0.043135576	0.154743171	0.03820032	0.043163216	0	0	0	0.003020167	0.159228625	0.007914578	0	0.011955045	0	0.937752291	0.233615533	0.021139241	0.003680342	0.019512225	0.033380011	0.016571298	0.026281989
ACTG1	570.1134541	374.5572658	531.4514944	500.3242463	332.023639	1004.464891	381.5912384	680.1449914	261.2418834	431.6344421	259.7683394	824.8574923	546.8476927	1525.877563	512.2129332	677.4612703	212.5429546	184.805295	301.5124169	556.2238131	585.7381394	460.9888104	683.4014743	422.858119	712.089711	257.4428961	521.6717531	758.9432324	240.8607853	421.4759332	318.6283212	309.7708544	812.6621318	693.2948286	377.4564237	607.1710601	892.1625158	349.7802182	635.6298314	184.426917	326.7835142	490.4280752	523.2776086	519.3278899	515.3312604	473.804066	380.0928028	490.4156095	482.2315947
ACTG2	1.246914219	2.637403504	0.395576818	0.29500661	4.008119694	1.722452573	3.361846247	2.748422166	2.296073084	1.108004987	0.713833417	0.296748585	1.135573079	1.302228259	0.251759822	2.234389472	3.843623025	0.244065213	1.767241388	2.076937076	0.059585182	0.716866052	3.414706366	2.687895551	0.911318349	0.920402285	0.42127929	0.497199835	4.533144183	1.91054479	2.299163848	1.744364744	0.354572046	0.073887773	0.356131284	0.463219557	2.04084809	0.447987745	3.030635336	0.640308596	0.852082665	13.45940452	0.48510552	1.676873593	4.462034346	3.486729604	0.388909597	0.862339067	3.224810436
ACTL10	0.281960668	0.329121712	0.006578447	0.182259899	0.511969356	0.205979323	0.87096352	0.441018024	0.051001899	0.14078617	0.232514457	0.272627601	0.565911799	0.815712014	0.183985229	0.643371458	0	0.134237629	0.211631377	0.164410493	0.431891832	0.358278846	1.425974793	0.31503555	0.063764844	0.134194033	0.419116439	0.365608806	0.504321338	0.235980792	0.631094312	0.029620438	0.244966438	0.354837001	0.07334124	0.103628354	0.246391934	0.081469808	0.03973356	0.211938256	0.170917419	0.320161977	0.178129924	0.153125728	0.202048584	0.098194213	0.338147787	0.113719305	0.67934925
ACTL6A	7.130600759	6.51344379	16.69905235	6.001136559	4.333623142	5.889030907	3.005627763	5.846286934	11.04398857	12.61047281	1.589070234	4.998907784	8.893785138	16.27488405	5.666330222	6.58685219	4.256919698	2.555665284	3.943772298	5.562005506	11.51946595	15.59152327	2.422192795	6.461357709	2.649137411	2.715283899	6.871700082	11.48330003	6.655072704	4.88335761	5.047105921	4.974524792	8.456953342	9.109519068	6.237807207	13.72462376	5.539222994	2.282869002	8.039693967	2.99933792	5.06341478	4.976406107	5.209827692	6.57768918	3.674782667	5.305416917	4.905836512	6.092415047	17.38095608
ACTL6B	0.123803691	0.005478203	0.100518892	0.032233071	0	2.239795728	0	0.016638939	0.017318016	0.025160437	0.030366057	0.094676338	0.220182092	0.035816399	0.007437303	0.028744846	0.027342054	0.03798436	0.110555026	0.006068111	0.054315405	0.024331168	0.094570063	0.026743076	0.177853698	0.037972025	0.063250501	0	0.03722728	0.03577177	0.065936015	0.008381505	0.049907938	0.052385713	0.007782338	0.111427591	0.081845152	0.399585139	0	0.058036266	0.007636327	0.027178254	0	0.07525564	0.028586196	0.007577833	0.296310222	0.056312238	0
ACTL7A	0	0	0	0	0	0	0	0.013303355	0	0.020116561	0	0	0	0	0	0	0	0	0	0	0	0.009726767	0	0	0	0	0	0	0	0	0	0	0	0.020942013	0	0	0	0	0	0	0	0	0	0	0	0	0	0	0
ACTL7B	0.008288273	0	0	0	0	0.008361378	0	0	0.008695406	0.018949648	0	0.010563812	0	0.011988984	0	0.028865674	0	0.019072013	0	0	0.013635929	0	0	0	0	0	0.007939546	0.008657403	0	0.007184427	0	0	0	0	0	0	0	0	0.011290411	0	0	0.009097499	0	0.006870179	0.007176589	0	0	0	0.005124933
ACTL8	0.084625756	0	0.078729613	2.288662196	0.056645478	0	0.013346385	0.04265067	0.199761084	0.016123467	0	0.417956302	0.07696279	0.030602782	0.038128147	0.12894315	0	0	0.017711639	0.007777208	0	0	0	0.022850218	0	0.064889247	0.739719529	0	0	0	0.17957748	0	0	0.033570136	0	0	1.608421167	2.609889381	0.201737346	1.078543603	3.131877357	0	0	0	0	0.048560735	0.403502114	0.061862326	1.255850457
ACTL9	0	0	0	0	0	0	0	0	0	0	0	0	0	0	0	0	0	0	0	0	0	0	0	0.014934364	0	0	0	0	0	0	0	0	0	0	0.013037871	0	0	0	0	0	0	0	0	0	0	0	0	0	0.00854994
ACTN1	13.05241988	15.95592232	10.52371753	25.9972752	9.285828331	16.88905278	6.105867033	24.16785413	12.25101888	4.621538553	6.680293968	44.58406607	14.04749821	15.36139832	10.57769374	17.4102064	11.01885926	1.421888014	29.39178622	11.97418413	12.43742257	5.333519768	12.03843087	19.92754914	5.229488765	5.250313144	23.96840115	53.55027837	5.980119678	12.32259639	18.26146759	8.229084954	20.09234919	15.09896644	9.679180182	13.57280603	13.12189332	14.7073679	8.771297452	7.224708431	14.92795961	19.61430501	15.5564276	10.11319689	18.98350642	12.60732842	13.65256983	14.69335607	18.56484437
ACTN1-AS1	0.042132054	0.08389377	0.014253302	0.296172336	0	0.297525688	0.053157398	0.042468402	0.022100823	0	0.077504819	0.107398752	0.05108926	0.060944001	0.037965206	0.183417302	0.052339877	0.02423735	0.246903273	0	0	0.077627083	0.144825565	0.022752568	0	0.096917913	0.040359361	0.24204657	0	0.018260418	0.105182385	0.042785076	0.021230425	0.033426674	0.039726505	0.0748427	0.023210834	0.019613102	0.11478584	0	0.019490583	0.069368428	0.045405667	0.384157529	0.018240497	0.038682569	0	0.041065304	0.091181094
ACTN2	2.799000712	0.023666235	0.711685672	4.041011776	0.257762535	1.046743178	1.561039565	0.082663632	0.007481508	5.524418759	0.28860384	1.017977031	0.84743501	0.361035348	0.054620466	0.111761834	10.50969588	0.213323739	0.017910214	0.010485871	20.1444	0.370521228	0.318668621	0.192553374	0.020043674	0.005468063	0.085389606	2.499076127	0.012061841	0.012362931	0.142424177	10.73226119	0.219199335	0.079208524	1.022055941	0.055738187	1.265019855	0.212459902	0.140856549	0.313401084	0.026391589	0.070447214	0.119122137	0.150732729	5.631346128	1.322566116	0.592037737	0.427465314	0.068346955
ACTN3	0.005606426	0	0.018966578	0.008758011	0	0.378943722	0	0	0.017645468	0.046999654	0.010313408	0.007145666	0.02039503	0.032438775	0.010103905	0.029288358	0.004643174	0.006450429	0.009387118	0.004121898	0.01844747	0.020659355	0	0.030276376	0.005252655	0	0.005370538	0	0.012643726	0	0.005598562	0.011386645	0.339010704	0.026688115	0.015858975	0.01991833	0.006177237	0.005219751	0.084008744	0	0	0.04307667	0	0.009294374	0	0	0.006289852	0	0.013866608
ACTN4	37.93203113	62.0204159	112.5876043	71.00403925	45.46354819	51.30158089	27.54166903	70.26399254	43.01123084	64.93577452	13.00876065	61.74850556	55.32810986	95.41563907	47.82831485	29.07668944	41.50797727	26.38037964	28.95400425	30.03944071	52.44747971	51.89073918	16.13135446	44.2935851	42.38200598	23.30111337	61.6049572	79.75953748	51.15860189	27.25206644	40.43292305	59.91591797	69.98102218	102.2970681	49.22399341	52.06283052	46.40415977	49.72398	53.82108153	60.66389563	46.71787248	48.97169877	47.86966525	35.58834248	49.10547623	38.55219735	44.35890488	48.14725797	75.16266529
ACTR10	6.346407911	11.70707541	5.51612318	8.636587714	7.724934192	10.82495542	7.341959242	9.384013328	9.311171261	15.70420092	5.002140685	16.22117351	9.27029099	6.221267441	10.49170674	11.60392579	6.270833023	4.52150487	6.081402351	4.888469385	13.4851574	7.386423594	5.073448585	8.225399607	8.530140744	4.035278931	7.505701974	16.33806995	7.27187537	4.35439773	5.772005138	6.147322498	8.831309984	7.529418326	6.831031097	10.25729301	8.165156626	7.65403367	5.113952177	6.35744691	9.227736616	9.055851668	5.903028989	9.169561537	4.992160776	5.163447717	6.753082095	6.157172532	9.215853415
ACTR1A	23.92384014	19.76271203	18.43456933	16.44382761	19.63542348	23.02235289	16.21331349	20.99138437	17.47369597	11.63061276	12.88432088	46.78361116	20.93141253	23.73630109	24.49784973	24.186566	17.02445524	18.11432404	14.65700125	16.48008975	7.557059018	18.01780758	9.492417106	23.95906883	18.26438693	20.77622605	22.00492713	30.55837316	8.355089543	15.38139146	15.05315264	17.43198689	8.505280018	19.79050686	12.32305726	17.75684654	34.362892	13.46186749	17.68518999	23.38794594	11.72926793	22.44324359	16.96255818	12.28361394	9.16589407	14.80239849	19.46806782	19.40510735	26.04687638
ACTR1B	15.94741943	23.44152053	13.93618088	16.73762862	19.9345075	28.22120217	7.079639009	20.04015181	21.02255931	20.38942855	18.5500227	19.59581584	22.55389423	34.251793	16.41609201	26.15545943	16.22840237	10.6370788	15.54832014	23.80028003	15.10944402	21.83285878	12.46821917	16.27422237	19.31039122	10.50815381	24.49846694	24.1354487	22.91823404	14.05991602	16.88504615	20.45961053	12.57440171	25.02340236	19.0613047	27.67229638	32.04713162	25.44201818	18.51957607	26.6845895	15.51806244	14.78036844	17.02486424	17.65530618	14.7530049	13.96569135	26.75680924	16.56703882	18.66774805
ACTR2	33.38010099	61.85744122	36.70871549	31.25541345	20.70693899	25.51557775	14.79954786	40.7608736	71.01511388	32.90261413	11.78201623	44.06506306	48.50158334	68.4798593	26.96016956	24.49391861	29.56838227	11.10562384	22.52610799	24.59472833	36.30549659	38.17645317	9.344797114	28.73324243	26.13160391	16.91040335	42.52121874	37.74742005	16.7151343	22.73788813	15.4504431	19.65030866	32.04062279	46.15012572	27.41540109	41.00351061	24.35916999	39.52409563	41.0961827	37.80543653	21.62575004	39.81067985	45.25675891	22.95400887	22.09645514	35.47808224	29.05247985	27.9900435	67.17077375
ACTR3	8.971116786	11.68299247	8.764882915	8.002773666	5.826032969	10.67143013	5.238163257	9.62501981	16.17104485	9.436037899	3.865347818	17.50785948	8.590373434	27.48734788	3.021499777	8.070276025	6.935083663	3.185740012	5.126576453	8.767331146	11.18662811	8.891057845	3.384511791	8.690714133	6.657175845	3.862302305	9.071782107	19.29514708	6.113471531	5.10241768	3.685058627	5.075235439	7.627729123	11.09040949	6.394328694	9.860527265	6.913018286	7.910534223	8.395247172	5.591283428	4.681544517	8.571678618	10.93973216	6.719972796	4.707183654	7.072197036	4.571525521	7.67211267	21.34472405
ACTR3B	0.981962211	0.493168355	1.767295884	1.168366435	2.296135371	2.014267537	1.796444733	0.742351057	1.215633299	1.27720127	1.547471717	0.529826711	1.369334638	1.420407993	1.16799729	0.64977954	1.173789513	0.783320239	1.074176788	0.688257124	1.179338099	0.931153875	0.453806003	1.191382451	1.266532395	0.677653137	1.417240662	1.459906388	0.719725866	0.683783556	1.160358665	1.605463118	2.29263211	1.033563415	0.657386611	1.700151818	0.825880326	1.822377544	0.949727068	1.212945437	0.944866187	1.031129905	0.814859867	1.809686671	0.447800571	1.075868573	1.560690449	0.705063464	1.040305185
ACTR3C	1.095772543	0.591567956	2.465830083	0.469657804	1.484649342	0.230940992	0.50063407	0.784547853	0.172920121	0.137244149	3.155573917	0.027232067	0.925300832	1.178841888	1.331203516	0.547458056	0.889810318	0.228266308	0.725705612	0.565506587	0.843637626	0.555627265	0.493124323	0.807680927	1.338334117	0.767661885	1.040896654	1.211527219	0.884541204	0.767276776	1.13690761	0.548629194	0.962822762	0.082335176	0.411556755	1.012837221	0.551541164	1.611286154	2.814882859	1.322098484	0.217449736	0.381934405	1.065782057	0.356737785	0.499507261	0.843519517	0.715692678	1.225703985	0.690766352
ACTR5	4.22798856	4.046132731	3.921708543	6.382542715	11.36828741	3.784467101	2.812679161	2.177362438	3.314658122	4.288427335	2.305020515	2.723783083	3.952336829	2.368476337	2.417517742	3.948942326	2.75668929	1.724678771	1.287114805	2.741094539	2.832955977	3.280275406	1.453337248	2.798006972	3.226575698	1.909792982	3.402081698	4.865946747	3.250583757	1.86576626	4.721028325	3.091334366	2.14598622	2.061428852	1.826582893	3.004212235	6.996152691	1.188072252	2.565564223	2.362162009	2.325739451	2.092573688	2.170550198	2.128244964	1.604139719	2.519660366	1.707617617	2.43510051	6.069964275
ACTR6	4.204188925	3.047898274	5.794085039	5.472935437	4.859834412	6.333214	2.433613431	4.248176767	7.427128397	5.446475843	1.816942242	3.282295136	3.875226862	5.550267516	3.396974881	4.592503703	3.34909325	1.189937541	5.454794569	4.26955484	2.297080081	5.811953782	2.186398851	4.306196401	3.100733081	2.791479907	3.304069402	3.754050377	3.486999148	2.299519693	3.718044222	3.639188864	4.638288206	8.54186964	3.988528623	3.905905661	2.73489737	2.214691102	5.783364005	2.70897552	2.889820117	2.662088481	5.060284745	4.432168374	4.276112136	5.274829322	2.970407013	4.420319775	5.883471106
ACTR8	4.490576465	5.137121296	3.845489016	4.431658865	3.869279037	4.882423515	4.656148784	3.876301855	4.594144649	4.257546979	3.068779104	5.884162607	2.87552367	2.74976455	3.73183221	3.318725409	2.200900841	2.198314494	3.458970675	2.638359615	2.329671325	2.558967449	2.42264034	3.210697287	2.353496731	1.427882603	3.107770042	3.358367753	1.957641283	1.752892383	1.796616546	2.02400981	4.315467582	2.80093496	2.720669613	4.293445539	1.688442634	1.63441873	3.468135883	3.195124825	4.329728015	2.618871427	3.924898905	3.81068877	1.578821347	3.757822222	2.089183831	3.043963168	6.44394238
ACTRT1	0	0	0	0	0.01224625	0	0	0	0	0	0	0	0	0	0	0	0	0	0	0	0	0	0	0.014820044	0	0	0	0	0	0	0	0	0	0	0	0.009749863	0	0	0	0	0	0	0	0	0	0	0.046182484	0	0.008484492
ACTRT2	0	0	0	0	0	0	0	0	0	0	0	0	0	0	0	0	0	0	0	0	0	0.010226453	0	0.014986913	0	0	0	0	0	0	0	0	0	0	0	0	0	0	0	0	0	0	0	0	0	0	0	0	0
ACTRT3	0.904756963	0.398171128	1.264243012	0.153625551	0.684605103	0.952421384	0.831323376	1.030933705	1.165865244	0.014989597	0.922635921	0.764593409	0.679729222	2.19070127	0.974787431	0.667876826	0.68415137	0.418647327	2.73336964	0.809791644	1.342897584	2.971587983	0.608484069	0.637298849	0.672604389	0.301629814	0.339139407	0.554704233	1.552498257	0.537047558	0.333897679	0.729032096	0.376620321	0.858256947	0.760371254	0.901427128	0.769326289	0.439489997	1.353041672	0.892053592	1.301134933	0.582902384	0.699496379	0.872231803	0.468339547	0.252816149	0.275828055	1.16940879	0.760113145
ACVR1	4.541518621	12.56917903	5.516992408	6.511634595	4.882414325	6.944652231	1.733330852	8.677348322	10.41058422	5.653041068	1.299983086	6.065526203	4.560234997	28.18582151	3.736118802	5.696803481	2.664375215	1.631811453	6.644270497	3.949356093	12.56943542	5.357459426	1.608108228	6.874628405	3.592857889	2.326612878	6.00729361	8.997183713	3.165139841	2.398842335	5.235900056	4.441283952	9.826270579	10.20956183	5.670794339	7.384509736	8.123861841	5.185291246	4.846896842	4.406177321	6.474273388	4.111618001	8.846116387	5.296489873	6.872031863	4.981849488	3.781153295	4.03637979	17.89108219
ACVR1B	4.213856987	14.89758727	27.33165108	4.99380913	3.674210892	3.751109459	1.036204912	6.186116162	11.03030697	11.81566195	2.454273868	5.09251284	10.04714736	13.95011398	8.231230283	4.936136737	3.960537339	3.03013726	2.448526676	5.245824118	16.12301714	5.948073627	3.287667587	9.147347882	7.986822903	6.265564233	8.597607806	14.85877451	7.79557396	8.116329159	16.42344753	6.355411055	16.20816433	9.776614822	14.03059176	10.09547786	5.975423311	8.720791707	12.05626547	5.095154755	2.26677192	6.466259118	11.20005387	2.590936613	5.403982894	7.034571273	16.52690933	11.31497088	6.856781639
ACVR1C	0.085776188	0.089669165	0.049330841	0.092121031	0.105261817	0.069226205	0.097400309	0.110237719	0.033746118	0.576895718	0.067061266	0.021865195	0.026003016	0.155094032	0.025120208	0.02613921	0.111886093	0.140631982	0.226200453	0.13716306	0.169343558	0.097984881	0.063883903	0.055586044	0.1466636	0.013154275	0.051354488	0.12767481	0.34578151	0.0799288	0.059959107	0.143724355	0.16208546	0.0816636	0.046505286	0.056377431	0.009450937	0.189667974	0.242454659	0.149279123	0.745996497	0.185948126	0.212614072	0.279068254	0.09098229	0.092535267	0.108261387	0.305156076	0.10607691
ACVR2A	1.13588515	3.004115688	0.943926508	1.876778911	1.169724944	2.006801036	0.573251892	1.846603919	1.918912907	1.413920879	0.70187082	1.406907786	1.274952472	6.635424401	0.766347589	1.927263393	1.379731731	0.505998529	1.136244797	1.057810626	2.506064227	1.918969021	0.520601913	1.255135138	1.361642477	0.607447694	1.503800514	0.79402456	1.353087899	0.75991392	0.718384816	1.295458805	1.755282587	2.583402968	1.985527211	2.102617766	0.641812141	0.981616921	1.11883132	1.630196709	1.088662775	1.438600788	1.685549571	1.735812209	1.127278888	1.374471086	0.986804407	0.919765767	2.283564022
ACVR2B	0.500960396	0.438907648	0.433856609	0.8011552	0.435922647	1.612159011	0.304966261	0.308025394	1.420348451	1.256073786	0.649693598	0.264976951	0.514825535	0.818842112	0.328404818	0.553942619	0.288348042	0.164267159	0.352288816	0.317668139	0.274041122	0.418121245	0.472118095	0.215074194	0.371959277	0.226634266	0.517073549	0.660630156	0.55359027	0.297455535	0.458986427	0.342117559	0.848181355	2.823891537	0.292861859	0.896127242	0.445711708	0.500223794	0.255905932	0.855986266	2.019681943	0.389034219	0.493994276	0.519059854	0.358942953	0.550784348	0.726420795	0.399166027	1.045445252
ACVR2B-AS1	0.423027916	0.317176445	0.779157862	0.65470913	0.67119378	0.687556384	0.128490111	0.276373631	0.402714395	0.579112398	0.417916331	0.199692554	0.341975306	0.509924777	0.416486001	0.327396604	0.389273937	0.234342527	0.15739926	0.138228524	0.154659716	0.271352456	0.233378026	0.279213868	0.484408699	0.084095639	0.615347966	0.327309698	0.83918527	0.129019977	0.148634369	0.493226769	0.544753971	1.417067869	0.716497589	0.350681313	0.189891737	0.131283886	0.160070838	0.325000784	0.913246478	0.12898063	0.244833417	0.103896109	0.271324677	0.345238467	0.254875205	0.190887589	0.494082604
ACVRL1	3.630579268	3.95479225	1.580283962	2.194025863	1.298889809	1.393209575	2.621039414	2.444966591	2.754078233	1.920125764	3.454500509	6.567050111	5.047618851	2.722020277	2.591125302	1.921165222	1.312235489	1.926523045	2.325425721	1.734428579	3.166749738	1.069701209	1.582391708	4.99451361	2.3641792	2.753853272	2.17363986	2.505024831	17.3681012	1.420921416	0.968880029	2.057962178	1.407577153	3.61915375	1.313244759	5.495806372	7.069356987	1.846713641	1.012575092	3.796331801	1.71572817	9.206842068	3.313965034	1.880875174	1.304195545	2.140803871	4.924647235	7.523457101	3.856029856
ACY1	3.829515118	5.800698709	5.121191907	8.842074086	15.41219141	5.15913037	3.574507328	5.088296357	6.221654062	5.553383388	3.798373162	2.249194683	3.049678873	1.597567678	11.65042954	2.174072914	5.865890147	6.981950372	6.100395225	6.853394427	1.589899523	2.52149781	3.830801518	2.975661819	6.697729466	3.884505359	5.709577957	3.028264838	8.494265171	3.97506796	10.11779622	16.56122395	4.325190069	3.11445022	4.867313189	3.177431446	2.751215175	3.911873483	7.963935954	4.419029703	2.226945944	3.18220538	3.764813984	7.189438785	9.999590448	3.642732191	2.101028899	3.141664553	2.011622663
ACY3	21.87159179	21.19156621	12.45852627	10.37787867	16.12234889	5.49317428	27.61420508	17.00095082	0.222776293	33.60284305	21.90286188	0.28997663	13.88606077	1.557728667	50.35097465	4.252346721	7.134972039	8.620740503	24.1513727	5.285725855	9.008303852	5.086126504	6.829973642	7.453741124	12.80361636	28.63342823	14.96525099	10.88417414	55.75601296	4.483297928	19.09943825	18.54476354	0.32100402	1.323696292	19.99355555	9.818164744	6.200078081	2.683072345	16.50849957	7.081745904	36.54250409	2.613802379	9.840316139	6.56280753	11.32078214	11.43301999	7.180950029	9.816250378	10.92610023
ACYP1	1.360217682	2.203749429	1.231931246	1.087520366	0.812503131	2.960527203	2.148586798	1.079587848	0.71913508	1.444753721	0.965421245	3.576535948	1.142889771	5.375916349	0.617671834	2.499177799	0.771707562	0.727041496	0.627651991	0.818934554	0.775314783	1.191906731	0.846769354	1.168352376	0.832866737	1.560373136	0.841298658	3.926769644	1.437178248	1.234765327	1.657779518	1.566198736	4.112498158	0.526837791	1.403741781	3.964963787	1.014871985	1.086913152	1.517342864	0.647679686	0.584653966	2.327704524	1.050372919	0.73686312	0.51006018	0.727677739	1.021357878	1.680710788	3.086133689
ACYP2	1.636529833	1.774343088	2.128554364	2.075592917	5.324735822	1.290316885	1.954530272	2.194120937	0.97097587	3.608434501	1.366420578	3.594526317	1.305307941	3.654282843	1.904195226	2.448598807	2.612017135	3.802353842	2.986202285	2.415145957	1.450776054	2.298036898	0.937573399	3.024569755	3.527993518	2.923937683	1.685629355	2.962432994	3.292100077	2.372324109	1.646133995	2.702596409	1.429127488	1.55680492	2.05246141	1.179776658	2.407118763	2.799537189	1.736910479	1.469161653	3.112807858	2.445949788	1.832179031	1.270919517	3.322445554	1.648419791	2.459915057	1.138246852	1.70209607
ADA	5.046982774	3.932652823	4.144532395	1.782018686	1.301945606	2.713140984	3.628719315	2.780578437	2.836034601	2.465872833	1.233663663	2.546615707	3.537841662	2.420152099	1.507639326	2.96163634	0.944760473	0.564767638	1.609051462	2.455089081	0.875831137	0.978297224	2.50326825	2.419366985	1.658218126	1.357122642	2.172273254	6.398325024	2.214044174	1.156629756	5.875284464	1.235666612	0.84308309	1.568756475	0.958283539	5.958906487	3.633586132	1.229436154	3.955523281	1.404959918	0.569299972	6.404856064	2.831326721	2.722115857	0.736322564	0.977535094	1.760715315	5.775002823	8.703839214
ADA2	16.76693026	8.321799086	3.006345791	4.168880955	0.916302466	0.829964762	5.83767212	15.27307261	27.21684306	3.116821836	2.820480545	13.52324346	2.865050446	1.381831671	1.470431698	7.690017035	4.631537671	0.993497318	5.925532592	1.85707937	1.649959178	1.959286171	1.094581632	5.559095597	2.159498538	2.236598074	6.698791038	7.549485644	0.835691457	1.125698125	2.726066284	2.627210243	0.592724172	6.030909687	1.756623869	6.191215245	2.831785825	1.607895623	1.616224215	4.618433998	2.764786232	8.634790597	14.40593424	2.61506507	3.229171815	2.60627141	5.820219262	3.157808629	14.95858636
ADAD1	0	0	0.009885951	0.855925981	0	0	0	0	0	0	0	0	0	0	0	0	0	0	0	0	0	0	0	0	0	0	0.006998214	0	0	0	0	0	0	0	0	0	0	0	0	0	0	0	0	0	0	0	0	0	0
ADAD2	0.009592703	0.006367029	0.009735654	0.029970249	0.004280677	0.004838657	0.036308921	0.029007851	0	0.387465227	0.008823219	0	0.034896288	0.013875842	0.008643988	0	0	0.016555212	0.00803077	0.003526324	0	0.014139421	0.016487075	0.015541039	0.008987393	0	0.004594547	0.020039857	0.005408415	0.004157565	0.004789624	0	0.004833782	0.022831939	0.018090007	0.040896775	0.015854056	0.035724375	0	0.006745251	0.013312955	0.147410019	0.005169023	0.015902853	0	0.013210977	0.010762058	0.009349824	0.008897262
ADAL	1.520732831	2.632134011	0.853941799	1.139315619	2.095862885	0.413975931	0.848398764	1.167903345	0.571606587	0.804176947	0.989589338	1.59982443	0.363789838	2.04012122	1.261576222	1.309056788	0.782516861	0.70621482	1.172078075	1.640324512	1.191391016	1.801860636	0.454384511	1.225343941	2.035389887	0.592287435	1.15614958	0.860866577	1.75756642	1.010320401	1.198350752	2.517809715	0.493490416	1.138120377	2.136227164	0.693421934	0.851080164	1.682322566	0.948880221	2.817588655	0.778478015	1.487526969	1.114892557	1.129055944	1.61534627	1.554527822	1.489461851	1.44525741	2.02137455
ADAM10	2.96962184	5.495457021	5.788455684	5.578181005	3.501504319	1.689221181	1.674102951	5.600659771	7.798331603	6.398216112	3.019696666	3.26887312	3.833135386	7.116335413	2.974839694	2.954044096	2.49980536	1.334397416	3.95528676	1.944790824	5.26686497	6.513599841	1.558075134	4.478461833	3.852853354	2.463134472	4.653118774	5.257269801	2.467082092	2.427180959	2.569656156	3.014410812	8.159825989	3.653547049	3.709661452	8.654341726	6.633968854	3.550534321	3.659842301	4.957494965	4.058680024	4.579448955	5.909162244	3.991015004	3.495298032	4.238095525	4.045831859	5.703281965	12.62355744
ADAM11	0.016534844	0.329243473	0.220953075	0.087175254	0.007378558	0.195998055	0.010430886	0.10833449	0.013010296	0.176418446	0.091250957	0.147521304	0.681704234	0.914849948	0.022349329	0.115172223	0.027387911	0.023780041	0.034606389	0.030391439	0.040804875	0.121859874	0.099465105	0.075899131	0.061965908	0.02535714	0.04355765	0.047495931	0.032628501	0.028665412	0.053662862	0.041977811	0.033327761	0.931405891	0.140317015	0.255538396	0.063764104	0.461833042	0.033786021	0.139520644	0.034421105	0.127044568	0.035639165	0.472849816	0.035792674	0.015181084	0.500862114	0.06446478	0.020448159
ADAM12	0.151983052	0.937091705	0.147482646	0.062478546	0.014278184	0.076661791	0.010092358	0.245920477	0.161546703	0.118875411	0.014714911	0.290564818	0.261892042	0.500433073	0.185605962	0.041787893	0.01987429	0.013804965	0.006696652	0.080864037	0.032900482	0.026528623	0.034370367	0.671722251	0.024356655	0.147205139	0.507643806	0.346747445	0.049609315	0.032935424	0.059909156	0.020307724	1.473245052	0.228467588	0.009427994	0.579747038	0.246778721	0.05771742	0.356860563	0.205301231	0.020352438	0.469735418	1.657316053	0.033152448	0.024241732	0.13403157	0.305122897	1.882873363	0.387034812
ADAM15	24.8598827	8.589121607	23.66300996	19.69797945	5.059652587	6.471454856	7.466321471	11.51941222	3.921110237	26.03946769	4.467922096	12.71070101	26.20487935	15.53883197	9.663759457	5.470560311	5.922864434	9.206776646	5.380399889	9.078062279	20.45722396	36.17056117	12.14396677	23.68998438	8.771025335	11.91807702	16.56732145	48.50249118	12.80886012	4.00036289	11.37626096	4.531423074	6.742607446	3.079315575	8.262485574	22.52668872	16.59757976	10.99129672	20.03884619	6.005861488	4.494296332	8.550017012	13.48126251	4.359103757	6.542442999	6.362601015	14.50793569	49.54384281	30.94533754
ADAM17	1.127552281	3.243851684	3.870398386	1.994187511	0.624946836	0.760746797	0.208408753	1.918386908	3.05529887	2.298805282	0.184961419	3.537880357	1.750451457	5.827982369	1.151940816	0.587790489	1.281778901	0.202444327	0.974020788	0.831627334	2.233158421	1.654046396	0.234527212	1.411744813	0.95883666	0.231289807	2.029507686	2.344286414	0.433261198	0.606973515	0.380104736	1.27265928	2.258227414	2.21079919	1.442395537	2.043790437	0.565784695	1.367395035	2.333302848	1.916487298	1.189411846	1.702741621	2.546421909	1.333487925	1.147327602	1.753966711	1.603409433	1.340504358	11.54163773
ADAM18	0.061859768	0	0.006975734	0.004026395	0	0	0.013007928	0	0	0.003928646	0	0.006570277	0	0	0	0	0	0	0	0	0	0	0	0	0	0	0.004938086	0	0	0	0	0	0	0	0	0	0	0.004799441	0	0	0	0	0.005555517	0	0	0	0	0	0.003187507
ADAM19	1.205488624	3.443434149	0.931659763	0.843614453	0.797203247	0.854641547	0.713650487	2.231575627	3.257082925	0.704150143	0.494364851	0.923177589	2.188004974	2.247238843	1.379165937	0.837891374	0.385782396	0.303306646	1.422743024	2.359668025	2.488572994	0.769596356	0.457486364	1.724942316	0.565909446	1.299183115	2.52283724	2.513006874	0.5627763	1.46202808	1.428711017	0.574399648	1.359342422	1.417353459	0.222022898	1.83497513	0.972902731	1.193833018	2.433567094	1.869884951	0.525699274	4.334770417	4.708397921	1.338676385	0.372310708	1.550917939	1.840579418	2.898749949	2.862891571
ADAM2	0.013575078	0	0	0	0	0	0	0	0.007120954	0	0	0	0	0	0	0	0	0	0	0	0	0	0	0	0	0	0	0	0	0	0.027112072	0	0	0	0	0	0	0	0.009246088	0	0	0	0	0	0	0	0	0	0
ADAM20	0	0.032777101	0	0.005510183	0.006296194	0.021350681	0	0.028443953	0.007401206	0	0	0.107898281	0	0.020409154	0	0.012284694	0.011685182	0	0	0.005186661	0	0.020796837	0	0.007619464	0.006609512	0.032456231	0	0.014737719	0	0	0.007044774	0.007164013	0.014219447	0	0.03991128	0.025063602	0	0	0	0	0	0.007743452	0.022808428	0.017542923	0.024433782	0	0.015829274	0.006876051	0.017448608
ADAM20P1	0.04549262	0.056076653	0.026383172	0.294415216	0.034801309	0.039337609	0.01639925	0.019652484	0.020454552	0.321937913	0.023910518	0.124248391	0.063044887	0.103407949	0.035137211	0.045267922	0.010764695	0.052341172	0.043526031	0.028668523	0	0.110161889	0.052125747	0	0.02435542	0.049832546	0.062255046	0.210439962	0.007328277	0.045067242	0.038938977	0.085795783	0	0.01031225	0.104174053	0.083121279	0.014321253	0.054456418	0.026558886	0.00456983	0.024051662	0.071334705	0.028015626	0.086191993	0.061899854	0.047734851	0.072911701	0.063343977	0.032148226
ADAM21	0.311567965	0.014771364	0	1.008189353	0.11917288	0.014967432	0.037438167	0.052342546	0.18678438	0.995020515	0	0.633482932	0.044977001	0	0.080215424	0.038753633	0.030718664	0	0.024841606	0.19634379	0.024409237	0.032803138	0.067999362	0.09614629	0.055601464	0	0.135017094	0.023246008	0.041824667	0.051442443	0.274091525	0.120532224	0.02242853	0.07062611	0.23082624	0.052710886	0.089909237	0.034533227	0	0.041730215	0.048044507	0.040712847	0.039973386	0.104533733	0.019269871	0.020432779	0.05825804	0.115687359	0.325676168
ADAM21P1	0.008532151	0	0	0.06664198	0	0	0	0	0	0.084531339	0	0.032623939	0	0	0.015376648	0	0	0.009816599	0	0.012545839	0.014037159	0	0	0	0.007993763	0	0.008173164	0	0	0	0.008520183	0.043321973	0.008598735	0	0.032180016	0.00606255	0	0.015887376	0	0	0.007894066	0	0.018390179	0	0	0	0	0	0.047481581
ADAM22	0.145471113	0.331503834	1.148302752	0.016412206	0.14569916	0.073377103	0.269190213	0.053765227	0.069525467	0.044345812	0.011893518	3.440387267	0.037239585	0.462932611	0.050977135	0.019702437	0.009370464	0.515129609	0.043301247	0.077242936	0.021273793	0.409782422	0.005556059	0.038406498	0.060574101	0.039660154	0.030966769	0.055714958	0.023693902	0.022417249	0.014526706	0	0.030950231	0.169273401	0.009144358	0.124038017	0.033837321	0.13242823	0.306051664	0.36142526	0.007477328	0.113546092	0.139354715	0.191590655	0.008397297	0.151369055	0.159577349	0.015754211	0.620654597
ADAM23	0.11362072	0.132484477	0.02908819	0.105535322	0.153477693	0.040272906	0.027120952	0.235246244	5.215890529	2.787298208	0.033894025	0.070450637	0.104263146	1.208211737	0.179863193	0.165769706	0.035605137	0.035331193	0.035991507	5.623940313	0.020208613	0.018105329	0.021111467	0.119400485	0.037401748	0.051802255	0.091190407	0.420194848	0.325493744	0.045251484	0.006133045	0.012473706	0.089749049	0.082835265	0.0086865	0.168013178	0.064286167	0.048603594	0.071113234	0.056141795	0.025570576	0.519080244	0.489795688	0.020363379	0.018612636	0.050749409	0.25838744	0.8260899	3.461518093
ADAM28	0.170799048	0.929317959	0.155510522	0.052703536	0.024464999	0.03829012	0.029264708	0.544118741	0.371651178	0.048210046	0.224980303	0.561698573	0.086935333	1.134649429	0.220410127	0.143203191	0.036673177	0.021834609	0.063550519	0.15037766	0.038160478	0.017094395	0.012080413	0.191305515	0.031609173	0.122880845	0.31106618	2.273022514	0.03328798	0.16632974	0.145291395	0.008565251	0.184882466	0.257633114	0.015905896	0.289170871	0.132429092	0.043190353	0.226920227	0.072653014	0.015607474	0.175902489	0.977161417	0.134584543	0.027387079	0.054207719	0.326462901	0.139756416	0.787519813
ADAM29	0	0.002196983	0.002239565	0	0.002954148	0.003339217	0	0	0.006945231	0.022703314	0	0.004218786	0	0	0	0	0.00274132	0	0	0	0	0	0.007585291	0	0	0	0	0.010372316	0	0	0	0	0	0.005252202	0	0.002351948	0	0	0	0	0	0.018165981	0	0	0	0	0	0	0.008186815
ADAM30	0	0	0	0.00519776	0.011878408	0	0	0	0	0.020286293	0	0	0	0.009625985	0.053968764	0	0	0.007656483	0	0.024462903	0.010948321	0	0	0	0	0	0	0.013902101	0.007503879	0	0	0	0	0	0	0	0	0.006195701	0.027195295	0	0	0	0	0	0.005762101	0	0	0	0.004114821
ADAM32	0.005889427	1.01765047	0.010626118	0.007666747	0.007008308	0.003960915	0	0.025724588	0.00411915	0.002992248	0	0.052544551	0.002380503	0.034076216	0.001768988	0	0.004877551	0.004517355	0.003286987	0.005773284	0.029067989	0.004340439	0	0.002120311	0.003678532	0.021074146	0.007522175	0.020505737	0.002213659	0.005105063	0.009801943	0.00398714	0.077160038	0	0.003702112	0.022318683	0.045423353	0.003655489	0.008022666	0.001380413	0.027244901	0.019393324	0.012694057	0	0.003399663	0.001802414	0.046251455	0.003826874	0.035202532
ADAM33	0.027038466	0.298359262	0.018294262	0.100314799	0.069377927	0.03409619	0.012792764	0.749493778	0.010637489	0.018030425	0.155434759	0.318772161	0.168032347	0.376444639	0.112685208	0.011770901	0.114763748	0.093326675	0.186746371	0.044727613	0.144572636	0.18432507	0.081324743	0.120463028	0.025332309	0.305804756	0.074464889	0.081197659	0.030488849	0.33984285	0.03712574	0.006864387	0.088560784	0.209154492	0.022307856	0.223342727	0.297913486	0.091254378	0.032228181	0.073673429	0.012508183	0.634375109	0.346029474	0.033618423	0.058529672	0.031030926	0.762153483	0.065884685	0.006269565
ADAM3A	0	0	0	0	0	0	0	0	0.006897756	0.010021388	0	0	0	0.028531303	0	0	0	0	0	0	0	0	0	0	0	0	0	0	0	0	0	0	0	0	0	0	0	0	0.008956281	0	0	0	0	0	0	0	0	0	0.004065427
ADAM5	0	0.00458886	0	0	0	0	0	0	0.007253285	0.005268959	0	0	0	0	0	0	0	0	0	0	0	0	0	0	0	0	0	0	0	0	0	0	0	0	0	0	0	0	0	0	0	0	0.00745086	0	0	0	0	0	0.00427497
ADAM6	0	0	0	0	0	0	0	0	0	0	0	0	0	0	0	0	0	0	0	0	0	0	0	0	0	0	0	0	0	0	0	0	0	0	0	0	0	0	0	0	0	0	0	0	0	0	0	0	0
ADAM7	0	0	0	0	0.003925466	0	0	0	0	0	0	0	0	0	0	0	0	0	0	0	0	0	0	0	0	0	0.00421329	0.018376946	0	0.00381257	0	0	0.004432674	0	0	0.003125263	0	0	0.005991498	0	0	0	0	0	0	0.004038243	0	0	0
ADAM8	1.584024196	1.347074186	1.401093629	1.279117513	0.585368211	1.389923353	0.322680975	2.877331988	2.250400087	0.77650347	0.963718918	2.644570689	1.5006134	8.28206025	0.687662662	0.99128226	0.338216344	0.275271388	0.884070152	0.360901519	0.217170714	1.054922831	0.382848502	1.332139029	0.45217774	0.670558414	2.007363154	3.020453947	0.427934591	0.779498296	1.013342063	0.619971869	0.357523904	1.381095066	0.575652021	1.354158092	1.040816545	0.894849828	2.725323228	0.284258717	0.358757206	1.426261325	2.062747152	1.463451686	0.510764448	0.318135803	2.517583067	2.06659856	8.371307352
ADAM9	6.169478372	6.328840159	22.63141487	2.53303822	1.298265526	2.362375239	2.475890585	7.811507563	6.667037818	1.015137024	1.075627419	21.90310001	2.677009213	13.70597348	2.220643271	2.314544335	4.12207763	0.265814971	4.713627415	4.307284196	10.62871658	11.30717467	2.611259615	3.099114947	1.795783307	0.717357989	4.655787672	17.11612987	1.058148946	0.917263107	2.042214985	1.477208455	2.831419397	3.118327179	1.974038951	3.066391918	3.689505325	2.230667622	23.09491774	1.865228337	9.37889218	3.562805828	6.479775537	1.290888117	4.494872222	12.81617905	3.36317112	5.315476852	9.647246526
ADAMDEC1	1.14036504	5.115799403	0.306440148	0	0.05774524	0.130544495	0.040816509	0.375004005	0.483643598	0.024654752	0.04463362	0.164930651	0.078457009	0.175482727	0.225922562	0.619676633	0.073679433	0.009305233	0.176041194	0.231899894	0.039917812	0.017881612	0	0.777432275	0.083350882	0.235656025	1.688934958	1.799401173	0.009119767	0.049073938	0.056534454	0	0.057055678	2.014814029	0.053381473	1.028666556	0.320800769	0.037649433	0.220343615	0.051182845	0.059862791	1.278336648	3.521304454	0.053631359	0.028011658	0.11138295	0.408311506	0.086712136	17.03809516
ADAMTS1	2.967580726	4.61015447	0.882102417	1.999530184	1.519849324	1.08146956	1.986549837	22.33745365	1.880312836	0.799968677	0.426249072	14.41767801	4.823931367	2.342154842	2.364668466	1.050051717	5.500377893	1.072798695	5.216505188	1.434688492	2.039261597	4.21983595	1.903257672	3.579050066	1.409778143	2.602993124	2.198228042	3.140570841	1.580272467	4.71638453	0.727612516	3.254549245	1.510843946	2.245886311	3.145610267	10.43600758	3.026721723	2.484796464	0.939316439	2.45771056	2.063755529	16.50416632	9.197337952	1.235704328	2.598554185	2.391407547	4.651039772	1.774104876	4.814397171
ADAMTS10	2.517018985	1.012021002	0.145037283	0.753439989	0.632572628	0.216252232	0.109055156	5.457580649	0.885055986	0.166001313	0.839547204	1.745046106	2.959898316	10.10740709	0.940882051	0.909116877	1.131047948	1.82984977	0.677309466	0.818506524	0.563133028	2.479297156	0.435771821	0.98957511	0.18787796	1.707305141	2.888040278	13.22143074	0.612087828	2.112867772	1.277459712	0.196617795	6.683127714	0.795488024	0.867170469	2.508289504	1.885681884	1.097673404	0.654659696	1.166953306	0.428649285	6.022682987	3.461531234	0.200612128	1.469909646	0.425365815	2.187703886	1.614184014	13.4150707
ADAMTS12	0.326680691	0.852596817	0.330184491	0.389040447	0.080988319	0.238017073	0.055973468	2.248106442	0.173479479	0.301217627	0.12241608	0.578292523	0.523286105	1.44388293	0.287103619	0.077253612	0.168678074	0.069603679	0.145185444	0.109711293	0.268728769	0.274941824	0.080870074	0.869018703	0.387306729	0.247399377	0.596895877	1.051072346	0.134158885	0.122358623	0.040274376	0.155633013	0.274358402	0.300778532	0.114084707	0.600370411	0.553242985	0.264722719	0.2692032	0.450912941	0.06343509	1.221815116	2.253640484	0.036773517	0.097780108	0.311042982	0.789565566	0.473683121	2.650915195
ADAMTS13	0.476709279	0.286602752	0.366950113	0.223945305	1.032810747	2.223355944	1.250856528	6.493915718	1.069109874	0.763463673	1.239153783	3.205254412	1.193813148	1.93876235	0.544735522	0.571459932	0.411970217	0.941944593	1.68889847	0.386037299	0.983198745	0.427705102	0.621420416	0.332056742	0.187713386	0.434398719	0.575778463	0.916498691	0.471323255	0.27548023	1.469516594	0.389383173	2.597104306	1.573138455	0.570007144	1.912091996	0.814509981	0.7300692	0.254105445	0.614542849	0.284450511	0.481544254	1.779507589	2.325062233	0.631118644	0.450365939	1.209159063	0.670023464	0.222142667
ADAMTS14	0.348027237	0.228514591	0.055703928	0.195836861	0.050098297	0.558734899	0.047215149	0.150884132	0.113855519	0.06559549	0.04818861	0.124011009	0.363025599	0.308548524	0.178722522	0.097748298	0.030992677	0.012916773	0.087721186	0.099047598	0.012313485	0.019305851	0.042878702	0.258677131	0.035060896	0.235295871	0.247349493	0.469067285	0.042197747	0	0.168164057	0.034202077	2.477831104	0.130636187	0.045871334	0.518515452	0.486542083	0.473841227	0.18861564	0.126307358	0.024236534	1.474628757	0.516223396	0.00930584	0.048604399	0.261123857	0.314880576	0.145899127	0.326267279
ADAMTS15	0.337145552	1.328813426	0.016461772	0.138453911	0.055836685	0.059608531	0.171025705	1.138629295	0.269838072	0.182772415	0.140664484	3.043400063	0.118010516	0.703869373	0.219238524	0.04236736	0.031664103	0.131966024	0.174587492	0.051107761	0.331660986	0.135763242	0.091597766	0.289057474	0.104204964	0.351795111	0.139838462	0.904000479	0.176366945	0.111474495	0.111067259	0.151772762	0.206668248	0.187514626	0.049159187	0.501347143	0.643373398	0.100316194	0.132571272	0.190632715	0.045021082	3.052064112	0.45324028	0.023048344	0.036114448	0.114881706	0.623907211	0.213426659	4.48530802
ADAMTS16	0.023541635	0.002232207	0.027305661	0.30733626	0.024012092	0.159459444	0.021215813	0.264415241	1.647711889	0.02306731	0.624850382	0.004286425	1.753573701	3.809067633	0.26365194	0.011712679	0.019496894	0.011608132	0.01126198	0.145882018	0.022131929	0.309819845	0	0.014529356	1.279255678	0.170197311	0.827948572	0.07025742	0.238912085	0.002915189	0.006716747	0.030736951	5.782207356	0.106728183	0.022197515	0.057351745	0	0.015655691	0.004581253	0.011824035	0.015557893	0.014765785	3.05899287	2.188327306	0.011648034	0.524916453	0.007546106	0.01966764	1.549241014
ADAMTS17	0.416270008	0.111152629	0.503406845	7.805122076	2.103117447	0.024134576	0.060368023	0.836774892	0.030118471	1.062943764	0.404883219	0.189048907	2.358486515	0.062289768	7.407167362	0.508245293	1.6326079	0.72390923	0.008011282	0.04748985	0.91313408	0.803991294	1.367847765	4.710427452	3.839511447	11.51641624	0.618758655	0.559754386	0.304833923	1.445395643	0.198287046	0.519899415	0.277268006	0.170824012	0.083463257	4.990898428	0.076441991	1.948935997	0.156427391	2.486322367	0.112885521	0.680116957	1.662964647	0.075355248	0.0517869	0.166932978	0.44822561	2.376087743	0.189347671
ADAMTS18	0.076768918	0.001959783	0.00799107	0.080717828	0.002635199	0.238295507	0.022351898	0.172620891	0.003097689	0	0	0.270957498	0.003580379	0.012813024	0.164959331	0.010283234	0.004890698	0	0.054381468	0.058612061	0.262317051	0.013056415	0.003383167	0.114805408	0.069158379	0	0.014142094	0.027757362	0	0.002559412	0	0.01799049	0.610017053	0.014055421	0	0.037764295	0.009759812	0.010996025	0.004022145	0.029066801	0.010927335	0.093987053	0.085915844	0.009789851	0.005113239	0.010843631	0.049688702	0.002877892	0.010954371
ADAMTS19	0	0.106480554	0	0	0	0.003678202	0	0	0	0	0	0	0	0	0	0.012698121	0	0	0	0	0	0	0	0	0	0	0	0	0	0.126418281	0	0.003702555	0	0	0.216585851	0.002590709	0.00803452	0.003394575	0	0	0	0	0	0	0	0	0.01636199	0	0
ADAMTS19-AS1	0	0	0	0	0	0	0	0	0	0	0	0	0	0	0.022605237	0	0	0	0	0	0	0	0	0	0	0	0	0.026203515	0	0.065235693	0	0	0	0	0.02365395	0	0.027640383	0.02335606	0	0	0	0	0	0	0	0	0	0	0
ADAMTS2	1.567266363	3.82050066	1.353720668	0.597045209	0.327370139	1.384424201	0.482213044	21.98761614	0.877293695	0.54931794	0.773858446	18.16110519	6.130631401	0.920177513	1.948508506	0.611941393	0.832753522	0.6610771	0.966340747	0.780752	1.261808603	0.565240694	0.246883596	5.078223896	1.131918714	2.568709241	4.071512382	2.435505413	1.044161758	0.824904365	20.85561864	0.500129547	1.421805984	0.907647043	0.379724821	7.667802555	3.634550345	1.234683932	1.041270486	0.77377737	0.246818174	5.459305236	14.91663875	0.080795883	0.348702684	1.163405803	3.381378535	3.362685904	1.909643122
ADAMTS20	0	0.014457253	0.018421832	0.008506469	0	0.02746716	0	0	0.002856444	0.269748585	0	0	0	0	0.017173987	0	0	0	0	0.01000878	0	0.008026396	0	0	0.002550896	0	0.013040721	0.039815449	0.033771599	0	0	0.005529803	0.002743949	0	0.002567247	0.001934625	0	0	0.089013709	0	0	0.002988532	0.002934252	0.00677057	0	0.002499785	0	0	0.043772105
ADAMTS3	0.05988702	0.272282102	0.026337765	0.02104915	0.021379331	0.027186858	0.136005443	0.250515204	0.323568127	0.0296662	0.005508315	0.576283599	0.105297408	0.913910132	0.094437369	0.026071161	0.014879309	0.02067076	0	0.110073777	0.044336959	0	0.010292842	0.100256416	0.016832425	0.018368042	0.094656032	0.118852936	0.010129382	0.111609008	0.026911357	0.006081523	0.244435212	0.042761777	0	0.236168782	0.164960828	0.097574065	0.089736903	0.094748501	0.008311246	0.200488979	0.161350434	0.049640567	0.355203558	0.016495164	0.137733912	0.052533656	1.321980471
ADAMTS4	1.738234652	0.825721221	0.904983995	1.892705738	1.719938122	0.966290126	0.87146446	6.743032154	1.397240786	0.61073833	0.687958394	0.357490059	1.751470732	1.139878102	0.653351288	0.355517894	0.875444462	0.276606935	0.837023188	0.681769325	2.746747721	2.951638014	0.39789892	1.471417834	0.927790913	1.09143788	0.837118912	1.72795623	1.376984271	1.409151577	0.636395162	1.631480171	1.032619585	1.404813067	0.555925041	4.604203544	0.979679591	0.648405278	0.922707545	2.667248845	0.66200838	8.651734561	3.000148467	0.205606771	1.194489563	1.501320873	1.896610151	1.337153709	1.576233699
ADAMTS5	0.437641126	0.687899267	0.847076764	0.72617166	3.900056194	0.74462149	0.277456259	1.099545203	0.861170661	0.350122794	0.22029307	0.21090762	1.132651594	0.507068087	0.102023106	0.223697815	0.196551959	0.045091748	0.251545952	0.427409817	0.39761773	0.178117126	0.09729668	1.161707507	0.179513648	0.367294918	0.448427439	0.732321113	0.289709713	0.086817643	0.078273535	0.143719305	0.787757531	1.095196036	0.351063688	1.488311881	0.57336092	0.091221715	0.435998602	1.229404347	0.239723839	3.135551007	0.95033018	0.15160216	0.116887426	0.435793991	0.261372667	0.475370804	1.283036744
ADAMTS6	0.025317592	1.063248504	0.189986351	0.334373624	0.018487307	0.362216403	0.008711683	0.17631798	0.405662445	0.096473551	0	0.044002524	0.170245848	0.249694693	0.031109577	0.080158092	0.034310815	0.005296174	0.026975775	0.043996105	0.007573217	0.040710046	0.005274376	0.049717295	0.028032756	0.098829799	0.116852292	0.084143655	0.070073282	0.023940822	0.045967416	0.02571	0.011597804	0.054781196	0.047744146	0.112843257	0.0456468	0.015000005	0.03762328	0.05340732	0.006388416	0.2046316	0.292690855	0.112560435	0.015943136	0.040150041	0.061971967	0.07178639	0.362905893
ADAMTS7	0.520366293	0.667069425	0.364161726	0.577785101	0.191231617	1.019032356	0.160916315	0.905054945	0.430854538	0.470446472	0.051616405	1.209423875	1.289828661	0.826504725	0.367766445	0.213210156	0.285194776	0.132066904	0.290425051	0.34882138	0.625296433	0.287627927	0.254278469	0.82926486	0.6452611	0.230797535	0.8405607	0.825970044	0.434325088	0.156987628	0.135003565	0.2927097	0.498719977	0.817600015	0.202034718	1.116494296	1.205714267	0.246988072	0.218909814	1.097709799	0.233644939	2.878260314	0.959404708	0.291784427	0.236328883	0.913369008	0.712578409	0.599181573	0.771279827
ADAMTS7P1	0.02831274	0.024161406	0.02736634	0.009477515	0	0.016321409	0.01020622	0.0122309	0.046676938	0	0	0.036085981	0.019618276	0	0.00364466	0	0.010049256	0	0.020316612	0.008921056	0	0.00298088	0.037075345	0	0.011368361	0	0.023246992	0.080271444	0.009121638	0	0.004039004	0.004107367	0.036686174	0	0.003813745	0.005747919	0.013369441	0.015062862	0	0.008532224	0.007484384	0.026637476	0.017435776	0.003352648	0.010506526	0.037135266	0.013613175	0.055191769	0.040015474
ADAMTS8	0.052313423	0.026041754	0.041294555	0.027240259	0.0233445	0.039581131	0.033001542	0.092279341	0.00914719	0.033223682	0.056136588	0.066676033	0.063435172	0.485557821	0.01178491	0.045548157	0.036104448	0.010031465	0.080291718	0.041666441	0.057377626	0.067470173	0.014985267	0.070627028	0.012253097	0.046798302	0.029232206	0.031875246	0.06390491	0.071798205	0.039180032	0.061978293	0.18891933	0.138347853	0.061658206	0.102221593	0.168115617	0.020293902	0.041569579	0.147139834	0.064534815	0.186618403	0.178530705	0.028908524	0.079269337	0.032020238	0.117380907	0.042490742	0.067390089
ADAMTS9	1.414216827	1.932478844	0.405978885	0.837823841	0.463014907	2.179148821	1.06219232	1.125889835	0.896796753	0.700700511	0.726803618	1.12243763	1.079074048	9.891827662	0.487447649	0.31828054	1.038211449	0.312253315	0.222569628	0.745196381	1.214976606	1.216425119	0.179811516	0.941189355	0.236973907	0.501141838	0.574780784	2.289083122	0.410121405	0.545719785	0.621308804	1.258025467	0.753560802	0.931590138	0.830373232	3.514445001	0.978454027	0.388471642	4.740719697	3.767400303	0.457787804	3.9678741	2.845251736	0.411664621	0.933585534	1.027217784	1.168209294	1.22005481	2.73183241
ADAMTS9-AS1	0.031212522	0.030133667	0.015358861	0.008865138	0.012662154	0.045800472	0.00716007	0.263134196	0.014884422	0.00216248	0.026098903	0.036165359	0.165156012	0.558204602	0.010227495	0.019764409	0.028199813	0.006529331	0.023754853	0.018775428	0.009336559	0.031368089	0	0.03677606	0.018609167	0.008702947	0.040771724	0.047421989	0.022397172	0.014757592	0.002833522	0.008644445	0.002859646	0.036019418	0	0.090728868	0.025011185	0.010567197	0.077305761	0.035914168	0.010501186	0.17441433	0.168188497	0	0.007370746	0.018236307	0.136885974	0.033187905	0.031581503
ADAMTS9-AS2	0.027264659	0.072386217	0.014757844	0.010647789	0.007299998	0.008251542	0.013759769	0.098936344	0.005720788	0	0.005015522	0.076450328	0.042979405	0.212966924	0.017197734	0.004747749	0.018064205	0.006273827	0.009130115	0.018040715	0	0.016074989	0.003124003	0.017668476	0.022989806	0.012543579	0.020894005	0.014239465	0.012297562	0.004726701	0.002722641	0.016612347	0.013738715	0.01730496	0.007712391	0.0232476	0	0.010153686	0.007428066	0.019171549	0.002522564	0.170581876	0.067581112	0.004519955	0.014164634	0.020025932	0.01835294	0.007972302	0.099466355
ADAMTSL1	0.857751297	0.262304966	0.048616182	0.162521534	0.034736138	0.078527885	0.730918257	0.519061117	0.032980092	0.211054371	0.077104703	0.146910926	0.733339546	0.106101415	0.132192241	0.190290577	0.166127056	0.027556829	0.100256589	0.220114128	0.278295317	0.199685241	0.030873837	0.315274721	0.100979215	0.27777445	0.304000481	0.215779142	0.143477786	0.040225046	0.00896909	0.2097807	0.075431512	0.137767027	0.155262716	0.561613438	0.35296257	0.082228511	0.067292458	0.259992514	0.042934919	0.524149782	1.076043985	0.06700459	0.488654775	0.163552203	0.382909314	0.138609432	0.212891696
ADAMTSL2	0.754647512	2.479251927	0.479218141	2.321504779	0.252096803	1.607669274	0.446808558	29.7809467	0.106151995	0.122092945	0.550637188	10.2792799	4.621431526	1.823394475	8.521057897	9.742035265	3.055117903	14.5274849	1.771784944	0.991864288	2.906202219	0.397705607	0.999937384	4.225585243	1.098066494	1.693918727	6.453562755	3.377614583	2.120239648	0.990349517	0.1431398	0.723531594	20.65770703	1.197442522	0.194784738	18.00672153	19.97876664	5.601169787	0.413494086	9.234349211	0.288645656	3.785318111	11.9584372	2.718784242	0.153318457	1.323792433	15.21585976	7.770430118	1.074020209
ADAMTSL3	0.163742249	2.013966529	1.624893971	0.331576985	0.093816775	0.091770277	0.056111192	1.70958613	0.222684935	2.109089652	0.230559753	0.721423644	1.686479821	1.459132095	3.027470226	1.358784856	4.751349002	0.072100773	0.487398733	0.310622693	9.957452004	1.567299887	0.324276229	1.174642703	2.638272066	0.213906995	1.899662233	1.167681708	0.234785859	1.072396145	0.567247288	0.599429712	0.203728495	2.030439127	0.28972572	0.752668648	4.606110842	3.131790519	0.545238626	3.529470703	1.647759536	0.73666796	2.912759103	1.818065409	0.659889348	1.254657256	3.270358138	1.670836681	1.414966907
ADAMTSL4	2.706905854	3.143668588	3.254379876	4.333914848	13.63615421	3.674029902	2.603026536	4.267361345	2.511824471	6.543971768	0.242491757	3.000753187	2.966417795	2.806948796	4.259611104	1.574788101	8.523002142	4.814460096	8.494867663	6.396405685	7.590487007	4.421441706	3.365032809	4.466549741	15.16488428	0.850924811	7.350297991	3.294969782	6.308618943	1.482773229	2.216365546	15.31953188	2.032892376	12.46727633	8.573365236	8.061731687	23.52227528	3.650452007	6.677387869	1.924957015	3.919788947	1.066669004	9.131621779	3.049282964	4.164754701	2.724523007	13.01077335	6.654188224	6.270498559
ADAMTSL4-AS1	0.142882617	0.129776175	0.066145759	0.076358695	0.167790446	0.045518804	0.161296818	0.174343967	0.063116308	0.045849187	0.069169061	0.182110927	0.39211299	0.587405338	0.08131678	0.01309524	0.099649377	0.173044693	0.075548043	0.066346529	0.024744375	0.121929588	0.112016112	0.08122198	0.197277047	0.172988495	0.064833573	0.282782097	0.110237188	0.084741713	0.060076713	0.122187129	0.113682365	0.023865268	0.106361582	0.064121526	0.132572638	0.154032416	0.102440453	0.04230317	0.006957737	0.165087335	0.283655539	0.068568163	0.123718154	0.062139962	0.22779484	0.058637872	0.162748863
ADAMTSL5	1.294575637	3.476742959	0.802305594	1.525226255	0.791296964	0.065848444	0.171570084	1.085597802	0.091305357	0.070471782	0.560343807	7.404203278	1.787461688	1.778186236	1.813532428	0.265213828	0.117125816	0.106390264	0.810562768	0.955783514	1.548165086	0.044096466	0.872549059	0.422990629	0.015288485	1.401392919	1.771581101	3.181721137	4.416131003	0.94770816	1.564347875	0.563417492	0.032891052	0.07767898	2.092562156	0.088894546	0.083904765	0.070899335	1.570840268	0.02677353	1.056846614	1.462764872	1.694126142	0.275032706	0.028258933	1.308441886	0.134254075	1.065636154	0.2657062
ADAP1	0.650508258	1.352177969	0.466490134	0.304246572	0.086911606	1.548268802	0.393167321	0.906988155	0.425006417	0.246394095	0.250795918	1.315645319	5.545253673	0.963497929	0.122850666	0.386632947	0.064520117	2.379761072	0.176094697	0.105961776	0.102536153	0.034449127	0.294572109	0.420711245	0.062040886	0.119472101	0.246270236	1.249103231	0.131770009	0.141812242	0.190599957	0.051423233	13.51211256	0.383211527	0.099167151	0.553558017	0.381974585	0.105171481	0.185716324	0.142428472	0.068475015	0.431832855	0.34842705	0.222786806	0.067455967	0.078679519	0.6729943	1.609772915	1.307857105
ADAP2	6.520019595	8.295684402	3.461568342	1.084227689	0.525589476	0.785059782	2.574008785	3.635838834	8.649660857	0.757364388	1.624997039	15.76235634	1.154045068	2.144838796	0.743875058	2.728545126	0.579172143	0.490021039	0.871582661	1.488329559	1.18513678	0.817655385	0.909736269	2.691865366	0.881805853	0.846674888	2.704787498	10.30347362	0.930863169	0.487684647	1.086895868	0.528618177	0.370937979	1.518480207	0.991573571	1.841920756	1.929210279	0.80285056	2.485434846	2.159221482	0.700538327	4.109274704	2.680314682	0.649407826	0.651054416	1.39517194	1.462962584	1.147988799	9.961852348
ADAR	32.62781679	26.09967703	53.35159023	57.49188509	17.99379276	19.00854043	26.86942336	25.71456678	29.61596993	64.59158881	25.42009661	24.10572441	40.93218166	58.45329064	33.10077076	29.87733507	25.48588715	15.71958615	31.25630301	21.49004632	45.68991063	50.64909674	11.8398539	30.32876953	40.96643781	16.2771988	42.40798959	42.67327699	22.14086344	21.97627807	28.7081147	28.29781199	25.67907768	38.00089596	38.00280469	69.6738316	27.37507363	31.01459524	28.67283258	24.00134721	45.64507916	17.2760261	43.05154939	23.64973653	45.64542517	38.44923258	27.4134994	67.97565992	80.00958609
ADARB1	0.610519214	1.149006119	0.734213044	0.758357373	0.507968647	0.369542494	0.633620043	1.647665421	0.518605561	1.076149625	0.706461226	5.286309881	1.248982375	0.475743043	0.464956221	0.80249283	0.68014656	1.121618939	0.870538016	0.359087663	0.923428334	1.045034839	0.327202785	0.921029024	0.953939685	0.718811082	1.037604821	2.929349871	0.781698512	1.020861714	0.808294904	0.971971641	1.218658605	1.156245081	0.878347793	1.809393285	0.891841305	1.162493548	0.769954801	1.978914364	0.572149449	2.403811426	1.621542851	1.510022466	0.960063753	0.538835972	1.699097515	0.978971921	2.431867065
ADARB2	0.013128946	0.047305457	0.015228107	0.016114389	0.001673914	0.007568427	0	0.015124294	0	0.012864419	0.006900458	0.004780996	0.004548611	0.241457199	0	0	0.003106638	0.00431583	0.00314035	0.009652527	0	0.00967588	0	0.022282929	0.033387058	0	0	0.001959095	0.004229809	0	0.001872933	0.005713902	1.232410701	0.023808517	0.001768478	0.209232083	0.028931302	0	0	0.003956491	0.017352978	0.004117369	0.115213695	0	0.001623999	0.003444011	0.153606291	0.007312304	0
ADARB2-AS1	0	0	0	0	0	0	0	0	0	0	0	0	0	0.025352704	0.015793526	0	0	0	0	0	0	0	0	0	0.016420966	0	0	0	0	0	0	0	0.035327427	0	0	0	0	0	0	0	0	0	0	0	0	0	0	0	0
ADAT1	3.204252579	3.821785725	2.822268191	1.747456397	1.749586808	1.387897361	1.685869219	3.119070319	2.619228306	3.621102087	1.043049697	2.677834417	2.979394425	4.488717233	2.332854421	1.653257975	3.640223281	1.486787965	1.692673605	1.043789439	3.471052202	4.888201322	1.087838216	3.432300384	2.499658246	1.678412579	3.667321784	3.447964334	1.144906901	1.630688743	2.216567538	3.19142717	2.250292498	2.113257282	2.689748303	2.820225087	1.946854007	2.970978342	3.161395488	3.634658945	3.17202068	3.285521334	3.974281305	0.954562874	1.78114429	3.84990722	3.298979785	1.448032573	5.903141029
ADAT2	0.409470715	0.818990272	0.600581506	1.021722323	0.27960366	0.462984922	0.55129593	0.515231984	2.799507359	0.653441981	0.581367159	0.672503293	1.133006689	0.401491435	0.220393973	0.488117536	0.220768507	0.543835454	0.542956151	0.541480142	0.271274219	0.878996079	0.223566266	0.394762596	0.432552265	0.623732621	0.673919763	1.883059448	0.204521747	0.440693248	1.287062975	0.619539833	0.617614505	0.771827727	0.715176757	0.47059838	0.302792209	0.271210247	1.785667727	0.162320359	0.389018453	1.242772857	0.947728597	0.687935236	0.402140042	0.45163988	0.329894199	0.816956315	1.065438148
ADAT3	0.370204582	0.614295908	0.805117232	0.28227064	0.354002587	2.747671297	0.189056888	0.772974282	0.490110689	0.356028061	0	1.741328892	0.630610924	1.593752375	0.246222265	0.721403123	0.218999217	1.115546497	0.472268141	0.946142426	0.290030178	0.357285852	1.252349454	0.466483575	0.545040991	0.135173844	0.48972485	2.320153154	0.586412866	1.069667067	0.28166498	0.393844566	1.163696802	1.482548454	0.465423446	0.306891872	0.310778235	0.804233623	0.420248562	0.452451976	0.17125923	1.344823424	0.683946962	0.68679067	0.236596453	0.445100276	0.711998893	0.240554202	0.904741916
ADCK1	1.780053522	1.782075967	1.688650379	2.398344201	1.575433944	2.042670251	2.007244141	1.555028834	1.291682312	1.509207451	1.569046216	3.162092348	2.74308103	1.158681057	2.406010114	2.124591218	1.458862099	1.049613535	1.57714532	1.472301467	0.628419628	0.877318901	0.981556152	1.758345121	0.997163677	1.501398282	2.671414708	4.412037152	1.041238336	1.57834306	2.070112784	2.007237279	1.468792409	1.229840075	1.440644317	2.49012093	1.953115101	1.381069281	1.636750664	1.254278647	1.204317876	1.835804079	1.111051136	1.500084345	1.907358389	0.997613042	2.09689499	0.914481157	2.109617766
ADCK2	11.8049589	4.75783945	31.04219464	10.15628116	12.96430199	19.15422844	6.550349101	6.829758839	9.267323342	6.675259226	7.271883666	8.653176061	15.39812396	11.99423131	9.124786703	6.636117309	7.635261487	5.007621139	7.899451713	8.07197876	15.74664736	13.33951476	9.578473512	13.01325016	8.954584232	6.072590969	15.08201465	10.25202401	6.571736315	3.796211228	7.185245969	10.73689511	14.98050247	14.80054637	9.260898886	15.23701793	9.113754439	8.803959901	6.943183885	9.414590089	13.52738788	4.688191288	7.097873711	11.37863019	3.903428815	7.979684068	9.53050793	7.646520399	10.72730747
ADCK5	4.868326553	4.281335876	5.303351167	15.38411142	4.537450177	8.037936882	8.9185784	3.044343239	5.53748928	2.707284161	2.910246599	3.922757038	14.07380541	4.524792027	2.747451398	15.70276858	9.105993313	5.046884436	5.357932226	3.917602812	1.51433408	7.340090871	9.788560283	3.704735351	2.607322357	6.638771007	7.501542287	9.501784405	3.559709293	4.731086612	14.11055072	4.97299276	4.884577171	4.495704798	7.566986493	3.535850827	2.43241418	2.604379602	6.347631859	1.09219935	3.453031849	6.21188963	3.037907379	2.425992622	4.999891891	5.810003308	2.855936964	6.910832462	3.7483724
ADCY1	0.819024706	0.503957873	0.076910944	0.221965077	0.139170083	0.668938022	0.042290187	1.576208631	0.710950633	22.74718737	0.088468915	1.034600039	0.136071882	0.099077919	0.391336251	0.030452966	0.089314345	3.452387423	1.368893685	0.273219712	0.098302653	0.056924233	0.035066412	0.044072379	8.772564083	0.107275881	0.400658382	0.115690552	1.52499227	5.180581925	0.007276475	0.742923483	0.95025686	0.420864802	0.977007773	0.324117016	0.322748968	0.320211069	0.047645032	1.168214702	1.398239724	0.398307055	0.323538029	0.431253802	0.292753912	0.124436077	0.76190518	0.376416782	0.045957351
ADCY10	0.520326404	0.130042859	0.284685272	0.178118304	0.154794681	0.414748303	0.202619826	0.284902864	3.814460153	0.749028146	0.756287455	0.016374854	0.841262596	0.39026398	0.104192505	0.402699423	3.41284304	0.351064526	0.387203718	1.277524616	0.512570111	2.478381519	1.810661632	0.041628415	0.559714457	0.556595202	1.039942194	0.117422821	0.604834145	0.801828387	2.732692855	1.164417565	0.631206565	1.014201989	1.335571585	0.417646404	0.665314238	1.208108295	0.231890209	0.198747032	0.564620503	0.179799712	0.626522762	0.095844542	2.525228803	1.032123268	1.077423294	1.421278281	0.137035808
ADCY10P1	0.401843362	0.670214919	0.106896041	0.378250404	0.386227243	0.308371861	0.264333286	0.214642599	0.421582528	0.376920093	0.120044043	0.656627102	0.266543373	1.162532563	0.092846454	0.526309573	0.853337832	0.26870908	0.138015655	0.126256022	0.141264045	0.934023779	0.110189526	0.129833498	0.215594893	0.13167736	0.157922432	0.756967102	0.09682108	0.363210886	0.154338341	0.408071703	0.688810976	1.258906419	0.181353815	0.453921431	0.66981107	0.777035501	0.388324437	0.359844057	0.34954719	0.2337333	0.381246258	0.967952146	0.199250663	0.599138478	0.516333208	0.160684724	0.384391376
ADCY2	0	0.002984931	0.004564177	0.004390741	0.002006827	0.011342067	0	0.005666328	0	0.000856829	0.006204628	0.620473049	0.00545325	0.063425129	0.003039295	0	0	0.001293543	0	0.000826589	0	0.001657178	0.001288219	0.010928705	0	0.001724164	0.00538493	0.003523086	0	0.000974555	0.007858992	0	0.001133064	0.003567952	0	0.00479321	0.003716275	0	0.001531525	0.001581123	0	0.006170302	0.016963048	0.000931928	0	0	0.0151361	0.002191648	0.001390377
ADCY3	1.041547769	4.180286118	0.975586529	0.653358716	0.191723157	0.387458346	0.324419828	1.604321362	0.843435688	0.830978681	0.437087263	13.44097685	1.511628137	4.557460407	0.478068301	0.243716724	0.541818813	0.265882685	0.773862373	0.452274581	0.899620182	1.122627555	0.346835473	0.87885454	0.951429338	0.374361038	1.013314424	1.506109522	0.682654784	0.236993585	0.133261116	0.442908173	0.997192134	1.162043174	0.478764063	3.018120207	0.943176738	0.518189938	0.687237113	1.760000065	0.460747342	3.947748324	2.013439274	0.302169949	0.369193925	1.007074942	1.756420969	1.602075612	2.749185455
ADCY4	0.559734285	0.973404839	0.214992165	0.721651598	0.355578467	0.263842044	0.54584681	1.251593881	0.225660166	0.420988979	0.966720577	1.604391173	2.166610194	0.509128315	0.971310637	0.412862865	0.55465866	0.419020419	0.769396927	0.860781851	0.727856383	0.259399747	0.26886174	1.092935531	0.487774127	1.128270119	0.686034088	0.699552967	0.526427748	0.485187941	0.251405068	0.570891983	0.344866102	0.585644279	0.520861907	1.432838301	1.976744798	0.58029691	0.246390432	0.694360362	0.38897086	3.163138419	1.290743466	0.465991823	0.486775037	1.050255475	1.563059839	0.805240377	0.739059509
ADCY5	0.108889018	2.32455614	0.345818874	0.760241309	0.063465748	0.437155968	0.075701215	1.422377978	0.202830406	0.086372211	0.302507257	0.665598711	0.864987861	5.673499805	0.740905562	0.580452815	0.329435079	0.271016891	0.186039078	0.790759695	0.332697922	0.157224371	0.035647361	0.328818578	0.131166002	0.310119845	0.570498419	4.900042522	0.325754432	0.194552791	0.064354123	0.157966765	0.378486813	0.602968527	0.13410214	1.828493279	0.727197822	2.855161897	0.681108362	4.192429846	0.057568939	1.492785436	0.936401688	1.118100204	0.107753172	0.110175349	2.081751086	0.532826144	0.376498013
ADCY6	3.68800253	3.686577537	5.591836484	5.528597235	1.791173581	2.549735007	1.629915801	2.483810715	6.771650024	6.407500274	1.475042964	4.712493772	5.546726291	7.511982211	2.408465713	2.55578597	2.365040513	2.077091867	2.060952407	2.054707021	2.314378742	5.700401338	1.340523338	2.428448357	2.214194411	1.808550488	4.49408441	3.396742008	1.826835802	2.036377543	3.689853106	4.218964657	7.825802107	7.492598921	3.820093185	6.115664876	3.415089272	4.839403471	4.206239089	9.614730875	5.761462659	2.897736182	3.514690168	6.172299837	2.324459641	3.435564047	5.949896494	5.100574491	4.975467464
ADCY7	0.763122317	0.746119885	0.153043799	0.178458418	0.014274048	0.057623747	0.054771215	0.697820316	0.791019943	0.496259014	0.025218254	1.322087347	0.507009102	0.85928923	0.086470925	0.159145858	0.308435317	0.03417382	0.18745194	0.062152782	0.142840703	0.441173694	0.049740785	0.074031529	0.117734328	0.017519345	0.604071601	2.629982725	0.030916328	0.063376136	0.070729365	0.025522314	0.073684088	0.40604694	0.137878133	0.246767569	0.050348415	0.263774631	0.196080285	0.411286811	0.128949516	0.280881849	0.790405855	0.191281556	0.116722273	0.192991504	0.763867925	0.102439615	0.851900991
ADCY8	0.115773032	0.008782035	0.006714188	0.206689636	0.44282491	0.003336977	2.967290362	1.126962213	0.020821711	0	0	0.004215955	0	0.028708397	0.080477829	0.00576006	7.136345993	0	0.016615246	0.004863854	0	0.845920338	0.041691104	0	0	0.010145408	0.003168626	0.003455119	0	0	0	0.124285587	0	0	0.199612193	0.004700739	0	0.024637294	0.018023745	0	0	0.003630758	0.007129627	0	3.1448196	0.009110942	0	0	0.004090661
ADCY9	2.647949552	5.496264923	4.868635158	5.551958892	3.946691761	1.891614374	2.41859489	5.019651993	2.390575877	2.469209806	2.780476032	6.310729094	5.0898871	7.946890632	6.149571648	3.016557653	3.053802921	2.10697868	3.987365605	2.990874987	6.367085019	3.799197466	1.258547862	2.358271335	7.797501385	4.160040949	8.503146102	2.44972254	9.708857876	2.834874426	3.461647957	3.185807029	6.547792541	5.702891359	6.535382139	2.933856958	3.051783272	2.904859832	4.058285637	6.822669593	4.90160123	1.77188852	4.412862708	1.778322512	2.36860903	6.622315333	2.787067011	6.846543307	7.472116227
ADCYAP1	0.150280219	0.003439534	0.028049599	0.012142677	0.023124654	0.06796119	0.039228902	0.062681353	0.483859904	0.007898592	0	3.104261428	0.012567555	0	0.032686995	0.027071526	0.407714574	0.023848788	0.017353217	0.030479299	0	0	0.023750631	0.022387809	0.004855082	0	0	0.021651472	0.035060173	0.040427271	0.010349615	0.015787187	0.005222517	0.032890793	0.039089628	0.051549999	0.011419365	0.014474005	0	0.021863123	0.019178119	0.039816202	0.106109643	0.008590884	0.026922111	0	0.040696418	0.005050871	0
ADCYAP1R1	0.060607995	0.024902893	0.220659141	0.362932494	0.038636992	0.020380858	0.007282688	0.032000488	0.021195051	0.048389281	0.021236683	0.055177052	0.031497067	0.008349471	0	0.00502572	0.007170686	0	0	0.019096963	0.014244676	0.074445646	0.003306907	0.059225946	0.075711419	0.013277981	0.011058654	0.018087789	0.133429993	0.00250172	0	0.152403048	0.023268943	0.128226913	0.010885249	0.049217401	0.022259571	0.02955745	0.031451858	0.056823213	0.037383577	0.218583654	0.021772389	0.004784589	0.009995963	0.018548609	0.042092847	0.002813021	0.010707449
ADD1	12.51281494	13.27616024	16.64735219	11.83215941	9.988592622	14.84517689	6.943574579	13.57416643	14.43121328	14.13044601	4.264882152	23.97119492	12.87252875	13.53620856	22.54653523	11.94912359	9.79478539	5.071756944	9.04082265	10.41405354	19.13323948	9.745147446	4.614748499	10.63032732	11.48079967	4.612127221	13.28052698	9.559380529	7.924231713	5.224290939	8.216495459	10.17976647	9.167111389	20.04339481	14.73486573	13.14144157	12.3661715	10.34853463	10.75953037	13.43641365	10.84207025	9.677070416	11.829614	9.656096842	10.30951896	10.03383211	13.68198915	8.700116835	19.03347443
ADD2	0.088685762	0.060929398	0.020001635	0.013367835	0.004165832	0.061214944	0.049076111	0.059595839	0.124056192	0.00237151	0.034346016	0.013881414	0.030186726	1.199567222	0.008412081	0.03251232	0.003865709	0.001790118	0.00521021	0.029741547	0.010239052	0.017200099	0.012479249	0.047052733	0.011661697	0.016702337	0.043222382	0.021127398	0.001754438	0.014835419	0.020198205	0.003160012	0.007840163	0.012344104	0.013203507	0.061910439	0.048000438	0.013037226	0.006358373	0.02188095	0.03310923	0.083682201	0.058687353	0.070932582	0.005388813	0.012856544	0.069822173	0.019714457	0.12410603
ADD3	3.958029807	7.265013193	4.328052979	5.719146226	1.538904911	12.33462864	1.426253377	8.073450397	5.752714737	5.504489005	2.445507507	8.36045346	3.680957334	4.421510105	4.28641743	4.325429192	3.043314594	1.470559778	1.877601597	2.30936838	2.375584819	5.914023087	0.538828153	1.497683149	1.22855986	0.813630399	3.141773547	4.568833803	0.67983467	1.256861724	0.605063239	0.863262995	8.217839398	8.581185783	1.054522802	5.476989008	1.361777985	0.926172592	7.477733315	1.307846058	5.935101508	3.331975277	6.331747714	7.688575159	3.320133001	3.002940637	2.424866381	0.881450657	6.056032113
ADGB	0	0	0.00686535	0.001981341	0	0	0	0.010227821	0.005322622	0.00193324	0	0	0	0.011008025	0	0	0	0.002918585	0	0	0	0.005608564	0	0	0	0	0	0.00264968	0	0	0	0	0.020452003	0	0	0	0	0	0.034555367	0	0	0.005568751	0	0	0	0	0.00284593	0.002472477	0.018822408
ADGRA1	0	0	0.004103057	0.002368286	0.002706114	0.003058852	0	0.018337886	0	0	0.005577773	0.003864571	0	0	0.002732234	0	0	0.003488568	0.00507681	0	0	0	0.135494193	0	0.002840779	0	0	0.012668592	0	0	0	0	1.408710334	1.212427565	0	0.150813277	0.003340818	0.031052821	0.037173455	0	0.002805349	0	0.019606199	0.002513326	0	0	0.105453439	0.008866014	0.00187486
ADGRA2	1.005297894	3.625408482	1.405717534	0.730678672	0.361377989	0.622584557	0.130360218	7.422593797	0.615229813	1.036423123	0.025684928	2.363289686	6.525156995	1.074464921	1.497208785	0.238273647	0.744692453	0.46908076	1.112795603	1.094285495	2.237391206	0.99814731	0.262371991	3.528790789	1.02296732	0.6423677	3.48285108	3.071455706	1.171370253	0.433284739	0.164526046	1.009536329	1.919343439	2.361728729	0.774118299	4.887125489	2.479907213	1.396143982	0.909150674	4.596749263	0.446972257	10.55020998	7.896843504	0.465256408	0.447319711	1.810087826	4.755742875	2.819774924	1.711157756
ADGRA3	2.977920894	2.607581613	2.293225326	2.484133464	7.600373882	3.075151994	0.844495777	4.881781872	3.003437293	21.77869367	3.411552665	3.689547696	2.977736117	5.192507954	12.76970576	1.124726791	2.870556508	8.243046609	4.318652827	13.81654621	5.790079376	2.675420367	0.542226915	3.158774617	15.7155298	3.115371308	4.165609616	2.324560549	10.19158161	5.072092782	1.754019183	6.017848203	4.206350751	13.4789359	3.557605176	5.090753519	1.625290374	4.612289144	2.691796209	7.113799394	3.309412481	1.373449885	6.717250554	3.482630576	3.903742458	2.816308456	8.23873055	2.873434802	5.26967297
ADGRB1	0.058971129	0.039141302	0.166854316	0.018842938	0.004784628	0.045970527	0.013527821	0.078355241	0.064680059	0.002042832	0.014792926	0.105909536	0.048755656	0.566093217	0.004830809	0	0.019979659	0.009252104	0.017952417	0.013795135	0.030869919	0.01185301	0.1627811	0.017370639	0.030136356	0.008221422	0.030812693	0.030798748	0.012090263	0.016264581	0.04550468	0.027220522	0.5105692	0.055293063	0.020219689	0.038092859	0.132903799	0.047416994	0.036514256	0.081048009	0.012400208	0.20889742	0.080885788	0.008887524	0.002320977	0.002461044	0.114275908	0.658384686	0.053038455
ADGRB2	0.012711321	0.312167895	0.540111203	0.035742304	0.011344676	0.015388126	0.006415075	0.140940778	0.010668577	0.019374769	0.037413363	31.12899373	0.089399617	2.033593509	0.016035845	0.075258796	0.008421888	0.014624909	0	0.011214582	0.020912761	0.123658863	0.037868263	0.054915944	0.004763689	0.031189674	0.080364875	0.053109754	0.017200098	0.015425769	0.007616094	0.010326671	0.187033581	0.092781	0.021574012	0.115610549	0.084033036	0.023669241	0.117745764	0.030389722	0.032929938	0.069761957	0.145209149	0.012643752	0.013207663	0.011670605	0.148312703	0.42372024	0.06287888
ADGRB3	0.009114546	0.048397269	0.014389466	0.011865148	0.00542307	0.012259918	0.01149969	0.327680696	0	0	0	1.084247492	0.08105008	0.004394729	0.054754134	0	0.015097111	0.006991112	0.020347917	0.011168503	0.00499844	0.029108362	0	0.009844254	0.014232347	0	0	0.028561427	0.00685177	0.005267104	0.00303392	0.006170544	0.012247567	0.038566862	0.020053009	0.090669221	0.036822612	0.019800469	0.012415972	0.059817595	0	0.040017781	0.2095517	0.00503672	0.005261358	0.005578873	0.047719529	0.002961258	2.479772512
ADGRD1	0.365739892	1.511661075	5.383390261	4.527786409	0.608595714	1.036618242	0.020283459	0.912871552	0.026704785	8.80918401	0.702377549	0.10586636	1.286624583	0.077515403	0.794344161	0.592558268	0.039943029	0.006165555	0.022431373	0.490512624	0.024245049	0.019746963	0.167319874	1.222683837	0.146854844	0.967677752	0.603169249	5.027944968	0.277962678	0.510964174	0.065553539	0.322431685	1.020722119	0.809925723	0.036633247	0.304618637	0.163847863	0.069849188	1.773869401	0.205363524	0.009916122	1.932248663	1.394711045	0.015546827	0.012760168	0.11562193	0.312627618	0.300330845	0.067099429
ADGRD2	0	0.002359796	0	0	0	0.025106748	0	0	0	0.005419066	0.052322042	0	0.004311174	0.030856609	0	0.006191078	0.002944472	0	0	0	0	0.010480916	0	0	0	0	0	0.007427322	0	0	0.003550332	0	0.00716613	0	0.003352327	0.00505249	0	0	0.00484311	0.002499975	0	0	0	0	0	0.003264234	0	0.003465302	0.00219838
ADGRE1	0.212762894	0.218888735	0.068378938	0.054009307	0.042724779	0.075123832	0.489902709	0.841761081	2.628346449	0.068912924	0.048924002	1.321986795	0.025799594	0.046164218	0.014379053	0.50016963	0.026431144	0.104036878	0.231555669	0.043016963	0.070007824	0.054881322	0.0426624	0.189582224	0.069768063	0.01631421	0.091714933	0.927846176	0.04198488	0.046106694	0.0478045	0.01080303	0	0.067520619	0.090276795	0.162517884	0.017581878	0.153518685	0.094194369	0.276773654	0.364174733	0.432041617	0.286617914	0.061725976	0.055267673	0.068370162	0.089512045	0.031106387	3.617867908
ADGRE2	0.514556399	0.705828584	0.108313193	0.100029441	0.020410417	0.043834682	0.248141841	0.603955651	1.487537627	0.036600382	0.046276364	0.76950421	0.055462244	0.052928402	0.0886119	0.139381833	0.071971884	0.013155973	0.156993074	0.105925903	0.048911897	0.146632537	0.178184829	0.172900513	0.094274855	0.03857832	0.249739343	1.096444779	0.018051258	0.045593863	0.063943863	0.027868359	0.036876228	0.214098196	0.056064964	0.28437101	0.047875374	0.102201049	0.274144053	0.258900847	0.143880378	0.303734273	0.626010489	0.051182119	0.037623405	0.163775051	0.17190147	0.089160578	1.705382871
ADGRE3	0.062552066	0.230656117	0.014107604	0.016285825	0.006202983	0.021034597	0.008769003	0.189154294	0.06562472	0	0	0.079725686	0	0	0	0.03630848	0.005756095	0	0.046548459	0.005109875	0	0.040977906	0.007963619	0.142626599	0.013023325	0	0.013315602	0.065337915	0	0	0.041642882	0.021173862	0	0.033084984	0.013106806	0.00987702	0	0.006470872	0.056806246	0.004887157	0.025721799	0.007628816	0.112353818	0.017283211	0	0.012762384	0.031189863	0	0.090249035
ADGRE4P	0.236307804	0.133780548	0.023512673	0.027143041	0.018608948	0.02804613	0.008769003	0.441360019	0.918746078	0.074155445	0.025570853	0.478354117	0	0.080428037	0.043839977	0.048411306	0.063317045	0.039982656	0.058185574	0.091977757	0.03430371	0.040977906	0.007963619	0.007506663	0.032558312	0.031975737	0.093209211	0.725976832	0.007837149	0.096393382	0.027761921	0	0.042026812	0.143368266	0.013106806	0.064200633	0.007657857	0.051766975	0.16095103	0.097743137	0.012860899	0.213606835	0.209727127	0.063371774	0.030090069	0.165910996	0.070177191	0.006774255	0.193390789
ADGRE5	11.26208117	15.04251765	11.85874732	6.492898852	1.16403546	1.393381174	7.830315834	15.53974235	17.35779396	3.300259783	2.385800519	45.48570618	3.980519707	17.86454153	2.941478126	4.006471841	1.683978653	1.036937043	3.563995067	4.646383487	1.404401888	3.056482032	6.418501124	6.394460719	1.805482423	2.359740492	3.379657778	16.42089855	2.131687167	2.105505636	5.143875956	0.952433006	2.691648618	2.749707272	1.008707785	9.644946196	15.70263404	2.34333931	10.78487831	2.388095299	1.538908633	10.00513911	9.681277855	3.908385294	2.518774734	2.516048813	7.472449546	10.96265084	22.2866982
ADGRF1	0.933339997	0	0	0.021112519	0.001419068	0.003208083	0.008024405	0.00160271	0.001668121	0	0	0	0.001928052	0.011499795	0.032953591	0.357173432	0.052673306	0	0.042595913	0	0	0.028123777	0	0.003434627	0.001489685	0	0.010661823	0.006643323	0	0	0.006351147	0	0	0	0	0	0.001751902	0	0	0.002236088	0	0.005235775	0.003427119	0	0.374476626	0.087590237	0.012486886	0.001549759	0.02556226
ADGRF2	0	0.028651133	0	0	0	0.006221022	0.003890174	0	0	0.004699631	0	0.043228208	0	0.004460014	0	0	0	0.003547484	0	0	0	0	0	0	0.005777509	0	0	0.006441271	0	0	0	0	0.003107377	0.01467742	0.002907272	0	0	0	0	0	0.005705453	0	0	0	0	0	0.003459173	0	0.017158707
ADGRF3	0.030803717	0.059064942	0.046315191	0.032079767	0.012218616	0.034528237	0.017273156	0.113848638	0.043089123	0.059993515	0.031480867	0.069797071	0.041502818	0.188131942	0	0.035760165	0.019842092	0.039378856	0.040114817	0.015098125	0.005630945	0.068105942	0.011765035	0.018483252	0.028859968	0.041990472	0.049179433	0.064351211	0.027015787	0.032634832	0.020507005	0.01737842	0.037942797	0.043447133	0.067771584	0.024319655	0.015084424	0.057358365	0.060610749	0.019253413	0.516167202	0.037568043	0.036885701	0.036881451	0.029635663	0.025139305	0.046078271	0.01000793	0.080420789
ADGRF4	0	0.119643253	0.03540838	0.018166867	0.010379158	0	0	0.041028159	0	0.004431457	0	0.007411179	0	0.050466162	0	0.010125544	0	0.006690109	0	0	0	0.008570799	0	0.150726534	0	0.017834497	0.016710275	0.479823372	0	0	0	0	0	0.02767977	0	0	0.012813531	0	0.198023346	0	0.005379884	0.063824682	0.037599267	0.004819863	0	0.010677347	0.006523565	0.039672644	0.438646479
ADGRF5	2.377996475	4.491054262	1.51065283	2.899549442	1.413121544	1.025993847	1.440285708	4.252996554	2.09041213	1.762573764	1.739977361	6.560594073	6.292045659	1.509724957	1.595086716	1.037816465	3.209528484	0.733462291	3.569537102	1.866043505	4.8879331	2.58512896	0.67948235	4.195231309	4.714236987	1.873415972	2.198413832	1.80253388	1.785406347	1.745157798	0.639559517	2.923719808	2.486200848	2.869968993	2.328893189	5.134393788	3.979167717	1.971054809	1.276349502	6.015057526	2.499179261	14.54796765	5.339624497	1.403385484	2.747101156	5.2540817	4.168139366	2.170397057	3.611829061
ADGRG1	1.680533235	7.286579362	0.884373032	1.209453033	1.018192496	0.863758605	1.327344953	2.469768844	1.454902339	0.553601537	1.277634586	1.982293951	4.536754575	32.28341475	0.744852874	1.336313345	1.178689921	0.500410718	1.018000935	0.888989081	7.98352863	0.716604035	0.4853053	2.171696967	1.20540204	0.743824556	2.925170404	6.686135951	0.924383583	0.592161392	0.588953333	1.068347164	5.406822043	0.910545843	0.594755195	7.876587834	3.703268656	10.82942214	1.355557278	3.003867052	1.011286418	5.026443206	3.185391854	0.632323881	1.009519566	1.227245701	2.501081006	5.042680907	4.417020209
ADGRG2	0.128151145	0.06701588	0.353397677	0.162275025	0.533741159	0.013711671	0.053895477	0.154617604	0.048889501	0.168693857	0.06429351	0.331619425	0.040026209	0.968982611	1.2072599	0.023668147	0.020905026	0.256908745	0.019506348	0.019985626	5.852274906	0.08729091	0.080092602	0.291501728	1.48807421	0.19354951	0.83699472	3.776433538	0.391913809	0.272660144	0.036840247	0.021689569	2.326678926	0.089348463	0.038447277	1.131329769	0.070599336	0.115697022	1.110896347	1.142776085	0.145514331	0.172632095	0.138108345	0.065988225	1.492951011	0.069525775	0.106740432	3.009110227	0.076839168
ADGRG3	0.746078964	0.766380923	0.709121039	0.328368849	0.29594002	0.137390241	0.635015402	0.865437172	0.130454586	0.212093798	0.217851383	0.460363299	0.193863028	0.316908806	1.019109256	0.1546654	0.132405743	0.040875963	0.118971152	0.861966926	0.224059199	0.327292568	0.122123179	1.0999944	0.011095247	0.118047764	0.249573561	0.259768899	0.293782489	0.030795949	0.183301627	0	0.286438594	0.056373634	0.066998214	1.157027685	1.187391009	0.540261446	5.420373525	0.049963474	0.082176512	10.15203824	0.350973534	0.034357086	0.640882332	0.114165851	0.15279052	0.207768243	1.933180012
ADGRG4	0.001957296	0.001299129	0.002648618	0	0	0	0	0	0.002053442	0.001491669	0	0	0	0	0	0	0	0	0	0	0	0	0	0.002113997	0	0	0	0.077689754	0	0.00169662	0	0	0	0	0.001845543	0	0.004313151	0	0	0	0	0.002148397	0.002109376	0	0	0.001797046	0	0	0
ADGRG5	0.683990711	1.18305698	1.338212621	0.0973745	0.006014307	5.479399953	0.017004554	0.458501992	0.618611544	2.316202703	10.072183	0.356441996	1.188951485	0.526376212	0.130555674	0.938775635	0.030695567	0.174449276	0.045132597	0.133770111	1.674101565	0.499126759	0.752835558	0.080061666	0.669241336	0.015501566	3.024303736	0.812998528	0.680089667	0.081778716	0.299457055	0.20529818	1.487319672	3.282714161	0.301818254	0.148437169	1.332774678	6.989289079	0.844535056	20.66935633	1.720819968	1.268546091	0.257816046	0.103337969	0.035009785	0.037122574	12.12670598	0.33169426	0.77295142
ADGRG6	3.744357621	8.796518685	5.780142108	2.150281771	10.33482367	3.002656275	2.254932679	7.281088037	18.92852908	7.251940766	0.46662054	1.417769998	4.009888841	41.24265334	4.1331487	3.367518279	3.158850259	4.452623956	5.13939792	5.988257722	7.036998811	8.285504255	4.0983259	4.614681494	7.447866261	7.433797241	10.14518011	5.651553561	7.533788931	6.378392383	3.423059122	4.726405236	14.91138029	0.782830377	7.611904099	1.579142986	0.056409477	0.220996349	10.56896756	0.220908372	3.759306275	0.830161529	16.13363611	2.426643351	3.27840698	4.444135445	0.1958109	16.42866141	14.29164144
ADGRG7	0.240989993	0.78057503	1.222906141	0.04517515	1.187242702	0.403571877	0.15202678	2.079342669	0.930406279	0.326915017	0.620644799	0	0.099356184	0.013943678	0.482086657	0.302147612	0.199584963	0.975987295	0.516481952	1.194180751	1.918956206	0.060386319	0.115973735	0.17699284	1.463075523	0.524792376	0.300105538	0.145999247	3.005474963	5.130450014	0.356164886	0.07341756	0.13600757	0.405336213	0.395381175	0.250004986	0.015931563	0.11218445	0.446461084	0.128786319	0.160536466	0.047613431	0.732395295	0.259684719	0.108506658	0.367290564	0.043258685	0.079862029	0.154973154
ADGRL1	0.297381708	2.367055741	0.312816903	0.691382859	0.288217604	0.175784	0.19932615	0.67445047	0.272990862	0.233719029	0.675269983	3.547461637	5.223131858	4.462936308	0.242848486	0.137553251	1.766345967	0.157709838	0.583501144	0.19984869	0.565700666	0.446894921	2.635425975	0.727696115	0.239436137	0.445363333	0.364989002	0.417403745	1.304645748	0.227567802	0.206483172	0.181666433	0.39804232	0.468186119	0.173060958	2.898849041	1.33879502	1.005821431	0.351295796	0.671433851	1.760477084	1.290365561	0.913891366	1.575293999	0.203179408	0.309296466	2.009615546	8.883518397	0.255710409
ADGRL2	0.841706499	11.99540253	0.789729255	2.429117346	5.508126245	2.652571039	0.433129275	8.415053126	0.722982497	11.30421799	2.816081728	12.47490383	4.122693729	0.915904866	4.436200524	0.256831531	4.405783738	2.314257408	3.367870176	2.931500057	5.982592439	5.596069768	0.183562761	7.640778145	6.577969022	1.419496202	6.986239708	2.284308478	3.065274492	2.821439527	2.232091215	0.735965115	17.31147552	4.474811695	4.164858361	6.372868444	1.804374464	6.598318976	6.204031083	2.10279598	0.392908434	6.162965282	8.813454274	4.843806043	4.326625218	2.208647956	2.57617143	7.160488396	6.044218969
ADGRL3	0.046484315	0.022438797	0.076245696	0.02640542	0.031429243	0.024157679	0.031990136	0.100810121	0.031033988	0.26515835	0.02332121	0.071813996	0.076863824	0.044826363	0.019039559	0	0.073495687	0.021068729	0.058962878	0.018641299	0.030127045	0.044639732	0.024210017	0.047163059	0.014517035	0.032402903	0.016192182	0.022070256	0.057181293	0.019536221	0.005626559	0.015734932	0.05962355	0.10952143	0.027891991	0.070062776	0.079153621	0.022294876	0.023026049	0.140649427	0.020852334	0.445290005	0.107782505	0.009340853	0.013416499	0.076303978	0.123265465	0.026086061	0.027000904
ADGRL4	3.97486721	3.718061503	2.258188593	4.309823927	3.078503207	1.872427046	3.195231355	5.387213764	3.155448562	1.538069946	4.771853269	3.983102109	7.294277372	2.054021915	1.239256655	2.453246712	3.671597113	1.054871027	3.678677754	2.597653761	4.21249303	2.20428343	0.826331066	6.436622009	4.724461256	3.146438536	2.827604052	2.995670222	2.635046507	1.725166879	1.395672138	2.719369481	2.879055055	4.231379078	2.44062888	7.14629589	4.767625155	1.691609189	1.355559917	5.479903706	2.896564769	17.48249604	6.392427873	1.978722683	2.764032643	6.534074802	4.81691038	2.130552292	3.964976023
ADGRV1	1.139485681	0.111387106	3.251390554	0.178920911	0.332501413	0.498583837	0.621438688	0.300255345	2.197250079	3.421202217	0.2716676	0	1.630003709	0.021847409	0.868764887	0.219173489	0.412785426	1.211588996	0.456602868	0.371378498	0.628117932	0.344448999	0.416301854	0.240161149	0.1210661	1.990671415	0.483075735	0.063105209	0.114486282	0.452405188	0.661952108	0.837610865	0.213946738	0.022634378	0.590222363	0.552098918	0.007396175	0.145306719	0.402343934	0.124494076	0.073752187	0.03039352	0.510018154	0.274037097	0.691671827	0.181042125	0.114847952	0.1725655	0.281729974
ADH1A	36.44911523	66.42826087	17.68373984	278.3904536	78.09928007	40.68199786	13.7719565	160.6300926	39.28394805	189.1627421	177.7629662	0.044519589	178.3385321	5.065207615	104.2377939	292.1577354	239.5193308	355.7045089	68.04670441	11.80025017	95.22209652	153.1887501	171.5771173	156.7615225	560.3436343	203.941729	277.1660693	13.86442132	107.438041	313.4648444	96.10498707	157.6688807	8.80936631	279.8127046	351.4695757	58.51174436	234.1295162	379.1898803	6.149938621	38.59811112	446.6510318	51.1360214	197.1399036	310.0322937	51.59737407	202.6815841	357.1657422	25.47438331	5.604747128
ADH1B	365.7374066	8.868718496	8.596864721	371.7500326	441.08755	3.646611598	269.6618087	328.3339982	0.954414068	93.58520886	64.70516672	8.555584755	56.03990599	7.370898553	209.8219146	475.7475945	783.7719126	261.7288697	482.2575621	28.21349006	85.93782434	793.9538362	29.96210958	168.8337325	337.5138943	169.6251253	94.95045667	23.06785708	74.60179407	504.1044999	41.06137172	689.2855247	8.985507124	16.55966859	460.7277669	29.24949994	57.28043995	242.293407	5.619826072	3.117681705	2259.193713	110.3943034	186.9687327	74.65351395	924.9441163	444.7996861	198.2653415	34.98461804	21.13641171
ADH1C	176.2623013	7.155867925	27.63614118	137.0602772	8.552939347	0.299445209	148.0354654	386.9255037	1.857324621	7.279242551	602.9579908	2.52664225	92.09119214	6.670419215	3.04725888	345.0739746	433.7206381	452.015624	159.9250525	569.6274304	399.8301843	529.4415495	7.105796266	446.8580777	297.3254192	42.39877322	397.2001645	107.3758336	105.1930847	168.7856419	277.8744899	874.0436295	0.683756643	3.465159989	118.069224	98.77440162	47.70230784	165.6846522	55.98697881	6.969703124	2.687437019	25.65736771	349.3772731	0.395423146	504.3175011	28.01167013	92.64827108	351.358719	13.94238763
ADH4	227.5866715	14.04244218	1.88722319	151.4919689	435.1543054	134.2062469	214.0310574	563.1499204	1.307128967	455.5230277	2.203247471	0.071715922	174.776253	5.511345147	42.88734143	230.663804	262.4057282	377.1469927	429.7133259	201.2638306	0.793474326	326.3047394	142.6394251	123.3593939	686.9794305	137.7060914	241.2574328	23.53464472	64.53568261	434.0036795	245.8659053	940.2026308	0.064807754	142.6234556	582.5444199	11.2061581	138.8189949	315.9977272	30.01343226	3.346106592	27.7700999	116.7113485	566.7724522	2.531911757	1010.640137	310.4522611	418.1604819	5.061227626	0.129228531
ADH5	57.30967166	48.77527907	24.40657413	67.55407359	35.76712998	67.4421608	40.69588807	33.72986089	40.69679826	56.68040787	24.42003874	29.9292909	48.8563251	28.06459978	46.08432966	54.4742601	80.84478073	36.21113824	37.56704838	35.13651339	18.12659703	54.84810016	35.95531263	36.09359583	10.46684699	47.82462819	44.33249354	34.8556829	34.01353126	40.61837565	28.93228916	61.67919835	36.75811112	88.84043329	47.54601384	24.71857812	31.75310832	54.27378198	21.31789607	27.89214003	79.46620676	32.68681399	48.43883268	69.88756024	42.58101235	48.67020754	33.56398897	32.1691721	46.9447878
ADH6	49.29226284	14.45237455	10.59769443	62.25123926	39.21432219	52.19485414	87.47598796	48.30385608	11.13519896	84.32710231	53.7449164	0.057103631	35.37299143	1.581303652	13.94448814	69.78709503	119.9651389	9.541486188	84.71544858	28.5981578	13.86489561	83.30436951	62.40866287	29.74528301	4.063265519	31.19343001	45.04236721	10.90402025	30.35766038	59.22499714	54.72615846	133.2574017	5.589896997	48.75454718	110.1917392	12.05907211	31.3464929	85.11941851	19.43237426	4.319183936	210.5407044	13.67621971	61.64436767	48.044616	229.2086695	118.0857789	57.63328506	10.14858878	2.504376784
ADH7	0.069786298	0	0.0042925	0.25271848	0.016986353	0	0.072039562	0.012789712	0.033279231	0.26108811	0	0	0.007692977	0.009176896	0.062884453	0.088380229	0.026270981	0.036496395	0	0.004664323	0	0.037404865	0	0.006852125	0.047551059	0.048646057	0.006077278	0	0.092999327	0.027496383	0.019005929	0.41232259	0.04475603	0.050333602	0.448648756	0.0270474	0.034950677	0.07678643	0	0	0.046958007	0	0.170928669	0.305006785	0.186771422	0.017474365	0.128116274	0	0.003922849
ADHFE1	14.84356074	11.11907888	0.071152484	19.53252609	8.409431621	3.771469628	9.267758436	10.75911492	1.263247663	4.30375319	8.270074218	3.357542741	11.70622511	1.59722038	12.86382664	19.31040829	22.00854145	3.926217956	10.99602772	11.43500996	1.254341848	6.789252294	5.741580557	3.719771761	9.256498313	16.36098427	8.577752532	3.031725712	5.300583907	27.01864098	19.34359602	6.508945024	3.672285993	6.983340291	20.03474399	2.185646334	0.498234487	13.82959044	12.31257205	0.499135103	3.663231669	5.200079366	6.437288538	8.036966647	26.72965368	6.531721919	8.170174108	11.66438619	1.680900021
ADI1	77.07674302	30.11285382	51.15684432	158.1091514	127.5211973	40.06606901	92.92433259	71.25406592	15.97984879	38.41092371	136.9277639	34.5962286	63.33079756	34.32361756	74.9407763	125.0104239	136.4615818	70.99625367	126.2270017	112.6024631	36.06310605	58.48522754	71.83368859	62.83205005	66.07961952	65.13762294	66.98849609	22.68148916	87.11646318	57.14055384	71.08991387	90.33585638	6.272444951	17.66948418	46.77761695	18.47578735	62.72996837	143.3234056	35.11592017	79.45115663	72.7889981	24.6402646	48.21346845	31.52717274	128.6562889	129.7782367	90.1885113	48.30910599	26.00055602
ADIG	0.687164417	0.114024059	0	0.149089656	0.051107053	0.019256261	0.024082926	0	0	0.01454702	0.03511351	0	0.023145957	0.027610641	0.154801014	0.066477674	0.28455058	0	0	0.294705756	0	0.042202682	0	0.14431251	0	0.0292724	0.036569566	0.019938008	0	0.033091484	0.552772636	0.949803846	0.115421166	0	0.071992273	0.31194843	0	0	0	0	0.017660393	0.251418582	0.041142018	0.031644059	0.942078415	0.017525113	0	0.074418441	0.011802725
ADIPOQ	0	0	0	0.0200316	0.003814841	0.0043121	0	0	0.004484364	0.006515097	0	4.412824503	0.005183129	0.006182916	0	0	0.003540005	0	0	0	0	0	0.019590538	0	0	0	0	0	0.004819855	0.003705127	0	0	0	0	0	0	0	0	0.00582265	0	0.007909467	0	0	0	0	0	0	0	0
ADIPOQ-AS1	0	0	0	0	0	0	0	0.005772644	0	0	0	0	0	0	0	0	0	0	0	0	0	0	0	0	0	0	0	0.005981982	0	0	0	0	0	0	0	0.004069287	0	0	0	0	0	0	0	0	0	0	0	0	0
ADIPOR1	67.36040571	36.78661662	65.13443891	135.6471156	43.2258162	27.16811143	32.91829719	29.73501068	43.67266533	76.29780087	39.19175726	34.28499136	48.49348363	72.76496139	42.36317714	41.09962966	46.34090425	25.08053306	27.15191457	35.35873096	89.77097988	81.70661638	40.62880972	55.28527599	58.13422964	34.82197178	46.1349585	27.98161173	42.53217307	26.51282363	44.11011259	50.08048808	24.12233692	28.20076477	44.35180015	54.95840326	81.97522962	69.64259304	61.88793805	57.58282527	46.35928844	27.83149114	36.64318378	26.77104274	50.35844217	39.67675791	36.96831944	55.43468854	43.63690301
ADIPOR2	14.2197617	18.1327006	37.41769681	24.53201811	39.63261249	12.53130822	3.131927535	19.51341445	15.73121369	33.80451895	15.1062404	12.56137849	24.10908941	12.14044315	10.50102869	16.23907765	27.40102087	13.76298805	9.610037516	9.40140919	24.23332643	26.13645526	6.468809531	44.17246478	34.15004914	17.04831928	21.2403667	10.59230951	19.12093129	18.43513191	24.40331547	34.08545395	12.30231954	12.37016684	41.79563572	37.27169511	18.11061089	14.92864701	32.91455659	29.78421867	26.82474535	8.796360443	16.44531768	11.79793413	24.98517385	22.83411363	17.3493876	18.66927387	17.14750598
ADIRF	0	0	0	0	0	0	0	0	0	0	0	0	0	0	0	0	0	0	0	0	0	0	0	0	0	0	0	0	0	0	0	0	0	0	0	0	0	0	0	0	0	0	0	0	0	0	0	0	0
ADK	12.50940905	9.507293062	11.17483951	13.63062484	20.40556101	19.91045964	10.23547033	16.21727435	9.121753621	20.87460298	6.527638917	5.114663174	10.67078774	14.45796894	21.78554166	13.08078737	16.84291983	26.37693512	32.38199344	24.90484898	6.082476631	10.18229382	6.68417287	17.59762464	20.63773445	17.01859072	12.76020007	8.486778607	18.25366125	21.17144109	12.90619581	42.27305304	5.180116923	15.28010538	16.74681808	13.45171539	7.614786601	9.496043042	15.08337857	4.833542401	6.732331371	10.39323806	12.44691401	10.53335726	19.78099419	9.18817917	4.641049594	6.0299447	5.560017577
ADM	4.113316143	3.182777759	6.768713805	12.36949924	6.422766385	4.464292731	11.75236141	29.03769978	7.44343999	2.532155484	1.908363692	8.904138907	3.043701852	14.73311136	1.026317685	5.1162495	6.434685281	1.88633995	6.753516954	1.978764464	0.835464046	11.48428438	1.878576202	6.542493261	3.017760236	2.369675066	3.780415889	17.37547554	2.97762083	4.250928662	14.78571777	4.736959657	1.367183106	2.543969126	2.982381876	3.902129853	4.316292911	1.749332827	24.28062602	2.254698261	1.718269137	14.13400869	3.948188125	2.068576122	3.919653317	4.582475417	2.72651669	1.484877896	9.630862872
ADM2	9.397773348	3.908476529	0.383759158	5.719533875	0.880716196	1.725871649	1.32649836	0.822711079	1.0546372	1.7887697	1.942550625	0.105791287	6.709945792	9.298264441	1.005562993	3.846307141	0.985301857	4.886331301	0.262510014	1.956175259	2.093874088	1.882743608	6.873998446	11.15122703	0.017281185	2.524580175	7.23988036	8.881888506	0.941148904	1.818696678	4.015389215	0.416764267	8.374359861	6.065768745	0.173919593	5.157299131	12.70698732	2.670390796	4.510149351	8.219698353	1.510310501	0.759224145	7.230714417	3.443892697	0.191653193	1.473339069	7.253090944	8.085639362	7.079810448
ADM5	0.401701421	0.099031761	0.108716688	0.080680241	0.215107742	1.042057375	0.217208925	0.127256889	0.048163842	0.157443121	0.084452283	0.277936467	0.32009592	1.245130639	0.041368373	0.319773866	0.095052629	0.31691957	0.115300913	0.109695759	0.207705838	0.076126956	0.065753167	0.396673401	0.086023685	0.176009248	0.131931415	0.335673432	0.116476098	0.149229496	0.263604935	0.128205805	0.219768261	0.12748054	0.140684551	0.521929813	0.569057243	0.074799211	0.078171964	0.088773867	0.053094254	0.566899146	0.272116849	0.361512197	0.93415128	0.15806265	0.540802807	0.111865905	0.241289467
ADNP	8.846696003	14.00970269	17.64053559	11.9231847	9.170471759	10.50066937	7.528997339	7.101297428	9.617219341	10.29463668	7.647857255	8.443352859	9.430870979	20.06716145	4.800118823	7.380167224	7.301357411	3.309532901	4.788290652	3.406656718	9.712263208	12.78945281	2.351487763	6.003053356	5.345626091	4.466792086	9.730840808	10.60193251	4.907743384	3.676138644	4.226665251	6.051420672	18.70143462	21.41644787	8.953359013	10.92589691	8.173465383	9.758367166	5.109485572	16.61003263	8.793107254	6.183263256	9.882186564	8.821828393	7.117611479	11.70421664	7.54458484	7.881754761	25.09726362
ADNP2	2.700197788	3.342368783	5.589538948	2.294594297	1.785766407	2.048917782	1.300240958	2.215851769	1.762185263	2.221038352	1.151011666	2.038480434	1.387602671	4.443068983	1.429135848	1.229397027	1.759643041	0.923922996	1.781539001	1.458773608	4.82772284	3.859197585	0.958458685	2.370683948	2.021968975	1.067297622	2.442354287	2.264752052	0.969648087	0.765691911	1.089256145	2.038698366	3.614871581	3.891674857	2.785803484	3.953767239	1.120737088	2.763180867	3.664576426	3.700904636	2.306325009	1.652694271	4.01342023	1.838821633	2.69438112	2.236434052	2.162214862	2.194823104	3.750973278
ADNP-AS1	0.361599375	0.903554904	0.63323408	0.780847023	1.195971199	1.158740822	0.64408187	0.407366811	0.981877326	0.940205102	0.547801052	0.867531666	1.031705437	1.138410273	0.345004201	0.407435715	0.317088187	0.367089955	0.712286834	0.312766267	0.349944718	0.924892784	0.121859699	0.068920399	0.239140276	0.815490531	0.52976559	1.044239749	0.335788458	0.424067193	0.552258582	0.453604888	1.329065806	0.337512048	0.601682992	0.498757565	0.164053276	0.594105612	0.260775599	0.344004176	0.610074168	1.02728132	0.573081233	0.370255977	0.681450805	0.781162551	0.548859149	0.393907969	3.432759521
ADO	3.604329251	4.095459292	5.565224781	4.004165064	2.32891473	6.115044101	2.983673303	4.32903714	4.482902356	3.790948481	2.850177219	5.667882519	2.814853401	7.43123626	1.988886915	5.774686658	2.728427139	1.125863981	2.430347422	2.933716541	1.940847244	4.082683767	1.413995838	4.127756123	2.037340646	2.509444459	3.062103761	5.326444177	1.943252205	1.701164141	3.420124012	2.302113146	7.90593619	4.364876661	2.265692298	5.566365448	5.408873148	1.3412831	3.310275528	2.886124151	2.052169762	3.80705869	4.956541191	2.883997871	1.591042072	2.640397266	2.403042613	2.198980819	6.131403333
ADORA1	3.768541818	0.140523565	0.028649443	3.619648549	0.041989649	0.056955526	3.282592988	1.11919592	0.019743613	0.046612247	0.207715134	0.551677483	0.148330735	6.165770462	1.700036807	1.106018145	0.183133371	0.02706533	0.039387371	0.031131102	0.023221099	0.287792549	1.595672939	0.223584286	0.013223755	0.064935696	0.468711718	0.746978366	0.132629402	0.008156407	2.0155264	0.071665769	2.4181712	0.283684071	0.368202426	2.644320629	4.131495291	0.227775924	0.051271557	0.201803079	0.391764902	0.113611284	0.136899548	0.362683506	0.211835237	0.133907589	0.522552993	2.47167864	0.122183971
ADORA2A	0.58781902	0.252821768	0.136815383	0.525241472	0.327363041	0.502867171	0.533982733	0.203824023	0.231876793	0.999893361	0.54499215	0.089904512	0.62155147	0.05441792	0.156786431	0.245664576	0.163573038	0.589742751	0.228337789	0.207441686	0.309466972	0.25646374	0.328681153	0.325058384	0.304001301	0.266830524	0.418936518	0.225951415	0.397698418	0.179355371	0.596386382	0.635133389	1.033156614	1.134195032	1.033135473	0.380921319	0.238341447	0.319609833	0.18577074	0.400106974	0.809261274	0.02580843	0.141902184	0.576898447	0.488617371	0.336768062	0.786093512	0.499600122	0.159926501
ADORA2A-AS1	3.821089424	2.337853609	1.130263836	4.736991385	6.260903921	5.129839183	3.498324676	3.693579824	2.903801011	6.742581509	6.155018732	0.074925639	7.45509708	0.18424015	3.513814216	6.159102862	6.751102928	8.488287151	4.101179472	6.356945239	9.51032371	4.339679899	4.389455979	1.952390754	6.733105867	3.530942303	6.039525158	1.755134214	9.57856986	4.199687544	4.143490862	11.3225576	9.805006563	17.32659399	8.166624563	5.200438959	6.6228555	3.644206924	3.336631884	9.193868803	11.06375554	0.107542607	2.544702789	7.370097983	7.575792817	5.35681977	7.4910514	5.533991037	1.417628957
ADORA2B	0.208694877	0.749025675	0.78969216	0.59164807	0.124171507	2.003987214	0.048760608	0.537589043	0.259491902	1.655275188	0.028437676	0.137921721	0.149963299	3.667247331	0.034825003	1.00947821	0.02560571	0.097823501	0.297661066	0.039779308	0.165314927	0.347486943	0.053138663	0.166965137	0.036208519	0.023707087	0.192509879	2.074936268	0.078442154	0.046900142	0.509427443	0.007849242	0.66991935	0.748149502	0.225931846	0.274609044	0.051098411	0.06476706	0.610691269	0.190227455	0.214541579	0.229070812	0.358190373	1.588926248	0.281093855	0.177415152	0.034686648	0.143140999	4.18196315
ADPGK	6.745476079	5.935791855	4.948642659	3.017352428	4.9550547	3.015116167	2.97391039	5.462248529	9.549701763	6.296117335	2.82545641	7.237274316	3.237151935	9.396658667	4.535545871	4.660302426	2.365116467	2.164958037	3.495717873	1.911386324	3.708351964	7.55623679	2.117954847	3.565558656	3.220652208	3.854362163	4.776980489	8.830809845	2.631641041	3.365902193	4.285950768	3.440205814	4.627008356	4.119951702	3.943473545	8.331684693	3.087921505	5.023573145	3.224454444	3.324201073	3.365038788	7.630316589	5.807791317	4.072949516	3.791144781	3.50408895	4.886030543	2.702458458	13.59829729
ADPGK-AS1	0.050268454	0.045876899	0.025508778	0.004907891	0.011215973	0.006338979	0.031711488	0.012667439	0.039553289	0.023943708	0	0.072078321	0.007619431	0.009089163	0.01132423	0.021883823	0.020815859	0.007229496	0	0.018478925	0	0.046309082	0.007199741	0.027146467	0.035322345	0.038544791	0.03009589	0.065634043	0.007085402	0.005446702	0.025098971	0.012761897	0.025330373	0.01994096	0	0	0	0.00585018	0.051357336	0.008836752	0.011627269	0.048279365	0.040630692	0.005208463	0.01088152	0.011538204	0	0.012248924	0.143757791
ADPRH	1.380032456	1.976584477	1.104289634	0.740847985	0.476648481	0.771531403	0.68460739	2.321286982	2.608768659	1.702959531	1.391156922	7.313401206	1.704510397	0.988837877	1.174247776	0.863042988	0.50246282	0.594805041	0.715373667	0.819857638	0.597484162	1.561813184	0.313312771	1.4074546	1.028756594	1.009038329	1.718967705	1.789595027	0.505865494	0.762925425	0.742380238	0.468586978	0.301412226	0.725405906	0.773491843	2.972119567	1.426387501	0.385853251	1.519053179	1.189704471	0.683872396	2.68719613	2.29765465	0.910172972	0.480932544	1.09836702	1.112062217	1.161858924	5.011621143
ADPRHL1	0.520011186	3.100696316	0.253786421	1.964238495	0.56300985	1.926392005	0.473245628	0.472605567	0.75125598	2.605212083	0.784095446	0.239035354	0.589216208	1.282432521	0.975572839	0.860990789	0.211803393	0.961194813	0.299742494	0.3948522	0.266475414	2.010450845	0.146516136	0.110487176	0.614987525	0.313757602	0.612457226	0.67673721	0.903586395	0.443365801	0.595897093	0.268363982	1.80417305	0.419329172	0.610891629	2.071599339	1.127125343	3.674747411	0.185801205	0.503522946	0.867596375	0.45849742	0.652286857	0.35331078	0.361687056	0.406994808	1.759766298	2.825037287	1.064776221
ADPRHL2	13.26341303	16.35928508	18.18003551	25.01271264	13.46215337	12.42636066	14.94449494	14.28679828	17.48667971	13.85589658	9.111555748	27.85838632	11.23816692	27.05124445	13.3683957	30.56867057	10.103479	11.31587798	15.35926135	10.49882105	5.15381713	8.372332256	12.71860195	17.98958761	7.032810136	13.10692755	20.33763358	27.42424053	11.34360189	12.77782631	16.73898208	11.47625029	10.03114653	16.75037088	9.99821822	20.37745959	8.77870493	5.07372604	17.02092338	9.3346776	8.826289438	12.20984149	9.032461126	7.094226283	9.027865039	7.022138523	8.328684356	13.28477371	46.70027619
ADPRM	4.698192137	1.462237333	2.651747664	2.100995364	3.410943609	4.801025631	5.989066833	4.45351979	3.856347994	2.458132016	3.783957502	3.242248988	4.54580879	3.908541936	1.645158922	3.39118211	16.65261036	4.215144398	3.586759923	2.630885583	3.864750584	3.121643781	2.133763323	4.048945796	3.101737948	5.413044922	1.667290038	3.203816423	2.36064616	2.943579448	3.549087419	4.845172214	4.52632653	4.017143404	3.133097046	5.016124064	7.7782085	4.340161536	2.420705835	3.140990788	3.614853444	3.607158273	2.990719929	6.043302379	3.530549555	2.078543355	6.32235361	1.921856249	3.198574884
ADRA1A	0.316941401	0.004475865	0.349040165	0.429267566	2.052281436	0	0.314799419	2.497996072	0.045985433	3.014150908	0.018607518	3.012490914	0.05723954	0.043894688	0.458776534	0.017614083	1.010854151	1.307324839	1.332322292	3.011886204	0.493698514	0.437345253	0.015453343	0.178441135	5.47763315	0.470535805	0.148573242	0.306403686	0.148277312	2.381972911	0.026935899	2.437871415	0	0.016050291	2.333538178	0.764255565	0.018575018	0.087896747	1.906096608	0.059271819	0.043673837	0.159139336	1.733272822	0.41083978	2.145816075	0.962751454	0.257225698	0.736141928	0.01042426
ADRA1B	2.280367112	2.500015027	0.153522333	3.774919215	0.131629577	0.114451769	0.343535037	5.957989414	0.107121594	3.544936242	0.020870112	1.084492575	0.536525412	2.85546139	2.157070282	0.059267639	2.161052691	0.861499717	6.230583589	2.56069733	0.354636152	0.501672843	1.377926088	1.556181362	1.031034449	0.347967651	1.99966932	0.474015252	1.496764769	3.550127928	0.373863466	12.97259273	0.365876685	0.288030996	1.968313474	1.305931907	0.26250412	1.552707665	0.247271684	3.31065509	4.093695274	1.656221117	2.506455516	2.567292736	3.261375698	1.541604968	2.163774285	1.315885464	0.757629001
ADRA1D	0.042403874	0.037526675	0.109980318	0.060720637	0.031537387	0.613149713	1.337508722	0.263578084	0.022243409	0.010772094	0	0.009007637	0.094267924	0.092005782	0.178313999	7.605546329	2.809469529	0	0.059165761	0.005195956	0	0.098962011	0.210542112	0.076331194	0.019864071	0.032514397	1.177972569	0.029528262	0.023907519	0.245043034	0.042344393	0.064591664	0.021367395	0.03364233	0	0.010043407	0.13237663	0.125017708	0.346579183	0.054664338	0	0.302535855	0.076164345	0	0.012238785	0.097330334	0.555017456	0.950595564	0.030589786
ADRA2A	0.58442615	6.195997318	0.099746473	0.03289925	0.046990286	0.148723121	0.531432037	2.62703073	0.049713573	0.068213674	0.648929535	40.4114116	0.746980908	0.289406706	0.441227669	0.110020995	0.043604918	0.181731583	0.088156194	0.243869997	0.025986549	0.011640953	0.060327872	0.591408794	0.014798601	0.282601765	0.453921569	0.175986864	0.041558865	0.118661026	0.047319435	0.053467065	0.254697067	1.027595762	0.06950282	0.931542804	3.979595171	0.10294129	0.11475519	0.399841204	0.068198825	2.386792577	2.264002937	0.061099651	0.05470688	0.222365377	3.21927062	0.10776764	0.071623158
ADRA2B	0.21057278	0.267882687	0.114770582	0.804084611	0.187933263	0.377653491	0.50183359	0.937454391	0.349784364	0.115901469	0.67788552	0.969169396	0.751835061	0.177679514	0.35314061	0.753735745	0.85259191	0.578762887	0.489683992	0.249424371	0.635132535	0.991489678	0.683614473	0.233748715	0.756260727	0.358806157	0.134475331	0.152743716	0.567227348	0.207879507	0.064251429	0.718728362	0.117897819	0.45478522	0.507405639	0.677460756	0.199788066	0.294074347	0.04780757	0.477105969	0.438355988	0.783280883	0.416045755	0.145453782	0.334270232	0.402776078	0.846532749	0.467493955	0.072335894
ADRA2C	5.673731689	0.474486837	0.887773362	1.858858592	0.193826841	8.398522281	20.0482675	0.538153981	0.009493515	0.151718938	0.799021687	0.738138462	3.873405253	8.02379936	0.203851725	26.20481894	4.721397995	0.437273376	0.212116992	0.192934731	2.739301087	4.434896906	6.812052226	0.625502435	0.169560223	1.179560833	0.112687632	0.283560753	0.397946637	0.470631068	1.41870233	6.478434202	21.28522036	2.426601654	0.136517701	8.776689041	2.352997004	0.345421019	0.024653407	1.546196395	26.18847387	1.38061955	0.263307025	0.817582872	3.267317538	5.807391485	2.680152479	0.335156207	0.195836402
ADRB1	0.103668776	0.27523508	0.028056973	0.124157769	1.295321067	0.034861054	0.017439651	0.236858471	0.029002972	0.015801337	0.025427449	3.567535828	0.142469733	0.009997123	0.610317632	0.012034952	0.246124006	0.023855057	0	0.127030463	0.011370444	1.303939097	0.031675833	0	0.252530623	0.021197609	0.039722778	0.17325731	0.163657151	0.185714792	0.055212457	0.315826747	0.06268668	0.02193296	0.149882966	0	0.060919288	0.064345823	0.31068218	0.058316988	0.012788774	0.030344128	0.052137737	0.160405323	0.269291882	0.171325951	0.178335938	0.040417587	0.047008189
ADRB2	6.505786279	0.53596496	0.228615845	2.3439163	2.714047251	0.150213376	7.240028334	2.355238633	0.552758072	2.601258911	1.232603507	1.985395225	0.972224307	0.140827904	0.877290671	1.765153134	3.244190671	0.90270224	9.914896187	1.372619684	1.055261702	1.96683536	0.380593004	1.107190292	2.875934436	1.405211217	0.877754556	2.063783659	1.349667301	2.874273655	0.754893643	14.4636175	0.051944553	0.081785159	4.390153824	0.6632937	0.075720038	0.517198011	0.187231275	0.26578014	1.600186481	0.408594751	1.907117138	2.012757024	6.292701319	2.655311726	0.854530217	0.887525831	0.846337307
ADRB3	0	0.013309249	0	0.005220665	0	0.006742955	0	0	0	0	0	0.008519087	0	0.019336808	0	0	0	0	0	0	0	0.004926031	0	0	0	0.010250301	0	0	0.007536947	0	0	0	0.033680809	0	0	0	0	0	0.018210093	0.014099862	0	0.022009779	0.00720334	0	0	0	0	0.013029534	0
ADRM1	69.47257032	48.56156781	52.07509786	54.36352467	85.96005106	69.33312907	60.01068195	47.11780018	66.90717628	112.1838914	22.94533426	44.06778368	60.77904609	68.93432296	54.08287144	74.36199805	35.50373665	76.84909958	37.19139861	41.19585117	28.44168345	43.71748592	55.08969766	57.99342667	35.40339486	48.81622256	70.89681329	65.50900747	103.6444534	44.32524758	54.12491093	74.40073119	30.18787975	39.20415161	37.82630971	47.95115179	100.0866783	42.43220438	50.03312222	49.91221571	43.98975427	37.09209529	46.9937206	36.30508754	29.5152703	46.54325667	53.04181231	59.56677701	68.71354701
ADSL	9.162195619	6.945724872	6.367338759	16.47290341	4.871283159	16.18321189	10.0623783	6.877980957	16.42935603	5.968671566	5.686861056	7.228820822	6.809530664	10.19431255	6.448368648	15.32670405	8.750721886	4.366441157	5.691952131	9.338438812	7.82773271	4.788885345	6.261957079	10.83726769	2.922579084	4.92340245	9.397138273	12.88344756	9.841858007	4.021053074	7.736911473	7.203025635	7.091987158	11.97163985	6.55275725	15.25687573	10.7508035	6.639731495	11.45074359	9.241601445	7.592689463	3.938924605	5.863329227	8.430357807	5.06857814	11.5075147	5.813154627	13.4209173	11.68564911
ADSS	10.3160782	5.694066492	15.46634905	6.423368827	10.08060831	11.28608082	6.731762393	8.668975572	11.71437648	9.804897516	3.591606298	6.203991732	12.02010708	23.15353369	7.013062074	7.061956362	8.129385158	5.290961847	5.511421382	6.587978629	13.44139953	10.98803107	4.005813498	9.60836086	5.97645209	4.099421514	11.43286233	14.75875452	2.814122396	3.408093411	7.256241832	7.078654352	19.92588279	9.456192722	9.098214943	12.11878475	13.34573592	13.04479929	18.31688943	7.851461429	7.872536723	7.361908946	11.22196228	8.056162337	7.539922941	6.824592749	6.08248263	15.17668805	16.85824798
ADSSL1	0.399477531	6.193582839	2.28473398	2.021459534	2.24582238	2.814118295	0.460936772	2.250803262	1.042378126	3.013220509	1.080316523	0.813775686	2.136353788	0.884052097	2.925904459	2.205809818	2.626945226	2.22736836	1.023306417	3.685052778	2.949079579	1.097118692	2.081275028	2.813706606	6.33699991	0.926786984	1.059700536	7.104269737	1.844170147	0.917479308	3.811875211	4.618387848	2.907630727	0.617620749	0.962599018	4.40331679	4.4278314	1.242930666	5.5626709	0.480168449	1.866964968	5.958838082	1.059732885	0.506598103	0.951954963	0.689654938	0.999772817	1.720518927	0.523579097
ADTRP	0.123533212	0.119836691	0.247533491	0.0148443	0.330754995	0.023965925	0.017983852	0.25861722	0.119632019	0.231742785	0.087403025	0.545016317	0.086420868	0.274908843	0.047095152	0.008273667	0.0078699	0.098397799	0.0079553	0.041918216	0.078168374	0.017508181	0.092548771	0.148818239	0.15580133	0.255022557	0.223017075	1.05709399	0.578619574	0.251228157	0.284676759	0.009649839	1.144417087	0.113086868	0.008960002	0.357859919	0.057585241	0.030965071	0.453058329	0.003340931	0.013187845	0.10951854	1.669265492	0.035445159	0.004114001	0.034898202	0.319827615	0.162084262	2.19166079
AEBP2	2.169198153	2.686387775	5.549991184	2.191098447	1.287974983	3.69261949	0.847930058	3.133097981	4.21470625	2.115039692	0.916189042	3.422477269	3.016007644	5.858858777	0.635333741	2.19953403	1.587780981	0.987255255	1.57738152	0.697042363	2.596374687	3.747928191	0.800992032	2.03825892	1.315526231	0.980032993	1.767533662	2.958397566	1.146884296	1.196318587	1.249359317	1.669633574	4.151523606	4.517911014	2.036859891	2.690401463	1.672705803	1.930201403	2.652475113	2.040067477	1.671089126	2.334883033	2.056437303	2.108923443	1.688605973	2.48467815	1.69983446	1.368576878	5.266843878
AEN	9.999788842	1.696276818	1.673732719	2.313471118	4.526668373	4.951444456	7.879166536	4.283507866	6.496716412	3.927813723	3.929795693	4.865067091	3.532035335	9.668404238	1.576596965	2.516126956	5.158426247	1.647366497	5.941292425	2.524519586	3.816455926	4.455159949	1.276428708	5.959312564	0.881010181	4.899041069	2.432426082	4.120561501	1.137931175	3.425166579	6.236193363	6.31180122	2.71757902	4.003202477	8.409344651	14.50178419	2.873607747	2.574615607	1.812082749	3.53648491	4.086376569	6.135405796	4.523273608	2.30306495	6.397449731	5.944234238	3.85599188	3.295705631	5.962394202
AES	33.1160806	40.86548178	40.82907609	12.45041866	34.19259923	72.46322135	31.70047145	41.36355052	9.616936466	15.20008957	25.17423233	137.3019457	29.42914931	102.9648553	38.61074337	27.61504305	22.06620764	61.36139328	23.80433559	35.17191273	56.72385908	26.15612487	20.30280564	57.24865507	45.98869948	34.48477644	25.90440206	39.25206409	25.97742847	29.47665811	21.05782325	38.21380841	50.96571408	33.11216802	33.56597255	62.31496429	75.90337138	31.45230771	23.75208928	35.13321985	38.52831327	55.94159161	29.42811723	47.80773804	21.09485605	22.08428586	47.27000435	26.50986309	36.42936223
AFAP1	0.502965036	1.963896638	0.283145907	0.583137243	0.150798737	1.020748753	0.17599781	2.562627013	0.540038755	0.663311333	0.505990011	5.100884245	2.082218219	4.140718581	1.82173975	0.157377747	0.385633705	0.097200563	0.315802261	0.24267122	1.260616918	0.47638092	0.193601014	0.804238423	0.813603542	0.608624407	2.106005817	1.647923282	0.252558309	0.190740951	0.372770733	0.317230282	1.0949619	1.390411084	0.190810727	2.193162557	1.573766729	1.225564816	0.992927257	4.302031327	0.221768498	2.523141797	2.485783818	0.508108498	0.229660145	0.418493282	1.939701159	1.018759988	5.282159244
AFAP1-AS1	0.693532669	0.021186418	0.082461488	13.30670271	0.002589825	0.067330317	0	0.099449186	0.057842683	0.243263846	0.400356019	0.029588001	4.539162299	2.489098301	0.938721144	0.005053086	0	0	0.014575936	0	0.014322241	7.339676722	2.320789715	0.031341285	0.002718703	0	0.10284955	0.060620935	0.009816332	0	0.031875139	0.005893573	0.011697823	0.009208938	0.00547226	0.01237135	0.044761556	0.086453514	20.17554989	0.399928379	0	0.028666158	6.182628058	0.004810642	0.037688974	0.175839173	0.013022169	13.76552518	2.91572467
AFAP1L1	2.201076304	2.736134611	1.452514433	2.880544164	0.682145464	1.516843525	1.401706874	3.1364188	4.272232744	1.365518649	1.590416618	4.434310425	5.474786096	1.53453406	2.05489793	1.301862672	1.355936522	0.624698305	2.104927541	2.002088359	3.339499985	1.569839633	0.784837376	2.638931557	2.500449407	1.460358539	1.400309955	2.268566112	1.059658632	1.70519276	0.404563403	1.48447268	1.262762812	3.055173933	1.20113564	5.252844642	3.005009037	1.399879439	3.499010866	2.828185554	1.433641572	7.087481495	3.132789045	1.156311869	0.987281879	3.221116583	2.81613375	2.153488574	5.976018887
AFAP1L2	0.439384411	3.838737753	0.396384109	0.401717945	0.145914212	0.443259898	0.232059727	0.999082186	0.339472301	0.36081584	0.181705891	0.859561059	0.792999916	23.66387449	0.20256854	0.474496029	0.256699566	0.195941952	0.245227721	0.323039631	0.375448549	0.210860315	0.14830298	0.916013888	0.491437604	0.261171091	0.385006969	0.473184149	0.38407312	0.194861912	0.190472963	0.549960807	0.209392352	0.513439256	0.224812629	0.384812229	0.375286595	0.317116314	0.250549988	0.833472562	0.236351515	2.714247959	0.502889919	0.104462566	0.2654309	0.722386445	0.61522664	0.421619871	1.604848457
AFDN	1.862556148	8.854999615	21.40506052	4.227406777	5.331946942	3.321568854	2.047148736	8.768561223	5.957131779	14.93178291	3.495038015	2.34461182	8.809322527	6.249016637	2.951357549	1.769340615	2.713738698	2.728291743	6.638993514	3.529084041	7.897170826	20.90056941	1.53966887	3.899166536	9.604379821	3.676212292	8.556125657	7.840576769	3.959012001	4.368861004	3.725627551	4.090789682	5.438640585	19.10764192	7.827071261	7.255465165	5.094054077	9.065198589	7.079107156	4.436352246	9.337000679	7.04026853	8.258324457	2.727996998	5.214016856	5.954871306	6.410694338	2.798738181	3.927812656
AFDN-AS1	0.200350224	0.526378351	1.372516955	0.469461993	0.730139911	1.145331741	0.17905176	0.597434408	0.289013637	0.986111785	1.228526853	0.010639842	0.86042792	0.821118497	0.330982015	0.130830428	0.283459656	0.528255189	0.628980637	0.202536682	0.947650889	1.168941618	0.210432404	0.315569057	0.813400921	0.601695291	0.863642478	0.34878853	1.835575197	0.267737007	0.433483239	0.406911074	0.479545137	2.741949597	0.535248223	1.002448572	0.459892908	0.427469301	0.238805089	0.270018519	0.610165818	0.604756425	0.296886164	0.373659806	0.737280585	0.429209466	0.730512271	0.146458139	0.154854549
AFF1	2.353349793	6.665040696	6.186397892	4.40375951	3.425131238	2.10722843	0.922510907	5.064632964	3.459613734	7.938460232	2.930033111	8.410664132	4.584581559	10.33725639	2.117293321	1.321219779	2.878639596	1.236504532	2.857585542	0.892791353	4.306980564	3.91693548	1.025126975	2.152855444	3.437226485	1.918600841	4.230614625	4.499909864	2.413360824	2.48899728	1.805189625	3.137928384	5.813571899	12.02171817	4.081129459	2.117312741	1.696248555	5.859875157	1.751786142	6.976999002	5.903156956	3.198147594	6.903776611	3.957743708	2.401974194	3.670277655	6.275942754	2.650095265	6.571504977
AFF2	0	0.002803247	0	0.167138808	0	0.031245022	0.010657288	0.015609548	0.026585368	0.24462175	0	0.242233798	0.003414219	0.05498275	0.150960891	0.014709004	0.002331864	0.009718475	0	0.012420434	0	0.011412944	0.003226159	0.01672572	0.006594883	0.00215896	0.002697156	0.00294102	0.006349848	0	0	0.027162994	0.009931582	0.004467709	0.001327431	0.003000975	0	0.003932143	17.23474236	0.047516312	0.001302526	0.010816839	0	0.03150737	0.001218985	0.005170196	0.030009053	0.061747488	0.230682346
AFF3	1.98308105	4.552908357	1.922030423	0.370000331	0.776477852	2.206720323	0.564469214	0.399470389	0.545703096	0.015337358	0.38729895	0.345291583	0.497455443	13.33495127	2.382606543	0.191397977	0.785924121	1.018802157	0.075168434	1.023203903	2.870357191	0.047918284	0.266068793	0.255817672	0.146489143	0.650492153	1.941165796	0.176255	0.583037892	0.224096924	0.236522871	0.020436869	6.409111327	2.480979867	0.045250227	1.880980321	5.456494136	2.448772077	1.267393569	0.185053535	0.021484477	0.084960939	0.573914511	0.347748015	0.436981419	1.533611844	1.995564115	0.700118787	0.481485756
AFF4	5.827895741	10.24797633	6.767973001	10.29002898	5.716929564	2.267905822	7.134958451	11.95468421	8.441547832	6.846449096	7.506818889	7.336731309	6.840434449	11.18704635	3.957119089	3.054562933	8.463520739	7.381988253	8.325953398	8.611796432	8.896055049	9.769757028	9.245504074	3.692985208	6.709491425	5.709346151	5.892002242	5.677244216	6.837292319	8.470984987	3.470219861	8.043397435	10.29555883	11.26644317	3.164771581	6.511056516	7.382808182	9.709501099	6.067666705	16.66557385	4.747717596	4.900651958	11.24095922	3.431737599	5.971128538	14.10039721	10.35674407	4.933507233	8.031730807
AFG3L1P	0.519216125	1.116248323	0.412885204	0.348993672	0.35816043	0.567619298	0.234891901	0.610935501	0.696634996	0.583300078	0.403363309	1.022969732	1.191475285	1.822258879	0.434313671	0.605161642	0.474551147	0.323679989	0.412161653	0.389336909	0.326712971	0.997040565	0.163544102	0.185438677	0.34497465	0.808937176	0.818382154	2.067807	0.26591221	0.690340367	0.727122343	0.474747374	0.600403179	0.541587866	0.581243949	0.567359801	0.398860121	0.677923618	0.583298	0.446549857	0.367466601	1.039915121	0.671024495	0.433809446	0.342106915	0.305775722	1.104678051	0.372999796	0.9234976
AFG3L2	7.212595455	10.82320817	10.97256376	9.795327712	5.977534623	4.150113755	3.770708466	8.275337483	9.193942237	9.500811316	3.964539986	13.3585953	6.381714909	12.31896865	12.05704786	5.370139605	9.695962222	3.287849162	7.226904799	8.012149612	8.609495908	5.102799452	3.34253206	7.790033965	14.27073387	4.058262033	8.326311609	5.195630088	5.998210343	5.413420128	4.910645449	11.00622839	6.716890974	5.186221143	8.212591337	11.86159173	4.670423545	11.1161519	11.23622372	8.686471236	7.04775241	4.17241043	8.437063873	10.31379453	8.137046116	8.543381656	5.717369262	11.23984165	10.46572066
AFM	15.25405654	89.55323436	2.485105137	41.70750579	26.28700231	3.164591412	55.12109475	93.70755169	1.714645645	103.4082145	115.3793933	0	61.69233003	2.453077519	14.09382135	51.13635136	76.12681175	282.6165691	20.84738817	11.05988352	53.58940195	21.54512717	21.4953666	30.60646184	52.86047134	92.25134146	14.74692195	4.818574165	50.76959876	97.72917344	28.58755987	136.6214434	149.3121005	31.74747523	90.88043529	41.03269032	163.6661717	151.0515107	6.308003686	106.3961486	15.92620348	3.211721136	93.6830602	40.32141328	51.20409927	36.9571606	138.4559733	28.61373319	0.369461056
AFMID	27.43346253	54.26368395	28.84747213	31.2128182	17.31963486	33.20855398	12.83829951	16.13388033	10.12344344	20.46918739	9.686340915	3.097955203	14.91998218	16.28306879	13.69009568	45.02322029	39.07430418	18.06822562	25.50304473	20.95004728	18.99271359	21.15868832	24.20018017	20.78082823	62.75908076	14.58882744	21.62248767	8.176312275	22.76677385	22.81292838	29.62763294	49.64303379	12.88615447	29.48648831	38.80989071	10.68443143	37.62219375	25.70917186	25.83804315	26.25350354	24.5120273	28.47587692	13.94259072	28.27522956	49.70095677	21.62305896	23.77723693	21.22207864	19.96294467
AFP	2.601612309	96.69195855	500.0432388	50.90020136	1.414740665	2524.337681	7.343452306	4.982524835	2014.791506	7.419011215	6.789222387	0	89.61579729	0.052510204	0.365276771	108.2223087	1.72369878	1.80291968	0.486252147	0.231306921	0.019907871	0.722353477	0.679378103	11.70354653	0.07369028	1.558775493	2.515333075	2.401493045	0.197847743	0.781427123	1.262730834	1.597449556	679.4601514	3990.13291	1.665807088	4.320529668	4.193077471	0.281648718	2.184065654	21.72261289	1.668140322	0.278921106	1.414918046	99.36886178	1.105377484	1.166530484	2.647238391	3.544141164	2.903086445
AFTPH	5.302984161	8.952644999	6.153511592	4.633374057	4.177470606	2.307535802	2.704750168	4.659491419	5.30520917	5.552746439	4.585135104	3.268333788	7.325918117	21.11314933	3.1671948	4.10218663	2.653242416	4.106875364	2.255542038	2.946098789	7.138235103	5.347053651	2.209525317	4.686168836	3.011127299	4.556469556	5.227247554	3.489206793	3.512253777	3.120793215	3.035293343	2.985978424	7.118932827	6.190200386	4.442479995	5.706743539	5.243917921	5.179164865	5.202443802	6.30133665	3.606247891	4.338347456	5.376024667	3.47175168	2.649632262	4.73696795	5.611864555	5.951855835	10.54741805
AGA	17.6686241	10.56289988	7.336353072	7.058534126	6.723370053	16.32236254	4.566329778	7.103066522	9.983590174	13.63952481	7.986676036	6.031513906	6.229948461	7.463646636	4.596358773	5.82744537	2.893622331	4.537231844	4.628200199	4.850303271	4.838695429	2.678195318	7.753338132	7.244757728	4.171232198	6.872874929	11.2764205	7.722523591	7.53046638	4.395934626	6.963317694	5.561644085	8.958969348	4.421168107	5.657529578	6.656976971	8.722622884	5.73726124	23.22501602	17.5759827	5.046713027	18.14771441	10.77983153	7.356397999	3.88054132	5.258457769	10.95733395	8.822577471	5.802126918
AGAP1	0.944888156	3.203585428	0.825538785	2.53986212	0.700217128	1.246631594	0.476144636	0.799413129	1.555422124	2.278172327	0.918681384	1.03975407	2.160791159	2.34363844	1.287385981	2.067851251	0.935293794	0.419509492	0.520231281	0.643579944	1.260435509	1.471163372	0.897339117	0.573093596	0.465229185	0.461256184	0.990752903	3.46032328	0.561529105	0.380008005	1.834705323	0.534514841	1.518471827	2.872548579	0.382595573	1.68453265	0.955114645	1.437138826	0.728606798	2.374325532	3.050594571	1.329909267	1.070290437	0.892589935	0.529465275	1.668622058	1.314742027	4.974037219	2.021216219
AGAP12P	0	0.256295466	0.444703024	0.385024037	0.02932977	0.058017509	0.020731385	0.016562677	0.051715925	0.55725389	0	0.429326511	0.059774434	0.308986085	0.007403215	0.028613099	0.027216736	0.037810265	0.027512079	0.084564179	0.067583074	0.1937572	0.009413662	0.044367507	0.038486638	0.012599329	0.039350377	0.051489907	0	0.042729379	0.31176059	0.116803259	0.331194624	0	0.061973348	0.087565959	0.027156676	0.267718841	0.123107814	0.005777027	0.220438493	1.100183273	0.398434727	0.068100653	0.09247932	0.045258605	0	0.088085078	0.066041164
AGAP1-IT1	0.356345805	1.714768436	0.160736033	0.231942191	1.139620577	0.868764768	0.112399076	0.508853327	1.183858526	0.248942444	1.748060498	0.075696711	0.648156511	0.816135629	0.133793045	2.326968899	0.098373745	0.239161317	0.149161874	0.174659235	1.612222722	0.196967033	1.871390583	0.064145793	0.055643332	0.091079485	0.512028999	0.341198178	0.468789007	0.334627668	8.30307215	0.060311493	3.561339784	0.753912455	0.028000007	1.055011553	2.388478753	4.312992007	0.404516365	4.05087893	0.137373386	0.521516859	0.320027893	0.172302857	0	0.572548621	3.764637552	1.649786238	0.29378831
AGAP2	0.978856361	0.525208915	0.392618306	0.780577864	0.206633634	0.434613922	0.284717597	0.658765211	0.581112357	0.451169498	0.242605751	1.594986399	0.309178106	0.152613634	0.126761353	0.520547462	0.162620807	0.134876095	0.348399097	0.389997872	0.424302769	0.369342463	0.315654293	0.598249139	0.779800611	0.229214898	0.454798647	0.737756691	0.627892189	0.157504251	0.178522398	0.470228849	0.162446828	0.730100565	0.226596963	0.458133435	0.34228391	0.229200435	0.235543001	0.288507871	0.23319173	1.926891622	0.859090336	0.235639595	0.208084815	0.279839177	0.690472073	0.251372399	0.87527345
AGAP2-AS1	0.683550441	1.483241847	0.391338661	0.564701921	0.246370067	0.808929843	0.547308569	3.166783824	0.24823644	0.350631661	0.725445107	16.38561278	2.151879615	10.61010681	0.687018366	0.434919106	0.337487527	0.695708883	0.594260905	0.579868659	0.540664589	0.16469362	0.647659926	3.080879665	0.344840278	1.370806962	0.730342993	1.167104554	0.667019787	0.581119556	0.354422566	0.440515147	0.596150324	0.625747338	0.34705075	2.643324412	4.214716151	0.39163442	0.64463728	0.878108051	0.19459398	4.415161726	1.898320123	0.272402611	0.216259334	0.50689638	1.533751096	1.434985999	1.349271777
AGAP3	6.600601869	2.804448871	9.779677371	6.330979003	9.732102578	6.723732266	9.277257289	4.851699301	3.5196081	2.500879506	3.383262395	8.15537368	5.543981202	7.104594434	7.173441683	5.294149546	4.091391868	5.017605919	5.308893554	4.153745539	3.202232077	3.557864832	3.989371943	6.217885673	8.13661674	6.120587596	8.221632022	11.02608374	3.353640698	3.278294639	9.379233048	11.34938532	9.809749401	3.769118075	5.43839724	6.967176946	5.679467313	3.04355803	7.167830524	2.213200276	5.756393137	5.037989002	5.969297656	2.90822875	4.57160561	5.697530009	3.655486811	5.160023757	7.910793501
AGAP4	0.085137311	0.452070054	0.322582505	0.430021089	0.207689217	0.15459884	0.100255403	0.326104519	0.273912787	0.147069781	0.062646382	0.419578544	0.282182128	1.321821702	0.306869022	0.256974292	0.17862452	0.202438381	0.218576102	0.125187534	0.186758062	0.347190147	0.091047505	0.06743248	0.196753798	0.069633596	0.195732444	0.498002553	0.211203732	0.319793856	0.119025041	0.363118939	0.62349247	0.324221419	0.20871853	0.358934731	0.162596104	0.306492826	0.471633013	0.071838673	0.115529673	0.473478461	0.275257152	0.207007166	0.211325138	0.333511887	0.337488409	0.160431293	0.164949366
AGAP5	0.018989857	0.100834117	0.047111396	0.084050191	0.016948182	0.019157352	0	0.051043884	0.013281779	0.062713299	0.046577535	0.072610521	0.084432587	0.119031558	0.034223531	0.022045405	0.020969556	0.021848628	0.063591322	0.018615366	0.041656341	0.135287933	0	0.006836727	0.047444202	0.009707348	0.060636215	0.125625455	0.028550874	0.027434593	0.018963219	0.070708691	0.095690261	0.040176394	0.113402274	0.03598216	0	0.088400626	0.077604809	0.040058997	0.052709043	0.138959548	0.068217824	0.047222283	0.032885596	0.046493591	0.127828373	0.037018098	0.054796471
AGAP6	1.023328923	1.209344619	1.106128409	1.710676419	1.17504711	1.214905528	0.41725193	0.993760614	2.12755388	1.008145283	0.470621034	1.73374213	1.452745732	4.603200689	0.804045392	1.19523072	0.744153796	0.954828853	1.013419617	0.669785002	0.544086517	1.733697733	0.193039645	0.485234504	0.894448957	1.454504781	1.440522654	2.998146472	0.18997399	0.919492968	1.327215303	1.546111852	2.094072339	1.26733638	1.153174959	1.746885458	0.666885467	1.475600414	1.929491858	0.311520678	0.46762596	2.842349399	1.270956346	1.148228729	0.761806281	1.134329602	2.492158853	0.772391594	1.342686952
AGAP9	0.810036074	1.295875953	0.196743613	0.930114247	0.444889768	1.634361616	0.253318892	0.983990496	0.704556845	0.279647041	0.089152313	0.141187123	2.451423407	1.942846821	1.141675594	1.109159458	0.321096324	0.366419706	0.73030659	0.061081671	0.717595558	1.9899572	0.111060054	0.052343688	0.324325602	1.443968008	1.313153023	1.641602365	0.366923338	0.636139632	1.963483314	0.632762437	1.130341203	1.878560302	0.966157535	1.106873076	1.037446058	1.186041738	1.254341617	0.3310431	0.454798518	3.009342716	1.529571519	0.803434668	0.4615973	1.271309138	2.718572161	0.647816713	0.59505543
AGBL1	0	0.002920649	0	0	0.003927218	0	0	0	0	0	0	0	0	0	0	0	0	0	0	0	0	0	0	0	0	0	0	0.013788861	0	0	0	0	0	0	0	0	0	0	0	0	0.020356154	0	0	0	0	0	0.004936713	0.0042889	0
AGBL1-AS1	0	0	0	0	0	0	0	0	0	0	0	0	0	0	0	0	0	0	0	0	0	0	0	0	0	0	0	0	0	0	0	0	0	0	0	0.00574203	0	0	0.01100815	0	0.007476715	0	0	0	0	0	0	0	0
AGBL2	0.089904255	0.360423425	0.700753991	0.449417078	0.102705012	0.435346725	0.058984061	0.16674444	0.475375273	1.644399547	0.297693141	0.059585447	0.684631486	0.754269545	0.2592408	0.181604203	0.107218949	0.285490605	0.855017008	0.737658927	0.141994713	0.079510068	0.090651348	0.023304472	0.471694708	0.248172077	0.688972492	0.067613957	0.948888262	0.246260875	0.502757606	0.23737407	0.445780836	0.747518706	0.691732429	0.186534817	0.526987115	1.114931336	0.39190059	0.36919025	0.059890086	0.078945649	0.37980768	0.405399473	0.102756242	0.231121822	0.750425363	0.070102362	0.195680268
AGBL3	0.218576967	0.170152685	0.733969957	0.354093545	0.416645698	0.737738529	0.214491956	0.340002947	0.49543106	0.318762288	0.248202103	0.271708407	0.880214736	3.364689358	0.240728605	0.192659706	0.20113641	0.158340512	0.519593116	0.418613272	0.408439652	0.461389802	0.28445826	0.163213163	0.541035647	0.475901837	0.429100591	0.411524642	0.462510869	0.399984882	0.555107344	0.323356105	0.775068848	0.809266777	0.402016793	1.257824421	0.303268753	0.226113002	0.716802778	0.411752495	0.307090712	0.399862899	0.305355751	0.263940124	0.285058006	0.500464665	0.438976934	0.160439621	0.452181501
AGBL4	0.010569714	0.049108548	0.003575741	0.014447431	0.007074991	0.122623828	0.006667827	0.018644664	0.033266744	0.026179567	0.063192082	0.023575336	0	0.034400447	0.014286558	0.027608458	0	0	0	0.036912036	0	0.003894878	0	0	0	0.004052317	0.02784374	0.027601129	0.03575555	0.057262636	0	0.008050154	0.018641348	0.008385786	0.014949347	0.02440863	0	0.00492036	0.03599556	0.026012878	0	0.049307176	0.037020648	0	0.01372804	0.002426084	0.008893625	0.005151049	0.052285028
AGBL4-IT1	0	0	0	0	0	0	0	0	0	0	0	0	0	0	0	0	0	0	0	0	0	0	0	0	0	0	0	0	0	0	0	0	0	0	0	0	0	0	0	0	0	0	0	0	0	0	0	0	0.023720262
AGBL5	4.545955301	3.175862725	9.424370739	6.497963877	1.932000742	6.449841375	3.800165326	2.979588895	4.463839076	6.124036396	2.423643031	3.748527477	3.263097993	13.7345145	3.275744034	7.591164042	2.237923556	3.366638052	2.374693925	3.205028364	5.293047997	6.662122925	1.8132391	5.57100686	2.92332352	1.362244284	5.237778715	3.122726886	2.73979356	2.523484057	3.339460099	4.707378838	2.320807304	4.992475921	3.677578014	4.30951151	5.177400018	3.290724334	4.72323201	3.708319664	4.710146728	1.392883376	1.500320811	2.128483778	3.024877262	4.317686368	3.098588573	2.782926425	12.06066909
AGBL5-AS1	0	0.064311686	0.131116371	0	0.04323799	0.146621996	0.183373432	0	0.101652924	0.036921551	0.08912102	0	0.293731861	0	0.218276614	0.168725891	0.280860667	0.167219847	0.081116695	0.106855404	0	0.142818575	0.333063216	0.20930126	0	0.222887387	0.046408307	0.101208662	0.10925795	0.041994476	0.145136186	0.098395164	0.097649521	0	0.274083604	0.172119821	0.160137649	0.135315947	0.065994808	0	0.179294207	0.159530341	0	0.080315266	0.083897323	0.133440605	0.054352359	0.047220055	0
AGER	0.968327261	1.235019692	0.571669271	0.682180288	1.118400469	1.733462137	0.311419941	0.976057609	0.717100935	1.078013292	1.152608981	3.254849223	1.519542659	5.177041778	0.376398421	1.272917839	0.566087144	0.775501832	0.429172536	0.593269572	0.343609657	1.434288374	0.293695368	0.553685977	0.515872896	0.946314529	0.682047937	1.656006632	0.760045015	1.119151768	1.109170282	1.156865621	1.243773745	1.099652279	0.635547576	2.327222403	0.993696386	0.777800665	1.008700607	0.460604532	0.518222412	2.084058704	0.961716948	1.038723487	0.378123661	0.549117407	2.194034891	0.545929315	1.672980853
AGFG1	6.079708254	8.797964193	5.884049351	10.00294184	4.814349096	6.340338219	3.741924949	5.987511651	8.926143147	10.13734832	2.899134238	6.484368158	4.82504924	17.03474079	5.062874653	5.101917244	3.16054019	2.017683295	3.053158939	4.60050288	6.368948817	5.05284105	1.723363626	6.248864155	2.164269526	2.974852762	5.201798118	12.10214438	3.37290698	2.409458389	2.332144335	3.505870031	4.466383892	4.971203773	4.408146104	5.809547149	4.225731488	2.997604133	7.466362659	4.596334048	5.182700942	4.147012987	7.331780329	2.930059631	3.612076352	6.77835136	3.548064372	8.055672528	13.08429623
AGFG2	24.90461235	16.39870504	49.21201541	25.30840733	27.2223954	14.17983874	28.74691528	11.43604767	5.940062078	10.99461507	13.24288256	3.183849528	19.3181193	13.03734363	11.12509439	33.74026554	17.66553975	9.42150643	26.64422806	7.80673852	24.68817824	14.9774528	16.55897122	20.45667647	9.449249514	20.67228301	11.26463798	7.530798343	22.83875101	7.949942162	22.6195814	29.39545632	15.7471617	17.60271354	30.59637096	13.64993129	18.54466857	13.32436381	17.14168744	16.40093438	51.49254031	4.966262814	10.55898092	18.11641464	24.2196242	25.64158588	14.90509756	11.22310723	7.743102495
AGGF1	5.476950124	6.210763229	7.348032948	9.064949221	4.250522977	3.048146764	3.792476721	4.572361251	5.889328867	9.692773302	3.992748757	5.144678759	5.325380161	8.515316392	5.012669928	3.827164863	4.109182919	2.784680007	6.686562686	3.449822453	7.116092241	6.890444878	3.985383929	5.607645273	4.824125983	4.328322145	6.828314837	4.163230634	4.076158666	3.302623163	2.798955125	4.34481562	7.648097597	6.733194974	6.79117961	5.192586815	2.989331218	6.698384929	5.541081351	5.26211527	4.55086396	3.817831742	6.171754716	4.484854715	4.901208217	8.734525532	3.770844198	5.441010564	7.048360199
AGK	3.192434591	2.24087473	6.969074432	2.747567286	2.314305655	3.117290683	1.246353018	3.02363089	2.758393316	1.801779576	1.063734997	5.535259822	3.922269245	2.365561834	2.627027559	1.190500715	1.915605923	1.815724367	2.808778612	2.030470293	2.20494036	3.125211599	0.8799696	2.462406787	3.733092208	2.734248696	3.381235369	5.316507865	1.290502108	1.328807329	2.878183351	3.789371033	3.803148289	2.236518666	1.868571701	3.192873943	1.566268664	2.635770828	4.676992637	2.397285171	2.789281929	4.347102302	2.891953299	2.60627762	2.341782277	2.798332585	2.213154663	3.149765931	4.564398748
AGL	2.436085943	4.76696455	6.409544658	2.910734244	3.023393637	1.054256308	2.041183574	4.08155889	4.422281856	10.51574273	4.816804124	3.727681555	1.434473013	1.687499936	3.804659205	2.670646381	2.530633676	3.604393331	2.943668491	3.16610763	2.188556922	3.804386098	0.945607566	1.815522161	23.28364032	2.201371919	4.696290639	2.654471363	4.128341579	2.79661101	1.81399582	5.35841231	1.580969358	2.541124771	5.162731138	0.878774337	0.473969972	8.090606867	5.987264279	4.747655577	2.558891222	2.602080974	5.190265044	2.036721446	4.19438869	4.866078172	1.736349709	1.597369256	3.443426106
AGMAT	12.17771402	21.72513059	44.8901021	43.30134333	14.59918626	21.70584208	10.51827559	24.69296375	20.33056447	22.57066093	14.30577751	0.422205973	12.40439049	1.380454757	43.32479956	18.56875676	12.89420088	16.37940696	19.79549105	21.42034827	21.63090889	11.17785288	22.99945832	30.45385659	50.86886726	12.66383726	51.04341994	8.361960863	47.66968077	11.97106284	32.17369289	29.4824774	35.54645662	34.87915661	45.31987004	11.89776197	14.99048528	62.26252956	63.93727421	25.6444524	53.06577829	8.215663682	16.57488466	28.52382225	13.80189833	19.54447612	35.48274171	15.62084759	2.599380206
AGMO	10.75766293	11.19017058	16.17518918	26.23788003	24.30437915	9.554900798	11.68632865	18.35700538	21.37264771	13.62365083	5.349323411	0.056049753	12.87808263	0.628163258	13.88427905	4.001207272	52.50925572	14.16699098	16.76955936	12.46790363	30.42312259	14.43456031	11.37512555	6.287396432	25.93100281	17.23090796	7.882800875	2.463247283	30.98626443	9.496476444	15.09010365	32.3433708	5.960949244	24.53620381	29.87056639	12.94423586	2.416618637	12.60535757	19.55148148	3.486508865	18.2991307	0.832653206	12.38143043	11.16341898	31.99481849	23.40274913	3.385741319	8.727917003	6.862582042
AGO1	0.873728425	1.510244104	2.255955045	2.64610653	1.00239257	1.058956865	1.079203258	1.850865648	3.390471326	2.736965396	1.770545445	2.521712026	1.148544917	2.093870535	1.389869477	1.894513124	1.083515878	0.862658546	1.373255408	1.064247539	0.946561628	2.166348643	0.383968695	1.112252007	2.15329246	1.10759891	2.575394518	1.860445491	1.516659922	1.197722468	1.216308665	1.630029734	1.559076975	3.275388634	2.066098896	1.520002614	0.868271815	0.594073339	2.201151662	1.688186525	2.306235399	1.266396401	1.57650618	1.388860125	1.489226321	1.704134355	0.789682494	1.436246754	3.492275727
AGO2	1.383596105	1.942490744	1.84363712	4.151538157	0.860275698	2.345596948	1.462837336	1.126006785	0.382814781	1.214845647	0.934698426	1.023791677	2.740872792	2.305810295	0.774314677	3.272443616	2.028749567	0.51868816	1.707754134	0.907360957	0.84823523	3.225207485	1.669523281	1.346409374	1.045432535	1.35980123	1.778707614	3.003604997	0.601032588	1.168020923	1.563222962	0.514718008	4.962585274	5.578490289	0.968761679	2.807774017	0.75056916	0.944966758	1.701538958	1.97819287	3.439392979	2.267773224	2.205110026	1.36674436	1.764138211	4.00761477	1.5229165	2.485922818	3.916478541
AGO3	0.194936711	0.805072469	0.592569223	0.650962409	0.265590045	0.225156989	0.16396587	0.653077947	0.610572962	1.230127043	0.225207431	0.786178561	0.366560192	1.468454118	0.36064951	0.428007576	0.335367175	0.444231793	0.211287721	0.261713575	0.373388574	0.501096207	0.112219408	0.321409085	0.480853211	0.303279285	0.521414105	0.898085489	0.289897796	0.294685373	0.256729817	0.387309361	0.796271725	0.977263251	0.45729689	0.636356687	0.199219862	0.291088483	0.593950116	0.295335244	0.467885694	0.538541253	0.588638563	0.242765915	0.357966054	0.259386409	0.342312392	0.296475102	1.176247684
AGO4	0.919820367	3.281311949	2.147939474	2.267652236	1.852533972	0.45438628	0.763412505	2.63653566	3.373241845	1.561227295	1.242850087	4.322847795	1.572708371	2.633565814	2.259167457	1.615909709	1.678621316	1.161311577	1.730909935	1.17896786	2.08022319	2.633599484	0.932687001	1.749546266	3.261540008	1.044424881	3.825980765	3.148770411	0.939292118	1.545242992	2.322065797	2.140937672	2.015333189	1.993401799	2.215587705	2.587334896	0.786261824	1.197416714	1.655873018	0.610534811	2.573175347	1.816733078	2.713618106	1.15603365	2.027534042	1.482255135	1.13240189	1.592070265	3.910837047
AGPAT2	37.02296821	55.32677459	200.2647602	15.00694357	52.78379833	127.6698662	32.10020933	77.69903624	4.843693985	49.81164867	77.97122742	25.62051583	49.73445657	34.12145477	40.1107679	11.85899967	21.82485543	183.5711516	23.61325931	27.77596678	23.81570383	23.50302856	84.61614864	95.4429461	21.66896192	139.6381217	26.55690834	37.0223312	116.5986202	92.65478486	25.36283098	29.70102886	150.5406666	105.590513	31.44509762	92.7673184	95.12992745	34.30612963	35.77832512	70.15713703	8.462078306	25.19393414	47.29805796	31.21570303	6.229119625	8.729524096	36.50401757	47.62954085	42.04212018
AGPAT3	6.390480717	10.99733243	7.429957666	19.01533374	15.35918208	4.906013173	2.678048625	9.944644108	10.11244116	15.79997562	7.738680539	7.192768996	10.90290752	4.953944484	8.29715862	7.915209979	9.01361629	8.252251083	11.45979408	10.85072042	7.495403214	23.20120688	6.906240918	6.225276506	18.31985781	7.289229188	22.21902861	3.706762766	20.2184468	8.256877538	12.937344	15.11328284	7.203834911	16.1920987	13.96210816	13.1088473	9.574074665	14.66711379	11.89624761	21.21093433	5.316622434	3.128801059	8.314832366	12.97143809	8.480629772	9.870671039	11.18212211	23.06533743	6.294705826
AGPAT4	0.281072545	1.416349553	0.270807863	0.621728859	0.0983345	0.632887349	1.166007433	0.580231993	2.113694555	5.200953481	0.173729584	1.06039274	0.340828109	0.46186504	0.338374801	0.211441307	0.089387843	1.836831229	0.112947296	0.208300408	0.092484535	0.417608745	0.069563836	0.427433797	0.086374391	0.313797855	0.215397204	1.630014611	0.273836382	0.08381176	0.06511736	0.139289356	0.129169303	0.146286012	0.06996649	0.611933169	0.84483308	0.075365844	0.609546978	1.249086844	0.062412541	0.612093912	0.479811919	1.118313834	0.073985403	0.1486427	0.224518816	0.100815814	0.631231103
AGPAT4-IT1	0.031498085	0.097563361	0	0.008200725	0	0.031775906	0.026493783	0.02116636	0.088120852	0.184037613	0.0579429	0.026763906	0.012731509	0.045561969	0	0	0	0.024159914	0.017579603	0.015438463	0	0.023213722	0.012030239	0.022679876	0	0.064405514	0	0	0	0	0	0.010662096	0.010581298	0	0.049499479	0.022381076	0	0.01955044	0	0.014765563	0	0.115244673	0.079206052	0	0.00909111	0.009639746	0.047116954	0	0.084397653
AGPAT5	2.643633465	3.017596565	11.75747706	3.061121936	3.580436042	2.225290338	2.968960971	4.336564252	6.412598055	3.102300992	3.353092776	2.054929749	6.253089783	5.108835164	2.234241019	1.348798521	1.481696775	1.66610563	11.87647815	6.050615012	5.734461316	2.919388216	0.810330573	6.242519558	13.44896014	4.370493012	3.064692026	2.457972493	2.558523094	0.915890192	1.353592206	1.791163794	8.535827291	1.122177122	1.456717684	5.099913233	1.280143918	1.352148352	14.8234003	2.4390794	1.740970104	2.26872081	3.779062088	1.563232749	1.552763207	6.810048042	1.327095692	5.452918349	3.490555106
AGPS	5.777986882	6.536529278	4.575064786	8.563813893	3.583119624	7.585886146	2.503851573	6.039911408	17.45357267	5.057910141	2.031104697	3.210013348	4.853710274	5.696007604	3.123493872	6.547118285	4.876899101	3.000097181	4.293455094	4.278096519	9.557435527	6.632112534	2.684564553	7.045973589	3.398580963	1.851856925	8.069587575	7.550429177	3.024387225	3.601007084	4.981987996	4.245540641	7.898246326	9.160629565	5.082918381	5.240497351	4.492430519	4.87109344	5.193719698	3.306796274	11.01223403	3.714972568	5.034428795	3.99980216	4.055305117	7.754200965	2.191360858	3.990483513	8.674514702
AGR2	0	36.8196043	8.731497696	0.097440178	0.698966045	12.11681769	0.18363125	0.069860149	1.003416191	1.700779235	0.114745272	0.0265005	3.294422219	0.721816893	0.405940795	0	0.06887891	0.135558772	0	0.01528652	0.011402417	0.480136471	0.198530651	0.014971109	0	0.180686331	6.698831101	0.962834109	0	0.012015291	1.56413786	0.007038107	0.034923862	0.010997317	0	0.024623117	0.030545295	0	59.08230958	0.009746829	0	2.875583467	0.044815154	0.017234612	0	0.101811977	0.17883741	1.053812214	1.662769547
AGR3	0	0.033846797	0.41403385	0	0.015170571	0.017148032	0	0.034267607	0.017833078	0	0	0	0.061835621	0.221289769	0.076584984	0	0.014077622	0.019557034	0	0.012497169	0	0.037582216	0.058429624	0	0	0	0.016282915	0.01775514	0	0	0.20369113	0	0	0	0	0	0	0	0.138930448	0	0	0	0.018318838	0	0	0.343341144	0	0	0.147147421
AGRN	7.214097928	28.83419037	13.53578782	18.47886326	5.748176875	10.39886772	3.168097904	22.73880952	16.63101082	10.16890484	3.334565954	7.07591855	14.88860129	66.03121064	12.64946454	6.204558233	4.341319863	8.369712395	5.318285871	7.256443413	10.47556488	5.789482431	8.167257207	16.46422992	3.412066927	4.724923935	36.68956268	55.85108946	7.88254777	7.978692759	21.81326628	13.88870874	24.14968498	8.695782396	7.0890874	25.38908152	28.76315594	24.43278383	30.14059786	26.30431991	10.94964208	15.78861022	16.6889757	40.83456436	7.076499032	8.388702268	21.77595578	25.13705082	54.67456972
AGRP	0.02580864	0.017130141	0	0.06047498	0.414609312	0.078108838	0	0	0.054152801	0.059006824	0	0.032894382	0	0.149328757	0	0.089884081	0.0427488	0.178163554	0	0.01897476	0.08492114	0.209227343	0.325288834	0.111499493	0.048360174	0	0.074168249	0.161748398	0.11640834	0.022371403	0.566993633	0	0	0.040952051	0.097340337	0.091692104	0.312799412	0.576686809	0.105470759	0.054443183	0	0	0.027813943	0	0	0.071086815	0.521185053	0	0.079791982
AGT	1548.720967	655.9023638	1430.792674	1000.289424	1163.356169	1678.597003	394.9043834	734.8710093	2947.920597	662.0438253	1092.91741	5.035037253	1222.988568	246.16386	1285.154202	475.9191412	464.8395178	1227.340028	264.115958	1134.983431	3605.753742	964.1661898	688.8384302	973.2670069	666.1618766	841.3425842	1330.359462	597.8762551	1280.594529	1267.736475	1105.71624	1395.582262	672.6966149	1069.76574	279.9837388	1375.303077	1280.733032	1183.597402	1777.406983	2682.255067	3352.955773	1413.451822	528.6028253	2880.481047	820.2393755	662.6365545	1016.599972	2234.889805	575.1042733
AGTPBP1	1.197679765	3.134729176	2.136627408	0.976007481	1.236375398	0.398720394	0.554068201	2.490940758	3.241800042	2.068922537	0.470019101	6.248480695	1.287710013	1.212710351	0.74107098	0.764715342	0.849730857	0.643057763	0.942507342	0.880545646	0.945807259	2.506799978	0.443713393	1.409986607	1.907578258	0.808152932	1.46087975	3.148400861	1.008385181	0.899748011	0.578066545	1.017590071	1.062183204	0.734831861	0.948610067	1.384318702	0.712594703	0.57612246	1.631497469	0.769178523	0.952974668	2.629230569	2.314723718	0.982833475	0.553087032	1.664094498	0.962968852	1.182920226	7.492077764
AGTR1	2.006929736	2.528680753	18.90307508	2.740999184	6.66876999	9.099402662	2.603642626	19.18946603	17.92065351	0.12961821	2.638551064	1.358449078	7.245802552	0.246018912	6.053692892	2.566787494	8.446735166	2.524308113	10.61247991	19.83190828	24.76361964	7.119657902	11.95897727	4.549519145	7.781427241	3.460287169	11.9693935	5.069046603	9.039351914	18.83139513	19.797708	4.225758247	8.3988976	21.42797813	0.914097976	3.355604083	37.291629	10.99993886	14.11727223	2.092884872	16.71680061	5.127599339	9.787884735	22.99836194	5.851392045	7.948233504	10.09392689	8.222317706	0.185792808
AGTR2	0.02736683	0	0.078694845	0.01068769	0	0.02070616	0	0	0	0.036498785	0	0.061040651	0	0.009896528	0	0	0	0	0	0	0	0	0	0	0.006409988	0	0	0	0	0	0	0	0	0	0	0	0	0	0	6.138642062	0	0	0	0	0	0	0	0	0.01269141
AGTRAP	8.923620911	8.277059227	15.22582799	8.165355764	7.104188204	4.909618967	12.70957364	11.36192834	14.42523873	12.36724874	7.656648561	14.99621784	6.205739982	16.2228676	9.259643554	14.6790486	1.951557337	4.928533153	5.762283478	9.180261524	3.03749141	6.158853098	10.18763095	13.17140995	4.218198763	7.98492158	9.890115232	36.26919431	5.195540846	5.425841484	8.757463802	6.965023888	12.06990183	9.379785557	5.24546491	11.13364307	12.6515538	3.93544341	19.70092714	4.754481073	3.438859217	10.60371208	6.283323832	4.087717216	3.204274796	2.36422776	5.777912438	9.550086492	38.76974111
AGXT	55.17358276	20.88587982	62.48980064	211.5896618	932.9392643	79.12522816	4.848326638	238.5738646	23.78538219	731.6286331	415.6138304	0.045088689	111.9882529	5.80798107	175.4019076	13.22144635	99.48910319	737.3739466	188.4839634	192.2253551	563.9183807	129.3782309	108.0238266	269.1924589	368.0175372	185.5330974	84.53721133	20.9885747	996.7500512	307.678361	314.1105424	207.6884907	132.7912924	209.3917028	239.5487418	230.2802085	316.8031221	546.672388	67.88160189	181.872563	39.46485049	90.80428388	147.9817018	461.6207106	163.7815833	58.81284204	671.808222	197.8705955	0.120308915
AGXT2	11.91450133	7.596801614	22.39156246	4.469864077	3.687001437	7.54999397	14.46580663	16.35983441	11.84545936	13.68102281	19.4853234	0	4.077729591	0.245379794	6.658397753	2.050412361	8.049322143	1.245672204	31.86166067	18.14657298	0.082084705	4.21760201	7.380387013	4.100850922	23.67629419	9.633130464	14.23304721	1.240343909	6.599310139	24.07636168	3.881230018	4.848787678	0.668758376	5.581374914	21.02891191	0.911111394	0.027486514	15.53357674	8.217004802	3.662681676	0.452386688	2.431545961	8.371968563	1.906542569	14.85688491	5.350410021	12.84631479	6.759565247	0.447335818
AHCTF1	6.084221099	2.548296171	7.986049942	4.313038544	3.062090243	3.798657666	2.726212751	2.738555632	5.261472407	5.867579469	1.064499532	2.353853382	6.297807966	9.097647416	3.145268552	2.708551868	6.692444996	1.77305709	1.528926024	2.11212437	9.479776255	8.627730463	1.94915406	2.672854852	3.151025909	2.407364709	4.057155301	3.80239753	1.603513069	2.043753005	4.651537469	4.405193149	6.084137273	5.854374615	5.369217645	4.215267972	3.615237822	6.270216228	5.120960804	5.006876675	3.804698091	2.912304494	4.482615284	3.673990888	4.855947218	4.576257772	3.955102763	5.168151261	5.443292925
AHCY	60.17119456	99.46983076	48.94131513	60.14838787	149.2157692	236.5704486	93.12193237	43.03743965	135.5929401	46.32382193	63.72329193	41.14332001	52.2466006	43.50781907	41.38499932	83.92587883	47.04427506	37.72870239	66.43594783	45.29572404	64.05500814	42.56538184	52.98919722	67.952699	35.52868204	49.91586124	59.26445652	44.21732109	123.3889539	34.28445609	43.98173079	48.6136037	65.97866404	109.1522546	42.25933009	74.21203772	59.04450016	103.7497432	33.78524008	152.1218408	80.7310155	38.17251621	28.32222202	85.15414762	36.34282741	102.7767835	40.23210732	34.58255453	43.6183218
AHCYL1	16.36658484	32.74032708	27.65543139	32.24171559	14.36602302	7.247852455	10.56315367	22.89167322	23.17860628	24.44360476	12.79779946	79.64555328	12.27521131	20.06510613	18.28896757	29.60809397	25.06516072	9.614885005	14.43778804	17.23274844	19.72532222	16.90496519	8.656223733	21.95866179	19.48885675	12.69148886	21.89521767	25.90104445	12.5411374	17.99430844	17.43730987	23.66937708	12.04426529	16.21582677	30.31882126	14.2188073	8.051930601	23.30547456	22.52595228	14.65938874	17.57240155	14.53163429	27.26364756	14.80979423	26.34260274	28.77856006	9.760590857	21.54523766	34.88838167
AHCYL2	1.791220494	1.74804376	4.748556792	2.292852389	1.893733174	1.786715944	0.605799007	1.869278496	1.354356977	1.102160515	0.745755031	2.081449827	2.19294948	0.902483082	2.24881566	0.836113306	2.073996248	0.975855493	1.068710679	0.832853061	3.159789552	2.419846048	0.382146897	1.416033809	2.631772211	1.172850895	1.985765295	3.093298571	1.23846388	0.538322886	0.602935248	2.239422558	1.750144821	1.104045318	1.526290246	1.726293036	1.549094742	2.302094275	3.376089575	3.746222358	3.564576948	2.089185281	2.506726505	1.084367351	1.329401901	2.190996933	1.580561522	0.96961543	2.055147327
AHDC1	1.002833539	3.247627811	3.131623925	2.547818696	1.113850979	0.900505303	0.371930957	3.371315875	0.685017423	0.909140957	1.261952156	14.2739649	2.508905953	3.642436544	1.568980961	2.595448359	1.163660924	1.214028082	0.544321696	1.330773051	0.83399987	2.109617133	0.814438918	1.377705	0.74080191	1.056252231	4.309682735	9.191491536	1.705527749	1.306299866	3.075811003	2.123483663	5.98343788	2.16830152	1.953498302	2.108336738	1.581514972	2.105883172	1.474910641	2.648214202	2.347628048	3.166154572	2.339651177	0.648559522	0.992372755	1.578391489	2.590155318	3.619759988	2.727362858
AHI1	0.387334176	1.605671818	1.034490091	0.33261123	0.39420828	0.370184747	0.331511639	0.648427374	1.107392124	2.20270452	0.712527934	0.883421049	0.552080928	0.9370744	0.136753245	0.138052862	0.36580794	0.325763343	0.443733014	0.46962367	0.864566466	2.205226262	0.197248926	0.354736182	0.645143049	0.604420409	0.722546149	1.109650375	0.250308019	0.541909644	0.694413987	0.791275707	0.826369585	0.143767338	0.548896628	0.629308028	0.087350596	0.681170578	1.607581959	0.286694488	0.746073989	1.412199356	1.074087873	0.217796918	0.553086238	0.636376024	0.434550387	0.766093186	0.92719658
AHNAK	16.29187756	37.31312139	11.32467722	29.48059723	9.297529519	4.340103981	9.641771583	30.59342977	30.47745799	7.100127088	12.9324147	23.65945122	27.70290891	17.62299504	19.58693334	14.60745378	15.15635922	10.28423678	15.44125149	4.93551195	54.15867608	17.38663538	4.439630855	7.862109092	33.90256615	10.33992892	46.64162861	29.45122149	11.49222721	7.644530682	13.26366036	13.37397527	31.71097072	23.42092078	19.88145762	17.54900092	24.38171455	15.64167299	5.289182922	17.79888111	15.98539808	12.94462983	29.15154387	23.98598407	17.49412204	20.53738551	20.7030941	13.10495658	44.92673015
AHNAK2	0.296223959	1.378394613	0.014925305	0.11814706	0.033750095	0.04026878	0.00927727	0.080470733	0.005510194	0.003202189	0.001932356	0.157982757	0.140113744	4.336540185	0.01325172	0.038412983	0.077426547	0.020545773	0.014070426	0.012356692	0.076040409	0.099092703	0.172114895	0.081686699	0.122035305	0.012887279	0.155967611	12.55441934	0.014213836	1.748237341	0.179373202	0.002133442	0.008469097	0.170012861	0.019809285	0.154503466	0.828690221	0.080195237	0.154539863	0.40994084	0.010690695	1.229097241	0.165280401	0.006965705	0.062758738	0.003857747	0.375937872	0.27643769	0.440377266
AHR	17.25788635	13.38804006	25.02781411	13.72930631	21.219941	5.524647542	27.9775661	16.80784729	17.04661239	2.497367934	1.181666328	4.161512184	11.96386055	4.281908498	3.593021157	6.34548415	9.924036714	6.753738738	17.3077039	5.364720931	10.39770814	19.87240283	4.609457899	10.77449014	6.936261726	5.610966619	8.512583535	10.67366211	6.699237914	6.617569053	5.158279344	14.08943849	5.277435432	22.14681503	15.66964615	7.317627286	1.513370097	4.029304356	21.87582723	1.890000973	21.75707348	8.142505899	15.32886045	5.75149426	22.97859017	16.2118349	7.558674261	8.828824682	28.04337543
AHRR	0.133540722	0.035795258	0.187657958	0.375095051	0.066467569	0.049224099	0.022680859	0.067303402	0.094298379	0.172230042	0.018896721	0.06873632	0.062281254	0.731804262	0.04396804	0.031303729	0.010634307	0.180236482	0.094597406	0.067971059	0.025350254	0.189265304	0.020597749	0.01941584	0.064963119	0.019691579	0.081181293	0.219962092	0.023166442	0.040069228	0.543671557	0.020863158	0.049174508	0.199671917	0.031479039	0.08211447	0.116011849	0.062165206	0.034982921	0.088483763	0.04039257	0.197317853	0.052584943	0.025544397	0.06670919	0.047156661	0.095077694	0.027533757	0.208020337
AHSA1	28.38614256	30.37011377	28.85893338	36.76274288	27.04149069	71.91517115	33.07176332	17.21889151	26.51756864	19.90016484	10.69219467	34.1079929	38.32214376	23.9068349	24.98811126	39.49539439	20.40147332	18.03811303	34.15678731	28.76231163	27.09191762	27.97911808	17.88723456	34.84143578	20.16553621	25.72519651	29.16519649	48.29012697	23.45580662	22.19956479	33.00169411	20.76376596	21.46249016	21.00329005	21.97236889	39.08982425	23.72985006	23.42059848	18.20422441	18.84549183	24.17779042	27.26659259	13.61634012	23.49611127	18.96110814	22.30383372	20.65815531	19.15988981	34.71141766
AHSA2	1.952490455	4.574822742	0.641429201	2.508030594	1.156814832	2.271101598	1.110026924	1.927767548	3.941318652	4.377965623	2.704624146	3.567914156	4.090505274	11.24266314	1.647043141	3.055887172	1.761197523	2.316792209	1.705473184	1.094777086	1.346823745	4.863000595	0.857135126	0.325213506	0.941090593	3.033939996	2.769455294	2.879798175	0.413803733	2.349045321	3.39914534	2.114140178	3.750536116	2.601681547	2.479821161	4.640097387	1.596612986	2.255857709	2.438603406	0.557439651	1.186177064	3.452233794	3.650654625	2.80592239	1.381002792	2.937327761	4.08541431	1.772363255	2.512044267
AHSG	667.3968723	32.16514938	542.2730981	729.0552051	1569.612613	2246.977871	2362.066892	1026.728295	1582.889737	539.5184762	1528.413874	0.021361078	492.4417525	7.466818607	1956.200652	1635.112752	518.70264	1469.885716	539.6810565	918.4067271	919.9799759	758.8459984	831.8812455	2069.362359	991.2456919	486.2045069	760.7931274	39.75642272	1704.807705	684.2003237	1105.442927	2001.584212	2009.083173	4498.41331	1010.60542	280.7469587	5239.721985	1990.75542	86.10460055	12.88082985	4711.851218	2.814595235	717.6453461	3930.238307	935.9950867	2904.629199	3012.347522	435.2314234	1.616647273
AHSP	0	0	0.047477191	0	0.062625843	0.035394515	0.044266303	0	0.036808488	0	0	0.08943526	0	0	0	0.061095585	0	0.040366831	0	0	0.057722198	0	0	0.075787912	0.03287115	0.053804962	0	0.073295241	0	1.490206103	0.140143363	0	0	0	0	0.099719241	0.115971571	0.032665237	0	0	0.681684871	0.154042346	0.226866749	0.029082129	0	0	0.03936194	0.03419673	0.065082997
AICDA	0	0.016805686	0.004282854	0	0	0.025543136	0	0.006380485	0.013281779	0.0096482	0	0	0	0	0	0.033068108	0.005242389	0	0	0	0	0.004665101	0	0	0	0	0.018190864	0	0	0	0	0	0	0.050220493	0	0	0	0	0.008622757	0	0	0.006947977	0.020465347	0	0	0	0.014203153	0	0.007828067
AIDA	5.828678945	3.973852803	9.047478829	2.241727854	3.189404561	2.354855964	3.045044668	4.043610061	4.804986234	6.533509215	0.985659113	4.477553447	4.452008866	5.991463501	3.488887592	2.782880806	3.908868662	1.243664683	2.863024474	2.692443089	12.27226854	8.429949074	1.927220348	4.795716508	3.662414677	1.843455654	5.668239529	4.126979297	2.548082834	1.292381976	1.637743424	2.654332763	2.338396827	2.949824998	4.164749579	3.744313781	4.661297167	4.025542829	8.473050259	3.115662957	4.220245441	2.096788599	5.021231599	2.363568972	3.509830251	4.953635629	2.320866271	6.757377358	5.937654728
AIF1	44.19507164	20.53372334	8.552517413	6.107277833	3.737476946	6.375950185	58.58728448	30.29568017	64.00453675	2.602651045	43.46416804	85.12344273	3.429066263	8.225720722	5.653364295	42.05856472	4.607221779	5.067049669	11.53954911	8.24813179	5.237158562	3.701278804	5.471137564	19.24353676	3.373311607	9.881981317	8.585536752	67.29198164	3.397828068	4.848913865	9.953089287	2.212618829	1.463901003	7.821841723	4.953982377	12.75882686	12.0885518	4.344886169	11.38808674	7.225810767	5.032602925	24.54337627	21.26650562	5.302884692	4.094334033	7.47689185	11.06070502	7.033752885	80.32911462
AIF1L	1.146080915	1.010144948	0.083082845	0.761474224	0.617701891	11.13020235	0.948346437	1.267752737	0.30449837	3.238519589	1.14313392	2.06779586	2.337283011	0.662045759	0.982438364	0.563730429	1.28815954	0.950429769	0.89716687	1.3049507	1.487618365	1.003705443	1.615902378	1.434764285	0.937798588	1.209763812	0.488333795	0.369242585	1.002816438	0.896679931	0.130053782	1.655077583	3.176318324	1.623707472	1.256074277	3.878747286	1.393964132	1.184825304	0.060826314	1.834170531	1.122339782	9.124429041	1.411577269	1.101125483	1.166345371	0.857513488	4.124542955	1.098928936	4.148436191
AIFM1	67.22899428	30.0187438	85.0101081	33.53179698	41.46622639	30.21663794	48.88242403	25.74880043	30.96072563	30.53140871	31.72999469	48.40779461	27.37401474	17.70318155	41.80196546	26.63978188	26.19425614	51.39725728	34.94183821	26.60800835	22.65688815	33.35806243	14.70649729	29.85748	34.57790444	51.66868081	42.3641443	39.28558406	28.38768422	34.19901302	33.84131574	31.51295593	12.99533171	25.46712169	22.91101819	23.82556907	40.57894149	56.58952997	35.78880846	71.22832717	40.11183187	29.91126343	23.94947037	38.65051935	70.03794744	34.56410366	43.9082555	27.84540663	21.71069838
AIFM2	18.16264842	9.633978204	15.44292957	18.58312705	12.40589293	9.06070635	11.89864429	5.465199562	4.318556704	7.866166966	5.100013312	8.202545689	10.19715754	9.970129999	27.66019952	24.32587054	4.248672956	3.176504085	3.291805514	6.377426003	0.953928175	11.88578735	10.83661873	16.43161627	9.314141179	16.82985694	16.65543971	9.281218642	13.08493214	3.265240185	17.4929757	5.123810777	6.493607549	16.01230773	16.51013443	7.822445308	7.073957181	6.227730881	9.995957822	5.230037294	7.542411497	6.971263622	10.50698628	9.806494011	3.215130056	6.529225865	6.113005034	7.88952867	11.70072732
AIFM3	0.229998422	0.74632991	0.01482069	0.436279783	0.707042407	1.498968525	0.681705982	0.128796969	0.260446799	0.086250547	0.120885132	0.451349171	0.544510672	0.290445952	0.161195723	0.451367532	0.075588047	0.302426118	0.061126633	0.064417922	0.894934536	0.174887308	0.246801426	0.055202674	0.010261203	0.190354605	0.202835491	0.350829211	0.308748281	0.091772042	0.076558599	0.137172076	1.442269498	0.480809378	0.388982874	1.027250353	0.639572156	0.346695439	0.144220832	0.431271458	0.097954524	0.116209135	0.318688765	0.466024834	0.079027519	0.063685503	1.413050632	0.683200148	0.218967754
AIG1	10.33086924	21.0778076	26.7265335	18.16832176	23.42773873	11.62554497	19.58867786	19.3829572	18.11432802	30.44130928	31.5452859	6.546003914	34.52529961	10.89479375	18.88705886	11.36343355	9.212792772	26.0385521	13.499943	19.93780455	18.53861229	46.47467418	18.57821191	25.34257822	22.56381519	32.78171081	20.56161842	12.53697066	24.20385962	20.5180569	22.59980621	25.89464342	17.76097235	35.13587944	22.13363296	8.749609243	47.78419413	25.97442377	14.44790446	19.01118066	21.9367029	9.073058342	18.11323832	9.859199569	22.04235521	17.68516113	26.55231082	16.22524582	6.254184679
AIM1	1.484559136	4.17183217	6.403190508	3.890141728	1.608394922	0.506668793	1.295290941	3.15660757	1.177798069	6.670150842	1.123176342	1.154741082	0.877696767	0.259968892	1.268964135	0.415852757	0.464883193	1.022562552	2.432082895	0.981048861	0.287580366	0.578803972	0.076164974	1.600753494	2.521117472	1.227054112	1.556523831	6.030407363	2.587349405	0.766130458	2.709269205	2.332606683	0.208418143	1.363377581	2.699775399	0.699740463	0.507259179	1.904780185	4.410132471	0.186965328	0.266506769	0.940410348	3.897619275	1.124438798	4.007671118	1.580010744	1.099303433	2.44041429	3.793607118
AIM1L	0.977325864	3.089622772	0.265867419	0.991579534	0.539535879	3.533820694	0.711879962	0.744770346	1.159225982	0.563099244	0.080316696	0.047086423	0.423542232	0.286626768	3.00214182	0.643319549	0.139073766	0.015456419	0.196816099	1.01484423	0.104983415	0.235142233	0.515658935	0.525971464	0.094397477	0.365683122	1.164626379	0.26310632	0.655166202	0.241630963	2.934572426	1.156180881	0.128619272	1.795919374	0.237506444	0.293527179	0.303436886	0.128201737	0.434625998	0.22435055	0.239265081	0.132710984	0.141158956	0.100219663	0.453654306	0.292935957	0.252450089	0.193134932	0.776680013
AIM2	0.657587198	0.814299904	0.079687949	0.076659838	0.026278539	0.079210423	0.544856714	0.68262302	1.832839157	0.179517028	0	1.08831448	0.095210646	0.028394019	0	1.452730763	0.032513771	0.090338115	0.098599785	0.050511207	0.016147275	0.065100105	0.022491576	0.095404494	0.101149552	0.030102926	0.27265169	4.92088706	0	0.187167016	0.156815471	0.029900571	0.029673983	0.295898442	0.009254358	0.139477884	0.064884045	0.018275623	1.163170801	0.048309631	0.054484377	0.484784835	0.602907701	0.024406406	0.101979723	0.081100537	0.187189632	0.057397399	2.597445474
AIMP1	21.53079614	15.98176312	10.42272714	16.2894785	11.19431301	24.3087785	31.47084074	9.722609857	16.03690946	16.74741799	13.91817009	8.797468075	12.91759999	29.94445403	9.209528459	28.44458441	17.54694378	9.0185663	13.34269695	10.40209103	9.396646591	7.545352507	15.22705041	13.95016797	5.206798064	13.22020908	7.678999007	12.76726896	6.961484555	9.347051675	19.66647649	13.26671629	9.959722953	16.47099363	12.54178185	10.10376449	8.989120954	12.46657792	10.33072564	10.75693473	15.62292036	10.57434979	11.58270185	11.3200965	12.00452717	19.4960146	9.817705117	11.26665127	22.3621633
AIMP2	14.39678412	17.63028938	13.04349295	13.82567272	18.58403156	12.39173911	10.63865207	10.42421363	34.19216113	10.84925107	1.263016508	12.70238579	12.18904123	15.02127048	21.99214075	10.90971698	20.44364843	11.49119382	13.02258362	19.41834384	17.72014955	9.969851581	7.842327979	16.65012591	15.62917667	7.946214269	7.111328156	12.85286683	19.88720583	10.14532156	9.96291216	18.82506119	9.579056704	11.60934941	11.77426179	15.07773377	9.444258675	18.12814042	15.72428621	34.75268134	9.677424355	7.441971801	9.191312536	9.799380123	12.89307409	14.59700829	11.74673351	11.11497928	21.0544559
AIP	39.30334885	26.66962475	18.57990929	28.94253861	34.62701247	43.24022726	48.66313441	28.01920171	23.9028483	22.95293496	15.48206021	38.24862477	31.0535473	21.65221443	33.44447585	96.34937696	19.71553808	46.49279338	18.68137264	26.4741865	40.82676997	12.71531626	30.44515961	27.07500043	14.77886905	28.06269992	26.97324364	45.54972974	43.77656285	20.85402135	30.49570855	23.16123155	19.6899243	12.99188833	22.29906875	22.70734817	32.58801147	13.81317284	17.40979239	12.1148476	25.81855719	27.08008089	20.65381969	32.52885818	15.94877887	24.05329292	28.38015044	21.58572689	45.85462269
AIPL1	0	0	0	0.007729466	0	0.004991648	0	0	0	0.007541817	0.009102197	0	0	0.007157288	0	0.017232481	0	0	0	0	0	0.003646622	0	0	0	0	0	0	0.005579421	0	0	0	0	0	0.004665497	0	0	0	0	0	0.004577964	0	0	0	0	0	0.005551169	0.009645452	0.003059527
AIRE	0	0.100715564	0.002851879	0.003292211	0.003761835	0.208357023	0	0.033989247	0.022110272	0.006424571	0	0.0161167	0.051111102	0.012194011	0.007596287	0.014679657	0.003490817	0	0	0.006197827	0	0.003106411	0.323582045	0	0.003949035	0	0	0	0.009505769	0.003653645	0	0	0.012743701	0	0.003974349	0.017969927	0.023220758	0.003924297	0.005741746	0.005927689	0	0.027759234	0.004542508	0.579976488	0	0.003869911	0.018915272	0.012324858	0.007818864
AIRN	0	0	0	0	0	0	0	0	0.004729394	0	0	0	0	0	0	0	0	0.005186593	0	0	0.007416524	0	0	0	0	0	0	0.00941745	0	0	0	0.004577827	0.004543136	0	0	0	0	0.004197042	0	0	0	0	0.00485822	0	0	0	0	0.004393819	0
AJAP1	0.006358017	0.006330074	0.008603686	0.032279323	0.002837221	0.001603524	0.002005454	0.238726855	0	0.001211372	0.005848006	0.04051803	0.003854861	0.625387147	0.007161514	0	0.010531264	0	0	0.001168619	0.015690387	0.001171446	0.003642529	0.036051952	0	0.004875194	0	0.009961772	0	0.002755623	0.007936373	0.003228281	0.075289709	0.007566473	0	0.361416936	0.003502675	0.011839009	0	0.002235367	0.002941263	0.019191652	0.039399162	0	0	0.020431132	0.024965719	0.015492594	0.065850737
AJUBA	7.796100021	17.87673942	8.128716096	17.29678147	5.751166117	5.602550958	4.531154736	11.38528217	11.11645876	4.478715649	4.543890157	0.47496869	4.658786776	6.850191342	10.68915801	6.047083453	4.572083911	10.27877661	1.501913794	3.23442378	3.803370569	2.64678363	1.534148182	9.720335234	3.933245588	4.597206136	14.78452691	8.50500618	9.932596593	6.529112014	4.169212316	4.902873508	23.1985798	42.64270828	26.54312594	10.0339839	8.081143727	5.683292387	5.076379316	22.46344493	3.624837682	1.759236247	7.271650352	8.725631065	2.407196484	3.197396703	14.14453096	1.796818269	27.6593414
AK1	2.306694403	2.321092416	3.776724223	2.240559827	1.669388477	4.482535503	3.059570008	3.264095606	2.016668995	2.969353775	7.221810119	11.58094393	2.976394752	1.871508694	5.429579613	4.042525581	1.708317067	3.513079774	2.970933161	5.810644888	2.602974626	2.778857483	3.303782291	2.571219285	6.421077806	5.102090361	3.080749408	6.301576894	2.767786143	3.17866847	8.320506423	2.507619374	8.568589827	0.879847213	3.053355061	7.617286262	4.154452156	0.79846725	7.654110935	1.777946561	4.863481427	6.110664071	3.457981186	4.565578076	2.048516573	1.982079153	2.828421756	7.155617754	2.870907734
AK2	9.781434118	19.15695992	21.38721041	21.49196512	13.08393506	9.100104716	17.45823721	17.25850021	22.60799547	32.44189073	11.33705903	11.60682897	11.26811222	27.46598318	21.69541478	27.23715223	18.82787933	16.03915814	20.09577941	20.86291902	10.24118992	16.06439018	14.66736271	26.08595574	14.88015604	20.80308227	17.07422949	23.13494468	14.39172545	24.52891683	25.6140321	23.58266797	11.24569698	15.31862699	17.88104776	18.31133095	11.05424195	8.619573027	20.92228993	10.16563014	11.25745031	14.68939152	11.48389948	7.297364876	16.74517767	8.901570286	8.466933964	17.73530692	27.65867913
AK3	21.42875918	13.84937737	17.94187732	39.06065852	17.09540234	14.87330736	10.20522437	35.60513716	11.33758893	31.13013834	12.48451706	20.64097164	15.69095553	15.04026712	17.28418716	24.8078058	51.91518033	9.32141541	35.62148363	35.11484369	23.30055737	41.14801303	14.8266747	27.05873582	36.03647385	22.74455661	13.74375328	13.73676746	13.61416697	36.04403746	19.8702219	49.18980103	18.99844068	23.28232343	38.09639814	36.21867134	22.06941843	15.81487141	28.88501307	15.32155612	48.92250219	25.85760389	33.44138005	40.37367636	19.25913307	25.85686816	15.50916613	21.43493474	11.6836393
AK4	14.16517679	27.76199606	7.499742217	31.19416177	9.892701481	7.478424783	13.20374208	8.099057211	24.72100383	13.77778974	10.88933504	0.703066414	9.856707895	1.242041637	12.28828206	31.40417887	13.78076224	7.400393981	12.10270077	7.116361217	0.012842389	10.92856575	7.185090973	18.10109964	15.04117545	13.5669731	25.70766658	8.800439071	9.025041192	13.86646728	22.05202423	13.12963223	7.10377068	29.14869494	16.09933138	3.257666288	0.805597891	2.928827774	13.73476654	4.773479822	24.45665381	6.705944279	21.57513358	6.276259693	3.458328933	41.15439397	0.942889343	16.94621728	24.2589358
AK5	0	0.037830403	0.001928182	0.013355365	0.007630234	0.008624823	0	0.020107889	0	0.006515568	0.026212065	0.159817539	0.138226758	0.230845553	0.023111641	0.004962526	0.002360174	0.006557641	0.009543141	0.006285612	0.004688521	0.004200546	0.003265326	0.018467758	0.005339958	0.013111023	0.010919602	0.011906901	0.025707753	0.01482158	0.005691615	0	0	0.013565848	0	0.018224452	0.015699769	0.026532539	0.01552819	0.004007765	0.021093436	0.06881701	0.058353402	0.004724427	0	0	0.044760766	0.011110601	0.031718437
AK6	9.795059428	4.812444639	5.152548919	10.68521843	10.98848918	8.2529466	10.87390879	6.113328479	14.96460811	8.854990148	5.268033384	7.218567175	8.836220643	13.62766497	8.374330696	8.004256387	7.100018103	4.102816029	7.558822803	9.615305935	5.896795106	9.62512641	9.248204206	8.658435904	4.118533118	13.62265993	6.07182502	13.28925439	7.33248702	7.747417484	7.659301511	4.917869464	5.165533176	7.076559857	6.836560378	10.89997727	6.190013897	7.472210826	8.448067961	7.522426195	3.873090746	8.168661843	7.489540852	8.693700364	5.527832432	7.603110755	6.947473366	7.680313593	8.475901444
AK7	0.086740977	0.664708404	0.88567129	0.304878062	0.193537774	0.202854947	0.004974538	0.341785294	0.028955127	0.453726805	0.565734037	0.050252565	0.09561997	0.268051239	0.099479316	0.048060394	0.82613488	0.054435895	0.508321555	0.730488413	0.382713987	0.113325297	0.171670856	0.374741748	0.369397847	0.072557622	0.660954139	0.757779872	1.044788708	0.201642341	0.173238607	0.400388238	0.047682489	0.043793555	0.434965911	0.439843409	0.039097794	0.044050062	0.247061545	0.097034641	0.339255401	0.263991187	0.114726256	0.205895195	0.143385408	0.043439573	0.048657371	0.096073598	0.446145834
AK8	0.101079904	0.081466963	0.073275855	0.016917936	0.019331229	0.356900093	0.06376552	0.283827638	0.143918356	0.126555341	0.013281675	0.469314063	0.84923033	0.469967288	0.032529689	0.037717743	0.01793853	0.033227622	0.120887934	0.021232833	0.118783872	0.090457865	0.744544464	0.10137431	0.006764404	0.177156434	0.062245927	0.015083092	0.138402739	0.131426871	0.209086098	0.06598709	0.021829012	0.148932907	0.040846586	0.323202075	0.079550864	0.040332179	0.009835184	0.091383212	0.40080232	4.84212458	0.077809784	0.059846784	0.037509569	0.039773216	0.048600681	0.197041285	0.125002569
AK9	0.142543027	0.508048307	0.513931897	0.783926937	0.144644736	0.171378433	0.115790268	0.275552557	0.798938831	0.507450117	0.02873619	0.350912499	0.355165976	0.160996452	0.119647922	0.142810477	0.292705242	0.110083363	0.143854008	0.107670206	0.186325289	0.336743797	0.172276162	0.307909969	0.190260742	0.287471314	0.381579411	0.193762771	0.178347537	0.260658522	0.329533976	0.402530541	0.123976597	0.114639788	0.440036548	0.273329276	0.18717614	0.112714154	0.215453636	0.168882776	0.332416929	0.497243446	0.307236919	0.131102861	0.16062042	0.315528403	0.170872448	0.279771112	1.204974294
AKAIN1	0	0.036814144	0.056291522	0.19494888	0.049501721	0.447633585	0.104969039	0.223631081	0	0.063405364	0	0	0	0	0	0	0.137806259	0	0.092867777	0.020389193	0	0.040877046	0	0	0.675546054	0.04252938	0.05313131	0.028967599	0.031271439	0.024039032	0.05538718	0.056324658	0	0.220023677	0.104596368	0.01970542	0	0.05163956	0.037777618	0.058501536	0.076975467	0.091320463	0	0.022987562	0.144076838	0	0.528922603	0	0
AKAP1	11.98991319	29.8497109	39.07192567	22.22142805	25.80845912	18.27429497	8.561344031	12.73353571	13.61721784	24.02271744	10.84338213	8.51364368	15.02166174	7.871359665	18.3765379	13.31073524	15.55875795	12.45868903	12.68847502	18.24776536	10.8633626	20.80584123	9.185250962	11.92819472	16.77986058	8.602734823	20.59892737	10.75766158	16.64151978	8.199228881	8.362566552	22.14109876	34.56840056	34.50940357	42.70410209	17.53460075	12.60705562	19.46973994	12.37773625	24.13189974	13.12738953	5.716400478	18.62461572	16.45011065	19.38472598	19.54192642	10.72267644	17.23227653	14.54755475
AKAP10	2.013265592	2.005767131	4.050760223	1.213524606	1.644354673	2.223867751	0.908280985	3.328934071	3.04663123	1.714102799	1.256959344	5.878486635	2.041799965	5.118390981	1.029853196	2.393868188	1.020627602	0.673846313	1.879538067	0.657854296	1.458723769	2.547859223	3.611677145	1.313453911	1.253673658	0.979254755	2.512969606	3.509130612	1.426314313	1.237459741	1.470262293	1.102774755	5.39011053	3.484978986	1.361419468	2.014306051	1.048624132	2.677188415	2.975197842	2.027679157	2.099772601	2.455367636	2.866626091	1.685659724	1.877055514	1.557164886	2.331691529	1.367657603	3.44540725
AKAP11	1.401315508	3.02646774	3.4186545	1.432972526	1.734950501	2.442349985	1.253914427	3.530254441	3.184282968	2.817575849	0.705700129	4.993327415	2.634413553	1.566973479	1.477657862	1.308357029	2.296412105	1.074848269	1.870377626	1.240696804	2.501663776	1.967358265	0.651364658	1.084141494	3.096932866	1.130891358	1.32141104	2.096967978	0.61860706	1.442116544	0.776093319	2.27685615	3.65783095	2.34024458	2.914371665	2.360043827	0.847551105	1.613715413	1.521699224	1.601727229	4.323561427	2.31919914	4.339939558	1.695376737	2.782985009	5.418258032	2.546638132	0.865997725	2.574867955
AKAP12	1.448212832	12.73407799	2.432867936	0.780531511	6.621595686	0.229843663	13.42784697	11.75095494	0.894571316	0.266467914	0.531157612	9.188841115	0.861638103	2.02957956	1.268396637	0.345674781	3.925113543	0.438618111	1.812945599	11.49322105	1.328620911	12.7412926	0.560878049	2.904165728	3.408980061	1.605149575	0.622331093	1.065024042	0.366284747	1.218185707	1.921483992	0.584140376	0.941182298	0.837575089	0.946509779	3.491017658	0.434954201	1.108906519	4.096125034	1.22136429	0.436200182	35.71916159	6.843419945	1.559435611	3.017726542	12.22981647	9.338519969	1.455518632	5.572348511
AKAP14	0	0	0.148234341	0.02632643	0	0.221019083	0	0	0	0.012843651	0.031001928	0	0	0.0243776	0	0	0	0.058169639	0.056435034	0.099122848	0	0.037261	0	0	0	0.051689554	0.161437443	0	0	0.029216669	0	0.119798214	0	0	0.015890602	0	0.018568668	0	0.206614513	0.035550933	0	0	0.018162267	0.055877459	0	0	0.018907188	0.016426122	0
AKAP17A	12.93390984	7.261515301	8.328769282	13.42056792	4.430774562	10.18260677	4.236833764	8.032999911	8.178096227	12.91406216	6.844997388	9.990851256	13.31906401	19.11485039	3.309373426	5.83075275	4.239799768	3.351427693	5.833235882	3.621511012	12.53811134	14.63164035	4.529646111	4.541490648	6.546222977	7.227531476	9.933097318	15.93596821	4.234006991	4.601141483	11.5628248	4.451831828	12.52281416	5.858223543	8.700601837	15.61274186	4.179795664	9.442474042	4.640333794	7.124668748	4.68279071	7.855195709	8.828466172	6.18069827	5.869796452	8.018825286	9.407706405	5.937710471	10.40003407
AKAP2	0.007523964	0.109866478	0.005090724	0.031342583	0.011191721	0	0	0.080896311	0.042098947	0.017202193	0	0.137451824	0.01520591	0.007255607	0.011299743	0	0.01246251	0	0.008398498	0.001843897	0.074270892	0.048057306	0	0.005417554	0.058743279	0	0.026427116	0.007859055	0.022624261	0.00217397	0	0.012734302	0.01011024	0.063673095	0.028377519	0.048115612	0	0.035025178	0	0.035270577	0.018563404	0.06056282	0.081085673	0.00207888	0.017372786	0.055263624	0.05064683	0.004888975	0.066683444
AKAP3	0.12363943	0.039248012	0.309158319	0.079775973	0.091155773	0.124729962	0.006782351	0.167974804	0.039477805	0.106516862	0.009888837	0.027406006	0.14992497	0.023327529	0.014531938	0.028082649	0.066780432	0.024739541	0.549041488	0.047426553	0.061908159	0.071311947	0.246377188	0.029029993	0.302185163	0.016487671	0.041195596	0.140375973	0.351573497	0.382094775	0.198619213	0.322077844	0.027087892	0.153536697	0.927572741	0.042016382	0.011845878	0.165160712	0.043936565	0.034019568	0.273548312	0.082606678	0.057933076	0.106941047	0.716809765	0.088839138	0.223143994	0.031437125	0.113013987
AKAP4	0	0	0	0.005062775	0	0	0	0	0	0	0	0	0	0	0	0	0	0.007457646	0	0	0	0	0	0	0	0	0	0.006770533	0	0	0	0	0	0	0	0	0	0	0	0.004557812	0	0	0	0	0	0	0	0	0
AKAP5	0.335979573	0.395480055	0.143853614	0.143512687	0.049195301	0.135047602	0.208638541	0.529159007	0.501187346	0.316064596	0.159342975	0.284366504	0.089120562	0.094920768	0.035478667	0.361091825	0.073911264	0.036239871	0.237324643	0.028947118	0.064776109	0.245678559	0.012030239	0.068039627	0.255757851	0.05232948	0.135777658	0.150795787	0.059195934	0.097836171	0.05242317	0.189252199	0.087295708	0.154104443	0.279672058	0.15666753	0.234258868	0.112415032	0.132297099	0.059062253	0.036428086	0.239132697	0.263077243	0.176234916	0.231823315	0.149416056	0.359266776	0.094660119	0.722249149
AKAP6	0.108833316	0.301538372	1.026861349	0.188729627	0.13812379	0.040291103	0.046610973	0.207327007	0.06389855	0.251110669	0.080817259	0.229068029	0.106545476	0.040440054	0.237526692	0.133879398	0.170345786	0.062034262	0.143773878	0.146082974	0.400816771	0.605613894	0.021737035	0.072253343	0.378863807	0.076560636	0.42945074	0.4526356	0.172260528	0.130689411	0.176481427	0.356909173	0.008050102	0.033270949	0.400121627	0.10712951	0.03300386	0.020451337	0.072086996	0.13339701	0.167207646	0.247686177	0.22812278	0.059589795	0.463398038	0.42352594	0.066090905	0.098292223	0.779145997
AKAP7	1.642402193	4.208588041	2.872251214	1.731469043	1.746169277	1.050268195	1.602270917	15.87664887	1.934933565	4.23384482	3.120371534	1.452742881	2.296295953	10.06116941	1.496143617	0.992406986	4.069502866	0.635047243	4.545691699	1.817863173	0.642300673	4.481241572	0.889520334	1.924140208	0.920736323	2.112695809	2.106328771	1.429624176	1.983551483	2.660618597	1.666985212	3.285590073	0.710025799	1.780118735	3.524610766	7.097745088	1.122360583	0.580733504	5.006428579	0.722588495	1.386714609	7.412981157	4.217084901	0.598864184	4.398442243	1.36785225	1.278752424	1.364631656	2.136551078
AKAP8	4.791756156	6.324371662	6.111561118	3.624388284	4.034891527	6.63520277	4.198395046	5.320412973	5.638673024	8.443982742	3.199996456	6.475874742	6.127714299	9.7329953	3.130856909	5.738604782	2.911734612	3.728218903	3.227674068	2.648957737	4.621323027	5.855337177	2.540110956	3.539486009	1.784575959	2.928112144	17.7098679	8.739860343	3.353730772	3.063465726	4.216697189	4.129596458	8.228983749	9.242008517	4.193587596	5.987750485	5.760047342	4.452721993	3.701362408	5.218688323	4.548056746	5.299902937	4.758463163	4.036580596	4.204689344	4.378369732	6.101925256	4.35728116	7.691085253
AKAP8L	6.643746437	6.138032095	8.029335851	6.037928615	5.901743107	9.60330307	9.856078345	5.499812729	5.699846103	12.36531877	2.884076197	7.231248221	9.482029839	16.47539087	4.203266101	9.954047213	6.090420961	4.947109706	3.684160308	5.403814409	4.552180897	6.292056294	5.700443689	6.576275662	2.330558714	6.498783832	16.23394721	13.3563663	5.553028338	3.653147466	8.227154613	5.304372691	7.387836785	11.61961451	7.168222144	10.24664761	8.248018649	2.922950503	5.11717581	3.907594017	7.313790411	5.456527944	5.625083864	7.478875082	3.491233304	4.48221417	9.164646356	5.60557166	8.487278868
AKAP9	0.958278641	60.65997753	12.18427677	1.968887334	2.361843743	1.244188148	0.566953862	3.183744879	1.797135497	1.822063328	2.40420715	1.518091089	1.976068596	2.419888491	2.209987784	0.642969804	1.74420269	0.799808579	2.587132565	1.451263819	4.922096411	4.128113659	0.394536333	0.611642992	2.355610511	1.011267371	2.844118172	2.062989346	1.684948391	1.373159398	0.845562408	2.163980355	2.363649278	2.750745436	2.545297479	2.19198609	1.152481021	4.94180376	2.681563644	8.178061718	1.80328029	1.434543669	3.373603652	1.594026484	2.32329242	2.358119974	4.621078737	1.623182268	2.272398529
AKIP1	9.395960917	6.293345843	13.18447793	6.963913022	4.047508244	7.956686979	5.159410819	4.882389105	9.965433912	7.833677548	6.560547053	11.51669503	9.906962674	9.982627376	7.82552029	7.076143801	6.155715696	2.643430726	4.464133855	7.160117357	7.461171334	4.151037408	4.538203529	10.66672022	4.393500744	5.771588137	7.013263674	10.13679556	4.630470695	3.841928519	8.774954822	5.998318902	8.337464669	5.359661981	4.736919394	8.229677249	8.40676238	4.09460171	9.669559199	3.399905773	6.623069556	6.060025898	6.762996416	5.244342449	3.206774563	6.233880941	4.481990034	8.715200293	12.29293315
AKIRIN1	8.805030523	20.71260961	19.72203563	12.42303023	12.21128544	13.44015349	6.888779873	21.19490898	30.11259264	27.25267089	6.113747526	13.8171766	8.723011129	25.72268189	19.44660674	10.62265217	8.799515323	3.956214559	13.32142692	18.89174435	6.438267858	9.113515882	4.739457561	19.61040558	15.64964152	5.284271533	20.2663772	11.27856258	11.25083843	10.03306398	6.522673993	10.55594156	10.01196153	23.37706217	12.16178912	17.80326799	5.809804794	7.527996527	33.12164061	13.57653954	18.37629896	16.37631432	21.42816172	10.5661604	6.951326351	8.671951665	8.022138483	13.96693779	27.98293456
AKIRIN2	12.23115232	12.72734375	11.60588133	47.4972124	16.699922	15.31433374	15.14563028	18.32417021	17.7784811	12.38850091	10.83268456	20.19053555	21.72093481	9.730796642	9.892680491	26.48608229	6.70683551	7.705803957	19.60390459	18.88416694	15.44910523	31.07723977	11.90105348	24.32200527	22.67842962	22.17582696	16.06298522	25.60328532	17.30669982	11.98731155	15.32659418	18.921577	9.553117574	10.84649588	29.15754575	26.56328037	10.7594235	8.917201289	10.25217285	8.36469532	25.14255945	21.6754303	17.75250278	5.011990019	17.42327906	20.54862941	10.20307156	15.82478932	25.01264287
AKNA	3.173150537	2.496253141	2.932246147	1.5283286	0.507965829	0.714908438	1.11704247	5.768892388	3.25096618	2.679102401	0.581669975	10.14165978	1.107414281	1.186502263	0.886625974	1.418643983	0.511420981	0.714760606	2.127054043	1.040656659	0.869061844	0.745712081	0.409189258	2.002878408	0.890482276	1.004048003	1.386190426	3.376642128	1.145152356	1.27692362	1.114431234	0.740418733	2.53621164	3.639026826	0.748871418	2.840173503	0.92221521	0.96629448	0.988147892	0.971756809	1.559128965	2.776569334	4.670517447	2.056702671	0.723122751	0.686499739	2.579196567	0.783173191	5.278961057
AKNAD1	0	0.018639267	0.002714362	0.006266922	0	0.048565739	0	0.004043787	0.008417648	0	0	0.025565929	0.004864654	0.040621068	0.003614998	0	0	0	0	0	0.013200356	0.002956621	0	0	0	0.006152266	0	0.029333009	0.004523702	0.003477467	0	0	0.004043068	0	0	0	0	0.003735069	0.032789282	0	0.003711737	0.008806897	0.004323469	0	0	0	0	0.007820371	0.00744184
AKR1A1	69.26185662	27.47898625	80.96131319	98.24836376	103.0723858	34.44243546	47.56328437	60.02046646	66.52646461	85.38612001	113.6863831	35.62348809	26.48384717	31.77515942	68.97585753	75.50337666	51.36036165	95.57116995	49.57992211	64.76841224	16.30828723	31.33577276	40.24860686	71.22456159	56.90645908	83.05141603	67.03760953	54.34404133	210.314623	57.83594649	117.0431029	85.17490161	20.45744942	35.74839806	57.73588822	44.35702607	24.02247733	25.97511209	44.3476437	17.03232568	19.04399189	24.70111714	48.62069659	19.41817782	50.8801514	62.11203406	20.6187702	52.53853737	39.56121749
AKR1B1	7.849408837	26.41085893	2.391190033	3.791329591	1.346284519	3.07615084	3.459762316	10.21998621	5.278980768	0.574806002	10.01946725	36.16573741	2.658819076	93.17118884	10.47615625	5.244171269	1.981021445	1.382244127	1.930355704	3.81033914	1.037012409	1.544498993	1.703718449	6.301640623	1.150813573	2.445509046	27.7491116	19.12160692	1.877132187	1.092751334	1.63008557	1.422428444	4.316388954	2.56453827	2.087790664	5.872182773	3.86426147	1.048304222	38.9394969	2.689632081	0.971973004	12.11650377	10.45655292	1.428997306	1.240832244	10.97088378	3.801739594	55.0459537	59.31212717
AKR1B10	273.35837	27.96837408	19.10897056	212.8670738	228.2878603	0.102652212	335.6487341	8.273740895	509.7577056	0.01723288	1493.651542	0.014410154	708.7520418	17.51538978	2365.887575	180.9122251	124.9379275	28.17558536	0.548979557	164.7588402	11.69993211	276.1623374	109.6605227	1244.984801	0	490.6109241	1548.007721	349.8125067	1.427871104	47.20812363	1782.048221	0.895542678	42.4665951	0.304980067	303.8470819	170.5206462	105.8985801	2.926310797	1356.270263	1.311756052	0.062763253	21.56848995	989.5680852	0.609157216	17.27868743	726.5563216	0.659583327	1523.555949	379.8042709
AKR1B15	1.435100117	0.287333007	0.365124588	0.250120878	0.222288782	0.005982471	2.528917243	0.035865045	1.98464723	0	0.349086367	0	0.201345461	0.128669741	15.04778624	0.072285724	0.06875807	0.238801676	0	0.244155225	0	0.712385495	0.604739291	2.824575584	0	0.054565514	16.07625619	6.181885953	0.020060745	0.035982635	2.830643046	0	0.017929333	0	1.459402454	0.021068501	0.934353011	0.038648134	6.987609613	0.012509652	0	0.605351674	7.496564375	0.004915536	0.184851667	0.043557154	0.006653056	9.323170313	0.553691562
AKR1C1	132.8061095	66.15714145	15.6078982	169.8725704	25.57008781	4.742127795	262.4235717	20.89439625	322.6759941	2.606007819	215.6667661	1.829231493	6.019395096	48.92355918	68.0579563	435.8856156	103.2319646	3.746785862	68.64129783	67.77059058	0.06977107	188.0529435	69.18753648	110.6959749	18.2289169	30.36503823	174.0004707	66.41580144	37.05833274	36.43363992	64.66052012	30.31391925	0.033741811	68.98875025	106.2989541	25.93237027	8.514051447	31.27736046	59.15316901	8.538019016	126.632572	87.66693082	73.38824299	41.64115174	50.8579088	118.1785489	12.4855502	100.8463283	121.5619303
AKR1C2	74.99118393	26.54387357	12.16680407	169.94822	18.50886567	0.839826352	81.02405552	31.3294783	90.73548641	2.813512509	95.81330047	2.024601863	1.801347996	9.331387582	66.76611063	172.1293691	95.47337039	4.77211465	31.97032454	147.6575893	2.177822455	232.1682716	46.01810179	101.7480699	6.892800143	64.00000343	67.54715549	76.83157508	26.50963319	13.28480173	97.70164709	45.603083	0.008893784	1.516991532	116.9607107	37.93279479	3.092044651	21.93741399	50.99090822	27.0657534	65.19155972	144.6425802	75.71389204	4.944942527	49.2606082	54.50208297	6.953574661	74.40849376	25.44849739
AKR1C3	115.2030391	78.96704125	106.883957	166.8950297	63.18231262	74.33956226	115.2401039	15.12785093	249.1583577	63.50298428	131.3206944	16.88845963	34.74397164	79.07205175	167.2232712	182.7670339	44.43707269	29.76842451	52.36656961	92.96039334	35.44528204	139.0394012	107.5972235	147.0223261	17.41911157	106.136413	115.9622344	196.0572873	87.49112815	8.795404134	206.4503879	25.54908727	12.74317669	122.2096228	70.03736649	46.4916608	95.31009635	99.94657626	144.9254521	98.48771428	145.1684973	56.75631908	53.38821246	65.82156097	26.60106002	60.79656514	78.02957083	115.4843631	179.6605166
AKR1C4	89.33791639	98.72324262	25.91545211	149.0771231	69.95012203	23.33171665	208.9645641	66.19878701	741.974916	22.93316351	44.743362	0	43.08506208	2.041528513	88.62507212	264.2630484	141.3905173	61.68169936	189.5487371	280.2698519	21.21981398	50.78534138	251.9202112	28.06140486	12.73075253	140.0539798	140.0133281	10.50243449	161.1674072	128.3220851	535.1521496	178.7670475	3.613032264	158.1859192	217.7323823	31.12480311	33.8592958	155.0059721	75.80831126	140.3437171	18.82460375	7.553547731	57.17697934	89.61106596	263.089952	134.9434738	133.4219214	16.29661803	53.37438257
AKR1C8P	0.931759282	0.076569111	0.162110463	2.287271509	0.823662305	0	0.425450569	0.55457388	0.14895676	0.175834316	0.114269031	0	0.129125689	0.038508271	0.207903072	3.260502556	0.485050742	0.204195853	0.505172287	0.052193399	0.029198808	6.265281203	0.010167771	0.01916868	0.157964959	0.421867712	1.581098847	1.121562326	0.530333764	0.676901055	0.177229006	1.270612793	0	0.014080723	0.870192827	0.031526898	0	0.008261865	2.139603933	0.018719438	0.016420509	2.668842575	1.616212876	0.007355606	1.767243124	1.987956741	0.05973378	0.864921804	2.584398378
AKR1D1	9.103465925	0.418899249	43.56019247	1.578436726	32.57282882	4.636898894	1.656902172	18.55148331	2.093383065	3.828429389	5.887058578	0	11.65727076	0.36885603	1.31548886	0.721571848	16.31948228	13.2024205	7.493105501	3.890163168	6.534122972	0.498018022	0.752362489	13.88776116	57.51717949	42.47843507	8.238007104	1.118694386	22.96721866	23.91076926	0.05092827	43.23840738	1.015106705	40.3205446	29.9648051	12.91888081	0.01404807	3.846070318	0.494993062	0.381026006	0.147455428	0.062976575	68.32517925	5.041165689	18.29300711	4.536103346	32.06996528	0.621356692	4.458258971
AKR1E2	0.040789825	0.027073703	0.04967721	0.458779159	0.029123479	0.049379522	0.051463927	0.534500951	1.480654537	0.055955168	0.135064252	1.736420532	0.178062029	0.082603454	0.102916024	0.028411848	0.182420821	0.093860816	0.068296431	0.047982512	0.134215455	0.042086276	0.130864309	0.105733073	0.04585913	0.050042845	0.125035537	0.08521292	0.064393029	0.084857683	0.008146522	0.140834948	0.057551403	0.038834134	0.038460911	0.724583855	0.15280546	0.022785929	0.122241934	0.07457312	0.052835043	2.149072368	0.272546717	0.094670332	0.035318795	0.037450232	0.10067667	0.063611295	1.034093523
AKR7A2	24.21270703	23.77929097	31.60362819	37.14909072	33.10097556	37.90706851	28.74689998	22.08480916	19.80362769	28.27384367	31.09923296	120.5343248	24.74211823	15.48600413	21.71831471	78.90853302	25.48990216	25.50123007	20.00148222	25.5910593	19.14335149	26.5015463	35.53194809	30.38414406	32.41434993	18.96478404	37.61728102	28.65625807	55.44141632	19.10706205	39.74512206	31.88456326	22.54950035	14.545727	23.72803263	17.03922443	27.06823787	24.63520133	26.36220207	18.25553397	26.20217225	16.4296844	13.81657988	15.92201676	27.76177035	16.55839822	27.00277677	18.25817391	14.32807731
AKR7A3	8.440602617	18.58261716	23.49124222	58.06432675	86.49709329	0.686322415	6.037561301	50.49001297	0.616961913	1.186347726	4.645394105	1.01407032	72.58224226	8.53985834	127.1690529	18.87460569	51.96009155	57.40526956	60.46865354	64.43832863	28.01970521	25.15444353	87.17381057	38.34597982	113.6719738	70.1672088	76.33696953	5.793367291	15.16072264	44.74840472	125.0036183	108.1264452	16.1762427	0.69527482	20.45120489	0.647271181	45.72485509	28.46005609	28.21073476	45.98918621	0.181365003	14.52988666	28.010039	0.497015291	37.14149226	22.70870372	28.0980717	33.69429844	0.812814323
AKR7L	0.441655952	4.416061348	1.441107706	1.919556255	3.229665412	0.337756763	0.790908337	2.829058396	0.388616778	0.944620805	1.402142818	0.299614582	3.282411103	1.782612031	2.97840332	1.19083418	1.716778221	2.270255095	1.478973031	3.116165573	1.558707884	2.76671002	2.856747054	0.923254475	3.643994987	4.107526812	3.302702144	0.922651509	1.004063986	2.457556774	7.021015417	3.363760238	9.268184823	0.21476155	1.840393504	0.65294848	2.87264263	7.268864994	3.609782456	2.469428445	0.079088955	1.03210598	2.464307273	0.578658727	1.28295011	0.281231218	4.819078849	3.49239051	0.339162046
AKT1	4.792545659	8.520546474	8.671350409	8.039903477	6.637430454	9.028081042	2.286730106	11.14842359	3.991976443	8.2661008	2.092755101	16.36394429	9.686435745	7.093396881	12.24734005	6.346048022	5.483335967	7.166403638	4.410017172	6.566511245	9.070493731	5.865052321	4.452977413	7.992352003	9.721720658	4.862740372	14.60356574	16.78380907	9.152947265	5.42519943	7.913454522	6.041826228	13.92370447	7.952182394	6.662606862	12.42272417	9.130404457	4.448846133	5.902822253	11.13834754	5.226814869	6.751545479	6.385235982	5.517360902	5.963809139	3.279444542	8.296024228	6.446362475	6.503534064
AKT1S1	14.09150861	9.309707849	6.053139128	12.16345765	14.77889119	14.49318092	13.42968798	6.353693452	16.26928736	13.617874	10.38156585	12.49337463	9.031284501	17.59929327	9.520299821	11.96992117	10.72824245	20.20282159	6.842292881	4.116289201	9.120710993	9.62791247	13.91718899	25.71381995	7.895630753	10.85777952	14.8221353	15.26836839	10.86314835	8.32988279	12.18063724	11.68876058	5.895345132	15.23738942	12.62584092	8.110344764	21.61930829	13.79479679	12.10263326	26.07425786	9.10092334	12.34745933	6.804249322	11.48392811	6.228692595	7.147341192	14.40571517	11.65441501	15.28436626
AKT2	7.956627859	5.8251459	6.602664193	10.72689516	11.4119823	8.549403269	3.267933682	6.790752612	6.72805783	10.82129031	3.095264623	7.647205443	5.979431219	9.272665232	9.524961345	6.115800141	8.281780345	13.62376665	5.267826598	6.780240125	9.122433858	9.536759033	3.675554357	8.14886649	11.10012496	3.630215625	10.41833614	8.712359354	7.343798386	6.145527724	6.48524016	12.4988199	12.21510096	11.83446994	12.96308498	6.989900979	4.990976239	8.393212712	7.697988137	9.720620624	7.977981068	5.27722337	6.662574189	8.554184832	10.9603999	6.019228945	7.352223876	7.007393386	5.426691173
AKT3	0.497367228	1.076000682	1.899433393	0.442117311	0.230304473	0.28131822	0.254684247	2.286436031	0.430101836	2.89915421	0.256489827	4.180152118	1.140603443	5.737470872	0.427550325	0.260915225	0.551515918	0.234643124	0.836251054	0.610468588	0.739526446	0.475446428	0.154990103	1.04964858	0.625859758	0.363818083	0.615983946	0.493433619	0.35902912	0.380618427	0.139233726	0.422657853	2.487367753	0.752878064	0.370858981	1.15929012	0.809397928	0.377813548	0.890132392	1.041876849	0.408185261	2.761617532	2.056581995	2.094122028	0.353174527	0.676371347	1.003926788	0.768742499	1.661229485
AKTIP	3.96478663	7.119842641	6.660286935	5.669519657	5.889634298	1.518072247	1.745549157	3.736631606	2.115561103	2.513177997	1.575841928	3.599158865	2.656641501	6.360107517	2.534341702	2.013147684	1.786196404	2.847762778	2.544946635	8.959427813	3.180379938	2.421965002	2.236694711	4.310863626	6.456166842	5.719833651	5.021598255	3.052573482	4.910968443	2.546349003	1.987182781	4.534329833	1.715183232	1.485578551	3.781303481	1.93109704	2.042232169	3.708980094	3.278744335	1.175395042	2.461883178	5.899596806	4.971370634	1.12479971	2.514032808	4.308354739	2.968232258	3.162454727	6.175795104
ALAD	15.82409933	24.40202572	32.66331666	57.10069507	37.4559349	17.30894779	11.63753375	35.35498329	16.87539518	43.85082124	9.353772449	10.20786018	25.80988796	8.837577288	14.58357614	18.97663451	85.82857525	27.19789588	32.65672178	36.99382837	78.93507703	89.36044743	15.46538236	16.35160319	50.28982506	16.89417512	18.37646012	12.54026709	41.42938472	36.41644132	21.81207842	106.2490742	31.44853469	30.48367776	115.1040211	23.71362785	27.32780198	26.24183446	18.91996833	58.67038363	56.4685721	18.11614348	45.46777511	36.77189255	69.38197523	45.75088234	28.38093004	19.51168124	16.89489134
ALAS1	147.9690357	33.10045883	43.45323717	105.9484125	333.6238194	29.17085851	82.93208064	212.4124127	126.4103614	55.91895538	41.90761362	25.4781517	61.4714997	17.17380803	65.07356053	62.49750721	213.655671	35.07587946	207.3299856	270.9159638	94.8891938	283.163618	58.58445376	85.25279393	75.67177231	57.36470382	55.91974048	27.1743262	74.93451786	170.6748889	73.0460808	198.2128666	27.19818314	63.67275258	558.5152504	63.58338302	30.53198551	54.40761098	117.9356617	39.19448335	124.4723346	32.54123303	142.0120244	33.75815959	415.7732011	95.91397808	31.53347685	79.89799065	38.56701401
ALAS2	0.009239832	0.006132815	0.031258413	0.050518618	0.008246421	0.018642659	0	0.074508762	0.067855947	0.007041739	0.016997308	0.058883102	0.02240841	0.066827068	0.01665203	0.080449201	0.030609263	0.010630815	0	0.027172852	0	0.020428946	0.010587061	0.029938711	0.034627153	0.028339633	0.008851069	0.135118781	0.010418928	0.40847204	0.036907484	0	0.018623878	0	0.017424559	0.039392371	0	0.051615361	0.012586639	0.012994249	0.453087553	0.050709816	0	0.03829465	0.024001554	0.016966675	0	0.018011774	0.011426631
ALB	5139.514656	19563.1704	19969.55063	12752.52058	12840.10252	8591.119082	2348.047614	12850.76963	6048.57331	13602.06253	17234.55214	1.838150152	9681.107649	1146.986529	21584.68693	6726.760809	18740.79003	31830.87812	1666.22014	9380.671981	8598.267256	5166.957166	12886.04458	7415.342013	12910.59156	11473.49417	13639.5486	3097.20709	4569.931578	11134.96999	7386.345616	3803.120824	31115.23967	20513.12619	5805.054717	5557.505694	10849.30847	12725.07077	7111.666024	1031.608285	17420.94573	732.7070951	19746.3543	17480.61038	13149.41046	9061.440205	11301.0469	20745.43943	450.0829944
ALCAM	26.10088658	43.599238	11.9157367	12.89742032	12.75164755	14.54957631	25.09597853	14.45444816	16.4908895	10.75276009	19.73020715	0.640622559	10.58437947	44.66387955	11.97631696	13.82229106	18.94366719	5.321561795	15.10692509	15.14088037	22.40832176	26.39162532	8.569461217	12.65206292	22.2820426	6.815115364	18.56719491	9.871947028	10.23587499	10.64693039	9.462458799	12.90267745	16.49191451	43.830206	10.67505813	12.91375289	34.94998788	4.820249692	6.959101434	9.295387976	37.33766905	8.583016801	17.1798498	12.95648359	12.64727317	15.68511074	9.931369907	13.56462685	22.05943428
ALDH16A1	11.64042496	5.070920329	7.80983946	6.909369543	11.05599036	1.52518876	6.451153419	6.519480576	8.790482033	5.971343173	5.531069735	7.848459297	9.068514138	13.1582338	7.994132988	7.713149855	13.26310295	7.646745462	3.078887837	2.001377399	8.342281109	4.09694446	8.714986763	7.769999363	5.049102095	2.025444527	12.15140991	11.43135816	7.858277481	4.597802669	5.504588628	6.089395452	8.362967422	10.43810711	1.817956067	6.780468132	17.90714623	16.13182915	5.478421855	44.20451891	1.579530608	6.278925945	5.730091506	3.981314066	3.537438577	3.493578321	27.59101562	5.530045118	8.526409998
ALDH18A1	13.43491181	18.07774848	35.19483177	11.28286053	12.85494375	72.49965844	7.609948723	14.57128548	25.10268483	19.27662797	9.121037124	11.57134572	19.12273972	24.59872067	8.176168997	13.48447377	7.106993692	10.18648307	9.336281707	13.63445825	5.952191683	8.026055026	6.095133494	10.09402011	19.49390122	17.73675014	20.94953039	24.19998275	4.76442705	11.16455364	15.67996215	6.210130014	14.01992751	34.88466638	8.871437067	33.48618995	13.86245204	4.840509393	26.282178	37.77678417	8.792188495	22.2808592	15.25181899	15.83638549	5.558052871	9.489164832	7.336601471	9.180614422	15.15447629
ALDH1A1	281.4960084	240.1857718	283.0755619	422.8372088	461.0343337	154.0438617	1007.436169	258.8172607	307.6525745	159.5960408	612.2996055	297.9237608	172.9073582	10.60181757	328.5998507	689.2934731	869.2523006	164.2656295	374.689601	436.3618516	65.75650412	1226.979882	169.5688272	438.0226871	248.8260446	284.7970125	308.6749078	224.6037086	498.8327806	228.5939292	1001.660841	450.3265507	78.39164018	34.48309303	1096.001599	164.4285238	5.711576131	219.1796153	809.5488761	241.8637678	177.4308283	191.8010503	538.1828994	133.9199697	585.3995667	511.4206515	106.2200384	1154.80018	190.1326478
ALDH1A2	0.281290831	0.25956277	0.331128905	0.169692802	1.053177541	0.025377974	0.072134256	0.629312567	0.765362102	3.660038217	0.395452563	3.454024578	0.28840367	0.281182134	0.741867071	0.059735071	0.128791792	0.410466346	0.448004626	0.575026332	0.23703458	0.256185581	0.141499717	0.516231532	0.284967175	0.834694566	0.184018463	0.365481593	0.31976515	0.729501809	0.296882223	0.267071772	0.285790768	0.105234707	0.351484195	0.627241199	0.025197566	0.679211138	0.6074783	0.46634314	0.768067313	1.395671538	0.993237115	0.951608288	0.215839536	0.144877929	1.595861406	0.27639779	0.581187695
ALDH1A3	0.099067262	0.346912074	0.203398473	0.162761374	0.350615752	0.158527201	0.038790534	1.229288078	0.02508742	0.026034427	0.131967665	0.309134245	0.410094868	0.375546817	0.47405203	0.041640685	0.096192206	0.357664672	0.28026858	0.183343781	0.786829964	0.073011419	0.011742613	1.007262314	0.249643058	0.487208968	0.441771382	0.353257157	0.038520431	0.053300681	0.030701885	0.901955666	0.788394687	0.769716926	0.389749227	2.619089941	0.436614614	1.717471629	0.130297441	0.309869621	0.104300957	0.693684283	1.918082633	0.011326512	0.195222618	0.056455641	0.950469454	0.296336116	0.223904154
ALDH1B1	70.96093229	18.08165208	42.36427246	114.2815639	10.77338123	25.98379921	17.94015368	46.99132872	21.75239954	49.53150081	26.85519231	6.68856728	34.60912421	9.284001604	76.61675731	16.74230258	33.29389768	24.52117797	34.96349134	50.28459875	57.10306828	18.80696111	19.13681369	43.2596214	11.55051042	22.16101102	32.04090953	9.847906505	12.59636193	22.94509123	32.96461239	216.3717509	22.66511939	15.78654814	95.22186754	100.5369164	7.156749639	9.933364451	24.40692898	20.82895089	41.19889665	31.899703	77.13987416	22.62380984	94.69281012	40.48770472	12.0636	16.06561502	25.81600092
ALDH1L1	59.05274387	6.702152849	0.198481805	107.4439452	39.54000352	2.957935522	158.3828238	26.07172137	15.59473505	23.04910745	36.61614341	19.79970243	15.11100475	2.68119826	25.04221749	182.6739372	73.6650179	5.55407209	76.90942283	26.01733488	0.395088914	301.141462	89.42704023	56.5413914	2.414284325	5.652055913	159.6844718	9.335174175	52.87059309	50.66323258	63.47313886	56.50715411	0.199992086	4.301100248	121.5991936	1.619510441	1.031446688	19.04066026	12.48773173	1.801866073	102.5021695	4.017014792	37.83502697	9.751425455	79.10132055	100.2673507	14.99228876	42.86754184	6.449994642
ALDH1L1-AS1	0.315845786	0.089845044	0.030528812	0.352424748	0.120809121	0	0.170784867	0.045481035	0.094674462	0.103160672	0.249008618	0.057508714	0.218853762	0	0	0.314285756	0.373685163	0.051913408	0.151096086	0.033173264	0	2.427507256	0.051699744	0	0.084547306	0.138390796	0.561890964	0.094260699	0.203514809	0.156446239	0.540690413	0.27492104	0	0	0.595624856	0	0	0	0.245857086	0	0.12523926	0.198104802	0.583519967	0.037400816	0.507895581	0.579972974	0.151863227	0.219892019	0.027899805
ALDH1L1-AS2	0.369844745	1.511383748	0.004906617	0.583412664	0.459524898	0.153632242	0.247038205	0.255841276	0.205418165	1.155078293	0.440229653	1.811598513	0.360537225	0.125877716	0.934455108	0.770312192	0.906890874	0.05840497	0.740670901	0.106632707	0.023861622	1.507158802	0.880778059	0.336794902	0.047559803	0.088969147	0.444591237	0.363591839	1.079399435	0.785755408	0.48519292	2.687953939	0.007308451	0.63288164	1.654749936	0.020611333	0	0.675169673	0.375386426	0.025496256	1.429127817	0.206957223	0.593964237	0.22241037	1.098857459	1.43815502	0.667140722	0.318071097	0.264560749
ALDH1L2	0.113573793	0.212303406	0.094094915	0.041638899	0.016549065	0.051442081	0.011697502	0.399513495	0.055928825	0.042394464	0.051165753	0.472670656	0.278249392	0.060349391	0.079366783	0.052470242	0.080623222	0.010667055	0.046570346	0.04430641	0.076266311	0.085410779	0.01327894	0.240326168	0.178069129	0.063981545	0.177624835	0.138000455	0.010454446	0.040182794	0.030089556	0.105919091	0.070077621	0.077234596	0.028411433	0.192692459	0.061291664	0.056107259	0.072619889	0.086380368	0.049323295	0.730166515	0.666946105	0.021133857	0.038132009	0.072354183	0.161223395	0.10843905	0.290939181
ALDH2	49.59067572	24.82033425	16.63381467	147.6464193	91.40206374	25.85104679	54.30599148	130.3544016	8.41501102	39.21880062	72.0519245	31.43999018	70.88805071	20.11490613	112.4813434	66.33646755	164.9720616	95.50126162	160.7079032	45.5468338	37.72303614	89.80407021	30.37474848	49.99615482	117.1590282	102.819855	65.22640726	22.41823925	107.7616672	120.0836225	107.813659	132.6407094	28.73420026	35.42682716	84.36408932	44.04243413	39.8677888	99.49130957	25.62190012	43.05810532	98.59953833	13.34203233	80.22693658	91.77950207	95.07717258	74.05835075	103.7566959	35.05608157	18.36107418
ALDH3A1	202.8497736	0.110231017	0.160038608	15.11008065	1.482208892	1.243866966	299.8272615	0.60366265	0.100316751	0.003835393	1.259067567	0.186015296	1.074048019	1.434097275	0.507908176	153.6957217	17.38036591	0.017370719	61.17540375	0.085100684	0.033118811	81.85351552	41.61616946	2.076372136	0.018860221	4.985706792	5.794689481	14.64006028	0	5.404971994	821.6990975	29.02322058	0.633986647	0	126.6799772	0.00715189	0.166350237	0.299873216	35.5183953	0.017693803	4.325655801	0.093907643	12.59913387	0	338.5642974	36.78445706	0.062107073	7.961134996	1.328758484
ALDH3A2	84.79234719	7.177107445	37.02942978	92.06707659	56.28481409	30.71093871	67.52453279	48.37214823	19.13256959	5.552825131	47.95667397	9.286557341	78.65748936	22.86778996	31.45191233	119.0343916	39.14202485	14.80555598	62.42434047	17.68478174	29.74701906	118.8559539	148.5623651	32.80708111	20.43052189	32.70166788	77.69983891	22.92764132	74.02607702	32.28824321	69.5116616	44.94027281	68.64453547	41.57435465	66.9335195	23.7725915	24.16468932	63.20484151	46.78121193	16.13451879	43.34628365	25.18921582	44.92186488	31.5036974	123.3298515	54.30752269	59.06351388	43.14875335	13.57250122
ALDH3B1	4.663114167	6.719503512	4.353069448	1.33648549	0.233717454	1.044720445	0.931128921	1.892734524	3.621519656	0.927568989	1.713434338	17.62149965	2.843480459	5.307481159	1.238859788	2.622075724	0.554521486	0.280752348	0.528152195	1.404601868	1.654795936	0.960598253	6.202276125	1.221345189	0.708163435	1.090699508	5.131108593	4.46981503	0.661046876	0.590704969	1.76515917	0.47444556	0.962693701	1.817934841	0.681837773	5.349637814	2.045972347	0.717580233	2.075499845	0.550325871	1.437208404	2.423644526	1.62917671	2.084336311	0.499876612	0.603812362	1.779461448	1.725783984	9.998867417
ALDH3B2	0	0.004045573	0.053611802	0	0.065278004	0	0.015380317	0	0	0.009290307	0	0.007768565	0	0.035266513	0.181247184	0	0.010095853	0.028050892	0	0.004481211	0.010027782	0	0	0	0.005710537	0	0.017516087	0.025466414	0.00687295	0	0	0	0.012285427	0	0	0.004330928	0.154461466	0	0	0	0	0.026760989	0.026274933	0	0	0.016788354	0	0	0.278894559
ALDH4A1	70.26036777	58.36304664	30.72175814	90.78175864	79.19753423	61.72956935	60.94319154	91.24063976	43.71110177	38.97099217	27.80643483	251.8103918	51.20930346	30.92631337	75.52603962	124.7590067	92.60182733	39.60392122	131.6910518	111.3013014	27.89354423	14.37422113	119.2720382	132.3505937	9.489684483	80.89527238	97.66658981	37.574093	81.91439346	117.2608138	152.509201	140.7555484	29.09916009	42.43174209	120.9513458	38.40084187	60.83566613	125.4594998	73.56798451	54.86186483	87.42288835	39.3785519	36.52048319	49.4002025	106.738148	43.98022454	106.8471901	49.58066121	11.92450832
ALDH5A1	16.04547225	9.655087201	17.37601609	34.18316575	17.38445799	7.557052474	9.06852701	19.23848603	6.889216446	19.75141919	19.50495396	3.502462826	15.26763456	5.771468601	20.59447159	13.13768501	70.46006563	10.13383547	19.37846271	16.24944166	34.78846363	26.61750496	7.119284006	15.92701142	39.27099931	16.34788553	22.47437121	3.802331579	21.63035508	16.52254217	17.54471885	45.20761782	15.976469	13.77776718	22.72430879	14.98178274	10.40063835	29.84772617	9.309806871	12.92130038	17.22618992	3.729246707	20.34601226	17.41207353	29.6005929	25.32515913	18.3617713	16.22011889	3.956677145
ALDH6A1	15.97791285	37.43631369	24.00996898	50.37820502	27.41367534	16.64293545	12.64366217	42.42524731	4.075338767	36.15270377	25.9770164	7.847890474	14.25638142	1.490135566	35.15773574	28.78443498	40.57575316	10.92535542	55.64029669	19.60528992	40.07878614	33.51883541	8.594053089	18.65985749	57.21004191	10.13076561	18.10211584	7.757401527	109.9883676	24.90585485	12.58341594	51.20059356	9.546139662	18.917616	64.25096148	7.726778264	5.39881228	89.18403946	18.61695737	8.248348714	26.08939402	9.334332022	17.60429366	25.01292123	94.99854062	63.68996908	30.60901093	15.70858551	3.309054719
ALDH7A1	16.42531927	11.45505026	8.408883119	32.4933323	24.69710069	10.69852608	12.64581499	14.41966639	9.560449412	23.05267093	21.21436204	14.91296395	24.82658583	11.03563495	25.85844177	18.01991786	29.85058834	17.57840871	29.04950696	11.82223905	51.96200554	25.58360427	8.614093	16.26119516	23.1327472	24.05594878	35.40406523	6.767968649	43.10068049	8.79689778	18.63027666	48.05503895	7.038904124	10.05487511	13.69852216	19.84710143	10.82337563	50.27626695	17.36117982	42.50942014	14.61883402	7.127673763	23.3899038	24.69242366	15.70201959	31.41579821	42.32548184	25.78974801	9.935834762
ALDH8A1	13.20020164	56.30149493	27.40319578	9.57458659	32.61863111	8.385316037	15.32734629	46.23689553	3.714602708	61.68015415	34.03369565	0.140202555	18.73265728	14.40012397	22.56276951	0.275356183	5.568612525	45.11128523	54.88602196	44.27867377	4.648810591	10.38202153	2.071793333	22.32112554	5.056403505	29.19459512	42.42596272	2.628355075	63.41494488	40.84618748	7.730509235	57.40325124	14.30095616	5.989108935	44.71027011	6.326243613	46.55646642	47.84054086	29.68822898	13.73917134	4.573518288	44.62160433	58.2814982	40.29621057	28.56828187	12.36563568	33.83773565	20.80670729	1.568663626
ALDH9A1	42.83912853	18.53129173	56.58267926	17.14218265	23.62518284	22.06850152	20.56092157	36.25363692	20.63634254	74.74014581	29.73710897	35.36464283	40.56277174	27.53887704	51.17080826	25.80368715	50.89068901	30.5933967	25.48942551	26.00469032	60.40799041	52.10446232	20.16139981	35.41460522	48.95947133	24.85434684	34.14489768	36.8523287	22.94644854	31.85844636	42.2373795	65.62692682	21.47558854	24.3262115	77.5828384	34.74261479	22.17849955	90.78485116	51.27575099	21.65232384	37.84854377	19.98112702	44.12491967	30.93433041	46.16654384	39.10190266	15.42747671	87.18069791	19.31662577
ALDOA	67.93716648	93.23064308	157.7362278	74.73708909	42.38015896	50.6393405	40.39941508	54.06329076	108.6967381	114.6775809	22.46604341	264.591461	42.16171665	289.8811663	55.90203493	114.9602055	23.48787071	25.78693281	29.55368716	47.98076241	12.32114233	40.5345542	69.16631724	118.5440939	35.67716985	44.42630187	58.82257786	217.1161921	42.53836574	20.02787734	82.90788438	24.3613344	66.12588913	32.12637478	21.08483781	37.1428811	98.70853771	55.47935482	198.2646404	104.5081303	16.98605726	141.6834083	43.55995204	11.35564275	26.69597696	40.97327077	40.16943188	136.8662749	235.0305522
ALDOB	71.92854365	1518.558146	416.2844872	297.7896234	1518.915907	38.40375641	21.38606051	1455.772128	94.10568171	9129.721321	2358.954509	0.369125698	239.5659803	29.42946277	748.4333363	48.34458009	386.4310139	3325.831667	509.8995099	4929.132017	1491.479851	739.0817412	867.9188706	1397.195237	3858.778687	910.519712	440.87064	185.0527503	4349.326424	1658.520539	203.6736775	1307.600125	659.9407593	253.8731753	704.9714882	1189.925277	302.523822	1331.023742	795.2323687	5613.714282	21.61493717	1619.203458	1276.84648	499.1136024	317.597374	1803.556345	1027.007445	1748.873504	12.03800895
ALDOC	8.815096231	5.935828029	35.35753555	40.18556892	27.38847569	19.83057487	4.222745262	11.66854164	3.652613835	43.25928384	15.96821623	2.120024953	5.160852751	1.665719439	23.89053937	25.91596267	14.03223523	27.16450622	8.828671239	65.36395183	10.74681663	17.7131006	0.30092853	27.03508564	62.10229168	8.168909016	29.26119821	3.425626313	49.6088373	19.16400977	35.39249321	17.58887479	0.963722062	3.430069936	26.70695721	2.043205707	26.71890467	10.16328436	59.1045935	2.760661097	9.264896514	2.749719011	10.51606412	24.66136757	2.408194158	2.590622354	10.75849997	22.80891552	10.9888166
ALG1	9.1177288	3.92098879	5.620112511	8.580829301	3.941514004	3.681029563	5.350689363	3.620506865	5.493666775	6.383831401	2.621993547	5.936265355	4.616032785	6.058343381	5.651208716	5.452780976	4.641857921	3.380722126	4.515995167	4.626954659	4.408532885	5.779101544	8.050188297	3.978865369	4.47869419	3.208120884	6.751180301	4.915362099	5.736528417	3.083053953	5.439314284	6.150430871	5.197751931	3.869167258	4.230342649	2.848230833	4.856309539	4.352642883	4.373095427	6.722732084	4.873235301	4.938982724	3.781112478	3.220845824	5.491038764	8.37928449	4.998966326	5.886112221	7.769282818
ALG10	0.408822034	0.670920782	1.14291413	0.371953046	0.40496333	0.611843667	0.249400123	0.371330009	0.485462774	1.119583568	0.545447449	0.234765009	0.337754832	0.2989297	0.534367409	0.359863994	0.275329934	0.175741493	0.248229284	0.198177942	0.776073573	0.999908996	0.149280213	0.504631108	0.420906501	0.192908382	0.632618498	0.42702953	0.501518637	0.194711228	0.210853657	0.606770175	0.457288545	0.591672694	0.406660384	0.648016027	0.242547666	0.305336986	0.452866624	0.562302526	0.336682168	0.295870808	0.430903814	0.215985666	0.287858235	0.540339694	0.287291039	0.197046095	0.855594025
ALG10B	0.339279137	0.673289818	0.847145861	0.625508524	0.345839718	0.738403347	0.212945314	0.513849492	0.480616161	0.96601663	0.326320404	0.379746377	0.375906999	0.722449107	0.397286696	0.383873877	0.425046066	0.249668623	0.187434899	0.382392207	1.020032766	0.899907339	0.120373838	0.353420963	0.451795281	0.124133486	0.555971434	0.458727443	0.504920793	0.255279023	0.19777853	0.664590619	0.029506378	0.53835368	0.649559069	0.717109294	0.146113307	0.203637755	0.27683349	0.386312482	0.615064167	0.285447235	0.722001265	0.279802141	0.395176252	0.763731553	0.585447396	0.159469249	0.907307804
ALG11	0.327096754	0.904043437	0.542911157	0.371251793	0.3649116	0.763082992	0.257933253	0.430165948	0.871315482	1.1373522	0.19273749	0.618837287	0.622844022	0.325287421	0.476661131	0.476143328	0.499467318	0.314595521	0.295230707	0.43775725	0.710515674	0.474599674	0.275236144	0.187682143	0.746987938	0.305675782	0.345157271	0.344333747	0.21323425	0.332265778	0.431264138	0.42039831	0.409486355	0.766370184	0.698766367	0.486628864	0.219618532	0.413979813	0.365511677	0.274925374	0.650191296	0.277689478	0.638927643	0.529554066	0.482366117	0.976027984	0.573390618	0.283944547	0.897508817
ALG12	3.696627028	4.738382833	2.743028001	5.653736144	2.226869631	2.606372697	0.595203881	2.351590538	3.781545774	2.367817012	0.189836103	3.598239604	4.402079795	3.225361582	2.57382807	2.862379554	5.253084422	1.908181617	1.573588068	3.026697628	5.614827026	2.471762413	1.92566568	3.252179705	2.475805866	0.503031142	7.346972777	4.473366108	1.101309929	3.153188572	2.075745866	4.405151472	5.534355028	3.959167736	3.655848351	6.248444946	2.78571662	2.614708771	3.293473954	6.567021551	3.549748825	1.237895811	2.653252565	4.87269718	2.961465744	3.580082574	3.41951516	6.59178732	2.481742425
ALG13	4.926340236	3.258232879	4.260731943	2.940271891	3.26642964	2.535095851	5.804264664	2.141757892	2.479754137	3.71837055	3.171819931	2.600337226	2.498081068	2.414905081	2.849560566	2.998147313	3.057890447	2.089702994	1.658015004	2.564592619	2.607470108	3.192409642	1.29427455	2.972091098	1.64339159	3.208894012	1.787525002	4.126989122	3.114161781	1.772797456	1.818698338	1.852008047	3.212065466	1.583121025	2.012863068	3.346621783	1.321339351	2.168196865	2.806307402	2.830706612	2.341112903	3.675887724	2.676006615	2.28302605	4.651209384	2.391710272	2.52616733	2.514782246	2.96151591
ALG14	0.951809151	1.061069378	1.138417584	2.243075778	1.40117929	1.482638132	1.763878678	1.221439393	2.003569318	2.363335706	2.492705599	1.312264912	0.9134015	1.471538552	1.588083025	2.559228293	1.147663053	1.299985455	1.364037051	1.711073044	1.906048942	1.000163685	1.653474061	1.448058144	0.983800454	1.443959191	1.150977075	1.526577118	1.892647584	1.144418126	2.569345911	2.118121113	1.759632603	1.76687715	1.45331458	0.904657347	2.699598584	1.516958297	1.235225765	1.545817907	0.65526235	1.348050429	0.988262613	1.881622523	1.547266785	1.227192745	1.451337189	1.440444526	1.57196417
ALG1L	0.280680444	6.598050922	4.937627887	6.704807672	1.649147203	7.621618903	0.354130423	0.235767643	1.153332612	29.69762824	29.68903462	0.178870519	7.289219206	4.736715244	7.967018721	2.525284187	1.724049473	23.00909387	0.156652407	7.738460754	11.04418058	16.2728467	8.978154239	3.435718668	0.1314846	7.030515088	2.038937672	2.565333435	6.145338488	1.946391645	1.891935403	2.684040313	1.437926838	5.047546735	0.28670944	16.00493825	34.55952818	13.06609496	8.411637105	14.68721652	19.00061324	2.336308917	2.470326819	4.750081124	0.87087014	1.159651097	12.38589032	12.81237499	1.778935263
ALG1L2	0.01315397	0.043653863	0	0.010274157	0.035219203	0.026539983	0	0.053035923	0.096600794	0.030074192	0.072592906	0.083826911	0.047851448	0.209299345	0	0.02290575	0	0	0.066073038	0.05802555	0	0.019388646	0.105503347	0.056828294	0.03697182	0.020172374	0.050402084	0.109918413	0.044497651	0.04560841	0.065677593	0.026715698	0.013256623	0.125232956	0.062014691	0.0747728	0.072466114	0.061233701	0.05375561	0.009249409	0.036510712	0.129944327	0.028352038	0.021806747	0.03416899	0.012077013	0.05902978	0.051283689	0.040667828
ALG1L9P	0.037557717	0.046295664	0.021781373	0.058670329	0.014365602	0.032476273	0.040616591	0.010816442	0.033773665	0.085868978	0.088830013	0.082061414	0.058554547	0.131937544	0.019339011	0.074744422	0.03554839	0.030865523	0.062884752	0.019723424	0.052963062	0.079084571	0.012295395	0.017384819	0.060321914	0.057596931	0.046256769	0.134504246	0	0.046508168	0.048220757	0.03813984	0.054072592	0.059594985	0.055649537	0.022874373	0.029558287	0.034967359	0.021926438	0.003772752	0.049641321	0.035335428	0.034693636	0.062263454	0.069686144	0.009852213	0.072233176	0.073213571	0.019905657
ALG2	8.017999615	12.53023619	21.0827696	4.465917429	10.02305311	17.4911079	6.113082942	11.85316884	11.99712375	21.54568672	6.481096915	9.63802088	10.88483822	10.06820232	5.193915072	8.103367778	10.45604409	12.14542282	8.455606433	7.338264125	16.62774705	11.84757402	6.309015257	18.79052405	12.26824488	7.663500499	4.115761836	12.21396515	9.831255995	9.654576434	8.686633445	11.90799182	19.32542282	13.71903315	15.34479214	19.13006506	10.87359507	6.074157289	10.12986004	29.93286086	10.64134863	11.8118411	12.42364804	20.62333415	11.59002288	12.02850228	10.98283884	8.014713957	14.1295631
ALG3	38.26300798	12.68694672	29.03535884	28.6189345	27.0419801	17.3306014	31.75061915	11.59578638	38.88846468	30.77426185	21.14136361	8.372265983	25.71128935	29.9709367	26.89777845	22.56007394	15.98118971	17.04736503	15.27778149	17.60614499	26.73667557	25.65297227	22.5993103	36.10674829	14.58581367	20.35679066	23.08676609	20.21543685	50.40518078	19.69202678	26.47141852	19.56676167	13.17703323	24.31454725	15.11405443	30.04745998	30.22983358	21.9086049	21.76550285	20.17689933	14.53556359	15.94480585	12.90081958	18.73161144	14.5052393	15.41196618	20.51211578	27.14677432	34.59153798
ALG5	10.65875671	19.78623468	12.32561117	13.49163536	15.3680508	27.55283925	26.35172608	13.37998566	18.94207721	16.12293783	12.59774775	9.049103589	16.93518142	11.71291479	25.70407097	27.68454269	25.20959482	18.96372653	15.67962786	17.68150105	12.96707871	13.7502261	21.30559646	12.88073248	15.07188673	25.95209036	7.085220075	8.927420485	8.005858883	13.85101842	21.02734911	23.30893524	19.93507843	14.01799529	16.81245981	26.11173789	16.75445622	14.21604829	6.929214153	8.29111282	11.85723914	9.045845404	13.85017709	19.24945345	16.71514595	19.57218082	18.0177574	8.523090839	12.09218756
ALG6	2.836176657	2.220896884	4.654558322	3.089526214	1.830888665	1.105095414	2.206321963	1.983506034	4.46324105	4.972594468	6.975997391	1.639881306	1.835497764	2.736939685	1.489616624	3.315651236	2.395072774	1.42991549	1.567354801	1.452600278	3.191559455	2.970943736	1.236898098	2.379173935	2.052620701	1.747106913	2.846582408	2.687877155	1.61252595	1.4881909	1.559300176	2.613156888	4.825405312	2.850626761	2.967208791	3.586135593	1.63708125	2.851958983	3.130940324	2.442456844	2.211295225	1.657106649	2.00049113	1.327343634	2.338498061	3.006268571	1.582015991	2.585770226	3.672442898
ALG8	18.00793386	10.15338459	9.433172624	24.55309899	15.07148674	13.07845808	12.5614878	8.156445878	22.82820127	18.56592903	14.02288758	7.077291187	21.45499978	13.93001699	19.31363135	13.13480661	18.57021266	10.14560833	14.06563016	13.34471523	11.7321707	9.604973735	12.69861467	16.7814175	11.68529343	12.94427552	15.13574353	7.484553737	9.014826587	6.939806348	16.6349725	15.41245519	17.91793654	11.13387447	10.87589123	19.05321491	12.1606462	10.63244004	16.06296006	16.04833878	17.40192502	7.337763378	9.386173083	15.76585416	13.3742626	14.72742319	9.5209317	10.0050231	15.62215928
ALG9	1.220520329	0.7986712	1.008948082	1.059020315	1.010235428	1.174189736	0.720281747	0.885492423	1.081690883	1.869710468	0.457194283	0.608445494	0.895161868	0.832908954	0.729511878	0.728450294	1.208500523	0.308597449	0.815783098	0.687476883	1.190231294	1.040964366	1.065777351	1.073723561	1.000566137	0.603786624	0.874518295	0.696556333	0.652063937	0.970516285	0.796157017	1.404362869	1.192846232	0.812151793	1.628801588	1.348076462	0.55038615	0.471948067	1.481601136	0.667894358	1.557261819	0.718460577	0.930824672	1.231981859	1.365763198	1.280999836	1.051822941	1.247179894	1.10312689
ALK	0	0.009439864	0.003849132	0.015552038	0.007615924	0.005739099	0	0.005734337	0.002984185	0.008671132	0	0.061631886	0.02069513	0.090519249	0.002563144	0.009906439	0.002355747	0.009818015	0.004762622	0.002091275	0	0.002096334	0.003259202	0.01228875	0	0.004362145	0.010899123	0.044567144	0.003207443	0	0	0	0	0.018053876	0.018774384	0.012126849	0	0.005296556	0.015499069	0.002000125	0.002631735	0.018733078	0.085833217	0.004715567	0	0.002611576	0.012764807	0	0.010552985
ALKAL1	0	0.096784595	0.010962277	0	0	0.032689758	0	1.420824543	0	0	0	0	0.019646486	0.234361483	0.437988078	0	0.013418276	0	0	0.011911846	0	0	0.037128658	0.104994593	0	0.024846663	0.03104056	0	0	0.014044167	0	0	0.016328412	0.102834402	0	2.175837795	0.035703108	1.372691513	0	0.022785315	0	0.05335156	0.139686785	0	0	0	2.017647095	0	0
ALKAL2	0.008999453	0.095572272	0.018267126	0.021087578	0.040159429	0.027236491	0.011354478	4.671718087	0.047207599	0.034292723	0.1158858	0.10323221	0.076389053	38.59749647	0.032437638	0.015671255	0	0	0.030136463	0	0.014805968	0.072957412	0.154674497	0.155519147	0	0.207017724	0.008620804	0.037601027	0.010147874	0.007800891	0	0.018277878	0.117905891	0.042839845	0.025456875	2.986274965	0.188398667	0.075408841	0.012259191	0.234139647	0	0.079024919	0.611018112	0.014919358	0.00779238	0.024787917	0.676464844	0.078944346	0.038952763
ALKBH1	2.447392342	3.258051712	2.364243927	3.194995527	1.893440841	3.50413166	1.758231402	2.802376979	2.34212769	2.483376744	2.423251939	4.002982594	2.799562088	2.206327128	2.336542165	3.53740001	2.095803515	1.340110671	2.275260538	2.344757236	3.444740633	2.554815403	1.580859648	2.935369219	1.857751647	1.180190283	2.663206935	4.410316911	2.079550672	1.947161579	2.360878552	2.274108051	3.710218258	3.08033148	2.719505573	3.650429003	2.238229574	2.581977977	1.737770445	2.432688861	2.674897467	2.853764456	1.531722815	2.557366289	1.939034113	1.826894476	2.084577317	1.892122889	3.451031278
ALKBH2	13.51831785	5.463572589	7.11913226	10.24264819	18.07431059	16.42586799	17.40349995	4.89503045	14.06492495	10.84048979	8.379049378	3.632516563	9.898019774	1.457226953	7.813139899	13.80925636	18.99704407	11.6898113	9.716929896	16.30722343	8.173715322	9.969188694	11.45424761	12.08966121	3.170357825	17.53562464	7.860452557	11.59309867	9.087780503	5.679835368	27.67797764	16.91934914	7.775119212	5.164464928	5.618195231	6.03249156	7.276566172	8.593724708	4.750329301	4.849675126	7.599999593	7.390736514	10.01248491	15.54479182	6.777053594	15.22586443	5.206742363	6.739085448	9.019044523
ALKBH3	5.735785339	2.471824525	5.061965287	4.967004865	5.185879211	8.68795079	6.61796158	5.060973112	1.212228261	9.154349863	6.667244236	5.392848121	3.185281799	2.982042387	5.258405093	3.474103089	1.177250051	3.490914045	5.609123686	6.258278952	2.283920399	5.170670645	3.600368429	6.940185364	4.384750882	4.704032671	3.838154794	7.884120636	7.798769853	5.591567988	6.549545723	5.841569866	1.750919303	6.304958421	4.843953942	4.164182193	3.159883069	3.428555436	4.914498656	0.631283857	1.545902321	4.635167966	4.291180088	3.796640107	4.318660703	4.075564121	3.077599205	2.511700831	7.005897488
ALKBH3-AS1	0.06758458	0.033643774	0.114319544	0.085780848	0.04523872	0.093748454	0.01065881	0.051093091	0.01772611	0.128766677	0	0.064604905	0.051220594	0.024440268	0.030450242	0.02942221	0	0.03887945	0.028290055	0.049688831	0.041696498	0.087165836	0.009679858	0.072995384	0.047489939	0.012955608	0.056648357	0.114716159	0.104787456	0.080552386	0.092798444	0.09436914	0.042570003	0.120645374	0.063725808	0.024011231	0.046541005	0.070788676	0.080556644	0.005940387	0.0312651	0.055637403	0.063731347	0.049018465	0.065834596	0.093076823	0.075823171	0.041170871	0.088803621
ALKBH4	4.648011095	2.151047865	6.566678743	4.496387979	5.921771878	8.414402968	6.908070567	3.438618043	2.263690146	2.222862607	5.977391559	5.587150641	4.82952605	5.514377703	3.281494327	3.1038777	3.234930394	3.620758111	3.484228685	2.909375626	3.030715	4.041496963	3.527680153	4.154272426	2.668762036	3.374353084	4.542313389	6.164535554	4.5198861	4.006803367	3.909072414	7.491459625	5.87899108	3.992116451	3.924263915	5.150938758	3.862074024	2.596462516	4.286893676	4.257808572	3.392980022	2.527507094	2.371307028	4.467779855	3.042439182	3.296517792	3.38710171	3.640886838	7.314274221
ALKBH5	27.18460491	14.42078672	43.03860963	19.85227387	32.82359827	29.06435581	15.76885048	23.63218815	19.55802258	18.04661747	22.72985531	27.99895562	24.38946802	27.52934142	16.06892216	59.4255498	10.74506502	21.05759168	20.30546668	11.45195158	11.03362532	20.3627277	58.74833151	19.18011487	14.09552009	16.72116551	30.87832701	20.04716747	50.65726031	18.21691397	21.53570761	15.5542396	28.15050483	43.38057171	14.27912567	18.62656961	29.23726923	22.72576885	30.84255951	28.11655329	32.48316434	18.73913069	21.92931448	25.93546117	27.27950401	15.12403551	27.73844519	13.10356533	21.34593102
ALKBH6	0.50982435	0.58227318	0.568697788	0.86099016	0.688665456	0.935971797	0.318721505	0.25000267	0.486681429	0.973101745	0.828017942	0.515153762	0.646059568	0.797254857	0.376627577	0.743820604	0.66567838	0.908926016	0.261470492	0.661858008	0.385379372	1.120433844	0.489431469	0.362133108	0.305526352	0.767757835	0.62476629	0.594898527	0.662928276	0.660896988	1.022804981	0.634331364	0.722101487	0.313383829	0.766546654	0.636398304	0.349184376	0.162496811	1.094917346	0.232534406	0.225224514	0.574725427	0.539537359	0.453052561	0.552797959	0.337357412	0.499831534	0.21935932	0.653205082
ALKBH7	52.06583656	21.96529164	28.66271452	18.41764467	81.73632366	129.8498504	149.6421305	31.18564237	14.04682721	42.03448781	48.68708913	31.07300549	43.03759231	40.00891993	23.80019187	29.42724497	20.98775111	93.47321273	26.95616479	37.05380659	38.59341874	38.36192814	74.43974315	43.33927829	34.43324129	37.78239929	17.81071074	33.60468419	108.9236436	31.34075145	20.33971424	36.49628774	39.90724502	50.91992083	33.54227607	21.60802878	62.04040672	75.57635867	18.23887837	61.84396368	25.4276154	32.53136141	19.45347288	47.01051253	27.1526912	27.45999778	61.60546631	16.22020257	18.07464428
ALKBH8	0.897059309	0.836480089	0.734263316	1.271450882	0.749842319	1.028577489	0.474806691	1.393823143	1.487435395	1.390654391	0.338090263	1.187964623	1.496350672	1.36089334	0.804397278	0.975359968	0.956753438	0.256767448	0.805946388	0.826821157	1.55504063	0.835271552	0.45125409	0.775102114	0.811755457	0.369088191	1.56353561	1.371235867	0.567445447	0.914139402	0.974456676	0.888744598	1.274503947	1.478963415	1.246068651	1.141116979	0.969106422	0.68852173	0.721270814	1.055403538	0.870458257	1.239210166	1.268577502	1.461761017	0.632758231	0.948160751	1.399157093	0.878611601	1.509821546
ALLC	0	0.020593907	0	0.072703201	0	0.805997993	0.019573298	0.179830796	0.016275665	0	0.01426918	6.297656632	0.028217671	0.011220217	0.00698966	1.823494118	0	0.080320784	0.038962818	0.005702878	0.051046224	0.022866703	0.026663401	0	0.050871402	0.047582044	0	0.016204534	0.017493307	0.060513676	0	0.007877032	0.031269359	0.024616339	0.007313928	0.225976668	0.042732771	0.072218188	0.010566438	0.010908626	0.071767056	0.07662728	0.008359501	0	0.006716406	0.007121732	0.269773293	0.045362461	0.004796308
ALMS1	1.083118153	1.560732136	1.298606242	1.309531022	0.906564113	0.62559692	0.621322004	0.992770672	1.722146929	1.712919315	0.609097215	0.981719657	1.204505453	1.684437724	0.486734794	0.730495228	0.478723293	0.506863099	0.591977563	0.640562184	2.227442702	1.451731406	0.323121561	0.766755374	1.2526916	0.438923533	1.278117261	1.213423732	0.615413636	0.583751301	0.645877025	0.652534825	1.531309711	1.135374777	1.01201675	1.066692199	0.457570865	0.504207719	0.600114161	0.696498788	0.784039	0.512815016	1.167275213	0.882682149	0.656003762	0.990575423	0.544614193	0.94219365	2.582625844
ALMS1-IT1	0.215239406	0.217399137	0.158294859	0.467803292	0.116929315	0.113289326	0.023614297	0.254689479	0.363263261	0.249619123	0.068860475	0.10734778	0.204260049	0.555004031	0.227683124	0.195552267	0.100754884	0.0753693	0.062675832	0.206407923	0.200151106	0.213804219	0.021445456	0.07075217	0.035070881	0.114811159	0.528904922	0.009775018	0.453754957	0.097342677	0.158866836	0.237582057	0.056587596	0.029698497	0.03529569	0.099742905	0.154665456	0.078415174	0.305950299	0.118446868	0.06926696	0.184894681	0.131109671	0.01551415	0.0405152	0.240577304	0.031497024	0.337487808	0.642304627
ALMS1P1	0.023842565	0.118688888	0.040329779	0.027934029	0.031918734	0.108237882	0.030081816	0.132180977	0.225123737	0.118108782	0.043860043	0.091165567	0.159013004	0.034488262	0.010742271	0.020759201	0.049365301	0.054863747	0.079841583	0	0.274581775	0.043929232	0.040978455	0.025751394	0.167535547	0	0.137036379	0.149426574	0	0.093002276	0.02380912	0.036318166	0.108128837	0.113497099	0.044962526	0.160943479	0.013135031	0.233080491	0.064957404	0.134122021	0.044118949	0.065426087	0.179865737	0.039526377	0.144512379	0.032835748	0.294238828	0.034858336	0.140055672
ALOX12	0.218584188	0.195110739	0.22949124	0.264924796	0.087451149	0.258531496	0.028529429	0.273512096	0.16606031	0.367634769	0.097058787	0.605226453	0.411291975	1.406464539	0.176590453	0.105002198	0.137332154	0.147425347	0.189303296	0.110831166	0.136406204	0.388847592	0.146818577	0.195379846	0.324841349	0.023118034	0.231048084	0.362161424	0.110490026	0.294009489	0.248384825	0.336785281	0.569715523	0.63388014	0.604098004	0.182094349	0.066438352	0.25964868	0.112942949	0.09540044	0.36263213	0.537764421	0.41427464	0.249910653	0.176213243	0.214528557	0.295966877	0.088158544	0.279637955
ALOX12-AS1	1.483278797	0.56141283	0.572294225	0.655869358	0.869773095	1.020246621	0.494923961	0.444829122	0.816651848	0.588564181	0.597584561	1.804579464	0.654044162	2.579994286	0.403184114	0.672412275	0.629445186	1.184729484	0.318137811	0.333465036	0.221845588	0.903437365	0.365192721	0.264798299	0.384746746	0.291386402	0.340539164	1.056367376	0.456152792	0.616301893	0.489652285	0.609976608	0.969802101	1.05036855	0.768646749	0.45293676	0.243118519	0.981520829	0.910080089	0.879214252	0.952705994	0.962058377	0.753025534	1.14820622	0.626243838	0.371410376	0.653258923	0.262858797	0.685977895
ALOX12B	0.007423871	0.147824865	0.070322014	0.005798555	0	0.067404163	0	0.029932549	0.007788543	0.005657783	0	0	0.090021738	0.118124894	0	0	0	0	0	0	0	0.005471306	0.017012642	0	0.006955417	0.011384936	0	0	0.008371232	0.006435147	0	0	0	0	0	0.005275058	0.016359444	0	0	0	0.103030039	0.016297402	0.008000697	0.024614694	0	0.006816055	0.016657688	0	0
ALOX12P2	0.512558227	0.05322915	0.021232505	0.239661293	0.09646927	0.109043898	0.087984659	0.323345629	0.52310361	0.637753685	0.025656768	0.004444086	1.099299931	0.156352886	0.270207534	0.151793629	0.144385868	0.180526466	0.36196263	0.123049052	0.154885347	0.65784938	0.071913384	0.097914498	0.336477346	0.577497082	0.5577942	0.502607048	0.157269623	0.275039681	0.383008962	0.350542557	0.035140013	0.348559525	0.647679023	0.339424548	0.01152538	0.555118416	0.859706364	0.076005444	0.003226028	0.662109688	1.157374793	0.049133628	0.344179311	0.425775031	0.473331674	0.292271684	0.381613091
ALOX15	0.202738849	0.099962729	0.105819462	0.022621859	0.00516976	0.046749042	0	0.052549034	0.103310309	0.445867859	0.138525064	0.029531502	0	0.03351562	0.041757265	0.010086874	0.038378476	0.193272214	0.009698735	0.025552379	0.114359138	0.038421301	0	0.006256288	0.303913288	0	0.027744096	0.012101036	0.189420034	0.025105393	0.011568826	0	0.040864202	0.064339474	0.005461811	0.020579544	9.458565023	0.005393027	0.023672051	0.012219328	0.026796689	0.044506653	0.043698286	0.091227667	0.015046803	0.015954855	0.032493258	0.005645876	0.017908659
ALOX15B	0.052094587	1.210198104	0.096929986	0.498445914	0.575359422	0.243062598	0.041079363	0.393828513	0.047821859	0.119104924	0.011978948	0.199191344	0.457981131	0.122451553	0.02933903	0.034018216	0.134825311	0.007492127	0.043612278	0.06702577	0.010713301	0.043192242	0.052229035	0.379790546	0.024403681	0.199725158	0.355556905	0.292478995	0.014685596	0.022578272	0.058524202	0.019838259	0.032813206	0.320313201	0.042980195	0.180452967	0.0932726	0.036376215	0.053223025	0.022894425	0.01807449	0.414561123	0.835116382	0.021590696	0.04510728	0.017936039	0.189946057	2.062758523	0.241589462
ALOX5	1.305709623	8.101574101	7.632677647	0.858820373	0.094358509	0.234647605	0.193418822	4.236137739	1.414215646	0.261865852	0.175040374	6.077329696	0.961519042	7.371315811	1.752954321	0.56152248	0.394022452	0.218954888	0.575319614	0.551885721	0.278304561	0.171420579	6.420470621	1.307473548	0.262493318	0.46208798	2.182521702	10.17650383	0.184786536	0.458223904	4.291712031	0.182519071	7.772862574	1.409189715	0.179440257	23.1268036	0.862024253	0.349439223	1.108960468	0.472074457	0.293456069	35.04068977	4.648761216	0.674798962	0.270057162	0.465933095	5.841712839	10.16574364	5.223367113
ALOX5AP	4.426445166	5.799676576	1.182417371	0.655551131	0.369401183	2.389325827	1.639169581	6.849125634	2.774265369	2.321967269	1.692000249	8.411294903	1.059558476	1.77949376	1.056738815	1.942020251	0.476094508	0.145508893	0.924020844	0.591702713	0.359392205	0.228780368	0.566466408	7.438218964	0.387783736	0.440792841	3.469257708	40.48337628	0.44079053	0.289015042	1.079226471	0.350263833	0.127456823	1.824336262	0.205975559	2.026015888	2.609574485	0.128451522	3.790141442	0.388054502	0.329760206	1.489135893	5.402294768	1.200795185	0.109506798	0.369458003	2.992517277	0.762018804	12.77516623
ALOXE3	0.005244096	0.03480699	0.046126112	0.008192001	0	0	0	0.010571921	0	0	0	0	0.012717965	0.144126079	0.004725456	0	0	0	0.008780451	0	0.017255253	0.003864838	0.030043601	0.005663937	0.004913188	0.008042125	0	0.071209446	0	0.004545679	0.0523674	0	0	0.008321108	0	0.018631055	0.011556032	0	0.035717934	0	0	0.005756104	0.022606226	0	0.004540719	0	0.011766707	0.025556599	0.016213052
ALPI	0.029966263	0.039779417	1.480090613	0.052662862	0.013372236	0.619726759	0.009451999	0.022654117	0.007859563	0.559518608	0.372093805	0	0	0	0.006750652	0.026090972	0	0.008619361	0	0.022031484	0	11.39022903	0.025751658	0.008091339	0	0.022977499	0.14352721	0.242581628	0.008447566	0.357160463	0.022443172	0.007607681	0	0.023774595	0	0	0.734633491	0.027899488	74.57904701	0.005267805	0.006931302	0.139791088	0.016147304	0	0	0.130685942	0.596740164	0.722886659	0.023161502
ALPK1	0.903899203	1.582171831	0.649464863	0.367373848	0.285563682	0.112975272	0.173588556	0.854674443	0.574015298	1.21313881	0.56799556	0.931846469	1.090246873	1.231123214	0.271020744	0.468024403	0.27824006	0.239286061	1.920599816	0.439900362	0.173714546	0.399697916	0.252965904	0.456166365	0.361227935	0.451429092	0.899583137	2.003615359	0.303067814	1.57396658	1.091145424	0.6076071	0.075778405	0.144696139	1.117782986	0.491079844	0.206236503	0.849004637	1.144133103	0.262110613	0.448493731	0.978103282	1.303439206	0.204219077	0.731407676	0.402461918	1.128954719	0.383591592	2.874691794
ALPK2	2.40853642	0.14709653	1.171288636	2.963921653	0.039185145	0.413400129	1.276724475	1.962021274	0.186442737	0.137029808	0.365376339	0.013323777	0.174931012	0.405250789	0.64054963	0.520624303	2.122853467	1.565972819	0.105019069	0.121433634	0.082552965	2.260432186	0.007186763	1.415846126	3.149774869	4.59138722	0.550763412	0.473897138	0.21453646	0.094239326	0.125268641	0.723993721	0.101138852	1.569178723	2.253277604	1.533123861	0.062197456	0.054503253	0.108225606	0.060275625	0.005803155	0.286859156	2.24417906	0.636020094	3.510205832	0.516363687	0.26270787	0.293444279	5.913178956
ALPK3	0.333436309	6.048449387	0.186580154	3.97130826	1.328686833	0.06363895	0.9005077	0.808452419	0.565377024	10.25109985	1.793719391	0.353767955	2.292628191	11.06457837	1.947302734	0.122403385	0.695594095	0.535011799	0.153906694	1.178023853	0.30542113	0.301528001	1.280395671	1.874628546	0.433977302	0.807094109	2.705464296	0.506427237	0.168685687	0.235909917	0.356366382	0.128120576	0.99721672	4.833240407	0.146152869	0.576302472	0.714910672	0.244995252	0.112939194	4.065674919	0.108391871	7.341589223	2.923311467	1.042799028	0.098318614	4.464633168	3.415270709	6.522716866	0.225121335
ALPL	4.780271723	1.440618121	6.517479976	4.117849364	4.98030612	0.35060227	3.474764927	37.41060909	0.178864523	22.43316348	12.36417084	4.34595282	11.26709313	2.229006065	32.26196584	8.152877708	5.425244961	10.19255108	19.51006224	42.20776614	9.515121408	9.525160663	20.87221996	14.38410207	3.3420788	13.17335864	18.84421103	20.91788166	13.33152285	24.29336431	42.46444107	11.78631391	1.050747162	0.884411768	22.32029799	5.693680173	1.488333968	7.33215629	37.31978932	3.587251136	4.853524604	21.44141901	11.51887561	1.896944025	3.372605439	3.25705427	4.15650039	19.93438523	0.547372466
ALPP	0	0.008556671	0.013083776	0.005034639	0	0	0	0	0	0.004912413	0.011857553	0	0	0	0	0	0	0	0	0.004739038	0	0	0.007385678	0	0.006039093	0	0	0.006732907	0	0	0.006436791	0	0.032480676	0	0	0.004580109	0	0.006001263	0.00878061	0.004532483	0	0	0	0.005342974	0	0	0	0	0.043842551
ALPPL2	0	0	0.053514203	0.055599139	0.00705891	0.007979028	0	0	0.008297782	0	0	0	0	0	0	0	0	0	0	0.011629937	0	0.011658075	0.045312451	0.051254881	0	0	0	0	0	0	0.015796344	0.008031856	0	0.012550087	0	0	0	0	0.010774122	0	0	0.008681488	0	0.00655602	0	0	0	0	0.014671739
ALS2	1.646314873	6.387431185	3.963527052	2.34040035	1.799781334	3.518979675	1.221842039	2.27194501	5.558067449	4.458629271	1.889762147	1.858709987	3.076218933	4.790254827	1.661445742	1.385464773	1.585196646	0.996233494	1.700958657	2.307691866	4.992191914	4.499201164	0.750627109	2.116514649	1.935599182	1.528809145	3.952621051	2.380118958	2.417390021	1.313483995	1.319755316	2.468217662	5.06360348	2.419467991	2.64270017	3.296203968	3.539992001	9.201914395	3.383352442	4.472967478	5.103664694	1.546520477	2.668509936	4.183625623	1.854628543	3.073610215	2.801391969	2.480053326	2.948252262
ALS2CL	1.351965832	3.60673738	1.359592221	5.594475357	1.830317538	1.361694249	0.214249493	1.937707017	1.911724823	39.76026654	2.615190763	0.88515924	7.573936202	4.563108903	3.074087615	0.333614139	1.325226963	3.103472593	0.834748736	1.879115065	2.224264393	2.20134878	1.678806052	1.290904865	1.042288021	2.837874632	3.605792724	5.812441284	0.967229016	1.143601799	7.687351659	1.003713235	23.46556148	1.036348688	2.284741189	12.25478682	2.852095664	1.104674347	4.750970347	0.563350993	0.062442172	1.878255318	3.343385148	10.72827774	0.627729278	0.53168992	3.0726216	4.460353135	2.378673252
ALS2CR12	0.029932146	1.793002479	0.030378195	0.064292439	0.026714022	0.037745194	0.018882476	0.128227176	0.094207378	0.091245973	0.206483427	0.362424934	0.045369589	0.292253661	0.047200765	0.065153167	0.024789437	0.051657289	0.08770454	0.033009601	0.073866889	0.193021879	0.008574113	0.024246379	0.035054243	0.057378347	0.114691041	0.140693483	0.033751792	0.129728665	0.059780319	0.022797058	0.165911538	0.023747527	0.021167367	0.079756471	0.016489822	0.06270238	0.244644129	0.02630904	0.235395943	0.246409294	0.0806446	0.024810864	0.051834855	0.054963012	0.008395222	0.051055005	0.115675663
ALX1	0	0	0.046162944	0	0	0.013765894	0	0	2.87748123	0	0	0.052175726	0	0.019738265	3.135479357	0	0	0	0	0	0	0	0	0.206331934	0	0	0	0	0	0	0	0	0.06876013	0	0	0	0	0	0.037176314	0	0	0	0	0.056554175	0	0	0	0	0.067500151
ALX3	0	0.112640586	0	0	0.009466306	0	0	0.010691346	0	0.315253242	0.019511703	0	0.051446527	0	0	0.147759952	0.008784315	0	0	0	0	0	0	0	0.009937378	0	0	0	0	0	0	0	0	0	0.050005391	0.406976807	0	0.029625385	0.086691404	0.111873566	0	0.128064791	0	0.606641641	0	0.175288843	0	0	0
ALX4	0.003429183	0.002276074	0.00232019	0.01339214	0	0.017297146	0	0	0	0.039201055	0	0.004370662	0	0.223214028	0	0.005971429	0	0	0.005741651	0	0	0.007581803	0	0	0.006425595	0	0	0.12536673	0.007733563	0	0	0.006964666	0.010367832	0.027206406	0.003233392	0.009746472	0	0.009578016	0.004671285	0.009645123	0.012690912	0.056459869	0.003695626	0.002842462	0	0.012593699	0.015388807	0.006684717	0.002120385
ALYREF	37.39366999	31.24685811	44.94777901	14.29530161	20.40412835	117.2650865	45.34562448	17.40028115	26.5216612	29.04215411	37.60884417	18.39343504	22.84644177	51.82485804	9.120911572	38.72039453	10.33336815	12.52495067	14.89217997	27.46455435	22.25861842	30.30995337	16.23408092	25.43661883	20.41014396	9.413475571	16.00815328	26.24873012	30.53995721	7.622877793	19.00211341	22.46591631	29.16364353	24.31032383	19.99762613	40.22470833	46.12839235	12.30466703	19.65857016	16.4546162	12.01917628	16.91285137	15.21511013	30.72576851	13.04888545	19.31110504	18.84676675	12.12454419	69.07114348
AMACR	20.6144354	1.917938507	4.652009108	24.96687494	6.063587399	10.21310999	11.6726526	3.668574736	10.06098154	1.344919766	1.15459432	0.737628303	2.065788616	1.202655161	4.590666689	40.53857506	20.51887621	1.495842247	6.626100538	1.570128035	5.129496622	11.00547305	6.747949327	3.710803619	13.29578907	1.581296483	4.52488665	2.690501951	2.261084024	1.222353465	3.821629565	39.90611306	1.64707372	16.90474929	39.66652954	1.679644685	3.484676437	16.38471563	1.843216695	10.11922999	127.8493609	1.874410066	3.404017238	0.597956952	31.87708977	27.83619388	3.351590236	2.987258989	1.033238547
AMBN	4.073114732	0	0	0.314305337	0	0.009901303	10.12938163	0	0.072077944	0.007479876	0	0	0	0	0	0	0	0	0	0.064942981	0	0	0.089966304	0.021200999	0	0	0.047008912	0	0	0	0.019601934	0	0	0	0.009254358	0	0	0	0	0	0	0.010772996	0	0	0	0	0	0	0.006068798
AMBP	710.0630427	1198.900747	1405.775766	1551.777035	4037.092655	2083.53314	2278.067398	2008.185217	3110.932072	4569.775789	5678.234081	0.233951421	1839.471071	121.8848967	3645.063115	2117.425407	2246.608879	6822.931855	1909.405678	3728.4049	3271.11878	1475.030086	2519.96483	3984.357746	1807.967623	3339.393735	1845.822256	429.9016187	5169.648457	1900.425249	5009.071927	3665.746866	1619.887349	1558.098608	2554.064086	3576.288148	2732.326201	1625.637826	1610.290344	3891.06776	3135.280492	865.1771768	2593.897922	3939.278093	3079.482948	1549.072781	2441.646569	2173.335988	223.4861058
AMBRA1	3.685041954	3.754128655	6.954823789	6.734031774	2.515946115	3.29238644	1.86752684	3.748134	4.203056286	4.966590974	1.110905774	5.98068139	5.369026424	2.903104385	3.693406436	6.851034222	3.947898767	1.77101647	6.088297937	1.796738873	4.422274161	3.29536226	2.435062659	3.522108129	4.504637037	2.001968141	4.60819426	5.50263568	2.642695363	2.013676981	2.758621558	5.117414095	3.506614267	3.730997095	5.505152366	3.662865915	1.786614122	4.636718272	3.101506527	4.152412016	4.576845079	2.36371586	3.819046798	2.728641302	3.976233441	5.318018839	1.983517543	3.025677503	4.379218576
AMD1	4.532200219	7.366435209	10.70870991	3.919546832	4.422614152	6.087052833	3.348253626	7.133280289	11.03063016	6.202672283	5.092781351	7.352873675	5.671204931	5.864699788	2.629976292	3.760669291	3.418862221	1.661725038	5.051373124	3.743613436	3.894402097	8.684464926	2.693490803	5.682382857	2.716553401	2.64617305	6.611647909	11.57560408	2.001120934	4.084791376	4.138692378	2.852962454	8.397723564	4.306236872	2.437915842	11.68257445	3.34212875	4.351794817	6.847002402	4.373325965	3.076737755	9.505875969	6.82043163	2.104689244	3.276561058	7.550203224	3.571526462	4.026264891	13.10046902
AMDHD1	5.828717107	4.882205108	3.884115024	15.9456716	65.96905129	14.2781948	11.97573241	13.8741709	22.1188588	5.63375305	49.60089124	0.084207659	9.417922698	0.339797975	26.62511479	5.113286503	14.73716341	4.400405418	68.43808889	55.6984788	13.1039705	9.375871963	8.554305855	17.65714444	9.374347781	8.724777132	11.36384969	1.196191431	97.91731273	45.00743087	13.24649574	18.52501423	9.654705537	2.10834453	14.69502064	14.2139829	3.947120774	117.7473086	9.059961771	5.290947717	10.25584894	21.12725761	21.40016754	51.61857079	11.79735051	32.00117022	23.06852923	11.34081219	3.045784127
AMDHD2	7.645954518	3.381268634	3.306243741	8.317789097	2.974627143	9.139437746	6.045625201	3.52345724	9.803046175	2.708727675	2.492367522	13.91834691	7.475226943	9.021666387	5.270085359	7.392481844	3.05580486	2.307067039	5.073917998	4.970587396	1.612334621	6.397182869	7.974229617	2.316947212	3.448459194	3.469865512	4.892930038	7.146789628	8.412862178	2.157021335	4.649687803	7.351703046	3.836881377	6.227375591	3.496114442	2.223846432	3.045329519	4.810214326	2.983748289	2.17849214	3.894330963	4.010340416	3.621138338	2.743991491	5.591969903	9.32124093	4.413135168	3.926467645	4.618855558
AMELX	0	0	0.015977354	0	0	0.023822416	0	0	0	0	0	0	0	0	0	0	0	0	0	0	0	0.017403341	0.027057231	0	0	0	0	0	0	0	0	0	0	0	0	0	0	0	0	0	0.021848126	0	0	0	0	0	0	0	0
AMELY	0	0	0.01580698	0.018247585	0	0	0	0.02354883	0	0.035609173	0	0.059552862	0	0	0	0	0	0	0	0	0	0	0	0	0	0	0	0	0	0	0	0	0	0	0	0	0	0	0	0	0	0	0	0	0	0	0	0	0
AMER1	1.501663647	0.649488613	2.117382634	3.336297355	0.721172596	0.829312394	0.665918709	0.699151729	0.686033828	1.279694917	0.339394548	0.470300445	0.56638099	0.888455694	0.391424285	2.647465709	2.763902582	0.196149428	0.512246691	0.180286063	0.292008827	4.493959934	0.131120054	0.080715966	0.391658409	0.257866161	0.695750829	1.080659894	0.405547188	0.269241143	0.387132969	1.441932583	0.602528654	1.523049602	2.265921187	0.811460455	0.192988342	0.715354384	0.413571629	1.129814806	2.852185834	0.651108517	0.67200172	0.824660754	9.566843685	2.247116824	0.377292792	0.521266234	1.30398792
AMER2	0	0.001234081	0	0.001452236	0	0.001875692	0	0	0	0	0.006840595	0.00236976	0	0	0	0.003237692	0	0	0	0	0	0	0.00213039	0.004016295	0	0	0.001781064	0.001942099	0	0	0	0	0	0	0	0	0	0	0	0	0	0	0	0	0	0	0	0	0.001149667
AMER3	0.003013572	0.004000437	0	0	0	0.252332653	0	0	0	0.004593328	0	0	0	0	0	0	0	0	0	0	0.004957951	0	0	0	0	0	0	0	0	0	0	0	0	0.004781808	0	0	0	0	0	0.008476151	0	0	0	0	0	0.002766841	0	0	0
AMFR	33.36068413	26.25440805	48.99224792	20.89748387	27.60706614	11.72153479	17.49386147	22.67803833	22.56531611	12.43295713	7.742028797	24.67739061	36.28405712	21.21549797	32.28305809	27.12032813	35.49898075	20.49161412	34.78046633	27.00699508	29.72997956	23.75359632	15.75374164	44.54935337	60.4321764	35.01729368	47.36478697	30.20717352	37.94606603	28.77517199	20.5108501	35.13660873	11.37841621	26.8371492	43.4965078	16.47541806	16.22043086	27.11275972	18.35596631	33.33779813	53.3861892	25.86779774	29.84500767	11.28024985	25.07000789	42.49184098	24.89907233	16.87882433	24.47336215
AMHR2	0.022419331	0	0.030337898	0.004377761	0	0.022617075	0	0.242931816	0.076441959	0.004271481	0	0.150016335	0.006796411	0.235114265	0.005050516	0	0	0.019345787	0	0	0	0.008261393	0	0.006053554	0	0.008595335	0	0.035126713	0.012640132	0	0	0	0	0.017787019	0	0.011947601	0.043228365	0.026091335	0.007634988	0	0.010371339	0	0.030201609	0	0	0.010291894	0.025152257	0	0.003465667
AMIGO1	1.004289252	1.625751659	3.132977762	1.943083983	0.793682731	0.398298386	1.068810916	0.911848775	0.912870528	0.844250306	2.855805485	3.283094661	0.873840867	1.624588881	1.775390009	1.842274185	0.730153495	0.987888737	1.360628477	1.169544584	0.523427227	2.135698532	0.29426843	1.974802553	0.089782204	0.852365161	2.059927966	0.324314343	0.103735581	1.634747629	1.454559518	0.836904042	0.876918892	1.307695156	1.966183985	0.852508402	0.354768399	1.084912612	1.373279586	1.17247586	1.844178949	1.089720831	2.383585668	2.700725735	0.969157611	1.625931233	0.339733941	1.59532002	2.360701009
AMIGO2	0.697798829	1.181044444	3.82426615	0.225797717	0.31138785	3.680671681	0.364738223	2.617539333	3.336173934	1.109177146	0.220054127	3.087415485	1.051643223	0.201873152	1.109359439	0.590199414	0.371512575	1.003558611	0.15021762	1.209281203	1.648234315	0.132240758	0.051399164	0.753664421	0.382920646	1.039540164	0.783028731	4.368051749	0.505828959	0.393162133	0.079636572	0.354307155	4.189327349	0.347988914	0.183288214	0.793317484	0.291062455	0.329476315	2.647966582	4.50713222	0.156791787	2.336081773	2.793206043	0.185916848	0.20284023	0.164743154	0.603921204	1.515720803	3.84936207
AMIGO3	0	0.02286413	0.004661457	0.016143566	0.006148799	0	0	0.027778074	0.021683826	0.026252745	0.038021232	0	0.008354219	0.019931371	0	0	0.022823259	0.039633402	0.011535463	0	0	0.025387474	0.007894056	0	0	0	0.006599644	0.014392706	0	0.011943921	0.020639562	0.006996302	0.006943284	0	0	0.034267601	0.007590965	0.006414348	0.018770012	0	0.006374279	0.015124353	0.014849652	0.022842986	0.017896337	0	0.015458707	0	0.012780099
AMMECR1	2.357300051	1.588728606	7.006324814	1.179416787	1.185614086	1.181414158	0.740679324	1.665418341	2.546112457	1.983315105	0.378531824	0.806084002	0.979728288	2.762009065	1.101620228	0.795686548	0.360884898	0.619726265	0.836002399	0.776450898	0.602397931	1.260046249	0.284316855	1.042595553	0.929916561	0.895642887	1.858091456	2.275796985	0.644908634	0.784290015	0.701060937	0.854283239	1.015541527	0.528178385	0.62201611	1.507274087	0.470115574	0.481767134	2.238323889	0.755375492	0.842725425	1.205707599	1.82952226	1.141281659	3.35121266	1.075204436	1.00150644	0.996911314	3.570096061
AMMECR1L	3.10200233	4.961732337	2.883424147	3.42890552	3.067890234	5.719756603	1.525788148	4.349920438	4.414482662	4.510330757	2.712229133	4.755998416	4.434431843	11.10079427	1.955531059	3.101104623	5.148370615	2.363439398	3.06498775	4.402909479	4.101828391	4.767623608	1.390398429	3.811076567	3.317562759	2.184836331	3.229359214	5.576180622	2.503133836	2.247308658	2.431800842	3.726264731	5.526171171	7.287899577	5.693581703	7.798354666	3.887836698	4.314734124	2.713632742	5.946660832	4.195817735	3.177572316	5.204227595	3.511882438	2.98357984	5.072462045	2.248847398	3.899418476	7.180628112
AMN	12.2737583	14.63110232	3.885169126	16.12029181	0.174236257	59.26413106	13.74536353	1.899396095	3.820255163	8.859050366	8.314668949	0.043273884	34.93832379	0.963822949	29.39360049	18.12121882	4.558774	0.039063554	7.07758002	7.772561504	0.006982324	0.043789294	13.92233156	0.036670518	0.007952469	5.232816327	17.16848639	4.171502565	10.95907097	15.6202276	15.13843933	14.74819819	9.024804008	24.3039404	0.992427271	1.540979939	0.098198915	7.867091275	2.185328704	1.116112597	7.244657219	3.726724001	7.06651346	17.29750719	0.172715443	1.153383312	2.371171373	0.231648622	0.154830107
AMN1	0.586288298	0.651299237	0.647220364	1.161700069	0.556301739	0.504297062	0.233593073	0.671838162	1.748143947	0.785452548	0.045411274	1.282129325	0.815701193	1.28548924	0.789676282	0.515841786	0.608223773	0.156211425	0.268662555	0.585313435	1.380852285	0.645857334	0.537418434	0.7332095	0.890432642	0.302857103	1.365624344	0.670416314	0.208769886	0.353069048	0.647093886	0.582841211	1.791249798	0.734445232	0.739024903	1.473410313	0.870373598	1.493910638	0.773430226	1.362618869	0.553861973	0.839976762	0.891230105	0.5115542	0.683992951	0.657276772	1.066258888	0.421063967	0.438843414
AMOTL1	0.412629621	4.129028126	4.760781855	0.524875818	0.829475704	0.713604213	0.327239802	2.537134722	2.230458632	7.717939704	7.702658309	2.000988046	3.004506666	2.643275239	2.487657347	0.24977653	0.463782946	1.272776048	0.398082099	3.348618714	4.85870779	0.884795585	0.153095126	1.279694184	0.55963829	0.581565426	0.886530462	0.621881087	2.295407737	1.381306485	0.313943478	0.552714118	1.992118337	8.720554579	0.392775779	6.563389301	4.576718569	10.4988319	1.62470864	20.46086403	0.245424022	3.761365637	4.67560274	3.845396505	2.347870985	0.483480069	12.24999259	2.238814105	3.174714241
AMOTL2	5.301795141	10.80631385	2.216083588	8.248676735	2.920233439	1.03381085	1.363615176	12.32236591	0.663733798	1.451478468	0.60009246	7.441958167	2.984726071	13.83192544	4.967478185	1.686948754	4.467292473	0.606581797	4.684041785	2.00347335	2.081703232	3.970500781	0.834392743	3.882749984	1.373787752	0.687236111	4.463216532	6.849258992	7.687521943	2.879091853	1.786722492	8.305166774	3.37393454	12.56409469	10.26847839	5.37804833	2.181973585	5.11406389	1.14908606	2.140898113	2.329176772	3.128534665	7.830201193	0.819392882	3.398072932	2.526132048	4.05534539	1.711813804	81.78197058
AMPD1	0.086897361	0.036703524	0.016034965	0	0	0	0	0.302587367	0.074590277	0	0.029064307	0.161098128	0	0.011427	0	0.178831869	0	0	0	0	0	0	0	0.110918767	0	0	0.00756738	0.008251588	0	0.006847657	0	0	0.007961409	0.037605008	0	0.005613202	0.008704063	0	0.010761173	0	0	0.017342107	0.102162751	0	0	0.007252982	0.008862744	0.007699745	0.175849253
AMPD2	11.42089262	3.84777674	6.188561068	13.53650389	9.254159256	4.897858026	5.520266835	7.626162358	8.677178813	14.89712876	7.416062758	5.517616781	5.210879848	17.38144705	4.476433301	11.81595602	10.76303638	4.455437982	4.751609826	4.621186918	8.05885809	7.196675722	2.844380039	6.064621346	14.0873618	4.733196441	9.603268267	9.082991619	4.216735572	4.148313162	8.317014622	13.69915065	1.84649619	8.11646481	19.25960537	5.971374666	2.560043112	5.956955826	11.8100044	2.582770351	27.86878551	4.869108558	9.190724554	6.153911552	6.998897195	10.18865862	3.611791116	3.371628213	10.77696728
AMPD3	0.597948925	1.443027178	0.681489546	0.535054749	0.126938795	0.304539764	0.377211719	1.041598053	0.919664912	0.320760389	0.064075823	1.871992024	0.478688237	1.599706013	0.486500109	0.839059227	0.086542249	0.040075653	0.257584016	0.183529754	0.324733038	0.211783779	0.192901768	0.366800997	0.122377651	0.320501104	0.825819184	2.422519389	0.111284522	0.201286638	0.605805946	0.114958518	0.084834189	0.46518829	0.221691795	1.258124185	0.179098939	0.232412226	2.032383593	0.89398063	0.196047777	0.5798641	1.191843613	0.137143667	0.221173748	0.623613346	0.449397113	0.73841378	2.295575268
AMPH	0.020991272	0.120749869	0.021304084	0.01639563	0.006244806	0.017647017	0.013242191	0.260959139	0.003670399	0.010665061	0.038614892	0.200658066	0.156966221	0.42509414	0.012610161	0.006092214	0.01158981	0.028176564	0.03514673	0.020577312	0.028779166	0.020627097	0.01202597	0.109580499	0.029500049	0.037556551	0.050270176	0.025580507	0.086789894	0.015163016	0	0.007105541	0.028206781	0.016654028	0.009896383	0.109379764	0.061675915	0.048858756	0.004765771	0.130382858	0.003236903	0.157445162	0.128192862	0.017399741	0.00605859	0.003212108	0.070650351	0.054559439	1.983722679
AMT	17.09366058	8.616870527	12.97838623	14.10094611	9.908202025	18.36527563	11.04522386	8.5627696	6.054879192	20.7104077	22.00511522	2.374828705	10.22233246	9.655261483	14.44868668	9.282162105	10.50120853	6.182612565	11.33538671	8.937681811	2.702730243	7.566981206	7.573859471	7.073898458	0.336177957	4.229794366	11.98888042	3.332563141	8.760027458	3.623706167	15.7184409	1.483866375	8.52639175	11.70961089	10.86741589	9.725369904	4.858550275	4.974856212	13.50355626	9.250335684	14.06737202	3.212514121	7.277410441	14.43775647	8.19029915	12.57437068	6.261508521	4.550766824	8.270710974
AMTN	0	0	0.012865083	0	0	0	0	0	0	0	0	0	0	0	0	0	0	0	0	0	0	0	0	2.135801286	0	0	0	0	0	0	0	0	0	0	0	0	0	0	0	0	0	0.020870733	0	0	0	0	0	0	0.023514397
AMY1A	0	0	0.005325785	0	0	0	0	0	0	0	0	0	0	0	0	0	0	0	0	0	0	0	0	0	0	0	0	0	0	0	0	0	0	0	0	0	0	0	0	0	0	0	0	0	0	0	0	0	0
AMY1B	0	0	0	0	0	0	0	0	0	0	0	0	0	0	0	0	0	0	0	0	0	0	0	0	0	0	0	0	0	0	0	0	0	0	0	0	0	0	0.011508092	0	0	0	0	0	0	0	0.009477896	0	0
AMY1C	0	0	0	0	0	0	0	0	0	0	0	0	0	0	0	0	0	0	0	0	0	0	0	0	0	0	0	0	0	0	0	0	0	0	0	0	0	0	0	0	0	0	0	0	0	0	0	0	0
AMY2A	0	0	0.084348308	0.056800174	0	0	0.013107304	0.020943322	0	0.055421232	0	0	0	0	0	0	0	0	0	0	0.01709161	0.01531274	0	0	0.009733186	0	0	0	0	0	0	0	0.020939597	0	0.009795577	0	0	0	0	0.007304986	0	0	0	0.008611252	0	0	0.011655116	0	0
AMY2B	0.292174067	0.613227506	0.252894792	0.125411647	0.528570142	0.148703268	0.096309198	0.363490066	0.262342164	2.369105738	0.93452747	0.956137066	0.469194594	5.34569439	0.633290651	0.692123021	0.606027443	1.592967528	0.229175508	0.460581834	0.35077158	1.032026737	0.141751574	0.167732985	0.692975271	0.641824033	0.252144985	0.415163579	0.762800184	0.657111797	0.462617152	0.804571906	1.716322962	1.065048533	0.630405704	0.561095451	0.353823468	1.041528761	0.329877129	0.86620696	0.119332011	0.710741638	0.519119335	0.645824373	0.360105545	0.565506002	1.71868384	0.361743066	0.455722889
AMZ1	0.042186139	0.737346182	0.009514399	0.065900563	0.002510036	0.005674431	0.017741879	0.034018335	0.017703355	0.012860138	0.010347242	0.032260986	0.057975488	0.097635576	0.043082467	0.004897407	0.011646015	0.038829541	0.004708957	0.033083364	0.013880991	0.008290852	0.077339454	0.03948841	0.010539773	0.038816931	0.043105248	0.190948164	0.003171301	0.004875696	0.005616928	0.025704	0.025509214	0.040163501	0.026518335	0.043964081	0.021691255	0.002618437	0.068959914	0.090969012	0.00260208	0.074087975	0.11517535	0	0.017046318	0.010328593	0.018931459	0.391991789	0.121730857
AMZ2	6.410390991	10.30782481	12.3691603	8.39853097	6.71090748	12.3107734	5.596588466	5.952187448	6.165657514	12.19567714	8.005030248	7.925844389	6.286670395	17.19835661	5.708943508	10.95907496	7.734874967	3.849217808	4.402977231	10.35135735	4.418720565	13.75933606	5.854609548	6.236298425	6.352213233	5.776436413	8.668662025	6.945150219	5.223458227	3.905874899	8.111553732	6.581022985	8.785224274	3.445025685	8.550380784	5.189955835	8.480822477	4.704910415	9.261370508	5.353140407	5.73617013	5.079467772	5.64275855	3.544983201	5.627561291	9.219265972	3.632656798	5.878672768	13.25114951
AMZ2P1	0.930181394	1.367090075	1.531908552	1.245489887	1.099296196	2.763597862	0.773799758	1.406410823	1.018768872	1.429480334	1.692329176	3.589256267	1.189910968	1.619044209	0.953322262	1.254882416	1.735437292	0.682113652	0.556231767	1.480483746	0.672677561	2.88149802	0.609033169	1.065372167	0.967253612	1.293243692	0.988961258	1.051686017	0.760727595	0.660101346	1.204477355	1.328666262	1.189828277	0.551462143	1.402351813	1.648727645	1.27266124	0.266469764	0.668364209	0.305472638	0.770772227	0.847093156	1.129139369	1.546297872	0.995709874	1.478119303	0.888755458	0.836889191	1.716011577
ANAPC1	0.646558049	1.018358438	0.977031932	1.272338756	0.381614924	1.944841887	0.313607508	0.548816547	1.131564775	1.39479906	0.361987691	0.673210545	0.529255135	1.712120808	0.302639125	0.615760247	0.482782052	0.255340578	0.458293804	0.555850688	1.053985596	1.146012704	0.26446124	0.592854025	0.519816528	0.381184763	0.753996564	0.769624779	0.28528647	0.268040526	0.468355608	0.52436198	0.873775267	1.187919836	0.848198297	0.818955588	0.603164716	0.724561879	0.644943628	0.764663842	0.861031271	0.435230022	0.749413259	0.673290464	0.502187835	1.20626222	0.263923178	0.572504638	1.457357114
ANAPC10	1.747950194	2.34333118	1.830594369	1.761783482	1.626952712	2.700338471	1.084485568	2.145685586	2.009325586	2.945622498	0.551830684	1.764632506	2.07059478	3.329489529	0.935690153	1.396332628	1.796400133	1.015500983	1.197717188	1.111217003	1.309743359	0.88432192	1.315378829	2.024965197	1.470104001	1.486263701	1.016800842	2.157213181	1.684787642	1.730177316	2.062337924	1.511422256	1.691825084	2.251811661	1.64815019	1.405974202	2.091175302	1.901311776	1.752415075	2.024156559	1.745325247	2.311198542	1.927283253	1.549299814	1.758260114	1.705473483	2.375236245	1.310100954	3.49215282
ANAPC11	26.34752626	27.06858414	20.79513944	23.8605907	32.46449374	80.35720373	47.30277122	11.23317188	16.18129268	33.54316935	32.18295712	16.29447356	16.03088862	18.23779878	20.42382891	46.98033547	23.66984183	22.22421111	14.20762836	31.75454087	13.21117348	30.80292018	41.28078844	22.07908702	18.00108087	17.87121071	16.4491806	17.61422786	31.28328874	13.71329762	23.86580225	36.5015881	18.98344752	15.98942167	24.95862331	31.16278296	65.59143175	15.28530321	17.58865685	20.13108011	14.41062166	12.57086149	9.081449096	19.57889542	20.92271535	17.99554975	18.88037902	26.01449817	23.80009956
ANAPC13	13.79159473	16.52156031	11.96682831	15.32261832	13.2711303	29.13348189	11.45279406	13.08444455	18.3800897	10.16668318	19.26627212	21.05106592	21.11236041	17.02360485	14.33317686	19.50396917	15.61010763	10.030379	15.84247904	16.74588911	14.50787135	20.75353987	11.62681	19.64432954	11.23764152	8.76772276	12.53073465	21.94923708	34.24166859	28.47417716	13.77224891	16.32260642	11.47317706	16.63177536	14.71440115	23.53701704	20.96094789	13.26840065	18.13810914	15.54580975	16.04688857	20.56951805	17.06113604	12.60973513	15.25650954	14.83423215	20.25529703	16.70116706	38.85073295
ANAPC15	4.315620033	2.546669145	2.235083879	3.937047735	2.484332225	3.056549022	4.323173353	2.10264993	2.511352588	3.930076892	1.23297989	4.097022106	3.441746793	2.928356081	4.166138139	3.954026591	2.1127664	2.856425875	2.04980734	4.525509827	1.293994335	1.81962407	3.487266985	3.523546421	1.94796054	2.43333549	2.417529912	3.586255041	2.437024542	2.276528834	3.059723848	2.757300058	1.619786403	1.193760097	2.534393947	2.274345821	2.727913089	2.744446456	2.608660515	1.82748814	2.132484755	2.026915159	2.056437303	2.035224506	1.966101618	1.971724186	2.332607927	2.586473203	3.590423312
ANAPC16	18.42273747	18.98645612	19.23412572	19.47559145	22.7828009	22.39428319	15.78155123	17.89872263	8.817062898	12.28508249	24.02491658	21.1616772	19.74602248	25.87673265	21.74120889	29.57128054	22.61053638	16.32207246	10.60525745	18.37234188	10.88581387	20.50044382	12.22643946	20.07003772	11.51394891	31.44820416	16.3371407	19.07651033	23.60690597	19.47526834	19.24843489	14.76286992	19.16394426	14.98523054	24.71911045	22.68128445	21.3535382	14.97838625	19.47403901	9.552134542	20.05315938	19.43560903	17.74588715	19.12236093	18.94861989	14.31863369	21.22100112	15.29840242	14.79758176
ANAPC1P1	0.030845211	0	0	0.036138353	0	0.046675911	0.009729238	0.015545727	0.048540563	0.052891529	0.014185473	0	0.028052139	0.022308794	0.006948657	0.026856253	0	0	0	0	0	0.017049421	0.008835662	0.041643338	0	0	0.014773704	0.008054737	0.008695343	0	0.007700486	0	0.007771481	0	0.021813067	0.038355054	0	0	0.073531172	0.010844634	0	0.008464196	0.008310462	0.006391927	0	0.007079954	0.017302628	0.007516059	0.038145373
ANAPC2	6.602766547	8.258030155	11.09512411	6.330595333	8.128551609	7.555712025	6.051570122	6.892652104	7.086610333	15.34433082	3.822337904	8.060289146	6.373598518	5.634192901	3.744692193	5.900171261	5.816097077	9.750008947	6.164079523	5.450573774	7.980435651	13.15517836	6.661284695	6.630934431	3.564483057	4.008099278	6.109964139	8.753378684	15.87034411	6.598853256	7.21887546	10.74140278	6.86953711	7.042098735	11.81669165	11.32779094	5.360539431	4.340908405	7.332596194	7.704964794	7.468754158	5.391863899	6.2146162	9.451825511	10.43443503	5.656702497	6.652261731	6.717852575	8.288557297
ANAPC4	1.991776822	3.304165185	2.761146481	2.739455787	1.505234787	2.420769457	1.387625142	1.893635118	3.279344489	2.997794427	2.691136105	2.726414913	2.297175997	4.392066793	3.625145224	1.695251665	1.64084886	1.53178497	2.158673929	1.528210037	2.168718649	1.520272667	1.2300317	1.503308954	1.437163173	1.799615884	2.175140122	2.127205117	1.165994023	1.418610824	1.471374408	1.843629155	2.91684617	3.394265984	2.215460365	3.770921571	1.858279099	1.85930322	3.842246931	1.646614482	1.341339107	2.336421972	2.345026382	1.7404106	1.542366199	1.41078332	2.591753138	1.823378427	4.43013091
ANAPC5	9.530377415	5.284325636	14.08382864	9.267613693	5.874058757	14.78460306	5.709892566	6.430690842	11.68315876	9.805945596	5.810518147	6.550398616	6.529326965	12.67068578	7.890344779	8.776482106	5.45352252	5.240089768	5.707235885	4.486630068	4.081349729	9.560698972	5.077134198	6.535697215	5.954668669	4.952076852	7.626502153	8.970559509	6.769224431	4.517423302	7.980716904	7.477860494	7.823342455	10.33673167	5.967150973	6.299283284	6.224140683	5.857686262	7.845776387	6.92229026	6.245147738	4.795081332	6.23126353	8.344765303	5.349221471	7.368501152	7.847850685	4.101751064	12.54597141
ANAPC7	5.476620102	5.229308501	6.549545292	3.84191068	3.836445187	11.28157315	4.5830541	3.631716274	10.57555812	9.5253976	5.263672268	7.5531939	7.313390531	10.94071089	5.304590304	6.194028832	3.587228318	2.752239985	2.955865897	4.110901128	2.472535017	4.66497303	3.04545821	6.733760377	3.898237218	4.438385586	5.117317096	7.639940239	3.88142096	2.980887953	6.668237651	4.411882592	4.662849926	9.377358591	4.381141338	7.423797985	4.83387933	4.099892279	7.303886638	4.102467654	4.569145338	3.922311891	4.321404443	5.74724631	2.628161493	5.808526614	4.933048669	4.34328638	8.921479231
ANG	124.3876116	76.80398343	242.220097	128.2480066	146.3699089	229.9371255	242.1309811	188.2029717	124.0169583	303.4207368	522.4980334	7.767858819	407.0513538	8.895608012	1062.807637	114.8445758	163.1862203	828.2827782	278.7762406	250.701957	44.89406528	89.39591381	735.1977642	65.21465012	162.7355012	522.7435045	244.0405801	49.61754655	406.7732323	502.497498	736.7555638	622.770238	45.59368791	82.55051419	169.0182223	76.55836674	136.6265675	730.604451	32.40091223	1085.531587	38.83374614	93.9576443	110.6924115	386.6135972	1073.49239	55.9687536	672.1814749	42.6840241	6.070529353
ANGEL1	1.447939564	5.06643029	3.850071554	4.168392446	1.382806737	9.024773584	1.008449046	2.011071527	2.567251411	3.619710788	6.11889309	2.119743935	4.65595683	1.471891693	4.471015621	2.516025548	1.532691778	1.772024598	1.307402817	2.890754658	4.562015526	1.502116741	1.433624067	3.23397205	3.680892314	1.626480225	5.126960223	4.72030951	1.96895977	2.797994889	2.452825675	3.187388138	10.93035205	5.863332555	3.240701742	12.6125562	3.173783053	1.992060015	2.558682687	5.533840312	4.169708465	2.493629526	1.8486775	4.331940499	1.506607048	2.65313932	3.41098761	2.753641866	2.290554864
ANGEL2	4.101215965	1.970575788	5.729392723	2.892308608	2.054977695	2.858460839	2.14633492	2.020560117	2.43268756	4.31468317	2.227462308	2.575622438	3.790613906	6.104815596	1.823393889	1.91985679	2.999486972	1.421196401	1.800625693	1.7924227	4.184784032	4.78536896	1.077029466	3.063241402	2.207998364	2.060480956	2.205653761	2.464498355	1.402033623	1.425291007	2.361518674	3.45781476	4.812991805	4.491729414	4.395774098	2.573445518	2.632470222	3.535887417	2.653147206	1.445724928	3.6466321	1.742377866	2.326711381	2.582192635	2.93660226	2.792988805	2.385672054	3.207934252	2.582826666
ANGPT1	0.738587671	0.930881878	1.491701643	1.140811962	0.16047433	0.552547707	0.369954012	0.833710504	1.433651346	0.75472664	0.025443501	0.906109167	0.56017567	0.024008243	0.209383863	0.05298722	0.28408041	0.09866315	0.379796376	0.453530833	0.309471314	0.507634079	0.009508749	1.114416161	0.404304077	0.169687929	0.908900959	3.782283277	0.399263621	0.175041789	0.013811828	0.441032026	0.178421346	0.28530848	0.20344786	0.599497586	0.356602819	0.193159337	2.483258321	0.274262882	0.087018562	1.393674787	0.646916093	0.327892032	0.141317791	0.271754813	0.583449086	0.183342066	2.12611154
ANGPT2	1.533768447	1.031540455	0.992459001	5.473876793	0.706511948	0.604825652	0.536109031	0.30509551	7.120385966	0.67205942	0.27304576	2.192266125	1.259895076	0.37888728	0.099656564	1.332884732	0.653201666	0.291320421	0.891756832	0.254628673	0.641615247	0.963066231	0.460192585	1.524539566	2.590392176	0.316889389	0.278792337	0.984958217	0.794188381	0.209389725	1.328176404	0.653162345	1.938771778	0.761980153	0.3759564	1.400021353	0.987661258	0.200513933	1.363808268	2.302283685	0.850899875	9.117192364	0.492431998	0.221942792	0.425882627	2.124315349	0.470181999	0.479400304	1.671818095
ANGPT4	0.109637047	0.008396554	0.005706198	0.003293619	0.007526887	0	0.005320287	0.034003785	0.008847891	5.861714683	0	0.214981248	0.010226593	0	0.011399305	0	0.00349231	0.043664549	0.063543724	0	0.006937527	0.015538698	0	0.100196936	0.16988114	0.025866885	0.004039389	0.070473782	0.057059007	0.03289687	0	0.085643352	0.004249717	0.033455268	0.011928147	0.065917916	0.009292276	0.035333783	0.005744202	0.103778922	0.003901451	0.208283305	0.009088902	0.003495329	0.014604881	0.019357829	0.094616809	0.016440173	0.010429611
ANGPTL1	0.08111937	4.83807949	0.070567039	0.045257013	0.222364991	0.420865018	0.080415599	5.13379712	0.048630902	0.132474915	0.607557612	32.49419775	0.407513037	0.402305624	0.522119199	0.221976437	0.849373309	1.886624466	0.814933165	0.225779011	107.7579639	0.1067572	0.451457418	0.882395784	0.282288125	0.435404365	0.716008031	0.254196425	2.35211209	1.195367878	3.037709323	0.158869299	0.157665381	0.091940543	4.392586417	8.028380597	0.376666212	1.672329609	1.886427538	8.213801281	0.053609126	1.564550576	1.529889442	0.124874544	0.802731957	0.489425999	3.061764364	0.576048596	1.425948137
ANGPTL2	2.793650928	4.263762241	2.051419969	9.155830025	1.800964013	5.334806196	6.742364616	17.60609574	5.808566747	1.000774348	2.0985491	192.7789094	4.162231078	1.642808311	3.051898824	7.548737369	3.014906119	1.289185186	2.504313693	1.591693992	3.094675691	0.668858424	0.772651278	8.405754418	3.405904187	2.013819161	2.37498597	2.663864553	1.73801333	1.226176062	1.929016277	1.503429521	3.91915058	3.531795851	0.908326265	14.26633879	8.843202565	1.604955917	3.032010863	4.46000124	6.187390541	14.75326806	10.23970761	0.353023698	2.783324445	4.831929269	3.361726237	4.111556696	8.386262465
ANGPTL3	52.89831035	87.9837587	21.29238081	169.0883409	190.4738428	7.877120109	84.82900087	101.3880445	79.6711673	10.92583669	80.05565771	0.01546542	32.53936253	2.957490484	56.11318174	124.4960342	177.0528238	123.4266669	129.1831784	148.0806134	194.6791782	20.59937126	117.8022731	100.3355465	14.30139789	55.64793965	208.6243164	9.341061245	164.6136422	110.5862626	128.3191442	162.5531699	63.16747684	219.5988081	127.220796	34.66857557	71.23237954	210.8499463	130.6878116	147.6757327	90.13256346	18.20671517	123.510679	54.31791888	152.2605798	156.664403	72.27234825	32.91991919	86.81232119
ANGPTL4	17.58077923	57.07426324	24.80625855	8.463703253	37.67020163	12.30208956	111.4884114	113.7980023	14.07706647	1.846598193	65.48588887	39.0031419	40.01659917	40.07070526	41.87797771	9.669890204	90.28236557	190.8397737	107.6229964	116.4234688	78.99540964	92.35473637	82.14235297	15.95085156	84.00197223	64.53374128	2.031887304	42.93453308	72.47099216	112.5011871	2.506883577	5.873105032	40.95230869	6.920533612	12.24735184	35.66425323	29.13926677	63.07649445	30.05233895	114.0806817	26.0270428	91.12361954	22.04607946	1.290674742	48.69480762	25.44109836	54.61724445	30.88752851	6.214001526
ANGPTL5	0	0	0.005633907	0.006503784	0	0.008400219	0	0	0.008735798	0	0	0.148580368	0	0.012044676	0	0	0	0	0	0	0	0	0	0	0	0	0	0	0	0	0	0	0	0	0	0.017749857	0	0	0	0	0	0.036559037	0	0	0	0	0	0	0.005148739
ANGPTL6	1.021600887	2.766301851	0.666748689	0.833247802	0.911764511	0.592829727	0.376415797	6.533941866	1.735720182	2.990256258	0.083155102	0.656801721	0.613914405	0.183083492	0.342156849	0.944586489	1.355221246	3.120517087	1.453182713	2.073808135	0.104116977	0.666290234	1.937116635	1.650202725	4.294410022	0.55457843	0.935315696	1.492050486	3.333569774	2.170754334	1.191700511	3.011316083	1.439580485	0.229526763	3.554729874	0.224836942	0.408408519	1.010061261	0.480300587	1.239637081	0.041822984	1.677055703	1.724540957	0.07493882	2.450198057	0.514632468	0.54771029	0.608015044	0.341001883
ANGPTL7	0	0	0.005961167	0.006881573	0	0.017776334	0	0.23090059	0	0.013429018	0	9.668479061	0	0.050977288	0	0	0	0.55752402	0.014751785	0.006477532	0	0.019479611	0	0	3.012894997	0	0	0.009202843	0	0.007637065	0	0.008947013	0	0	0	0	0.00970748	0	0	0.006195203	0	0.009670666	0.018990038	0.007303019	0.0686586	0	0	0	0.005447817
ANGPTL8	27.63394215	5.446852726	5.279712113	91.90205802	31.0372757	108.3065793	10.13007015	27.09074316	35.01290758	446.573101	5.249541452	0.143842319	38.96335126	3.544818038	17.8694122	38.57504311	7.223673366	307.5152474	2.942420219	37.91904826	90.37011887	18.34593931	217.8550698	171.9210048	23.12596945	19.08751939	34.88830789	0.808345225	13.68944943	104.2694677	85.28101796	33.97268009	207.0521552	135.6894473	30.49514385	273.486461	348.4758905	14.50016031	53.96135857	62.21616799	113.0093002	6.388474913	43.45533947	346.4613753	13.09449941	3.419374596	49.79578237	6.09714002	0.119629254
ANHX	0	0	0	0	0	0	0	0	0	0	0	0	0	0	0	0	0	0	0	0	0	0.004209673	0	0	0	0	0	0	0	0	0	0	0	0	0	0	0	0	0.007780964	0	0	0	0	0	0	0	0	0	0
ANK1	0.027388371	0.191481955	0.017295608	0.019966058	0.004888748	0.011051977	0.009214802	0.034968889	0.044058386	0.012523719	0	0.146612872	0.059779969	3.65535335	0	0	0.010585266	0.012604589	0.012228723	0.010739303	0.009011911	0.008073964	0.010460593	0.029581077	0.018817432	0.036401431	0.048973892	0.446287182	0.010294468	0.053812349	0.007293321	0.01112515	0.011040843	0.020280727	0.005164924	0.028542659	0.032188671	0.015299636	0.004974514	0.020542441	0.505112742	0.380790854	0.086581488	0.009080928	0.014228905	0.011734799	0.069647925	0.012457629	0.054192639
[truncated: 24,255 more rows]
[truncated: 322 more columns]
