# Supplementary material for: Identifying network biomarkers of cancer by sample-specific differential network
Source: BMC Bioinformatics. 2022 Jun 15;23:230. doi: 10.1186/s12859-022-04772-1 (PMC9202129; doi:10.1186/s12859-022-04772-1)
Supplement: Supplementary file 4 — Additional file 4. The normal gene of LIHC. [file 12859_2022_4772_MOESM4_ESM.txt]

Keys	TCGA-BC-A10Q-11	TCGA-DD-A1EC-11	TCGA-DD-A3A6-11	TCGA-BC-A216-11	TCGA-BC-A10Z-11	TCGA-FV-A3I1-11	TCGA-BC-A110-11	TCGA-DD-A11B-11	TCGA-DD-A39W-11	TCGA-DD-A3A5-11	TCGA-DD-A1EL-11	TCGA-ES-A2HT-11	TCGA-DD-A1EB-11	TCGA-EP-A3RK-11	TCGA-BC-A10Y-11	TCGA-BC-A10W-11	TCGA-DD-A11A-11	TCGA-DD-A1EG-11	TCGA-DD-A1EE-11	TCGA-DD-A1EI-11	TCGA-DD-A3A3-11	TCGA-DD-A1EH-11	TCGA-DD-A114-11	TCGA-DD-A3A4-11	TCGA-BC-A10U-11	TCGA-FV-A2QR-11	TCGA-DD-A11C-11	TCGA-DD-A39Z-11	TCGA-FV-A3R2-11	TCGA-DD-A116-11	TCGA-FV-A3I0-11	TCGA-BC-A10R-11	TCGA-G3-A3CH-11	TCGA-DD-A118-11	TCGA-DD-A39X-11	TCGA-DD-A39V-11	TCGA-DD-A11D-11	TCGA-BD-A2L6-11	TCGA-BD-A3EP-11	TCGA-BC-A10X-11	TCGA-DD-A3A2-11	TCGA-DD-A3A8-11	TCGA-DD-A1EJ-11	TCGA-DD-A3A1-11	TCGA-DD-A113-11	TCGA-DD-A119-11	TCGA-EP-A12J-11	TCGA-FV-A23B-11	TCGA-BC-A10T-11
1-Mar	0.129672496	0.552326175	0.01760227	0.441971261	0.176886939	0.316135556	0.540996303	0.142795217	0.17841926	0.053090482	0.409465283	0.440009223	0.518665504	0.176706297	0.394057394	0.264958624	0.708482124	0.283319031	0.714805542	0.230638489	0.527118527	0.205530231	0.837515795	0.709929992	0.301426296	0.648750365	0.394640072	0.11136735	0.418596412	0.259143961	0.0699053	0.59675118	0.571578412	0.299011248	0.253134529	0.146955511	0.56700722	1.622236185	0.255818644	0.271746254	0.226712985	0.027506179	0.404855642	0.274101539	0.141235273	0.561892116	0.355381078	0.52653379	0.190133529
2-Mar	9.200027985	8.663514564	6.208255555	9.701802427	8.253707554	9.667666506	9.632425912	12.11254277	9.345377072	7.980338439	11.29738574	13.26762002	8.983298097	8.176863801	9.281832528	11.43387335	9.094009923	9.722716185	12.10370754	9.059638048	10.57277748	6.520360245	11.91543878	18.24296974	7.07963117	13.1685315	9.716904622	7.371728042	13.81433188	10.18988263	7.667810978	10.67491634	11.16254957	10.33203892	6.909465591	10.49570966	12.12564503	11.81535832	8.096496616	6.395298215	7.811424093	16.96346398	9.285695821	14.16846146	10.52243663	9.577576169	12.22562596	9.882940601	5.158414769
3-Mar	0.139914907	0.132647522	0.048700662	0.163737412	0.718762418	0.070679638	0.222011713	0.092161641	0.061294203	0.072489603	0.112012139	0.202637716	0.079841336	0.099557399	0.164170442	0.212559221	0.124908189	0.191230877	0.147518599	0.150144365	0.290525648	0.124068191	0.131276161	0.30184435	0.532798719	0.807573301	0.112369917	0.064510593	0.253430838	0.085433719	0.218024495	0.220728225	0.113545872	0.151722911	0.05259575	0.081317133	0.23566375	0.372151031	0.355422064	0.251429515	0.110318964	0.067207019	0.139024733	0.156941533	0.23141072	0.162972162	0.132015728	0.250365284	0.214412933
4-Mar	0	0	0	0.007478018	0	0.00433231	0.004170259	0	0.003399217	0.004443252	0.005797775	0	0	0	0	0	0.009487092	0	0	0.006358507	0	0.003704884	0	0	0	0	0	0	0	0.003430916	0.004095363	0.003427484	0	0.006093011	0	0	0	0	0	0.005685751	0.00347238	0.004604097	0.002840508	0	0	0	0.006406093	0.003555814	0
5-Mar	5.805106096	4.762020022	3.979931428	4.580425049	6.699593916	4.966179416	7.338782624	4.740076926	4.712427271	4.163411117	5.346348961	7.114219967	6.692055946	4.544008146	6.311256417	5.392169865	5.133978508	6.115876512	4.736114111	4.492949301	5.300470291	5.378051962	6.902015415	6.251406442	6.122030089	6.543229072	4.137739173	4.521333659	4.97544849	4.367693917	5.889830184	6.360713326	5.446765218	6.452173575	4.84692354	4.607990799	5.897238704	5.606756614	5.367108295	5.570566948	4.263795374	4.557238259	5.568654992	3.519527145	4.96142168	4.855344998	6.494649393	5.35966036	6.082644537
6-Mar	5.892913376	6.867653138	2.872212703	4.043901664	5.171922315	6.145471572	5.077991681	5.528171919	4.864531394	4.521454502	6.595787333	6.067399578	7.710884144	5.203056273	7.088620666	5.005168765	6.031621862	4.198529074	5.622735585	5.75328484	3.318261144	5.299056872	7.675435031	6.409214727	5.362808121	4.907546193	6.177632681	4.423978736	4.64154401	5.161581078	4.530527613	5.160450926	6.055978311	4.515139794	4.947456343	4.122049747	6.042971755	5.613610054	5.507828574	6.62001539	4.568751968	4.083686038	5.689630958	2.66931813	4.711166013	6.612620451	6.930981956	5.908840704	4.653934737
7-Mar	3.868274081	5.740200401	2.877084131	3.83952713	5.541423672	3.909531987	5.344114691	3.389037937	3.971399054	3.77711289	4.520584054	5.109676186	5.26783806	3.730940444	5.368366109	4.815877695	5.414536003	3.946513559	4.569308679	3.559267594	4.819910009	4.286595659	5.50171525	6.49562658	5.166605116	5.797985757	4.084605984	3.666177651	4.23299925	3.877407665	3.89845062	5.163088742	4.283821603	5.033028507	3.435925045	3.370081273	4.575220883	5.584818419	4.354043722	5.014283217	3.356992275	2.126239923	5.162781143	2.404275402	3.928980401	4.566587171	4.240564363	5.059663229	4.508428257
8-Mar	2.628905313	5.105389559	1.815719172	2.719399358	1.994038227	4.293210352	1.931016671	4.778153534	3.655265635	3.215872708	3.611425486	3.887010567	3.596454819	3.658975416	4.076830497	2.635539935	3.525551396	2.104369527	5.291371927	4.078850397	2.306255805	2.351474544	4.691541531	4.491895275	2.246715247	3.100640556	4.111854597	2.526027418	3.697003896	3.65292441	2.18863815	3.311636597	3.356585016	3.579683876	4.105649405	2.879417222	3.834009857	3.598645109	4.313513551	2.833987337	3.461523797	3.997658455	2.761255468	2.365719417	3.330006739	4.4595624	5.071064286	4.031306398	2.593518231
9-Mar	0.821513938	1.00600593	1.116400911	0.913363848	1.622079149	1.212228945	0.889055387	0.820220329	0.769969753	0.833781423	0.814360103	1.447254016	0.737467949	1.034526022	1.314417971	0.874168665	0.702273797	0.732529618	1.444335215	0.970783603	1.037615782	0.880345212	1.006702123	1.915316021	0.94463913	1.521149543	1.007477908	1.04495547	1.450642622	0.990485336	0.723026333	0.886739225	1.051492112	0.771261071	0.930708734	0.975063576	0.885210822	1.994295315	1.009024913	0.795468459	0.917632522	0.552119207	0.968275582	1.635167873	1.076231922	0.667358457	1.038509991	1.370039606	0.837230252
10-Mar	0	0.003773794	0	0.003379547	0.007274997	0.003915809	0	0	0.003072422	0	0	0	0.003001584	0	0	0.007336027	0	0	0	0	0	0	0	0.011083749	0	0.00388167	0	0	0.007846236	0.006202148	0	0	0	0	0.002913922	0.007781623	0	0.006639693	0	0	0.003138551	0	0	0.009440188	0	0	0	0.009641893	0.004425493
11-Mar	0	0.029930792	0	0	0	0	0	0	0	0	0	0	0	0	0	0	0	0	0	0	0	0	0	0	0	0	0	0	0	0	0	0	0	0	0	0	0	0	0	0	0	0	0	0	0	0	0	0	0
1-Dec	0.004160677	0	0.004871289	0.003532478	0.015208407	0.008186013	0.007879813	0.005964898	0	0.00419782	0.002738762	0.017150573	0	0	0.007686503	0.003833998	0.00597537	0	0	0.006007283	0	0.003500238	0.003359071	0.003861769	0	0.028401259	0	0.007471523	0	0	0	0	0.004030059	0	0.006091563	0	0	0.006940151	0	0.005371688	0.003280576	0	0.005367214	0.004933687	0.013400827	0	0	0.013437608	0
A1BG	48.43277945	46.13494621	24.54896534	21.81979618	25.59832886	39.51264614	30.73419436	31.41290456	39.23978791	47.41009742	35.4496107	33.41959509	44.87846846	33.66656536	36.01328735	21.0018402	35.69819782	27.19012271	40.65606046	32.79370721	45.90601782	30.26562254	38.54904	45.13935432	27.76892342	47.68733719	46.98130137	46.59864751	36.22810337	31.98088154	37.1470026	33.20066503	32.38450208	25.54671837	46.27688613	35.42802344	34.39370391	24.0682752	39.27348842	41.93786337	31.16473509	38.89935473	41.16508874	28.75901715	29.55487394	34.7861549	38.45083436	40.74751705	23.65943853
A1BG-AS1	0.525894347	0.584998919	0.410475424	0.238129233	0.717653858	0.648400808	0.710465432	0.321681607	0.41132838	0.424471314	0.466174943	1.300661897	1.142085166	0.4747041	0.421003242	0.303684725	0.37259736	0.428190567	0.371233637	0.364463314	0.666981069	0.477810662	0.571759991	0.618277127	0.323105511	0.533344002	0.500076306	0.856231734	0.628878743	0.409701496	0.443401837	0.605751589	1.473819721	0.26193402	0.400374702	0.472915384	0.575712027	0.807032977	0.575723158	0.461693946	0.298550075	3.60666485	0.420605684	0.340901317	0.368875383	0.302195785	0.32639191	0.571816399	0.25725849
A1CF	27.88668054	27.78389739	15.06166026	19.70593981	19.52903792	31.25899623	18.76915682	21.9164312	26.18398759	21.53896426	26.19214631	15.36878784	38.00904281	23.19893632	37.18632315	19.51057736	19.24129833	16.2969354	25.21999664	28.38228167	18.37425751	25.03683384	22.45139797	23.66670586	22.15259698	17.76934325	33.21813581	19.47760604	21.34587915	20.09201396	20.48787699	27.09374953	29.56932596	30.72699087	22.68937187	15.2297129	29.50442064	13.07814242	24.15204512	41.86574193	31.06826723	8.837495918	27.02742164	9.86905169	28.05423471	29.55389337	27.44069758	22.96736528	25.75036615
A2M	395.0912757	764.7456536	168.2620858	231.5851439	372.5436492	416.230207	248.665806	718.1127216	330.7949509	279.0390405	692.7668315	1462.618871	306.0385078	907.7912368	574.6977625	412.5310648	384.1846974	592.5588756	1470.990086	377.9294738	601.4608681	495.7912379	1201.686655	357.0664304	414.1536932	678.6037459	184.6288667	512.4877456	426.3555999	718.9827662	372.8540777	468.4461905	432.334318	230.0199066	319.3665166	707.8185376	653.874038	501.704404	800.1562374	216.3720758	619.9696384	555.1185008	460.1957596	757.3876269	261.6083976	396.2683882	733.063481	667.3981988	781.2068194
A2M-AS1	0.357377837	0.838567394	0.345192604	0.584082014	0.310249424	0.246095749	0.228430097	0.755716056	0.331014262	0.234369357	0.717493166	1.068022219	0.229062524	0.898886068	0.585950351	0.584539447	0.186052897	0.903635684	1.294575695	0.399892628	0.6537332	0.751624977	0.937704774	0.439507035	0.530452147	0.461762934	0.17699629	0.689892222	0.519526758	1.162393423	0.207710748	0.438068998	0.406736244	0.395556485	0.385881914	0.90823467	0.654017419	0.894177683	0.646703625	0.230698295	0.619921192	0.523069139	0.472537661	1.801043197	0.326131611	0.441204812	0.740789213	1.009935536	0.834383002
A2ML1	0.010726718	0.007627167	0.00313969	0.00683036	0.012252837	0.002638064	0	0	0.002069878	0.00270562	0.001765213	0.002210811	0.078864033	0.00756452	0.012385448	0.00494225	0.003851303	0.002558744	0.003736228	0	0.003270307	0	0.002165021	0.017423173	0.004752703	0.00523013	0.010625109	0.002407809	0.002642988	0.077299671	0.00249378	0.010435451	0	0	0.003926193	0.002621223	0.00795826	0.002236567	0.005794283	0.003462212	0.004228858	0	0.015566979	0.015899536	0	0	0.003900848	0.008660937	0.002981435
A2MP1	0.067285567	0.043856076	0	0.117823348	0.046115078	0.008273902	0.035839866	0.072347278	0.009737804	0.012728671	0.077508669	0.166413224	0.038053156	0.047450023	0.011653544	0.093003872	0.039256909	0.020062813	0.134758528	0.024287119	0.030770521	0.049529455	0.27500596	0.046838774	0.06335117	0.020504421	0.041655129	0.033982836	0.074604105	0.095009927	0.015642756	0.101460728	0.040733275	0.040727794	0.027706345	0.041105416	0.112319632	0.084175971	0.049975539	0.019002763	0.076263364	0.004396483	0.046111135	0.034906601	0.018059606	0.132153877	0.048937761	0.095073167	0.009350837
A3GALT2	0.019143994	0.018149627	0	0.016253542	0	0	0.072512765	0.027445526	0	0.019314897	0.012601518	0	0	0.036001101	0	0.035281772	0	0.018266377	0	0	0	0	0.015455665	0	0.050892945	0.018668444	0.037925305	0	0	0	0	0.134094015	0	0	0	0	0.018937494	0	0.020682137	0	0	0	0	0.022700746	0	0.017188678	0.027847404	0.030914379	0.021283894
A4GALT	0.54567212	2.876854567	0.296061153	0.451984334	1.31350408	0.517158252	1.480838544	0.715514087	0.508499992	0.100709172	0.757799525	0.729649374	0.516847759	0.62570721	0.85441243	0.760374333	0.511296129	0.971469625	0.982766316	0.725402326	0.9900552	0.559823972	0.607087801	1.321764314	1.208858747	1.557416345	0.421856193	0.495919491	0.819815659	0.456215076	0.76734547	0.590414627	0.573660979	0.313031279	0.467653224	0.715496823	0.967665412	1.154399695	0.567947081	0.47682351	0.309568035	0.737440904	0.433505125	1.15206863	0.628705036	0.286793349	0.687271651	1.015494814	1.316911081
A4GNT	0.011058332	0.125807349	0.142417125	0.009388692	0.090947735	0.043513905	0.010471564	0.09512176	0.102425644	0.022314105	0.007279138	0.036466515	0.058370734	0.010397834	0.020429346	0.030570231	0.02382219	0	0.061627718	0.08781453	0	0.055818022	0.09820587	0.153958336	0.068594838	0	0	0.019857967	0.032696341	0.060305469	0	0.025819345	0.074978206	0	0.040475703	0.118899331	0.010939049	0.073782702	0.011946824	0.107077357	0.087191831	0.023121875	0.04992782	0.144241384	0.083106312	0.049644317	0.160857673	0.133930307	0.073766538
AA06	0	0	0	0	0	0	0	0	0	0	0	0	0	0	0	0	0	0	0	0	0	0	0	0	0	0	0	0	0	0	0	0	0	0	0	0	0	0	0	0	0	0	0	0	0	0	0	0	0
AAAS	3.843029497	3.387659814	3.369001345	3.254754154	4.44168642	4.152991072	3.491218909	3.962502491	4.822025059	4.011038497	4.258694788	4.6118994	3.832917488	4.312158467	4.909443761	3.763711577	3.225185626	3.996509426	3.995920116	4.397241512	4.432620742	3.778483061	4.825876334	7.349130605	3.05318311	5.330589588	5.203639595	3.879749074	5.396837369	4.177501804	3.133639392	3.141962983	4.222062997	3.372219405	3.669006115	3.858165479	4.859650231	4.799834014	4.499489351	3.574541302	3.839894114	5.93748301	4.566718397	4.074383384	3.246870002	3.250791005	4.922388632	4.952456653	2.962406285
AACS	0.253108956	0.271111033	0.153867837	0.200429383	0.349167319	0.225050759	0.209718866	0.303551539	0.253597977	0.176793594	0.382879741	0.571825731	0.296383622	1.365016397	0.30236485	0.34424719	0.270879841	0.198545556	0.318734087	0.296045295	0.178076696	0.206789806	0.676890703	0.336575716	0.267423545	0.556535144	0.23383658	0.186833806	0.322615138	0.253118849	0.192373141	0.17331239	0.243984318	0.220549653	0.234279729	0.327095059	0.416495436	0.338973385	0.402280028	0.243513275	0.174623123	0.320588666	0.209560965	0.256845383	0.232546889	0.270960375	0.543418879	0.477505568	0.216462514
AACSP1	0	0	0	0	0.015884461	0	0	0	0	0	0	0	0	0	0.005352126	0	0	0	0	0	0.007065992	0	0	0	0	0	0	0	0	0	0	0	0	0	0	0	0	0.00483244	0	0.003740316	0	0	0.014948803	0.006870669	0	0	0.008428371	0	0
AADAC	153.0229337	164.064757	117.9724382	145.0907818	162.1091811	179.7100082	164.0266465	139.3234103	198.7052682	163.9013526	270.5715611	204.9168385	208.5287121	174.5629935	149.5477023	170.3501986	117.200371	237.3342844	142.9062551	155.2991545	185.9384443	158.2864523	237.9823795	98.23178104	242.2866333	231.49807	193.7088144	155.4116987	152.1689924	132.2114982	186.0077741	259.7539884	178.7316806	267.9834714	192.2276329	121.042584	183.9395059	110.5165019	199.0712963	195.9627114	193.8448427	126.9708672	209.135545	160.2210467	142.1895181	137.393583	204.6243748	166.3462434	132.507205
AADACL2	0	0.003661421	0	0	0	0.003799208	0	0	0	0	0.002542172	0	0.008736617	0	0.010702141	0	0.005546453	0	0	0	0	0	0	0.003584569	0	0	0	0	0.003806299	0.006017465	0	0	0	0	0.002827153	0	0	0	0.004172318	0	0.003045094	0	0.002490976	0	0	0	0	0	0
AADACL3	0	0	0	0	0	0	0	0	0	0	0	0	0	0	0	0	0	0	0	0	0	0	0.003904951	0	0	0	0	0	0	0	0	0	0	0	0	0	0	0	0	0	0	0	0.003119718	0	0	0	0	0	0
AADACL4	0.01243448	0	0	0	0	0	0	0	0	0	0	0	0	0	0	0	0	0	0	0	0	0	0	0	0	0	0	0	0	0	0	0	0	0	0	0	0	0.010370569	0	0	0	0	0	0.014744675	0	0.011164455	0	0	0
AADACP1	1.20698503	3.008381787	1.925958034	1.066069188	2.570619534	3.973806811	2.940307938	0.976826091	1.705469272	1.944487897	1.685102256	5.29625387	1.526690608	1.290483802	1.789238026	1.59657032	2.830779463	2.284731598	2.06134304	2.199422279	2.077303309	1.408452562	1.383082276	1.499721517	1.932110676	2.22111799	1.581213774	2.202398544	2.168088077	1.668291461	1.330604136	2.11358027	2.687029589	2.275924279	1.553357716	0.751630512	2.917512983	3.287836233	1.430151265	2.086099655	4.911864276	1.434837625	4.432409219	0.946458626	2.612561732	0.699165695	1.727397147	2.53066153	3.722692618
AADAT	12.44960044	12.66870722	5.591914549	10.01212203	9.743712944	14.30876892	14.32722468	10.69950147	18.0777167	15.93457622	12.11726603	2.664746877	18.29997895	10.92148532	11.57868966	7.712647407	9.661553558	11.00127959	11.29504182	11.47271357	11.06423887	12.78366585	8.08855964	8.366092195	9.297258333	4.202673118	12.05185016	9.184382945	10.43757285	15.60531972	14.71140045	13.50358071	10.42971744	14.55219268	13.10531585	8.5985236	12.34130638	6.465515567	8.800974276	17.41757426	15.13087144	9.169188686	10.46218123	4.666385394	9.338573428	12.63501003	10.87528457	10.35437775	7.881088067
AAED1	3.073542107	2.034912118	1.420061291	1.590491322	3.185854315	1.193179072	4.401764681	1.529474004	1.093041149	2.421840073	1.458846325	2.423926556	1.50359528	1.164344949	3.284858581	3.499313403	3.953517973	2.623623935	1.557158992	1.141503471	2.780160828	1.757613105	2.107127315	3.890093833	5.374040815	4.409094154	1.408991477	1.453948949	1.927670519	0.747033023	3.342424242	4.032907943	1.482375534	3.057482325	1.775791428	1.793860884	1.972483704	3.357824696	3.217581201	2.582564186	1.171644474	0.843142482	2.437057192	1.445781346	2.188493151	2.217958074	1.570344347	2.179117902	3.487701366
AAGAB	3.009432803	3.197042749	1.585240452	3.370589448	3.851971511	2.22162155	2.772336306	3.296255611	2.622580599	2.572348208	4.039268066	6.356283449	2.777871299	2.354066258	3.714316714	3.667707252	3.896410338	3.056727885	3.687445414	3.662711297	3.208915274	2.690774278	6.010132642	5.083776825	3.404795087	5.057209811	2.996108968	2.380958828	3.303402389	2.810238015	2.456468699	2.934675334	3.32572258	3.329516476	1.89632208	3.086419416	4.417441009	5.266993494	3.576903545	3.172935157	1.982077556	2.863107078	4.069970516	2.950569846	2.80308721	4.037029783	5.47758357	3.935643238	3.198131283
AAK1	0.431372368	0.439638724	0.106836974	0.261299375	0.554906512	0.337036926	0.512175157	0.44717327	0.259963787	0.185806888	0.471794674	0.626453893	0.377827372	0.252724436	0.547885573	0.513695903	0.522419509	0.362521976	0.493518387	0.455141729	0.33890303	0.266591268	0.777564362	0.466599145	0.672626318	0.716734441	0.359906451	0.203341863	0.403073439	0.343172554	0.290831648	0.594624711	0.331049994	0.25938707	0.207687267	0.236771236	0.472673693	0.940941974	0.49739891	0.378603968	0.265559106	0.261914394	0.444636337	0.319698002	0.384750399	0.420085806	0.61783301	0.567322988	0.369838303
AAMDC	5.594075938	7.635145292	10.88043382	7.145577473	7.175176592	6.187260745	5.736299009	5.505532904	6.737381032	6.610108476	4.949536313	8.118477629	4.727518742	5.601135794	6.210063669	6.845272049	5.450058514	7.1168363	7.232177692	4.977090753	7.350522716	5.630371255	7.152854631	6.614196971	4.99287813	9.268781427	4.313061625	6.914231318	8.404154365	4.884215378	5.220858289	5.671631632	5.477036383	8.171916039	6.862037858	6.394067001	6.161888277	6.758749937	5.29217883	6.584649401	7.073128797	6.659718892	6.605170493	15.77672619	6.644313251	5.221810571	4.779749573	7.544198404	5.849576356
AAMP	19.30363869	20.70168947	16.5907787	16.25140441	21.20221474	20.94693563	23.07511494	18.72380963	27.99407289	23.66691854	22.32174656	22.5523506	22.67373981	20.49646445	22.71643354	21.44904758	20.41379091	20.7217856	22.30647162	23.62960365	24.39265945	18.33830897	21.53135556	31.76404649	19.85818386	22.70450776	22.33950218	18.72104449	26.58599521	23.55646863	21.29189163	19.21271149	20.83018727	23.84241908	26.16181894	21.61184669	21.73607582	21.85275335	21.238684	19.57538221	22.19863483	25.12354856	18.3803863	19.61370457	18.44788081	19.93041952	21.78325902	25.21471775	16.82239632
AANAT	0.008942605	0	0	0.007592408	0	0.017594321	0.025404301	0.012820444	0.006902428	0	0	0.022117191	0	0	0	0	0.019264428	0.025597951	0.037377633	0.025823086	0	0.015046228	0.014439402	0.008300159	0.007924427	0.043602324	0.017715793	0	0.035254319	0.006966796	0	0.006959826	0.017323732	0	0.006546344	0	0	0.044749714	0.009661108	0.005772724	0	0	0.011535834	0.021208094	0	0.008029232	0.013008171	0.007220413	0.009942202
AAR2	7.679624468	7.801641263	5.804381937	6.176954044	10.26696588	6.970721313	7.762525431	6.337871962	7.204746189	8.538293171	7.495359167	10.22568835	7.681539645	7.179363722	8.056287048	8.74688144	7.732173786	6.803309568	7.769509409	7.404172315	9.519333567	7.57634099	7.867332118	14.97682134	7.129837308	11.15322421	7.131449353	7.38299484	9.311642325	6.150146617	7.793430509	7.638213045	7.628168057	7.662966158	6.014762621	6.531142929	7.615529146	10.09199133	8.767431955	6.580012341	5.721535841	10.00282076	8.171321295	6.829813266	5.654820363	7.830869974	8.773279168	9.071526	7.990375844
AARD	0.073075767	0	0	0	0.007419773	0.007987472	0	0	0	0	0	0.020081529	0	0.007634562	0.015000154	0.02992807	0	0.007747307	0.011312468	0	0	0	0.013110402	0	0.035975319	0.007917835	0.016085235	0	0	0	0	0	0	0	0	0	0.040159736	0.006771827	0.008771901	0.02620702	0	0	0	0.009628053	0	0	0	0.006555848	0.04513562
AARS	19.90214771	22.31102764	15.19094896	17.2262253	29.17231822	15.85208029	22.96496849	18.3578899	25.95449612	18.44567082	22.04541671	24.86084417	26.20643512	14.47618841	22.03157759	17.28833099	24.55246699	12.34273083	26.14523072	25.20222355	19.87422566	20.12018184	22.08920317	44.86951752	18.07213215	17.67545933	21.56379877	17.17765786	23.18526023	16.34951258	24.37049794	17.25486092	22.99280527	14.0779151	15.2193774	27.60341278	27.02666287	17.2632618	33.84875864	21.65037339	13.9414485	23.77909584	28.42562397	21.96827068	22.638599	24.00308265	24.21914326	18.4774516	20.41318925
AARS2	1.4171054	2.082207249	0.874914327	1.098691049	1.532319557	2.223319591	1.518820191	1.672325229	2.222781048	1.627439608	1.910607636	2.201324363	2.216200143	1.96656224	1.923502736	1.314237793	1.367693743	1.48257279	2.304490242	2.095391992	1.728159482	1.652161937	2.450028534	3.303049891	1.312287246	2.163945401	2.175481248	1.558769543	2.02088947	1.409293076	1.34323612	1.092262	1.708048188	1.38693258	1.64112497	1.492051049	2.113998023	2.105360565	1.860786006	1.656025148	1.548478641	2.367563292	2.342367507	1.199505714	1.585014092	1.595571596	2.565103525	2.431874821	0.992924832
AARSD1	0.385975783	0.390991172	0.235234334	0.264852875	0.719918324	0.332886073	0.590800888	0.250144034	0.289756635	0.373417866	0.462891441	0.492561316	0.398698588	0.328121266	0.38094883	0.409264744	0.296143779	0.403596198	0.390426737	0.339712312	0.393322416	0.315812361	0.40552343	0.795013581	0.412309795	0.494975843	0.366607866	0.460494135	0.526316341	0.453105078	0.280261465	0.349776371	0.363615959	0.277978815	0.325125677	0.325592849	0.371351785	0.533577518	0.382714456	0.290116809	0.450243174	0.37035264	0.402414994	0.376180284	0.317886129	0.308574816	0.415320268	0.533636102	0.282160991
AASDH	0.740618343	1.508025718	0.48282282	0.796713436	1.08055749	1.063881786	1.091828166	0.971285006	1.146553553	1.031686922	1.35727606	1.32175643	1.45964461	1.230539139	1.360456578	0.938393547	1.302356496	0.770908629	1.225334233	1.227290139	1.318853588	0.785901919	1.236625874	1.734151764	1.114953532	1.629100499	1.308814164	0.804778882	1.090751523	1.039226244	1.040913805	0.740158242	0.982304716	1.053783214	1.133611914	0.876109745	1.273776384	1.340664514	1.131993702	1.447857346	1.393533045	0.844668834	1.530790822	0.653673192	0.844830835	1.141034208	1.548654311	1.535741866	0.898258968
AASDHPPT	3.414504499	3.411319619	2.377096839	4.006920071	3.788858071	3.209405612	3.842200224	2.774528251	3.327399115	2.908105625	4.086535846	4.214607339	4.956036883	3.11525685	3.55483994	3.534605283	3.680088477	3.584375497	3.525999062	2.958879566	2.734789173	3.533344891	5.111835527	5.141869781	3.239056477	3.799177755	3.526482897	3.037353593	3.243491465	3.040105702	3.013255083	3.049390005	3.862620569	4.412953025	3.357471054	2.900985987	3.590736335	3.679891385	3.435623058	4.702767774	3.026897632	2.685549909	4.208536505	1.461053478	3.114947677	3.49234565	5.04977062	4.007522024	3.891255463
AASS	6.249402645	6.555699666	0.958919229	3.936823176	2.303817778	11.0407909	7.218506793	3.767216737	5.729120722	3.757292291	6.4611201	1.765424948	8.015976224	5.114042272	11.99051065	4.04486571	5.795525602	4.212705641	5.81848687	6.895076032	5.420636273	3.158036411	3.688463604	2.724028558	4.706239417	3.822891458	5.264843507	2.796011249	5.309975487	10.86720056	8.199600524	4.28941178	5.049164015	10.45816538	4.162610913	1.647005652	3.814690282	4.799409284	4.230643504	5.449585183	6.962375031	1.42709967	3.772187632	0.59182639	3.714223986	9.130973005	4.976539083	5.962054517	2.722270717
AATBC	0.028126824	0.04952234	0.004704382	0.006822886	0.036718287	0.055338724	0.011414735	0.017281559	0.018608516	0.028377919	0.029094148	0.036438458	0.030299129	0.037781213	0.051961961	0.007405263	0.025967849	0.026837408	0.011196419	0.029007262	0.009800186	0.027042461	0.042171704	0.026106162	0.007121253	0.066611183	0.047760673	0.032469854	0.031681149	0.028173072	0.007473155	0.021890467	0.0155679	0.011118432	0.014707113	0.003927532	0.039747756	0.123993617	0.047750531	0.03112581	0.01267269	0.021003714	0.046649834	0.028587849	0	0.007215436	0.011689739	0.064885946	0.008934519
AATF	3.705812579	4.478310622	3.643177499	4.095116855	7.213266201	4.217710323	4.972646714	3.67487671	4.098144748	4.531105209	4.12665488	5.8636362	4.07257836	3.468844318	5.526064294	5.095472978	4.686683181	4.336664262	4.543753243	4.030899305	6.327945074	4.242978803	4.52465735	9.771191914	4.163753253	6.676538811	3.432030902	3.767516322	6.555385137	3.621743846	4.222698699	4.381191499	4.04821871	3.557952545	4.43719664	3.80906643	4.717918725	5.616639722	4.712710515	4.320469128	4.219108026	5.303196336	5.319049815	5.901779745	3.67529465	4.685092413	5.124678415	5.068518709	3.86138772
AATK	0.106966488	0.086497184	0.025783791	0.069447665	0.198370767	0.145460519	0.077457612	0.329253721	0.094704643	0.066657339	0.128395801	0.357925439	0.06405309	0.103535697	0.215047988	0.243520741	0.121992574	0.25815893	0.144646938	0.090847482	0.19950502	0.119100864	0.248914413	0.119722289	0.10315121	0.322131869	0.068557985	0.053670741	0.093020433	0.296567282	0.087769052	0.095492172	0.286446858	0.095759618	0.050667128	0.095329568	0.09025199	0.110202911	0.156346988	0.115760513	0.047131212	0.072359398	0.095372162	0.09699509	0.135106164	0.062144318	0.132714687	0.193054711	0.115425375
AATK-AS1	0	0	0	0.00922206	0	0	0	0	0	0.010959035	0	0	0.01638136	0	0	0	0	0	0	0.007841453	0	0	0	0	0	0	0	0	0	0.008462165	0	0	0	0	0	0	0	0	0	0.007011795	0	0.011355752	0.007005956	0	0	0.009752644	0	0.008770219	0
ABALON	0.123495358	0.156107771	0	0.061162173	0.169278442	0.050619499	0.185159041	0.103277672	0.071490731	0.072682069	0.162581431	0.195138015	0.100883523	0.096765965	0.199628952	0.047416254	0.14040863	0.03927799	0.129044168	0.059435163	0.138052329	0.06060396	0.166170732	0.124175259	0.209749535	0.411461133	0.163100733	0.027720803	0.070999569	0.080174901	0.162693291	0.160189382	0.049841004	0.128145335	0.052735396	0.040237083	0.040721086	0.137329654	0.177890287	0.079720021	0.040571921	0.086072183	0.073015829	0	0.077341712	0.101641718	0.059879966	0.19942455	0.125857937
ABAT	56.52998524	98.59943881	24.09867597	51.98784552	40.29833281	76.95240293	34.84826645	49.89217168	60.60644431	72.25347954	67.69415431	31.8006352	83.17039448	51.55850914	79.0665865	32.44281128	69.57477645	43.45225849	65.60994488	55.62249313	44.2929648	53.96847529	34.13253667	55.06743865	36.98872472	46.20597884	66.38671632	51.56524815	40.47145395	58.78219298	60.10135389	46.45656238	46.84162609	53.89647904	81.13567013	55.53649371	33.67420547	41.36884665	48.73856361	62.74165924	54.35646498	44.42638283	58.50086835	22.90350084	65.39520002	91.00595122	37.63886971	58.59334209	48.08521057
ABCA1	7.833722196	14.98125184	3.111092693	6.469293587	3.489421957	8.072956528	12.1548277	5.922096393	7.109330856	7.343088196	8.089181795	8.233519077	11.54620431	6.064637641	10.21179016	5.045105311	14.59953439	6.330361914	14.05392427	5.693870933	4.503060195	5.892029917	8.916928618	9.591553696	10.36988362	4.795487323	9.424224375	5.949201925	4.365424339	4.895773334	7.32655065	12.6770631	6.478037714	7.780142999	6.862570282	5.469610162	6.105499835	6.110366481	9.592790566	6.678681097	3.288328142	2.099755555	8.185589103	2.8706323	7.334055111	8.282304501	9.577956231	6.510376237	7.579453276
ABCA10	0.692033162	0.242995536	0.054560755	0.098913585	0.559997345	0.696823029	0.075019007	0.267238765	0.039566805	0.199824732	0.300619288	0.268932416	0.182730607	0.254145072	0.600495151	0.354276424	0.18070286	0.462438171	0.298665301	0.255680807	0.267103745	0.321475502	0.936817402	0.276823377	0.154858662	0.238580712	0.161560445	0.355659612	0.404176825	0.609928297	0.195013332	0.408025513	0.169269656	0.251452504	0.605527117	0.300636357	0.345741639	0.4294748	0.256763624	0.335422421	0.402346991	0.038975697	0.312599833	0.326031864	0.180114762	0.073223153	0.132186539	0.440234737	0.090668627
ABCA11P	0.056155715	0.046584041	0.016436672	0.113233011	0.1411193	0.124295364	0.073117038	0.060380157	0.043344281	0.042492773	0.143237251	0.196755803	0.084689868	0.085802624	0.213969936	0.129366497	0.045364622	0.133953433	0.11735773	0.076011502	0.162644446	0.171251959	0.096340311	0.19545535	0.055982239	0.109521537	0.125153506	0.094538869	0.186791031	0.136714012	0.052221013	0.049167806	0.095187385	0.038846766	0.128463209	0.068612159	0.09721247	0.158067539	0.0151669	0.149532185	0.088554399	0.007338502	0.113187621	0.049941641	0.06028931	0.006302515	0.102107147	0.198367267	0.093649132
ABCA12	0.020798965	0.003943727	0	0.008829319	0.009503235	0	0	0.005963631	0	0	0.005476361	0	0.034504196	0	0.001921218	0.019165916	0	0.001984548	0.002897799	0.001501502	0	0.001749747	0.003358357	0	0.011058514	0.024338765	0	0	0	0.01782393	0	0	0.002014601	0	0	0	0	0	0.006741024	0.010741093	0	0	0	0.004932639	0	0.003734923	0	0.008396721	0
ABCA13	0.007187278	0.056458527	0	0.03661265	0.005629598	0.010100546	0.012639552	0.005887967	0.006340073	0.00414368	0.027710258	0.068563989	0.001548474	0.024135686	0.018020002	0.010407512	0.040550844	0.019593692	0.198841798	0.003706129	0.047580791	0.010365284	0.023210237	0.013341872	0.013647762	0.067083664	0.016272449	0.024891171	0.025298495	0.029596283	0.001909623	0.007990993	0.01591233	0.022728841	0.008267874	0.009032459	0.001015679	0.027402572	0.012201745	0.013918821	0.003238266	0.017174726	0.019867472	0.030437851	0.009920996	0.023968986	0.079157931	0.007461169	0.00913219
ABCA17P	0.002979055	0.002824318	0.020927129	0.005058526	0.016333885	0.020514218	0.028209826	0	0.016095866	0.003005649	0.00392192	0.004911941	0.017971154	0.01120448	0.01100711	0	0.006417569	0.005684972	0.008301087	0.002150614	0.003632956	0	0.007215308	0.011060145	0.010559473	0.002905053	0	0.002674814	0.020552507	0.004641705	0.002770319	0	0.008656595	0.012364901	0	0.005823788	0.008840762	0.00993833	0.00643682	0.005769212	0.011744504	0.018686724	0.009607346	0.02119519	0.009595024	0.005349564	0	0.01683738	0.019872306
ABCA2	2.857532849	2.605904275	1.595123754	1.607283908	1.728408921	3.27789351	1.599385422	6.874103048	2.330333886	2.024994336	7.396237226	4.101592218	4.242823356	2.889970097	2.303301364	3.145699062	1.957880977	2.50743865	4.60448683	3.261325185	1.250779998	1.655575105	6.130011443	2.377547803	2.037804068	2.99554101	3.753735594	1.711995956	2.450854933	3.981946987	2.160647826	3.109562648	4.388979584	1.579048159	2.069415779	2.31928046	3.516561412	2.560555016	3.943433623	1.709571745	1.892322481	3.247029006	1.737769125	2.012890146	2.845088348	3.245269811	5.779722096	4.724309976	1.259431977
ABCA3	0.416580563	0.459180435	0.105772637	0.138490427	0.217858386	0.306119541	0.071290901	0.579236343	0.26149448	0.172170873	1.166234617	0.393087447	0.31034322	0.162814564	0.503020278	0.263623193	0.219847514	0.148457617	0.461520855	0.257254714	0.183621627	0.145671162	0.488273446	0.45653	0.297988494	0.533485944	0.119316002	0.182511866	0.385836932	0.162269932	0.112016884	0.226560006	0.21390502	0.093744454	0.235144958	0.255106406	0.24328031	0.592314419	0.47987381	0.199256636	0.17808183	0.259734449	0.142438875	0.339237105	0.196679968	0.148711576	0.328537987	0.579502001	0.228782765
ABCA4	0.11223782	0.099616021	0.013979489	0.109483987	0.124387283	0.084571166	0.090453065	0.085589479	0.058983316	0.057824576	0.146188976	0.076780446	0.063025588	0.085325375	0.086028196	0.099024288	0.090884129	0.077471178	0.116449034	0.082749749	0.055332033	0.064287261	0.161948078	0.104174532	0.080413459	0.074518982	0.089885886	0.062180546	0.174165193	0.096741709	0.073283574	0.144967387	0.090209725	0.095814286	0.068177451	0.074694471	0.122838549	0.071699944	0.090296782	0.069369833	0.060252841	0.079890435	0.106278497	0.065129356	0.051276422	0.120071328	0.076421615	0.14268262	0.069029265
ABCA5	1.853052161	1.608637899	1.096096661	1.688263509	1.995299845	1.472972803	1.699759728	2.302389257	1.834683065	1.76748042	3.777858011	2.349804501	3.514057478	1.624814399	2.419723851	1.209691777	2.335288543	1.244062735	2.223000513	1.455933946	1.629957555	1.835632937	2.415291204	2.076345445	1.755497162	1.709775766	3.747661708	1.650442591	2.261991403	1.370581347	1.31905386	1.483890201	1.747303324	1.550615692	1.309656936	1.913115355	2.136366088	1.960087136	1.427887942	2.048435352	1.677014073	1.30552051	2.624652146	1.104842085	2.778844396	1.376465857	2.004847984	2.548924398	1.78218397
ABCA6	7.499636171	8.011484487	3.350823055	4.381561479	5.235777076	8.314333075	3.949901147	4.309430464	6.38151957	5.7262548	7.651365322	6.215882597	10.02573763	5.87272445	9.913743787	4.176574176	5.808665583	4.406534076	8.148487832	7.018615584	8.3373812	6.600260544	5.364236284	5.49520831	5.304090666	6.529237734	8.537607598	4.992822749	6.202035983	6.816235441	6.44906542	5.758168147	5.892859927	6.908415953	7.895152208	3.886456236	5.530856356	4.90782711	5.200121479	10.01035949	8.034558734	2.856088349	6.726036976	2.512486966	6.68472262	8.024703784	7.029872489	6.378271495	4.628256427
ABCA7	0.456428776	0.421625781	0.22197463	0.409374803	0.45987164	0.4766364	0.387880895	0.489925759	0.570904323	0.226709383	0.778072556	0.862562532	0.292990807	0.49959434	0.438903747	0.828242441	0.556336065	0.408704461	0.746793231	0.533961043	0.311133353	0.39382382	1.47396835	0.593093807	0.234380045	0.798880875	0.403417001	0.174434213	0.802797356	0.563463687	0.272081965	0.453599009	0.575863447	0.229925776	0.262158911	0.430123694	0.673785042	1.620285158	0.51585951	0.25384257	0.195627748	0.222681041	0.264199143	0.48016676	0.681010881	0.491772443	0.728625469	0.920376158	0.122307982
ABCA8	3.180729505	5.540559727	1.091087707	2.378085644	2.871588858	6.293979835	2.690307115	4.020599857	3.857397154	3.634430382	6.580403157	4.128653857	5.958082471	3.003852077	5.753847127	3.195840344	4.058929237	2.619401427	4.196115581	4.549656521	3.15240154	2.952803815	7.492820521	0.866588836	3.817278656	5.486609618	6.000978684	3.082675143	2.913372993	5.046859218	3.743494897	4.254154398	3.197293972	3.92106844	3.850948352	3.280989123	4.77304692	3.370457883	3.39300546	4.205468028	5.988232293	1.808334042	3.536841826	1.931279622	2.971640136	5.358253403	3.661389907	6.189781601	2.385916327
ABCA9	0.846460299	1.771581493	0.170607582	0.716838301	0.54831142	1.722304787	0.870539987	0.725037573	0.595456227	0.64429627	1.523433727	1.651831595	0.809570592	0.654856444	1.092655912	0.53908841	0.986366563	0.650214275	1.22709392	0.360453712	0.906819057	0.466920391	1.143578829	1.414169395	0.282943388	1.289348251	1.02735704	1.267973229	1.372812224	0.871463191	0.23514884	0.803879364	0.300971166	0.643369009	0.718471859	0.414736062	0.894565034	1.372605305	0.497749492	1.084531897	0.851581503	0.244196503	0.742230392	0.40403055	0.692504097	0.552206253	0.62655287	1.50531276	0.304956577
ABCA9-AS1	0.006549935	0.031048609	0	0.016682984	0	0	0	0.009390225	0.005055625	0.013216816	0.004311489	0	0.009878124	0.006158717	0.006050229	0.006035661	0.009406711	0	0.009125643	0.004728475	0	0	0	0.012158761	0	0.00638723	0	0.023524053	0	0	0	0.005097665	0.00634431	0	0	0	0	0.005462758	0	0	0.005164439	0	0.004224662	0	0	0	0.009527724	0.00528853	0
ABCB1	4.90450916	4.764886542	1.887725996	4.006492558	8.519791062	4.463051336	5.247961517	7.224715561	3.577302939	3.621034203	14.61878499	23.10042734	7.279612685	7.437504425	7.169396619	8.74356869	7.51836958	6.607542651	9.704600996	10.22981804	4.356209615	5.913742859	20.60132841	4.339270358	9.654670335	14.49605299	6.408350962	3.186119461	4.793852721	7.878287395	5.272907984	6.276897892	10.59233102	4.270150118	2.570494387	5.641287905	7.617755426	7.004956553	5.892560238	4.594416551	3.885684588	5.635226332	5.545694336	2.599872695	8.350967631	6.247989586	14.40586575	10.03886161	5.602737533
ABCB10	4.334684157	3.481325243	1.77248419	3.293438914	2.110911544	4.110274803	3.851951014	3.60855139	4.006392539	2.822734235	4.370822799	4.146401738	5.517104121	3.123899113	3.965729099	2.493283898	3.367065417	3.108563159	3.667153331	4.235462337	2.721635493	3.10079211	4.866682352	4.762157545	3.61280117	3.127626668	3.883405064	2.243476668	2.585054447	3.050739768	3.423323003	4.419326208	5.130140621	5.869868638	3.469593274	2.815645668	3.099871119	2.920560236	3.514704658	3.594253423	3.334327486	1.443215736	4.535079031	1.942513906	3.028401022	3.8630301	4.705589622	3.399582951	3.432792975
ABCB11	8.44813178	17.8677841	1.255294569	3.237673425	2.633574406	13.05330563	4.043135684	5.467094372	8.081991775	3.989420546	12.09049204	7.359687564	12.74084334	7.40014479	22.59604996	3.563078811	10.95065512	4.099349539	16.2622819	9.938692037	3.950371011	5.862902455	14.27331096	13.10632281	8.271264421	14.27423783	7.833331433	4.328635836	6.00298724	12.70107409	8.121363625	7.409438437	6.90134283	6.417521928	7.428480466	2.850421602	4.607259604	5.155990658	11.13548174	8.479718706	7.071812727	3.3189946	11.93038392	1.253340299	4.8493041	10.74977097	15.42472067	11.38600713	3.622563308
ABCB4	12.87327046	17.1325427	6.608884376	17.58365846	16.06003683	15.21929893	13.56858835	20.75223439	12.70787338	16.8746322	18.47519711	48.39786869	15.09688854	8.995958881	10.97625745	18.93041492	27.72823226	18.54686635	19.38105603	23.09946338	7.772987195	13.17785739	39.18817843	15.52132999	15.84228639	40.07636574	29.47353367	10.97665149	7.008277848	14.37572463	13.52661172	25.02709537	13.50443131	17.58648144	7.38251013	14.5499526	19.8306267	8.463243419	11.26779875	11.29773944	10.43456548	11.73713782	29.25830212	10.44316091	27.04131219	29.41228395	38.54266834	31.84485499	6.452998761
ABCB5	0	0	0.002476953	0.001796195	0	0	0	0	0	0.012807047	0.001392606	0	0	0	0	0	0.004557535	0	0	0	0	0	0	0.001963633	0	0.012378406	0	0	0	0.001648189	0	0.00164654	0	0	0	0	0	0.005293393	0	0	0	0	0	0.007526044	0	0	0	0	0
ABCB6	0.940648679	0.731267806	1.273107863	0.536676038	0.883650091	1.103016882	0.805226048	0.803734706	1.257515019	0.994600305	1.6073944	1.054656463	1.041264364	1.033055226	1.313754103	1.130297825	0.440398529	0.858035436	1.242402372	1.624324178	1.064528007	1.440231868	1.385183894	3.55165465	0.733523286	0.557707652	1.259710309	0.979716926	1.631655244	1.582888225	0.689294801	0.658876933	1.494234254	0.931818605	1.34964114	1.239408452	1.373421297	0.919454022	0.703228417	0.619361764	1.406215783	1.034538446	0.563028496	1.97650879	1.934948045	1.310777845	1.132947943	1.23645935	0.803169498
ABCB7	4.477354689	5.388825786	2.153951129	3.135127699	4.844707221	5.338632369	3.734004564	4.830717473	4.794468522	4.424184466	5.920473056	5.833055489	5.941924526	4.960151702	5.26259941	4.10150598	4.735027876	3.812801818	4.97021843	5.483884364	5.138475019	3.300671247	5.307647027	5.275715012	4.061068486	6.102299401	5.159948405	3.451719153	4.828684419	5.393989197	4.703253911	4.942109426	4.490083743	5.355262115	5.551167768	3.860785377	5.016121365	4.878095528	4.602005265	5.171836331	5.6359508	3.233166078	6.286097452	4.660210866	3.327330473	4.890369774	6.532072648	5.78201939	3.548261543
ABCB8	2.364129422	1.704367743	2.227586286	2.105136643	1.834505558	2.185353745	2.24265882	3.38328721	2.85940633	3.250861021	3.505906631	3.29621012	2.999115319	2.907354986	1.664467579	2.234565126	2.506521697	2.477923297	2.808647292	2.59714107	1.4300157	1.900625772	2.962049356	2.342261043	2.362635177	2.467006044	3.10846132	1.953175465	2.303142483	2.54941759	2.374046635	2.35585202	2.856801353	2.565609189	2.252746028	3.713324422	2.886452614	2.064449647	2.390906866	1.955380565	1.826007642	4.706309615	2.072817407	4.037136508	2.596707266	2.879816017	4.067519559	2.813292946	1.424974455
ABCB9	0.055993049	0.06146648	0.05348009	0.046287926	0.075404681	0.030440254	0.03488289	0.088723532	0.047768065	0.057979569	0.136760268	0.244169399	0.097777896	0.033251788	0.088470548	0.02715616	0.048671997	0.044990454	0.061588306	0.089353977	0.055704961	0.05330311	0.306920129	0.09026446	0.044394914	0.080466316	0.064219916	0.059535801	0.056637413	0.082651751	0.041107693	0.038990947	0.072789391	0.016309153	0.022651898	0.044648752	0.106405321	0.11429005	0.120983732	0.075144012	0.044148942	0.120156858	0.056073476	0.110077523	0.11390148	0.017199024	0.317222805	0.078522198	0.027849537
ABCC1	0.34644184	0.887297505	0.048431223	0.680460177	1.445894887	0.539187547	0.57777597	0.626399287	0.357204081	0.127814897	0.719873552	0.671399095	0.670643131	0.359782885	0.933764029	0.840984698	0.850279738	0.631517494	1.1022331	0.57485768	0.788219568	0.41977486	1.120869297	1.197425271	1.156966274	1.542952419	0.583884474	0.269276652	0.868896805	0.469299948	0.348614042	0.824980606	0.643585204	0.465007327	0.263072302	0.376538092	0.892567224	2.522820521	0.7010712	0.664240541	0.330237766	0.47570931	0.500266869	0.649933588	0.333083514	0.856567968	0.729590947	1.31302857	0.64386096
ABCC10	0.363435089	0.571965845	0.138998973	0.347646437	0.562378974	0.507684208	0.403803611	0.500192414	0.336624673	0.315344428	0.556610425	0.808975333	0.518873435	0.369065847	0.445372623	0.379552947	0.372323273	0.319032234	0.675137259	0.446025676	0.366386065	0.291477618	0.850902898	0.897285868	0.251203243	0.8387635	0.551988429	0.398108874	0.644744497	0.385065679	0.229819621	0.35262374	0.380187646	0.20448259	0.344090049	0.243932649	0.512907843	1.200319873	0.439751921	0.375373498	0.359153109	0.32929292	0.370372636	0.324654646	0.356371133	0.38287604	0.546285236	0.667095434	0.331328843
ABCC11	0.800131736	0.70219139	0.392438301	0.422282506	1.039948046	0.460038674	0.355800472	0.310026477	0.592551318	0.395455521	0.411028634	0.314219807	0.479010626	0.485463295	0.337084201	0.27150894	0.289219032	0.294031946	0.418041357	0.376626763	0.438432855	0.202392013	0.8576646	0.373833649	0.392841551	0.268871971	1.697561766	0.286396011	0.383637066	0.30325036	0.52788633	1.23072209	0.274920088	0.497407503	0.393783621	0.295927224	0.572233829	0.315626004	0.359201188	0.444965905	1.048627091	0.29955674	0.406238103	0.118598472	0.415003899	0.451432326	0.357818958	0.307742084	0.351620497
ABCC12	0.00262665	0.002490218	0	0	0.019202246	0	0	0	0	0.005300198	0.00172899	0.004330888	0	0	0	0.004840833	0	0	0	0	0	0.002209713	0.008482374	0.002437949	0	0	0.005203539	0	0	0	0	0	0	0.003634069	0.001922813	0	0	0	0	0	0.00414208	0	0.001694171	0	0.008459991	0	0	0.002120803	0
ABCC13	0.003653107	0.015585116	0	0.00930463	0.001669138	0	0	0	0	0.011057157	0.001202327	0.001505834	0.001377336	0	0.001687203	0	0.018362475	0	0	0	0.002227481	0.001536618	0	0	0	0.001781181	0	0.001640014	0	0	0	0.001421565	0.007076846	0.01010842	0.012033991	0	0.001806851	0.021327275	0	0.001179096	0	0.017186139	0	0	0.001961005	0	0.0185987	0	0
ABCC2	23.26421912	18.66240592	7.671260065	8.460430354	16.23090163	23.54740971	18.97365386	16.55682606	20.61999661	13.64940568	23.15975352	28.13035597	24.18487207	21.69443565	28.29058851	19.95785439	19.04105756	22.24569526	20.01328759	21.21628361	7.538184382	17.81862571	33.560627	31.02282871	18.33750701	11.54388321	23.25240476	10.98167872	12.66444389	23.64976907	22.92874951	19.27998098	20.6771051	20.24780146	17.03723935	14.16664922	18.3938343	11.51375248	31.91667568	17.87201037	15.25831584	17.35331988	15.31740172	7.10622585	22.87477221	15.81207197	24.46064191	22.01396474	14.53774286
ABCC3	14.4875786	11.7941631	5.299416191	11.21923997	11.78703914	8.638941528	10.70000937	15.32920536	10.09588907	10.43243112	14.17592884	15.21013557	15.27930764	10.56720877	5.834997415	8.651643506	9.348537817	12.26265378	17.60484975	8.370531447	2.384827417	10.2034365	16.41306721	14.06693008	10.82354344	11.98033492	20.97668566	9.002452499	5.07739756	10.10275309	9.964170196	14.25114576	9.230211764	7.561633698	8.328408552	11.54063075	13.45675799	5.665977569	15.83645895	8.738075876	7.75456613	13.19315951	13.019336	10.77565959	17.63603411	11.68183046	21.73483482	13.09720924	6.88487687
ABCC4	0.17783421	0.465423369	0.108502215	0.227539197	0.590522473	0.15276614	0.227693236	0.520671704	0.259059548	0.166786445	0.484724091	0.836289502	0.472176611	0.195473685	0.353983678	0.35774742	0.147482886	0.174461541	0.397821543	0.399607213	0.186323856	0.130641822	1.332592995	0.385911203	0.357344104	0.647259464	0.173668696	0.103449874	0.276479712	0.536609928	0.200311899	0.321643849	0.38574604	0.15940638	0.115513382	0.3084783	0.381564228	0.543131843	0.522248424	0.491526927	0.116518573	0.418967552	0.403879603	0.109892048	0.293109445	0.303599223	1.023800767	0.697708558	0.197712372
ABCC5	0.361182454	0.574490172	0.096197845	0.399661547	0.458322915	0.442872172	0.121570272	0.363199228	0.254999507	0.191702168	0.582539053	0.572947572	0.420793759	0.402380981	0.651442742	0.492137699	0.377357842	0.27112662	0.736934949	0.367015767	0.519786747	0.296650434	0.728299403	0.683179743	0.242698982	0.949799703	0.474754142	0.422660882	0.824976033	0.392067251	0.100285022	0.277103409	0.36144987	0.255775446	0.236832217	0.26101526	0.694253402	1.479036529	0.2773948	0.359123909	0.352266125	0.236222666	0.468128407	0.353184	0.273827343	0.382695594	0.567716093	0.808533555	0.232178797
ABCC5-AS1	0	0	0	0.070905645	0	0	0	0	0	0	0	0	0	0	0	0	0	0	0	0	0	0	0	0	0	0.081440588	0	0	0	0	0	0	0	0	0	0	0	0	0	0	0	0	0	0	0.044831337	0	0	0	0
ABCC6	15.21093498	16.42273004	10.91402402	12.02784486	8.402520701	22.74733423	17.38468846	19.53005309	28.18686354	18.97755706	22.42982798	14.84049202	28.46497991	18.82382985	15.13937205	11.88704225	14.42581774	12.99081602	18.88952551	23.96133133	13.20060789	13.31737467	26.76327578	8.52476479	15.91268669	13.38540011	28.21922634	13.71332634	15.21872862	19.04788815	19.36855379	19.19417724	19.4462955	14.09086905	16.91968042	20.85726116	23.88121981	11.45235112	17.47430984	15.51224006	16.11580378	25.50431858	14.01205542	11.18592985	21.47929293	22.68312634	22.27324423	18.35436874	10.48200644
ABCC6P1	4.886087292	4.875817031	2.840248266	3.47473825	1.528321911	5.609593609	1.956671693	4.026165029	4.264819521	3.645448964	3.986512717	3.501104331	5.759052937	6.139976769	2.562468709	3.713470759	1.200952669	2.17854899	3.546898824	5.097312273	4.086083374	3.577480772	5.387125802	2.278128664	2.013141549	2.916717166	6.999622907	3.618322976	3.52730717	5.683126961	3.460878782	2.989763706	4.235099487	4.461971688	4.2077673	3.570791913	8.537470545	3.294340662	2.713332401	5.493914159	6.035349437	2.160227412	2.647105785	2.389294839	4.798390326	3.920656712	5.621190378	4.355291807	2.018055537
ABCC6P2	2.709435021	1.344690159	2.214143312	1.466667131	1.129954996	1.699395764	1.601390895	1.01670765	3.1860763	3.137245013	1.855301445	1.708999687	3.167465927	2.308232155	1.24296539	1.424292699	0.600649497	2.186164809	0.810716356	1.470261477	0.909197	2.03459368	1.893814038	1.400854082	1.546918695	1.400861297	2.197449203	1.257182621	1.236601719	1.81330763	1.860100856	1.372772436	1.778939735	2.188782611	2.209710333	1.315289348	2.46435352	1.304265115	0.88403173	2.887648635	1.935585792	2.775548194	1.512993742	1.509378274	2.772216665	1.371455383	2.565762034	2.466605788	0.970403258
ABCC8	0.017336358	0.013696568	0	0.009812555	0.010561518	0.002842399	0.008208235	0.004142339	0.00669061	0.017491124	0.009509702	0.014292313	0.013072702	0.002716814	0.002668956	0.005325059	0.004149611	0.016541609	0.036230607	0.00625766	0.003523614	0.004861499	0.013996293	0.016090895	0.00512083	0.005635237	0.005724046	0.007782928	0.008543113	0.011255004	0.00537388	0.013492493	0.013993424	0.003997583	0.008460604	0.008472761	0.002858226	0.012049016	0.003121544	0.011191148	0.002278205	0.015103586	0.001863638	0.027409694	0.00620416	0.010377113	0.063044911	0.002332946	0.006424734
ABCC9	4.482389857	5.057538607	1.9172879	4.750470217	1.858439787	5.674642221	5.623134477	4.041521274	4.789944371	3.965322482	3.950594009	0.786001718	6.311322191	4.503272481	6.082331863	2.901112504	3.982124862	2.154813564	2.740273722	5.646095237	2.603484885	2.474011684	1.911845845	2.821857736	4.142224931	2.126996271	8.903640211	1.636637432	2.871347171	2.885538294	3.651664433	4.129131339	3.788582239	5.670127829	4.841595126	3.087384937	2.58510972	1.70758891	3.992217421	8.476882718	3.670794419	2.97588111	5.138521745	1.339976064	4.950410345	7.182334328	2.357154344	4.545408492	5.010117846
ABCD1	2.179118329	2.930026317	1.885033475	1.873672868	1.995545651	2.46226973	1.791864433	2.739359122	3.035405211	2.142557311	2.701306349	4.985172083	2.986353203	1.774897657	2.508608285	2.476987925	2.179388025	2.21607016	3.384119532	2.792224077	2.488170643	1.981122213	4.743717053	5.578165477	1.791616803	2.819781765	2.208886937	2.014729832	3.118920405	1.744513424	2.542721078	2.76538416	3.141415012	2.515610289	1.808572614	2.116424943	4.260882497	3.002026067	2.774059406	1.588869791	1.791131963	3.980734263	2.241066756	3.66474661	3.139231465	3.248452981	6.117527895	2.641054195	1.321939461
ABCD2	0.012558067	0.035717348	0.003675723	0.015992985	0.017213684	0.030884549	0.017837582	0.004500925	0.012116318	0.003167544	0.053731191	0.090589009	0.049715247	0.026567982	0.060899951	0.020251104	0.029307378	0.035947106	0.065611588	0.011332269	0.011485918	0.021129361	0.172356183	0.052451468	0.002782061	0.073476696	0.031097777	0.002818889	0.049507508	0.05136309	0.002919538	0.014660487	0.091228692	0.017374555	0.022982517	0.018412432	0.031056519	0.356103849	0.037309408	0.012159923	0.017327944	0.006564418	0.034424423	0.018614029	0.003370615	0.014094275	0.086769796	0.144489289	0.017452247
ABCD3	16.35715367	15.2235635	13.32324614	9.075507596	22.68777393	20.26250828	15.5632174	14.38005746	12.79428746	12.49826681	12.30670689	13.2230742	14.91510047	9.125237726	17.61621732	14.23520956	18.25631907	14.6852709	13.32167883	17.10340681	12.83249551	13.58323784	16.5765736	15.61960932	13.94314389	12.63112762	15.0825038	10.94950967	10.03721278	9.248929277	13.88129022	16.74007167	13.75470649	19.10639355	10.91396363	10.10985877	14.56006681	10.04913485	23.7916504	13.37030242	10.51077059	6.072344446	23.60870069	11.23926027	22.79599825	14.49237329	13.98441501	16.580312	19.53787547
ABCD4	3.341101723	3.684194122	2.829210636	2.645134713	2.018432166	3.928294816	2.740848567	3.182610577	3.349413363	3.348395656	2.306595081	2.1486893	3.996348405	4.084425295	3.059384771	2.127974867	2.684629592	2.49963156	3.702811049	3.753402722	2.906057413	3.148949514	3.171604999	5.159472921	2.422385767	3.97027279	4.021781999	3.128224227	3.946632409	3.24319499	2.785083488	3.226045	3.541230325	3.541062792	3.792982829	3.619426341	3.696102581	3.455230099	3.131811863	2.704629047	4.097704848	2.766813592	2.73550819	3.847966673	2.807768865	3.807965414	2.508000241	4.273704044	2.266978594
ABCE1	5.68929545	5.118168615	2.730271549	4.384424794	7.584228118	4.034589827	6.959237588	3.43733196	3.71333014	3.642746415	5.158598726	6.272668462	5.961333645	3.242021261	5.665274365	5.461516917	7.899092162	4.682811048	5.104358816	4.445671919	5.222630883	4.326000651	4.752176574	8.28063047	5.96396262	6.069234718	4.050059334	3.935050274	4.387179182	3.499555741	4.770314544	6.335230545	4.299548322	5.410474006	3.578974756	3.449674776	4.282790624	5.568821576	6.271362011	4.91161642	3.117911691	2.062148346	6.657621767	1.946049961	4.54414434	4.530024549	4.006039034	5.027758704	5.588454006
ABCF1	9.69472916	10.32416005	6.524392061	7.363393654	14.45014211	9.072764647	11.91103933	8.485728146	10.11987857	8.933769749	10.50290392	14.83191663	9.775542843	8.183345572	11.94680168	11.16792108	13.75832857	8.312457654	9.809087602	11.17485038	11.36332741	8.316126315	11.83651057	17.04804517	12.27438131	14.26741694	9.718696834	7.724931309	11.01859216	7.650568095	11.5159284	11.89571736	8.639650969	7.302577897	6.377410176	9.222229573	12.74689723	11.28151871	12.12961375	9.659887978	8.11174349	9.755113055	10.47012767	9.63212265	8.748781299	12.199568	13.03779359	11.1769219	9.011684291
ABCF2	2.514082382	3.18495343	1.830002428	2.736339375	5.45987885	2.386566003	3.889976475	2.777378603	2.504659696	2.54541075	2.767815142	5.295943565	3.144132759	1.937503502	3.928758805	3.94364226	3.917288136	2.827341989	3.594740106	2.813006598	4.145170154	2.90768015	4.222940734	5.725374081	3.503672596	5.169463308	2.730135938	2.51033854	3.961890401	2.22959407	2.919337204	3.077188335	3.04501193	2.832613071	2.475365896	2.530566964	3.575827202	4.854559261	4.04795638	2.82234054	2.204465503	2.895326112	3.186333306	2.422528861	2.878770495	3.720000047	3.580200698	3.494579356	3.920978396
ABCF3	7.183795561	5.345119047	4.368297278	4.38436414	7.217713749	5.209567945	8.017113408	4.734282026	6.697396872	6.314424499	6.199336847	7.78595645	6.404010497	5.078416122	4.93337111	7.198548655	5.46100486	4.984742462	6.25154736	6.025068423	6.503969468	5.034129178	7.229947474	10.67181706	6.409197651	7.269421	6.527114651	5.818634085	6.883681764	4.767351762	6.669950733	6.445732175	6.262444128	5.130839361	4.702656425	5.584386683	6.726807406	5.978860893	5.717123348	5.851327535	5.183799685	7.628265013	6.064787043	5.128921126	5.172685582	6.534486908	7.916647304	5.861056381	5.247867485
ABCG1	0.540720083	1.213335596	0.086157591	1.089295352	0.707556172	0.720775029	1.311884578	1.256826621	1.234791533	0.164632596	0.994072609	0.954858517	2.067636155	0.421179357	1.123063303	0.975891735	1.286603229	0.757107169	1.546827038	0.843068269	3.570167196	0.581397453	2.366118104	2.01640565	0.867582943	1.516343656	0.969781208	0.560190293	0.848254865	0.630631071	1.041370272	1.733122975	1.437974439	1.230612995	1.494311921	1.05080513	1.281831055	2.932637903	0.915998024	1.024434607	0.900617117	2.963623041	0.629420067	0.872612067	0.446555561	4.007466759	1.331079507	1.59651228	0.807477053
ABCG2	4.774886363	6.051148387	5.022847551	2.630609657	7.132018286	11.23837251	3.695256801	7.963193603	6.554146108	5.856824189	6.472267384	3.456906057	5.742016268	6.392679426	13.06015865	4.031455506	1.885513885	8.229308159	4.080468739	6.293338444	11.18779149	6.008435495	4.745300357	6.853999858	4.449594921	4.498702162	3.89736484	2.814637419	6.398080853	6.225022115	3.688997724	4.467596953	6.162735268	6.751548684	10.24373262	5.180557644	3.700381668	5.677020003	10.43052894	7.197329987	12.3074723	7.188008215	5.854685706	3.616596837	5.646806448	6.274824629	4.783239616	5.548145862	5.811635622
ABCG4	0.015614978	0.026647044	0	0.026514708	0.0171231	0.021505417	0.008871858	0.00895448	0.014463069	0.009452626	0.024668511	0.015447823	0.007064804	0.023491709	0.031732107	0.025900117	0.031395704	0.014899142	0.017404352	0.029308852	0.026659444	0.023645443	0.01512787	0.101452267	0.002767421	0.01827251	0.018560478	0.022432441	0.00923381	0.026762896	0.005808349	0.036458347	0.036299447	0.047528594	0.00914463	0.02442072	0.015446545	0.031255581	0.026991327	0.022175878	0.014774365	0.009794811	0.040286201	0.011109646	0.006705756	0.014020106	0.027256795	0.057995888	0.017360408
ABCG5	9.618421003	14.64901733	3.266788523	7.459969539	11.70969467	17.17347616	7.218645785	12.97418614	9.797161983	11.8342374	14.63792298	14.24020121	12.91388155	12.06351895	11.32095478	13.83574684	9.76095448	10.48855384	13.59882702	13.9367089	11.98646768	12.89704408	16.36368512	12.73880243	8.747224853	13.88698858	19.52394688	11.34466429	11.47208249	17.36951521	8.856357469	9.571332816	11.94261731	11.66131354	12.28622133	10.83214455	17.06078847	10.29195309	6.842167945	11.29987538	18.85793599	7.507287546	11.58248921	9.420241955	10.57512176	11.62341354	11.88527187	16.70110693	6.303757173
ABCG8	18.55548644	33.2256462	10.26434691	18.96706042	10.12008071	38.20624953	6.019341786	28.18212653	25.66087145	22.09464771	22.60461193	18.97480735	25.63999649	20.12818859	22.01368536	19.48900207	15.34005115	16.30248469	32.26159608	35.78832579	12.35824764	15.39373079	32.73767306	29.5953137	12.95889053	18.78967303	41.82569107	22.75722629	15.06477258	28.08141714	14.24847408	17.4554012	16.33582385	27.98016664	17.8063023	18.93448421	32.76336423	13.61239289	13.36952311	21.66025862	31.17885333	26.79729042	23.56186561	17.07947888	23.80305092	38.49349212	42.10649688	29.93437018	13.47256086
ABHD1	0.431446903	0.356904762	0.851795904	0.466859304	0.231919997	0.740671512	0.596809032	0.563961095	0.923956367	0.601736218	0.203254588	0.062768876	0.586884321	0.417608885	0.339923572	0.409264744	0.151868605	0.504495247	0.218049649	0.40002079	0.247599685	0.469715286	0.191236312	0.30230146	0.498520025	0.18974074	0.837960837	0.224075497	0.266805908	0.214195128	0.393349425	0.664986606	0.70060089	0.831010352	0.495429603	0.653252954	0.430977283	0.183444833	0.397566062	0.425959738	0.49026479	0.853469368	0.463800332	0.742329094	0.962740848	0.406369297	0.079987607	0.481553218	0.291566357
ABHD10	7.973749008	8.899408941	11.40006425	7.942171543	7.416884922	9.368233352	8.373244152	8.104252192	10.29771014	8.934453742	7.762121952	8.262502416	9.669215447	8.296001492	8.706762554	7.789738732	6.721952781	8.164907391	7.19850409	8.695353513	7.391808827	10.54745055	9.373638161	9.861857871	6.807373558	6.700988749	8.874257676	9.202471722	8.938475366	7.994796472	7.22213502	7.815256059	9.88975193	10.18888561	9.030899822	6.989241931	8.695751282	7.63966943	6.814486845	11.00601163	9.343720233	8.905458008	8.57168614	8.540417296	7.683743823	7.403796727	6.931016894	8.081700252	7.250600345
ABHD11	2.48974788	2.976895562	3.906671604	2.259114555	6.903714897	2.205170267	3.775463133	2.514520936	2.251928537	3.202551685	2.979259736	6.080150206	2.316137462	2.212321922	3.690745572	3.445336696	2.334623181	3.257280507	2.658237192	2.563271228	4.225703987	3.195795133	3.467538158	4.78852799	3.722611012	6.89991063	1.949201606	3.141961523	6.180941602	2.252932241	3.150713428	3.016441649	1.839766671	2.473999309	3.056447857	2.216181718	2.429037666	4.730977321	3.34606074	2.049052383	2.435318509	2.701299701	3.371774659	4.76834668	2.801615784	1.751487954	3.820787871	3.495512761	2.891708442
ABHD11-AS1	0.035097322	0.033274315	0.04109168	0.029798161	0.256580546	0.06905298	0	0	0.054180351	0	0	0.202542738	0.026465584	0.033001009	0.097259062	0	0	0.100465075	0	0.050674335	0.04280117	0	0	0.293183025	0.279911195	0.102676441	0.069529725	0	0.103772795	0.082028407	0.065276267	0.027315448	0.135981979	0.097116915	0	0	0	0.029271766	0.037917251	0	0.138366248	0.11007753	0.067912572	0.624270507	0.113042456	0.031512576	0	0.283381809	0.039020472
ABHD12	6.939320843	6.741323889	8.358543738	6.240720308	9.587593411	7.579334844	6.192529887	9.858394412	6.740405409	6.63824114	10.00405055	12.63298623	6.890776639	6.379848666	8.79977526	10.64166766	5.721181319	9.531261425	7.925497128	7.908122288	11.31119216	5.256438535	12.16383808	8.221949852	6.123924722	11.59013098	5.702532435	8.728013666	10.46425617	8.85002547	4.865052142	8.272207264	9.548361907	6.471657084	5.594117577	6.224617493	6.779722312	12.77063403	7.176013914	6.039087976	7.732094805	13.02266296	7.610723722	10.4905846	8.05716781	7.553589202	12.02988347	9.195256253	4.908386135
ABHD12B	0.15424183	0.058492113	0.020638305	0.179593595	0.040271137	0.086704687	0.045903811	0.094768585	0.054424187	0.08447877	0.040611822	0.05449668	0.059815554	0.082873822	0.13433306	0.056852558	0.050631981	0.029434187	0.061398903	0.044539593	0.059116468	0.170539716	0.049810088	0.024541873	0.058577275	0.081651337	0.04365165	0.083093794	0.026059955	0.058364947	0.049177529	0.099464125	0.025611367	0.103651109	0.029034304	0.068920944	0.069749978	0.091885946	0.090458752	0.156463695	0.041696688	0.023036027	0.088115187	0.041805334	0.052044299	0.051438394	0.038462503	0.099630004	0.044095591
ABHD13	2.249003234	2.977409175	1.675228794	2.323720639	3.185025934	1.977828445	3.50544136	2.014500558	2.197501448	2.505983053	2.837643187	3.293837317	3.023829278	1.845595974	2.843324393	2.853381904	3.140340031	2.474964088	2.054859551	2.126812649	2.948469814	2.432144655	3.113059855	3.119230115	2.893499392	3.395247138	2.449379305	1.900730706	2.379270295	2.129388606	1.992479163	2.761152693	2.313438636	3.299391625	1.713503797	1.965202354	2.946969255	2.968084734	2.433665268	3.287273515	1.698063364	1.595608648	2.832557311	1.361700277	2.520901829	2.786826259	2.695089253	2.775665895	2.847105531
ABHD14A	4.010747171	3.607226829	6.759183845	4.293190683	4.387575892	4.042735469	4.024092556	3.730975695	4.417931445	4.179498419	2.873177834	4.711947635	3.80062698	3.10523122	4.244879518	4.363671206	2.128970481	5.500652974	3.99302522	4.245009048	5.795004847	4.288649483	4.39493983	6.910143895	3.138112896	4.417073114	4.405108671	5.331467441	6.45285248	3.483896158	3.178306361	3.00610061	4.084262773	4.29564695	3.743886823	3.743228934	5.34429145	4.766841927	3.443262694	4.104217748	3.779248894	5.338158435	3.739589517	7.597723849	3.801991435	4.089134367	4.61221159	4.16263806	3.369478428
ABHD14A-ACY1	0.117650634	0.094379735	0.116553017	0.138305326	0.173672068	0.267085695	0.222815912	0.051897916	0.083824314	0.136962613	0.208501544	0.164141448	0.177431926	0.144661541	0.108674867	0.200147427	0.11047669	0.129527523	0.075653435	0.189466748	0.198657557	0.197951066	0.175354659	0.1511979	0.048117821	0.052951436	0.19721509	0.138138588	0.231906302	0.274969531	0.09257526	0.147912391	0.105191235	0.062605405	0.125874949	0.079614201	0.071619433	0.18114949	0.107549023	0.105157485	0.092764211	0.198688924	0.093395478	0.042925809	0.145743277	0.113759816	0.078986767	0.138836134	0.060369935
ABHD14B	41.13881318	40.82287958	64.93572132	47.90429996	43.05122856	42.37740539	40.56345968	45.06850526	56.96953361	49.50724011	37.71159054	49.92299985	45.68159007	41.06430116	44.27831857	33.07882089	32.0055229	47.09164522	44.50646206	39.27012456	51.51365223	45.89301794	43.171779	49.09206454	31.29957953	42.51545233	45.81821933	47.91855558	53.19122304	41.14302009	40.98725896	36.83447918	39.77530964	43.34784764	44.78283556	42.33094526	54.03740564	41.92181823	42.43613326	46.22966133	37.43909659	70.21281844	43.77350934	67.53070405	47.07379683	45.09207328	48.42311106	41.88540925	34.19274669
ABHD15	6.771633468	11.55789643	3.747053248	6.295442154	5.62005685	11.413581	6.076734258	9.700243606	10.97953049	10.09960478	8.164762587	5.501712919	9.131201062	9.120130268	11.17038735	7.611536431	5.081797484	10.40971448	7.322769526	8.674960798	8.803218833	7.747027099	9.010415933	10.27789334	6.570743871	4.1736601	8.360059059	6.858437009	18.68915681	7.462986501	8.127494889	8.609704349	8.259542381	10.91518959	10.34526526	5.963470087	10.11799945	9.340007859	12.34010178	8.591250762	11.15136431	8.111108153	6.224436821	5.960879612	10.16758986	8.73326468	13.3239593	8.311354946	7.243663866
ABHD16A	0.669629516	0.6661433	0.176675423	0.512473834	0.581754531	0.714406536	0.808251936	0.655778223	0.673373181	0.708912065	1.210601378	1.648377814	1.109451542	0.651803706	0.86247453	0.590980298	0.883807262	0.580437999	0.617590465	0.823845348	0.764855776	0.384814614	1.069812611	0.853499343	0.363554295	0.98409175	0.943548341	0.453049018	0.762216552	0.859668768	0.793736139	0.833117861	0.721690056	0.724202681	0.638635063	0.631486285	0.802351485	0.991109731	0.631728975	0.700149606	0.847748981	0.769084905	0.766481601	0.329917869	0.51134495	0.618171566	1.097535042	0.9138091	0.335540351
ABHD16B	0	0	0	0	0	0	0	0	0	0	0	0	0	0	0	0	0	0	0	0	0	0	0	0	0	0	0	0	0	0	0	0	0	0	0	0	0	0	0	0	0	0	0	0	0	0	0	0	0
ABHD17A	1.461086808	1.406366933	1.475324497	1.194440755	1.527571653	1.760564163	1.58897923	1.559566627	1.223784007	1.673685065	1.348142757	2.085587375	1.303819068	1.391815821	1.959598198	2.157716845	1.314901584	1.945052294	1.804525651	1.621314566	2.147490667	1.298941169	1.684393044	3.514662247	1.388020298	2.566492881	1.56100406	1.154332065	2.820273769	1.307270116	1.423977459	1.452448532	1.452298169	1.708096537	0.994843868	1.49986693	1.751432866	1.995477156	1.992054645	1.107923021	1.393498455	1.757618447	1.586426185	2.129739664	1.870034153	1.274619265	1.749460174	1.730923234	1.227171265
ABHD17B	2.912164385	3.796240662	2.285941659	3.13554394	2.921259264	3.7372621	4.901081198	2.732717325	3.897854206	3.031649003	3.515823442	3.301134692	4.826109641	3.597031945	3.58257813	3.02505125	3.897156772	2.431329512	3.015348042	3.550063385	4.616798331	3.674859368	4.221292543	4.158859172	4.803423682	3.433605658	3.435271283	3.125821154	3.202823345	2.939050938	3.699039914	3.878756625	3.519516005	3.406411068	2.863422792	2.710655614	4.013411166	3.422392809	2.731426007	4.797994382	3.997405124	2.172682684	3.3297587	2.464338946	2.373318532	4.07659203	3.735485922	3.339959649	2.972782336
ABHD17C	0.836936132	0.890727826	1.390795307	1.049812124	0.97204553	0.802076923	0.731170383	1.114710582	0.629325616	0.975154672	0.973871138	1.865173784	0.952761012	1.380965313	1.042417635	1.059810147	2.085997144	0.814024711	1.339081797	0.752318969	1.448654987	1.707977098	1.102900389	1.854319987	1.148353622	1.242648203	1.240838175	0.775703541	0.798252269	0.727739202	0.622635158	0.718606389	1.480111542	0.851640637	0.581048977	0.796956612	0.774494953	1.274447678	0.530841514	0.784259714	0.796138106	1.191095325	0.902018268	0.755527383	1.217380296	0.984161979	1.908618204	0.789109346	1.476774768
ABHD18	1.493488094	1.790630803	1.158644824	1.150160343	1.419918956	1.757101005	2.225645331	1.215463435	1.639483568	1.333308144	1.574925686	1.236225264	2.300145037	1.673793296	1.708409135	1.581964315	1.731068125	1.019106825	1.467062032	1.38963687	1.125899582	1.388409162	1.705099611	1.461804871	1.895599495	1.235723853	1.763254982	1.316582284	1.474913415	1.415018457	1.526324239	1.660161446	1.496283604	2.362674546	1.409133148	1.049889701	1.420670913	1.444386477	1.515696983	2.025567285	1.513003271	0.671861282	1.724190459	0.665452549	1.480331974	1.465560517	1.457091478	1.505507883	1.539670498
ABHD2	21.50392712	39.68811734	7.965915023	28.22394219	21.86157402	38.95989831	22.79734576	40.33881817	36.62693337	23.35188413	28.28496102	30.63830698	29.85250298	22.06009489	33.1936105	22.95035435	32.15397918	23.73700808	32.66631725	30.83604048	11.56636975	17.16044467	33.85373263	23.34853496	32.09365169	32.71089763	44.01060227	15.08895182	14.76037353	16.70263298	26.69050945	53.26529696	29.76806545	26.6215441	17.11648518	16.93521845	25.07542065	18.49988656	41.31349313	21.98006833	18.37029227	18.19046878	29.56278586	12.19845692	29.31024244	37.12105869	34.81608921	27.7230575	17.54923169
ABHD3	3.4404861	4.971347331	1.922141898	3.91120311	6.890518755	3.777258114	3.64871164	4.025666461	3.524601849	3.394263567	5.524443599	5.898339838	4.234832844	3.698939973	5.013542011	5.084138883	6.56446652	4.82784619	4.505948181	4.183801208	5.169373568	4.030224835	5.435760147	4.925286795	6.014051669	5.765213935	5.687232138	3.914766655	5.207844611	3.990796614	3.71666556	4.698982718	4.644613061	4.518005221	4.47235571	3.954832485	4.126647401	4.728751292	4.022216132	4.016221657	3.413012999	2.574543495	6.182781739	3.313752535	3.703370283	3.874444473	5.70932368	4.299056525	4.468389166
ABHD4	2.887121202	3.444259536	3.966124485	2.614623872	4.854478716	4.227111263	4.292265754	3.476828866	2.625856705	2.694428133	4.760614985	8.822531322	2.968072941	3.221417443	3.115778874	3.689138351	3.061387482	3.737300792	4.525265069	3.616167836	2.969244415	3.266787454	7.913342157	7.074427153	3.163890572	4.894109117	3.593781376	3.633498067	3.737044477	3.321364468	3.655839812	3.329276544	3.654072995	4.054356783	2.786281787	4.063727892	4.26492841	4.71950057	3.592151796	3.808211016	2.936573746	4.311198633	3.941598977	3.195283343	4.37049354	3.832192452	6.516518242	5.008004102	3.188442302
ABHD5	3.340198383	2.622334946	1.467408231	2.820153545	3.70680831	1.852478986	4.747368681	2.336780585	5.375538035	2.884136714	3.316312654	3.85823665	4.6370506	3.599315631	3.66138054	2.349702606	4.380288902	3.181182894	2.761254988	2.340013611	2.424446102	2.976207432	3.005712641	2.458411758	5.870546084	3.269267068	2.776498169	1.385894518	1.855936526	1.904755472	5.023823638	7.409582098	7.816241586	3.724366324	1.577375932	2.28723779	3.011007837	2.059728333	2.401266514	4.977992108	2.297752146	1.929965874	3.436693028	1.171392831	4.063327475	3.520129552	2.586542702	2.841501207	2.821209614
ABHD6	10.62430838	13.81795445	7.915638269	11.80455507	12.25179257	14.04807748	10.09674088	16.17797886	16.69576048	12.38180693	11.10617506	14.77347036	15.07228632	8.26577356	10.08090581	11.89196746	14.17274717	11.23064615	11.12257973	16.06051665	6.887422613	10.21864837	12.72292757	15.78172609	7.28221458	9.993229892	15.03690252	10.66126601	8.438124787	11.89464471	11.13326831	12.37538185	13.0497802	14.33674586	8.264755194	11.56354796	16.33943774	8.437609109	14.65543483	12.39921382	7.899390418	10.00046232	13.23710458	7.667621204	23.91996008	19.35760715	10.39820035	11.11163051	9.846270743
ABHD8	4.430838346	4.654369073	5.42622136	4.025178698	4.737306995	7.00019118	2.970578942	7.114476363	6.525324581	6.419485188	5.646529112	5.844542869	5.733379501	5.174408934	5.451612454	4.711720987	2.685339293	4.684309138	5.667024255	5.277812211	5.997780255	4.547569184	5.680565255	10.248405	2.960472524	4.856549176	8.198404077	4.837652319	8.37573237	3.610660357	4.680751366	4.372597514	8.832398724	6.473523506	3.477086363	5.812132857	6.180092687	4.390129201	6.452658265	3.729754667	4.101476126	7.272588305	6.293006351	7.828521647	7.497016603	5.386597132	7.347556352	5.538024272	3.428575222
ABI1	4.285517773	5.163388032	2.310311001	4.430812714	6.674059657	4.298032325	5.016596592	3.90066118	3.551510453	3.236976172	5.470725745	7.636408631	5.647333912	3.466373441	5.884242406	5.001542474	5.627880358	4.518784741	5.737883207	4.451268159	4.422158445	3.913838488	7.24958621	6.533157629	5.690200415	8.543760655	3.991975497	3.818671019	4.511976177	4.105504275	3.588012596	5.044537585	4.384838533	4.920636397	3.844138189	4.234287622	5.695256062	8.697337174	4.474343492	5.035326663	3.862248779	2.436737584	5.809761166	3.171258657	4.042674803	5.290212864	4.815521188	5.866970902	4.315453228
ABI2	0.370180392	0.771936733	0.168054772	0.356336498	0.729482874	0.459947721	0.291717727	0.457296029	0.331080471	0.296416736	0.52325708	0.532164404	0.45826943	0.367012639	0.70403705	0.479572599	0.560568364	0.321173035	0.560191893	0.499934207	0.453482167	0.447004721	0.658713002	0.591342282	0.499115578	0.680223167	0.512179363	0.411512125	0.565873305	0.362287737	0.230275733	0.35931211	0.362624439	0.447122429	0.355170958	0.379885681	0.546374831	0.798795153	0.503304336	0.658366718	0.337544614	0.184288214	0.458577964	0.370275813	0.498363591	0.42959538	0.58975838	0.588969209	0.509549056
ABI3	1.132317337	2.918114102	0.44812685	2.152892847	1.661400824	2.055225872	3.163849163	1.646195147	1.606416525	0.579258165	2.461744454	3.36584749	2.723864595	1.394588255	2.548535901	2.843666279	2.857269285	2.929276883	3.066305198	2.204766849	3.549395078	1.65695359	3.952786276	6.054181715	1.187115232	3.561400902	2.7328919	0.751768776	3.921648288	1.913372715	1.179039276	3.574675636	3.189901365	2.449196851	1.517707035	1.699156643	2.760818313	7.149295239	2.437974257	1.698675885	1.779313334	2.51762012	2.571607991	4.368470133	1.181422541	2.727813747	1.84428955	2.929470992	2.083369067
ABI3BP	0.165908217	0.781379614	0.177534921	0.195384515	0.47276216	0.461550421	0.437528802	0.78260999	0.392434926	0.149390471	0.838442865	0.851546116	0.499075624	0.310320112	0.814041868	0.166032907	0.536747198	0.262135326	0.502068301	0.915669256	0.665714537	0.547786584	0.718688414	0.395735659	0.912146393	0.854165477	0.455901684	0.398840698	0.464170097	0.393314929	0.132716913	0.463730606	0.60651208	0.224603876	0.181524202	0.195299028	0.748239748	0.852539531	0.520369196	0.816484515	0.302419363	0.121227668	0.194458353	0.270771219	0.459666172	0.448490146	0.970529452	1.238743511	0.569226856
ABL1	2.405911334	3.955412662	1.242178687	2.42416299	3.233687566	3.686775578	2.963794637	3.816043211	2.413408315	2.465169908	3.578192522	4.931647344	2.510713511	2.4294548	4.208360546	2.449924413	3.724149219	2.137812276	4.395445305	3.009648535	3.702710401	1.800872367	4.683384122	5.210492071	3.578189193	6.329423407	2.540759744	1.927652963	3.816676096	2.406741697	2.298273753	4.327801012	2.762605207	2.102544066	2.286620561	1.842295496	2.839899934	4.793909392	5.569268428	1.625606937	2.263597746	3.187302248	2.262280755	1.457904393	2.351845055	2.572040761	5.215517865	4.086712468	1.658332735
ABL2	0.743072012	0.781505916	0.366672801	0.372507354	0.916626598	0.745519038	0.783380723	0.552767421	0.435576183	0.438197711	0.586368381	0.611380096	0.546955396	0.55006163	1.163983421	0.684729051	0.773323595	0.542679643	0.699790948	0.749725578	0.502630441	0.514513576	0.636882514	0.929640313	0.963484021	1.368554502	0.79602803	0.413840209	0.589666188	0.449996073	0.505547623	0.853102409	0.396360236	0.484397809	0.556935542	0.323450665	0.683909666	0.927754032	1.018231352	0.701871329	0.495037426	0.268729666	0.534540641	0.537785238	0.639166962	0.713600458	0.541521405	0.849260461	0.686527182
ABLIM1	5.216000317	4.331876965	1.558653072	3.293132971	5.950389051	3.261383934	9.444475472	4.101581032	3.289418596	2.083807554	3.558802137	4.988747494	2.887432446	2.070728918	5.523636816	4.040425909	4.76128615	3.935694634	4.536094449	3.354424316	2.250150866	2.278312291	4.246311992	5.797010442	8.686916765	5.966737971	3.360544693	2.073553167	3.189255165	2.369508252	7.968591482	10.73164189	3.12859116	3.373570664	1.957815228	2.045957435	2.73589715	3.54438953	4.751990718	3.177536562	2.271432444	2.026492646	3.267027482	1.630376251	4.466751659	3.236770266	3.486310998	4.799398649	3.943965202
ABLIM2	0.22339512	0.233277759	0.121298236	0.186917079	0.340237511	0.140137938	0.116501126	0.278493365	0.144940724	0.104528429	0.232295823	0.256236199	0.168453943	0.203963586	0.239248609	0.128286482	0.181338495	0.139013503	0.257114122	0.222040542	0.319809437	0.157974199	0.248315223	0.652088679	0.284029578	0.89348363	0.141105457	0.075581083	0.207408347	0.093324433	0.219785373	0.151185516	0.213246	0.103025168	0.111392829	0.151901807	0.236998873	0.418534482	0.290312376	0.16928808	0.153165879	0.159083777	0.208823582	0.165082345	0.17032054	0.119184114	0.188380849	0.470538418	0.140380807
ABLIM3	15.83821411	14.67633566	8.270364514	13.18913199	12.35786907	11.40480931	20.97076699	10.2863969	6.201351752	14.44810169	8.985585024	13.63824079	8.881117267	7.625795582	7.972200767	12.11684211	19.09847443	10.83687911	19.28691054	4.514420421	6.974843132	8.980067764	8.072984677	18.37107153	22.21375246	10.31942993	10.85258447	13.37861735	8.658399851	4.390296591	14.10837407	25.49056392	6.290780437	18.05749572	8.468949069	10.41526871	7.068149059	8.676613443	13.23059628	6.8784429	9.074788222	4.250744757	9.306400524	8.469514694	19.2012273	10.65019507	10.07032264	6.314138936	13.5492471
ABO	0.009246603	0.046753712	0.018043089	0.405609525	0.076047421	0.072769713	0.055454463	0.141400178	0.01189512	0.024877733	0.010144281	0.012705028	0.097615269	0.011592423	0.074023422	0.071004982	0.00663977	0.079404408	0.008588502	0.002225077	0.007517486	0.072602667	0.059721039	0.188810975	0.084669392	0.048090193	0.134332217	0.121766778	0.012150922	0.036018139	0.020063668	0.004797614	0.035825281	0	0.060919947	0.009038146	0.003048954	0.146524678	0.019979061	0.063668954	0.002430229	0.01933373	0.123255868	0.065787147	0.129054135	0.044278293	0.098636082	0.144340083	0.006853454
ABR	0.436544857	0.987896775	0.238906583	0.614881955	0.862039636	0.870407241	0.356363177	0.793698163	0.475087967	0.258190141	0.895095199	1.155518885	0.741605932	0.495395628	1.591330689	0.704356326	0.832324001	0.745289722	1.088257664	0.874200436	1.144281551	0.458711415	1.278773116	1.310246932	0.677342541	2.105669396	0.593113676	0.513605478	1.162159588	0.544670305	0.250418022	0.8422228	0.834339852	0.474387389	0.397929849	0.505177454	0.840508387	3.819414286	1.008289943	0.58843926	0.491907434	0.468626246	0.770267423	0.694167051	0.639270584	0.650258729	0.856412901	1.477419013	0.451869657
ABRA	0.014217282	0	0	0	0	0.020979072	0	0	0	0	0	0	0	0	0	0	0	0	0	0	0	0.005980261	0	0	0	0	0	0.00638266	0	0	0	0	0	0	0	0	0	0	0	0	0	0	0.013755069	0	0	0	0	0.011479278	0
ABRACL	10.55920471	9.128808415	4.700477222	16.05927175	5.145241764	5.619186257	8.036227213	10.38840593	10.36727473	9.237397784	17.57521074	9.47205581	9.180646317	11.96946608	9.768700155	13.48985317	7.769825617	14.74676604	9.413556957	5.23111157	11.08571706	17.47788635	6.548449265	21.7522259	9.371426818	14.27561891	8.147493216	9.993703849	20.25074208	6.840348871	8.19543527	11.45691816	14.89104658	18.04116646	5.985486307	3.142608398	7.684645748	24.88158692	11.54864673	8.364966391	5.842099739	7.814403855	15.34756222	14.70781315	10.05738731	8.425674921	8.926206764	13.41444471	6.7860502
ABT1	5.100287086	4.917219423	5.085001288	4.753094615	8.453650348	5.056532671	7.942526779	3.827352547	4.833736123	6.606480736	5.639147128	7.66489303	6.069368725	5.519997919	5.551582859	6.780488963	5.856020437	5.607852155	4.820561305	4.559298253	9.135328477	5.508633716	5.222127953	9.406114735	5.219883443	7.700001873	4.959881384	5.008732758	6.800443448	4.211403511	5.292557196	5.054830549	4.502760345	6.992121474	5.488606949	4.375124446	5.255491762	6.951076748	5.710962884	5.384430937	5.639431049	5.963895313	6.099557666	4.984765072	4.784122335	4.167930838	5.429025564	6.295054467	6.297975553
ABTB1	1.869570226	2.364289188	2.21125227	1.979384866	3.070548091	2.967099534	1.704017555	2.333262465	2.571421138	2.679967875	2.828172823	3.875562095	2.502527745	2.449684939	2.580109393	3.545344704	2.609517062	2.2822515	3.115066187	1.574991946	2.893620819	2.097968787	2.900467016	3.943500021	1.433742561	4.640126849	2.422877429	2.507947536	4.134069184	2.406824722	1.436470648	2.007811998	2.332238003	2.097497926	2.527363743	2.873442392	2.567741267	5.193084617	2.996985933	1.928516191	2.973319435	2.101050477	2.378850728	6.12956683	2.338870292	1.950284558	2.418390085	3.579652839	1.157897114
ABTB2	3.174130349	3.334082383	1.134239426	2.724976786	1.81016208	3.633883572	2.285978413	3.274588421	4.292025125	2.932283342	3.566961835	3.964149639	5.075037769	3.173392451	3.179332818	2.04308277	4.442594916	2.111766585	5.14109692	4.190552472	3.275335227	2.242910598	4.203163851	3.962245071	3.782881885	3.010796151	3.003633802	2.308968824	2.639288782	3.230629352	4.010099703	7.542853517	4.367597339	2.904075014	3.223044532	2.271113501	4.133282315	1.599534576	2.399560406	2.969267519	1.810274592	4.574116482	2.499423012	1.15810778	1.873008705	3.663189593	5.780069369	2.26077483	0.906313811
ACAA1	41.37343006	43.21951466	43.86742076	41.81880419	38.82778412	59.19632315	54.11130411	48.66614276	67.32568911	54.88680797	44.80044371	27.3720007	49.33266732	65.27503973	31.38160939	55.86682882	27.69859372	62.43911484	35.1649574	72.81758557	37.73361033	36.12301602	37.81235574	46.53820488	53.24307994	26.44023823	67.9421854	28.42775544	43.74535894	53.61949712	58.90861547	80.04312554	65.58167247	64.60852408	37.0295544	36.89553658	55.98175377	24.10511431	59.06088345	43.34059335	65.84984894	60.62226414	57.50942899	46.5764483	51.40781471	40.29526267	44.09489802	51.28336596	34.9612662
ACAA2	72.01247977	129.9694757	76.35065766	102.5081522	74.74396947	109.4905659	85.68351819	88.5481186	178.004181	118.6989799	59.18533855	91.54131941	110.3799555	109.8592799	73.94077978	115.7303958	82.70904341	117.7338171	87.57022365	138.0364081	119.9614858	110.7264278	91.5437869	77.58702623	139.3012942	76.90712368	123.5219698	79.0492942	83.03705915	86.30051516	128.357091	154.2052445	127.393264	162.9263003	86.89238301	88.16554169	134.8971287	60.307607	87.88507088	91.21026443	172.2818237	103.0704615	131.9931992	130.0333804	124.016311	113.6720735	85.25586394	79.63717183	89.25729755
ACACA	1.687731123	1.560101882	0.57816448	1.014924255	1.118530818	1.242619207	0.812632968	1.543272797	2.142872871	0.877981451	1.33095684	1.102186971	2.001508594	2.129113088	2.045715162	1.273585713	1.334085368	0.923694807	1.262759436	2.147675539	0.642609818	0.949931936	2.333748355	1.752336548	0.844510668	1.134887244	2.046059695	0.736731639	0.967461131	1.324221504	0.778437544	1.463505738	1.026638853	1.308121838	1.993751377	0.930061863	1.489318612	1.077357626	2.229964601	1.313015234	0.870137342	1.536211138	1.834359928	0.889067167	2.002697275	1.078724304	1.515499892	2.778893261	1.30392809
ACACB	7.756762154	12.45100793	4.862467252	6.156885493	3.121553087	11.43461651	6.374771917	10.88422567	11.73351422	9.534244631	11.68176069	2.9764357	13.54503646	14.46504881	8.060452858	6.845400756	7.765935378	5.428812664	9.409371461	10.8835894	5.458277862	7.058221274	8.070714813	9.979056774	5.356502594	3.073030476	15.60730222	6.702737381	6.99546684	7.650205071	6.605566656	8.771122967	8.423471897	8.813314821	7.932761257	8.266835628	8.226036196	5.606702644	10.84949399	6.999658253	7.666011	8.277283852	7.963089722	8.286903704	9.791791314	12.32760229	10.83738012	7.962495487	4.898082012
ACAD10	4.499719501	5.76075975	2.415892611	3.142649959	3.550843775	5.880474778	4.059539599	5.067714448	4.417600476	4.606262315	6.84478716	4.427326297	4.858110371	3.985595191	5.296812788	2.865313639	3.585435636	4.184638665	5.517626721	5.603965222	4.019284349	2.75239327	3.39202262	4.563163498	3.357806048	5.32027444	4.574387957	3.992925509	4.032812294	5.063552678	3.478871987	4.063514608	4.634578282	3.768084097	4.740305365	4.520451114	3.498907194	4.232007178	4.479839781	3.877188241	4.168612067	4.186126075	5.234583363	5.109497877	3.627914791	3.994846148	3.677812305	6.06764527	2.813406143
ACAD11	0.728284889	0.824621277	0.117191674	0.41612391	0.223942723	0.954121359	0.670030603	0.60369515	0.97507444	0.595490462	1.086018074	0.412602168	1.322178394	0.775657491	0.793876662	0.467545659	0.480829813	0.438016395	0.889645644	0.862142444	0.395665663	0.197451908	0.554532583	0.336380242	0.642305915	0.444291852	0.854723007	0.328503409	0.714375286	0.769048845	0.828113539	0.832750461	1.093236156	0.926427587	0.414378752	0.479075873	0.638484591	0.428923723	0.887480191	0.868960869	0.596003958	0.768602676	0.71907852	0.364264151	0.555848524	1.159045196	0.948927027	0.844421855	0.414439495
ACAD8	2.609784785	2.753744119	1.546935054	2.088272051	2.866332668	3.625425838	2.507497286	3.412732907	2.882509473	2.842407599	3.268660499	3.429860288	3.437722162	3.306099442	2.879703347	2.482857565	3.230537781	3.008490671	3.388839428	3.344357753	2.350353408	2.590535099	3.369841214	3.722124832	2.706952733	3.375527341	3.250257824	2.424143173	2.666298329	3.609089836	2.475157014	2.806622255	2.950926466	2.859127927	2.615900591	3.284747322	2.878683891	2.775399231	2.763435046	2.202792477	2.412895984	3.901384574	3.562030512	2.586432595	2.67293252	2.215772452	3.053692561	3.54430298	2.167023152
ACAD9	7.210029731	6.080317842	4.58901089	5.587289425	7.589568944	6.531754424	6.163140957	6.307054114	7.151167748	6.909077486	7.749112126	8.358223082	8.177406624	7.056007806	7.249452648	6.67312274	5.586862345	6.464917132	6.816688653	7.544479737	6.281237395	5.83329075	8.411660742	11.27524863	7.010782459	7.741523609	7.298644698	5.835672238	6.780366214	5.895580863	6.330244021	6.407495696	6.501443924	5.466714948	6.205743827	6.361759946	7.463574115	6.511564317	7.486164017	6.456993103	6.452171333	9.383123644	8.042625246	7.980678782	6.39960853	5.969706796	8.025593413	7.90087084	5.545253584
ACADL	4.472710426	4.952065354	2.94003795	4.996178678	4.128075408	5.881272093	3.4991628	3.90755907	4.045503298	3.110610622	4.273587807	3.595267279	5.296594756	5.09204896	4.474049978	4.656795427	1.841702218	4.996710619	3.691627583	3.457925031	2.473854898	4.559645552	2.965266091	5.640244732	4.125800333	4.840902516	4.461324143	4.208500319	5.029109499	4.574052206	4.292283131	4.033936318	4.293344785	6.305619805	3.817177429	2.790838298	4.605686717	2.899287324	2.413623781	5.272658754	6.658627098	2.681340957	5.193336229	0.911323845	5.176121987	2.940699207	2.469860756	3.993763265	3.41280896
ACADM	22.45459572	43.38785671	13.18798064	35.27102936	39.38500654	43.65111303	42.84031963	33.11333375	43.79086379	37.78320953	31.65025169	21.5667817	42.63919264	34.50757472	36.17658876	25.78520682	29.58441061	28.43411579	26.62962962	25.96179765	29.75020473	24.69448384	27.74140283	25.48173015	41.58474952	27.06356052	39.60063109	15.35633018	26.69878967	25.8381765	27.86832566	45.80891356	38.95427395	47.34793758	24.71943701	26.53095755	33.01884939	17.94208121	26.85977835	40.01754466	40.05537128	23.14127486	52.64500822	18.34814944	38.19213706	31.43653174	21.39421179	31.24852337	40.41489657
ACADS	65.46838074	55.45579325	95.64783619	47.77858248	48.29620077	85.96845682	74.93693166	90.76177307	105.0892361	104.2428931	66.64751412	44.9795015	71.30146066	80.69584264	55.47975688	70.60538088	47.6379925	83.71525547	60.4756839	95.7047388	60.73583016	64.9069723	37.63506329	66.24984183	82.11926404	44.11682489	93.58013087	45.63399778	54.21689621	58.15398968	86.59678205	80.61347668	84.88988296	91.14074033	74.50862253	78.58810226	77.40443272	33.66038689	85.56614778	65.90402113	64.16341825	136.7100567	81.83916348	136.8114278	83.9527217	68.74899182	62.18278961	48.33982125	53.11794307
ACADSB	75.62265875	84.06384728	48.23004333	43.79737952	72.78193305	114.4427459	72.79004402	63.33545389	82.27095315	70.43793698	76.56700899	34.63743103	102.8268274	78.43926806	176.1558924	44.31593607	61.33550721	56.06847423	61.41130219	87.46207885	87.25428058	58.87235355	37.87597094	66.26376958	64.19359395	33.976102	76.30502192	53.99525161	92.53417643	76.17665401	78.84330462	73.47360172	78.72564176	118.6229315	95.15719065	48.10334275	39.11468116	51.71668309	63.87938373	97.76888275	97.42202304	35.90143004	98.54977402	34.24212059	50.97645488	55.21184625	48.90535651	65.9406229	93.88505108
ACADVL	82.76532803	94.37337237	62.14202208	57.53789025	151.3458415	107.8250149	82.25045834	81.40244198	84.33445053	99.52676608	95.02768504	126.5094252	91.72425122	99.669533	103.9190983	84.11619696	70.21688171	114.6924991	82.73756184	90.14989139	104.1134195	78.5885357	92.41638689	98.08668608	99.30409187	115.5054871	109.0160351	75.67905454	114.9455308	84.46858786	73.23389297	123.5214532	79.02847768	89.44060618	100.0106759	90.34689688	89.87664653	76.57172807	97.59563714	68.23965479	99.655132	81.82613758	153.5282004	217.0394921	86.07003806	46.57867009	74.54869015	111.8102879	51.16418765
ACAN	0.008977038	0.013617212	0.008408198	0.039632537	0.011484732	0.003532413	0.003400282	0.0334615	0.008314806	0.001811436	0	0.005920627	0.00135385	0.00168817	0.01160903	0.029779911	0	0.005139303	0.002501437	0.005184503	0	0.007552081	0.011595999	0.013331388	0.011136914	0.003501617	0	0.011284342	0.008847516	0.004196173	0	0	0.00521713	0	0	0.014039452	0.001776041	0.008984404	0.009698307	0.030133749	0.005662513	0	0.003474075	0.021289753	0.040478899	0.001612029	0.002611651	0.018845358	0.003992193
ACAP1	0.324601748	0.29272968	0.225552954	0.324884677	0.559491497	0.659413622	0.49480362	0.503195092	0.277027253	0.258272005	0.528092063	1.070423183	0.579090223	0.414395911	0.394907701	0.734413306	0.515448716	0.810814483	0.930235157	0.333401751	0.408724932	0.404064513	1.512722413	1.02631837	0.301674941	1.155493903	0.569860794	0.277234183	1.113211786	0.588004736	0.245412726	0.347109734	1.078712185	0.412586575	0.378648815	0.500431438	1.05467118	4.446026718	0.63578968	0.335605244	0.378706986	0.438678463	0.337027923	0.622739484	0.263496618	0.199037521	0.510563252	1.636458349	0.25819448
ACAP2	1.227762271	1.980620849	0.616641302	1.223348775	1.408475576	1.457323458	1.200980446	1.386413767	1.210066826	0.929486421	1.752008798	1.745543327	2.004371622	1.066646762	2.13964687	1.282320092	2.367871684	1.107609832	1.659031706	1.48909527	1.295330176	1.109933352	2.444626591	1.721599835	1.392355527	1.674795151	1.514494751	0.893604043	1.256922078	1.193905095	0.896025083	1.590280885	1.402493035	1.762019491	1.217273833	1.048566333	1.63620256	2.291822923	1.457716744	1.981963542	1.065278237	0.604030397	1.679232725	0.591119823	1.306790313	1.815654954	1.89355582	1.992588564	1.235746535
ACAP3	1.582929448	1.348952605	1.030757889	0.779555606	2.10272112	1.659975948	1.239991747	2.081295565	1.460323144	1.453504653	1.858555776	1.805354346	1.381389902	1.37550035	1.19930393	1.854035283	0.962652829	1.327931829	1.375279659	1.454098567	0.967902133	1.047377332	1.877450083	2.325561435	1.548488179	2.133301493	1.748511969	0.898274871	1.956686764	1.202015542	1.116417564	1.398064699	1.503087897	1.110400561	1.227121874	1.256048806	1.966115622	1.550110999	1.41468493	1.225621031	1.057024522	1.478230388	1.475543066	1.621303288	1.510885763	0.714618931	1.452044996	1.635301875	0.842858131
ACAT1	85.09913833	90.32825363	45.68174671	104.4451575	62.09929265	78.80891475	92.95153484	67.69297852	95.63561614	139.1703013	85.18358328	67.0716898	112.9561822	59.06576672	77.66728268	68.50543301	94.52251911	59.07465158	78.2997159	81.17277013	84.02266732	80.11801074	78.77257465	81.44324109	89.86482756	79.17181006	116.7262638	60.45523653	51.50356807	71.71797695	79.62892077	87.23490479	87.03746471	74.54691943	87.36686235	180.6772428	74.27263498	58.66832583	66.51226338	76.37432325	89.82109438	73.71378068	90.61417393	112.9286566	92.39872529	109.9127037	46.37955653	89.13619521	55.74370643
ACAT2	18.09008539	13.65644776	9.003121033	8.400710782	21.92622217	18.48152657	19.37339439	8.307433122	15.58397794	14.96068843	11.45198317	10.24917541	18.92435134	73.139955	18.38053737	19.36475626	8.930467439	23.84170138	10.19325187	15.06226526	14.72760485	13.11457779	12.854141	15.26406714	10.08409544	9.657747427	12.70690908	8.794159977	16.8098893	11.82537087	14.78063305	21.40760993	10.86807263	19.80961415	25.55157436	11.83566919	13.58682609	12.18469451	42.17784819	17.58271968	12.98839049	11.66360921	32.21254912	10.72821718	19.43146966	6.859361918	13.10747946	17.12583259	23.30804678
ACBD3	6.962335546	6.247833937	3.152919322	6.036601012	10.38376737	5.115285741	10.94671188	4.888717006	5.09087846	5.494785899	6.831191886	8.221685721	6.252993422	4.384909961	6.011523344	5.986960713	13.20620184	4.700350353	7.084513584	6.270885185	6.654947945	5.065170892	7.428321666	6.497715906	9.584259462	11.32631908	6.668674077	4.477147347	3.932635094	4.174645268	7.207463103	7.880865425	6.012128904	6.505069008	3.702325487	6.002854368	7.46658606	6.888616918	8.172195534	7.508333286	3.789208824	3.839669147	8.956601581	3.452924273	7.357300955	6.32493856	7.054296819	7.424635085	8.744664337
ACBD4	10.61162315	12.33215213	18.43562532	10.53742194	13.43184889	23.24036931	11.37952562	18.06103843	20.48869578	17.76543408	14.2706181	18.5913268	16.69981133	20.63347905	14.19523823	12.64124115	6.770813987	14.04457051	13.75845343	16.54941103	14.38928638	17.67987559	12.43201531	18.41322944	7.041071232	15.43605411	26.90966093	16.33153956	18.61166178	14.59866687	13.15745493	9.933954063	19.01972307	15.04036491	10.99536204	15.43184843	17.81336128	9.55535575	12.1142002	12.32085303	16.66032232	17.51929367	16.95382693	25.36310553	16.17590844	10.1238489	16.89205363	16.58323931	6.740765786
ACBD5	10.99964996	14.833265	7.433222541	10.48388055	10.72315612	15.63388854	7.989132487	16.35402963	17.09793547	12.48112207	18.0319675	13.14619339	19.13968487	16.24913526	17.29141956	10.60254778	8.677190446	9.063232303	11.97298548	15.58074065	8.299784343	13.00786157	17.15677448	16.01902145	10.10062526	15.46263502	15.47110357	11.38489359	14.56793407	16.88388959	9.753940856	10.26595884	15.11135908	15.22462613	13.35908045	9.775042862	16.45225023	12.46977251	11.4574638	18.88386148	20.0165914	8.323734928	16.02158728	6.056752156	10.3566131	15.36338636	19.33083811	16.8799088	11.33752253
ACBD7	0.013073635	0.012394571	0	0.044398862	0.023893849	0	0.049519732	0.018742839	0.010091	0.013190347	0.043028547	0.053890353	0.019716683	0.036878297	0.024152451	0.036141441	0.075102979	0.024948603	0.018214735	0.066066072	0	0.010998411	0.094993529	0.036403233	0	0.050995509	0	0.023476942	0.025770013	0.04074041	0.024315191	0.010174913	0.012663208	0.10852718	0.009570423	0	0.012932614	0.021807271	0	0.042197151	0.030924579	0.027335675	0.016864804	0	0.042107938	0.082168305	0.076069143	0.042223511	0
ACCS	0.998376027	1.163230314	0.578542071	0.864760424	2.131851391	2.767843989	1.349663447	0.7662559	0.731685833	0.969981795	0.880665696	1.183341866	0.86183497	1.804791552	0.909787907	1.400115876	1.766931	1.05845285	2.847526396	0.696472022	1.697147941	1.382866106	1.118124233	1.063933318	0.467671743	0.976853715	1.318558561	1.8260314	3.266652165	2.026971783	0.718980094	0.9889261	1.201465905	1.251067897	0.661949352	1.067869462	1.127268479	1.785879214	0.926063448	0.933088677	0.726230431	0.917237173	1.535061934	1.662192554	1.3028405	1.58455356	0.904610432	1.701779267	0.590491049
ACCSL	0.020979438	0.009944868	0	0.008905931	0	0	0	0	0	0	0	0.017295715	0.015819813	0	0.019378881	0	0.007532422	0	0	0.007572651	0	0	0	0	0.009295391	0	0	0.009418441	0	0	0	0	0.01016041	0	0	0	0	0	0.011332526	0	0	0	0.006765795	0.037315795	0	0	0	0.00846958	0
ACD	1.391500452	1.140638987	1.472645218	1.202040977	2.065620673	1.590039673	1.496039816	1.254438499	1.378900862	1.336485399	1.447927288	1.73828909	1.512060992	1.508360125	1.650175156	1.926167996	1.130104093	1.57701802	1.616991442	1.329151794	2.163776435	1.395545803	2.011346414	2.932739908	1.146915062	2.275383831	1.673243735	1.560375327	1.946343611	1.098259331	1.169686697	1.210659959	1.624442494	1.639356422	1.423418594	1.627404617	1.568838892	2.41735929	1.286668914	1.27481745	1.312757831	1.791432393	1.277675065	2.341740749	0.978555545	1.047512041	1.591008659	1.864358636	1.270060051
ACE	0.103013681	0.335161657	0.142536303	0.157030786	0.258873361	0.198070198	0.334765822	0.245021448	0.133724749	0.070863621	0.329796708	0.260567747	0.250690614	0.118874646	0.270325545	0.327924351	0.235364566	0.221155277	0.629543905	0.207888959	0.35974473	0.108327444	0.512231957	0.890939928	0.130703303	0.392686753	0.227266198	0.130331409	0.567630366	0.184218249	0.106681631	0.386289083	0.263055635	0.174914936	0.089121063	0.176209803	0.266336103	1.173523139	0.220051508	0.261459907	0.175368675	0.178676952	0.205369567	0.338695669	0.253869167	0.298497364	0.354183021	0.430997816	0.184807297
ACE2	0.823079574	0.444550277	0.595714221	0.961389156	0.533339198	0.898022926	0.661314203	2.438660092	0.462037227	0.3070065	3.592241408	3.076126123	1.117176597	1.031890958	0.331760915	0.772244834	0.2650699	1.037610256	0.820099169	2.193104147	0.145999305	0.415457547	2.682175914	0.245389562	2.630138562	0.826955947	0.592933063	0.152283191	0.860367926	2.665944126	0.941684134	0.411526768	1.159622175	0.669453659	0.273875971	1.01418767	0.330615075	0.203858543	1.875426253	1.374999448	0.440516406	2.77963988	0.405399655	0.348993609	1.826243203	1.55864442	2.053508401	0.849842269	0.621147068
ACER1	0	0.051396728	0	0.034520499	0.012385116	0.013332721	0.064170034	0.019430293	0.094150077	0.041022435	0.223033782	0.055866954	0.183958701	0.025487285	0.050076638	0.249780295	0.03892881	0.245704896	0.018882818	0.058705077	0.066112257	0.057009064	0.065651814	0.125794793	0.036030092	0.066082415	0	0	0.066788027	0.591285736	0.050414058	0.042192442	0.301936457	0.056253881	0.059528695	0	0.053627838	0.045214244	0.014642094	0.043744867	0.085490233	0.085014895	0.052450125	0.016071185	0.043652381	0.08518209	0.098574027	0.021886097	0
ACER2	0.455041951	0.398221297	0.010245379	0.304612297	0.143939623	0.430424072	0.339745634	0.48927352	0.162105286	0.114776057	0.328332037	0.21642828	0.362926167	0.320897214	0.808319279	0.201593234	1.080805022	0.150293598	0.658367429	0.429577068	0.373506189	0.139873445	0.445085854	0.657893276	0.620357251	0.426671536	0.520074889	0.047142707	0.086245486	0.25224285	0.415020553	0.606139301	0.152569593	0.677995834	0.140930684	0.188177583	0.346256595	0.510882573	0.538872246	0.31633911	0.227692234	0.182970693	0.220124129	0.020753229	0.263058584	0.824987403	0.292771028	0.522850834	0.476719273
ACER3	0.837471486	1.040301249	0.431856905	0.646029208	0.64234037	0.518044585	0.874314808	1.110831807	0.481673718	0.395557285	1.14986834	1.046152058	0.888656741	0.530056723	1.397157182	1.348900877	0.899554336	0.686190029	0.753087142	1.266102034	0.800628284	0.831392313	1.417796357	1.526621584	0.908633783	1.447832679	0.87319847	0.466579891	0.697350232	0.681354651	0.496183135	0.962330788	0.934767379	0.686858862	0.483996782	0.630383351	1.177253967	1.321473585	0.794483637	0.832634473	0.400583565	0.419577678	0.879822579	0.651956705	0.89164547	1.158103954	1.150719241	1.14820992	0.931083362
ACHE	0.183717688	0.069670049	0.208949704	0.026739277	0.561214069	0.289167451	0.044734993	1.008385836	0.097237103	0.03177562	0.708316078	5.257797603	0.439352806	0.167808938	1.750350296	0.338585859	0.08669251	0.776308795	0.29252932	0.943553124	2.899764933	0.516657058	0.258504383	3.1424254	1.432641165	1.484418976	0.07279097	0.673960021	0.191413663	0.462094093	0.444197034	0.053108083	0.879582174	0.137983588	0.057638009	0.502812555	0.514053228	1.589148588	0.731535664	0.098264736	0.045526241	0.576203206	0.765149528	0.180504697	1.065101715	0.080120154	0.710097597	0.906973697	0.390999557
ACIN1	3.413817466	5.282748645	3.440632038	3.330950272	6.032945146	5.126262815	4.191486574	4.015810642	4.15989123	3.711074416	4.340041547	5.926533273	4.393054479	4.228679056	5.736832692	4.667162633	4.025948356	4.06139164	5.070762159	4.540965512	3.866904834	4.137894338	5.682292983	8.007211383	4.240516343	6.876053	5.323488851	4.574602005	5.099812061	4.069725517	3.816340025	3.598856688	3.591916959	2.989143504	3.931126496	3.372577563	5.125034707	6.881287829	5.08856168	4.414385292	4.532495549	3.139710818	5.306439414	3.285869401	4.126707301	3.783169458	4.859515605	6.109848679	4.13240928
ACKR1	0.167387226	0.05289763	0.087100312	0.071057153	0.543863038	0.521438529	0.995062103	2.066429147	0.021533216	0.07505846	0.446851254	0.291325208	0.154269471	0.034975429	0.386542425	0.274212745	0.100164051	0.709838707	0.259123194	0.610907257	0.136085772	0.13299408	0.30030665	2.831039884	0.148329009	0.680121721	0.386870523	0.016699173	0.366604746	0.231829572	0.121067947	0.086849115	0.297242659	0.051463664	0.170186303	0.163613609	0.303566413	0.294719153	0.562601263	0.096047609	0.029328914	0.330546201	0.281904894	1.091673041	0.1497571	0.091844344	0.459918515	3.483900808	0.113726331
ACKR2	0.873755813	3.445890288	0.482145379	1.468462514	0.847539168	1.35272629	0.986768268	1.658218616	1.24380016	0.885168991	1.331800006	1.048028915	1.277229358	0.989921664	1.660499745	1.412315974	3.558829289	0.861034741	2.90368647	0.992694372	0.786057693	1.220081532	1.165092609	1.844656772	0.75205981	1.354900962	1.262748298	1.112478233	1.199961886	0.70023372	1.138879284	1.566285443	0.808171559	1.213828252	0.747101999	1.144577267	1.307123396	0.824298082	0.785342602	1.171992898	0.671990903	1.220453668	1.515161899	0.921441076	1.310994846	3.224861817	1.666872565	1.272186905	0.760417592
ACKR3	6.687112282	0.904507297	0.568659346	8.659783639	3.764762718	1.740575472	69.71264215	4.439064609	0.937238491	3.465287555	3.61962691	19.14870772	2.190970573	1.386393155	2.611780542	4.547621953	54.68265186	11.11424926	1.425912018	1.471418403	4.664493504	2.809173387	6.771203418	0.990174379	30.37420758	6.554831222	15.03449442	2.125994107	1.059971543	0.891922698	5.597512132	6.399218201	1.486979201	1.547978246	0.825396032	12.53013595	5.636890224	2.553488452	7.852195855	16.58387672	1.251473081	25.51595195	1.202756319	2.674023183	2.616597434	2.523127361	4.03725689	4.376855891	4.24282824
ACKR4	0.077544544	0.057179708	0.030262856	0.087781999	0.070861609	0.110187047	0.065271059	0.086466084	0.066503819	0.043464891	0.085072719	0.142063789	0.045479353	0.089115792	0.270596703	0.095274754	0.06186992	0.098652903	0.024008511	0.192821083	0.273189343	0.123222847	0.125209244	0.143947319	0.06108049	0.092422348	0.08534445	0.030944531	0.254752396	0.080548792	0.016024706	0.053645472	0.075110152	0.05960321	0.132453312	0.050530908	0.170462442	0.086231301	0.176858203	0.100114738	0.095109295	0.045038321	0.138932451	0.081734669	0.10175313	0.116040589	0.075199016	0.18087564	0.067054097
ACLY	6.952297061	4.680025756	1.643761699	4.637306635	7.632681067	3.99939454	5.623617221	6.049126436	3.222032885	2.685303816	8.181573419	9.259629026	7.272084937	5.464010701	7.184754514	7.547965998	5.876444601	4.133453243	6.380778274	6.270970772	5.722410606	4.77815072	8.488981683	8.27161646	6.130790232	12.09491862	6.373304934	2.976207548	4.621022254	3.749250094	3.497891994	6.088627392	4.803276043	3.978386874	3.946177036	5.221428676	6.220024851	8.165257416	12.21938469	7.175340495	2.335342198	6.624654387	6.808596613	2.697537838	6.782937387	5.932120053	7.464625455	7.941208932	5.880535394
ACMSD	24.23953358	17.00703425	20.31926748	33.49356064	17.17677775	30.69381412	29.79208442	21.97750976	29.84183702	28.08848612	29.99033165	17.98330165	27.64255616	31.78413116	28.093376	27.3777365	14.01253716	22.76599926	31.35158043	21.62094636	39.13904972	32.04019936	18.41700349	19.7176901	23.86009262	16.74573479	20.88243538	25.11040621	49.30433661	38.28838635	24.09095036	21.91348186	23.20611816	49.12236318	25.55859729	30.56660583	26.78142461	22.53280672	20.0866399	18.7341595	52.62921477	16.27661298	18.51899034	24.35690573	19.56880594	17.81131511	27.3320117	17.92485083	22.86013973
ACO1	19.07882044	18.91604528	14.51016552	26.8304848	21.72688744	20.57396754	21.60122165	23.11920629	22.42937448	18.52206843	23.46379747	7.82594347	25.23328584	25.48058817	21.44722585	23.46180855	23.40922573	20.53660389	24.83700446	26.90457046	23.6017039	16.94666302	19.41286327	14.78969628	21.10563757	18.07151561	20.45410827	14.34901069	20.69156734	28.95753691	25.27513459	23.82435618	20.56136619	22.16783884	20.52651981	16.78636648	16.92417908	17.38868461	22.68410207	19.84944623	20.61274327	24.94600151	20.06866402	15.56285304	21.70217649	32.83823945	16.66664344	21.34034941	16.94321038
ACO2	11.02071534	11.48208435	3.614420471	9.393787214	10.54923201	12.99164921	13.66218286	14.60464648	12.9840979	10.08738062	15.20101342	14.18379148	16.68640314	10.67689225	13.91346114	9.257771923	13.48185821	9.035740841	15.2802466	16.67467762	10.80381606	7.974835869	17.52098683	15.82027501	11.56966274	13.29427415	12.28926281	7.310444397	15.63818271	13.90183585	16.06682985	14.26511225	12.54774469	11.20435034	10.01177592	10.64435888	13.62969553	9.25209477	13.99526579	8.581474201	8.73537867	23.88935735	14.74171704	6.15483448	9.537359285	15.16028607	21.65672114	12.19311771	8.28155192
ACOD1	0	0	0	0	0	0.008849693	0	0	0	0	0	0.066747794	0	0	0	0	0.006459822	0.025750809	0.012533612	0	0	0	0.021788441	0.016699447	0	0.035090157	0	0	0.017732421	0.014016797	0	0.028005548	0	0	0	0	0	0.037514115	0	0	0	0	0.011604721	0.010667369	0	0	0.026171699	0.00726353	0.020003145
ACOT1	8.8832489	2.243656199	5.929723661	6.522822603	4.638670714	8.851237597	3.042139091	4.146773798	5.22408653	5.490572371	1.234198383	6.852197673	11.18145418	16.13558631	4.044682449	10.37707351	1.855368016	4.777985251	3.854718451	6.338640421	6.315833606	3.606746826	6.488753654	9.465378874	8.45942941	3.835171844	4.46183572	6.272016529	7.70717459	4.604796081	9.908731493	6.068334765	5.082892068	4.428939511	4.067446676	2.804927531	6.084474256	3.547061409	10.04163023	6.029615762	5.183282054	14.47432768	18.26550855	6.507282066	0.036822937	5.337821925	11.14237532	9.775630213	3.724234074
ACOT11	0.026064289	0.036115304	0.025821123	0.061280247	0.065957591	0.037474391	0.003797121	0.123597587	0.035593296	0.012137064	0.048830881	0.12231477	0.054426765	0.065981748	0.062967476	0.036950504	0.079183743	0.124347129	0.06424759	0.079606641	0.158926949	0.018553626	0.131112076	0.055827234	0.03731003	0.080160784	0.05163479	0.025202622	0.065208581	0.126519245	0.027966951	0.040570487	0.137882219	0.033287001	0.023483201	0.02939618	0.027766461	0.091968726	0.030324485	0.028473573	0.034778544	0.119476041	0.036208914	0.078455618	0.023677812	0.039603642	0.145822553	0.064753092	0.03120679
ACOT12	26.85229448	19.56227496	10.2637062	33.32958417	16.48322666	18.74551076	17.59663626	26.1008297	18.04804246	11.24589331	33.68419715	25.40083409	21.66225349	17.83439897	9.999934768	38.46353374	6.387056628	32.00560785	23.1995201	23.30131973	8.44310872	22.30680235	27.29428036	15.39570762	27.63653481	20.96540324	27.65359906	5.417727056	26.24373224	21.90581367	8.383219384	50.2038702	26.33529717	30.1555173	12.7996032	14.89754128	26.67362322	25.18215095	20.57780383	29.59345628	11.51807302	16.9056386	40.32439583	12.87519607	22.14429559	21.32529749	12.70532094	24.79954915	17.55949956
ACOT13	10.90195977	10.17935064	12.29428637	12.83948087	10.45930684	13.64476829	11.21824793	9.750831879	14.98558967	11.2376172	14.74554808	10.29581934	13.74944291	12.41327633	11.88171945	12.06257202	5.796120251	14.16159722	10.14053321	12.68700127	10.03370862	13.82467208	11.24484034	9.196232042	7.476571995	6.954143991	11.54921335	12.67793344	12.16791521	12.9655661	9.73189805	9.570489854	13.56875165	16.73589225	11.91227586	11.50571561	9.739436009	8.802474505	11.22414487	13.85930773	13.96919696	5.302660587	10.28017677	8.916014944	13.18305547	9.124160053	10.47063011	12.17441531	9.345624937
ACOT2	21.56483283	18.34205962	13.27074078	16.82192716	9.191303806	17.72001044	15.56923765	15.79245139	12.96225843	26.86846653	10.07389444	13.50072917	19.68628008	24.20133775	12.12564041	25.022443	12.97583636	15.9143732	14.868582	28.9675292	12.66510411	8.337641127	19.86138829	21.17019123	32.97571446	10.71010099	11.07344411	9.038279342	20.56002296	9.958995898	20.54852136	28.95537888	11.82719316	17.44853707	12.91662406	17.47089775	21.97987815	10.77761242	25.09231524	12.37811559	15.70624022	27.90099687	28.24061877	17.81745768	20.17361433	14.5198571	24.03554444	21.73999136	9.853998003
ACOT4	4.900222076	3.859623357	3.970374804	3.597200658	4.841599951	4.119059964	3.266205811	4.231723587	5.023839793	4.617715954	2.12308898	5.188176208	4.270281309	3.219819898	4.602964212	4.477274775	5.727619621	3.995209356	4.216456564	3.998423837	7.259962738	4.31072517	3.045754032	11.03569703	3.453265127	4.649130107	3.975027939	4.168996021	7.387287402	2.26081681	4.209904655	3.671765124	3.565813641	6.699340231	3.672133344	4.651974074	4.273227113	4.010802073	4.084660747	3.725240281	4.674342262	4.178099373	6.144736445	5.702481145	4.148208263	4.466727492	4.571088822	3.769074045	4.821126284
ACOT6	0.099328684	0.078474505	0.058146637	0.168663131	0.37820146	0.407138239	0.06270546	0.450937179	0.038333858	0.28394368	0.359606624	0.163775652	0.1997335	0.171225862	0.229376823	0.076274836	0.249639635	0.537059285	0.161453682	0.095608719	0.121131291	0.055707927	0.06682648	0.230482006	0.293398041	0.242153228	0.098387794	0.26755379	0.440529989	0.374016254	0.153948253	0.103073675	0.096210411	0.38937069	0.739244415	0.11327096	0.03275242	0.138069701	0.143079128	0.096179543	0.339377436	0.224993633	0.256265193	1.256350992	0.177733701	0.297278398	0.26489166	0.427731664	0.184052604
ACOT7	3.186486175	2.755345682	3.219200293	2.781980564	3.354507556	3.260794242	2.52724746	4.547838076	4.07964643	3.708432125	5.273450987	7.509011707	3.298045545	3.764179625	3.816309738	5.049904647	2.615505856	3.683833104	2.990573205	4.830416679	4.0770294	3.895181623	7.353486012	5.381799552	2.575400193	5.39499464	3.838364547	3.202171791	4.867558067	4.432159531	3.28117707	3.25241934	4.779169748	2.831768158	3.796181283	3.226052529	5.204982204	3.742797083	3.411725105	2.703801923	3.822974893	5.977498152	3.415225115	4.544338103	3.426140316	3.78627723	8.351567352	4.294430057	3.320922195
ACOT8	2.412593057	2.265243991	3.907698755	2.48246334	3.03726384	2.75290777	2.641130746	2.945628667	3.347620377	3.878663301	3.194534094	3.705850116	3.372091016	2.836708168	2.687979137	2.450194695	1.89598923	2.816503683	2.823772405	2.745074296	3.197256549	2.592768984	3.002353687	5.449321137	1.981369966	3.522194288	2.882422182	3.109482812	4.260768593	2.574870337	2.615311516	2.326280248	3.003239311	3.447247069	3.205548893	3.553207585	2.979762786	2.977507687	2.817360651	2.187565237	3.437998949	3.829537958	2.857357405	5.975215607	2.944523884	2.608595007	3.05637979	3.175302254	2.103437741
ACOT9	1.754281824	1.611647992	0.754308381	1.476231354	2.826695401	1.39739913	2.631454626	1.786096723	1.249208202	1.053350885	2.368268704	5.324255779	1.911092069	1.295515247	2.244244175	2.206652484	2.371708463	2.333035572	2.054806875	1.871636366	2.375999318	1.4039866	2.901529998	2.914283425	2.576003981	5.166175482	1.729975628	1.034981412	2.348646112	1.626717924	1.602489655	2.679284878	1.590188786	1.627025887	1.346709914	1.684383624	2.054020062	3.256370899	1.584950109	1.473177319	1.303637105	1.424201669	2.608456494	2.232082539	1.712573047	1.871307422	1.91387159	2.597846297	1.518875333
ACOX1	32.4925635	40.78311706	27.67358737	25.58087685	39.84673621	51.27990696	27.161012	41.89643079	39.12542729	32.71499667	28.15494541	19.85033586	42.79383665	28.17176034	40.39116482	34.80877249	28.08124714	34.35343475	26.97970694	46.28938976	29.12086125	34.27947887	32.18590752	27.89253046	38.08074191	33.08304722	39.77760133	24.95873011	25.70831359	29.84282916	33.3952594	49.55095695	35.60585077	42.82783723	25.82328856	23.0630879	30.16406851	27.63918136	44.22864726	38.52071172	30.62817262	25.54710811	35.38288305	19.54152377	44.70484884	41.46938907	25.7776434	32.53624562	28.56862266
ACOX2	37.7729945	29.00773588	26.61303317	20.88008626	28.75311147	32.1112999	26.72922186	36.78573807	55.95270422	44.54638894	46.28393122	28.8519592	45.76524193	43.03730123	40.35250493	35.10651042	26.62464824	31.66391537	30.83514306	56.07627917	38.25992046	40.24337637	41.50476805	34.11726568	25.51681772	24.2595241	43.18104044	29.60019585	46.14611352	46.96191141	30.61460286	36.81941121	36.10051977	31.42782888	41.69805916	32.50157423	48.81668864	25.75120506	42.73782176	45.87776659	46.45706847	46.01571643	28.48442291	22.06141884	44.87958334	33.50942282	40.77186788	37.00148375	28.90522067
ACOX3	6.589207307	3.17175342	3.469778856	2.784198818	5.909658405	4.082582393	5.410204568	5.489790208	6.068537419	4.896115466	5.064699379	6.834361641	7.211107721	5.558842399	4.924707277	4.368541106	2.895975551	4.363099469	5.420242763	5.594968313	5.352883933	6.005933058	4.48927989	8.219034681	4.295756212	6.405664362	4.731166974	3.570796504	5.40007075	4.296317805	6.250635325	7.002768812	5.099960637	4.290491967	5.41625741	4.076429243	5.863296353	4.395559875	6.80505222	5.065453149	3.412746313	8.916966841	5.563745434	4.981503346	3.75032897	4.014240022	8.866357002	4.21836591	4.664924763
ACOXL	0.006815488	0.006461482	0.003989761	0.01735936	0.021798408	0.00335232	0.003226925	0.004885466	0.007890892	0.003438166	0.006729434	0.016856325	0	0.012816818	0.012591046	0.003140182	0.014682129	0.006503046	0	0.004920181	0.008311485	0.005733642	0.008253599	0.022140496	0.015098742	0.016615467	0.013501857	0	0.003358577	0.01858378	0	0.010608679	0.00990229	0	0	0.006661838	0.003370986	0.014210584	0.014726171	0.006599408	0.005373821	0.010687883	0.006593913	0	0.007317173	0.015298432	0	0.016508827	0
ACOXL-AS1	0.005706383	0.005409985	0	0.004844806	0.010429192	0.011227145	0.005403595	0.008180878	0.022022608	0.01151465	0.007512443	0	0.017211883	0.021462195	0.010542066	0.010516682	0.00409762	0	0.007950371	0.004119504	0	0.019202354	0.013820931	0.00529643	0.005056671	0.011129265	0	0.00512361	0	0.013336786	0	0.004441148	0.016581719	0.007894994	0.0041773	0.022310947	0.01693449	0.009518442	0.018494603	0.025785509	0.008998644	0.011931481	0.003680576	0.027066274	0.012252854	0	0.016601337	0.041466884	0.012688475
ACP1	11.08678832	8.96664412	8.185047696	10.91571095	14.25696589	11.61041204	10.61887568	9.664889095	11.31543608	10.14555824	14.75068233	14.04585199	13.20226734	11.40286413	10.6975616	11.10561619	7.095746593	13.07606082	9.740197939	10.78372987	9.444139911	11.62006433	12.5957055	13.86896661	10.69220394	11.85350142	10.22167189	9.903810111	11.42328932	14.42840245	10.48507878	11.21900586	12.65392401	12.85739239	12.14121848	10.46411289	12.27115478	11.68876519	9.165000617	11.20481656	11.7557162	8.898498175	11.42929412	8.222903127	11.60467767	8.187558021	13.12086653	13.61185011	10.14871812
ACP2	17.24025974	25.1380194	12.92562133	17.46256037	15.87260725	16.14145122	14.6221294	21.57334121	24.60089632	18.65321765	18.04197342	24.24612971	20.59183451	17.01391473	17.20229175	21.36173562	18.8341306	13.62870452	22.97823268	20.6269123	23.38948809	18.19222394	26.01305504	31.47122859	17.86755751	20.85192291	23.39659292	19.60813208	27.93322975	16.89074149	18.31662533	20.08061726	19.09471518	17.48305167	18.64484931	20.00542671	30.19950341	22.78928004	13.14165775	20.42575161	17.11260065	23.24822268	17.96143292	28.37535225	19.75854942	24.6297371	36.4602523	15.49499849	13.49277281
ACP5	12.79173898	4.315160785	0.627414749	2.688505696	6.747753792	11.91274333	7.552498267	8.919912891	7.160643862	2.906994958	14.8245974	13.60953939	11.17293426	3.370113733	15.31944278	11.92206052	6.481788746	15.08732658	8.125584016	15.40424141	13.98694783	8.126567117	13.82772854	17.73809394	3.607810609	23.88923921	6.41111508	1.574707133	10.967833	8.295538061	4.213242013	7.252688135	14.56754066	7.991955918	6.842186084	6.2312714	14.79484664	23.88519971	6.759376557	5.08565948	6.195326644	13.99158165	13.34098318	22.05924394	3.347406459	9.573103905	14.86148837	13.82909272	4.627045848
ACP6	0.862953929	0.672202377	0.636494999	0.640904621	0.39055056	1.100211433	0.381446854	0.791126457	0.451214507	0.814486275	0.954994851	0.64393204	0.797658529	1.231743357	0.67006289	0.83744796	0.476214739	0.806207027	0.951348275	0.95633401	0.503221516	0.42979877	1.006043597	0.810077445	0.425156085	0.416766763	1.054282248	0.960075415	1.04255217	0.632743539	0.472052199	0.637208182	0.682013296	0.901676961	0.852278206	0.420949362	0.772654511	0.695135924	0.624474298	0.564462404	0.769501446	0.63169408	0.567160832	0.671831986	0.511583275	0.643963173	0.676468384	1.056383885	0.660848878
ACP7	0.006303285	0	0	0.005351585	0	0	0	0.009036618	0.004865246	0	0.004149132	0.015589523	0.033271506	0.005926799	0	0.01742513	0	0	0.008781999	0	0	0.005302742	0.010177757	0	0	0	0	0.005659553	0.00621234	0.004910616	0	0.004905703	0.024421611	0	0.004614256	0	0.006235293	0.005257047	0.006809728	0	0	0	0.012196722	0.022423105	0.006767266	0	0	0	0
ACPP	0.004670714	0.030996775	0	0.055517107	0.029877284	0.022973744	0.008845762	0.013392212	0.018025659	0	0.033819432	0.026954173	0.028176095	0.017566957	0.025886266	0.004303989	0.03353931	0.022282976	0.065074344	0.050577651	0.017087803	0.007858631	0.045250117	0.056357147	0.020694603	0.095648504	0.018505884	0.004193711	0.018413298	0.047303765	0.004343448	0.032715998	0.022620422	0.019386324	0.017095748	0.018261667	0.073925329	0.093490936	0.030275926	0.039196152	0.01104818	0.014649001	0.018075466	0.011076968	0.020058094	0.033549282	0.169853887	0.060339442	0.010385606
ACPT	0	0	0	0	0.053144746	0	0.082606413	0	0.044888843	0	0.009570418	0.011986303	0	0.027341593	0.026859964	0.026795288	0.020880524	0.013872683	0.020256624	0	0	0	0	0.04048407	0.012883812	0.028356077	0	0	0.028658857	0	0	0	0	0.02011553	0.010643277	0.014211427	0.014382373	0.012125943	0.015707369	0	0.011463752	0	0.009377683	0.068961731	0.015609426	0.026108415	0	0	0.016164382
ACR	0.218765919	0.144280276	0.055680323	0.056528225	0.052151024	0.215207855	0.054041204	0.095452846	0.220247469	0.134350634	0.144002482	0.062731616	0.150618606	0.080491048	0.210861802	0.122706541	0.047810213	0.127057336	0.225282385	0.130463647	0.220387569	0.096021095	0.130543694	0.079454166	0.067428826	0.074202304	0.226115124	0.145183052	0.131240582	0.074100455	0.070760868	0.125844748	0.110555528	0.09211721	0.15318255	0.158051223	0.084680674	0.134857687	0.030827333	0.13508007	0.112493978	0.07955093	0.153372249	0.090229676	0.163387251	0.068320611	0.138357911	0.153595969	0.08459805
ACRBP	0.165326532	0.463686889	0.016130255	0.175455931	0.245502367	0.393040916	0.110892499	0.246893887	0.175462009	0.076451121	0.253927452	0.272594578	0.181805434	0.116588863	0.330879228	0.190432216	0.227541157	0.236621225	0.307119773	0.358053477	0.310824114	0.202830349	0.389300091	0.888727158	0.122085783	0.456789173	0.218347305	0.105146642	0.482034306	0.246864246	0.115306863	0.262701008	0.393668547	0.200143512	0.090769221	0.148132758	0.490629641	0.844546576	0.148841548	0.337957179	0.179238558	0.136832216	0.333232636	0.367579609	0.207078829	0.333991182	0.410834911	0.456082239	0.122537731
ACRV1	0.017707329	0	0	0	0	0	0	0.025385871	0	0.008932703	0.005827917	0.007299073	0	0.008324848	0	0	0.019072829	0.02534336	0.012335295	0.012783128	0.01079704	0.007448291	0.035739478	0.008217607	0	0.017267466	0	0.015898942	0.017451844	0.013795012	0	0	0.042878585	0	0	0	0	0.036920537	0.009565021	0.022861242	0	0.018512134	0	0.031495745	0.019010757	0	0	0.021445802	0
ACSBG1	0.026175864	0.002256023	0	0.008081348	0.021745435	0.004681842	0.04281381	0.010234547	0	0.00960347	0.007831927	0.007847169	0.005383158	0.004474985	0.008792314	0.019735071	0.018796277	0.00908214	0	0.003435757	0.005803901	0.002001898	0.005763479	0.002208669	0.008434748	0.00928205	0.009428332	0.006409804	0.009381162	0.001853862	0.019916003	0.005556022	0.004609839	0.009876896	0.00174198	0.006977932	0.002353956	0.029769707	0.007712452	0.00460836	0.001876267	0	0.007674203	0.008465199	0.010219148	0.008546302	0	0.001921349	0.005291233
ACSBG2	0.005681551	0	0	0	0	0.005589145	0	0	0	0	0.011219628	0.004683942	0.004284246	0	0.010496191	0	0.004079789	0.010842184	0	0.008203156	0	0.004779698	0	0	0.005034666	0.005540417	0	0	0.005599576	0.00442625	0	0.004421822	0	0	0	0	0	0.00473851	0	0	0.008959486	0	0.01465824	0.006737123	0	0	0	0.004587382	0.01894989
ACSF2	9.591140812	4.701820902	6.676628829	4.712571152	5.581655944	8.939960689	8.871083742	6.335073109	9.035370312	8.606490875	10.3250906	11.93717887	10.42177888	8.103424307	6.706194338	9.074679264	5.640253793	7.784700201	5.99183386	9.42867808	5.615421961	9.123122063	13.58825684	5.509332351	6.259832185	8.519399203	10.33353009	6.360898666	5.037697503	8.856436044	9.176726055	7.351507185	10.31099718	6.43152873	7.614639552	5.237272476	10.92136427	5.809897774	6.138944875	8.561935246	5.391400172	11.07603639	7.158057757	9.121693765	7.870656563	6.712684168	13.95154923	9.994436946	3.049856747
ACSF3	1.689144243	1.673255415	1.717370015	1.579950806	1.872906707	1.660014878	1.663305592	2.044976056	2.308588931	1.942101351	2.316873934	2.71984967	1.927724985	1.995214518	1.493385334	2.071738423	1.471726796	1.513688772	1.626018654	1.980482333	1.772385816	1.654787478	2.424221491	3.201238952	1.507269675	2.570133723	1.611422684	1.509077409	1.900463682	1.561283656	1.899669023	1.891326379	1.716046037	1.689253069	1.475688666	2.385235704	2.260661938	1.691092046	1.733890123	1.511114503	1.412842068	2.558202176	2.138781754	3.285029618	1.632675624	1.908249182	2.724098207	1.611321298	1.348083639
ACSL1	245.6328169	221.0674769	109.3258128	182.5783003	103.0557764	186.884825	222.8190865	173.7730624	264.3383111	208.1124151	122.2668072	69.95205848	306.6855673	239.2955491	151.3196227	134.7954327	150.1548772	189.4402325	190.9562855	182.9701122	165.7637416	170.7208727	132.3214706	95.15627385	169.3526874	69.07915367	299.946588	164.1819711	93.39719992	98.98053561	297.9286195	295.5870041	223.6944346	251.1389634	126.7743964	131.5076929	240.6124986	76.21241646	183.4576108	261.5363871	154.7976147	157.2529336	235.6390102	78.28292556	207.120475	225.6401014	255.3936971	149.6067092	156.9564438
ACSL3	9.29172505	7.732004131	3.192346746	5.49805699	9.393186981	4.37471612	8.980560755	4.758314947	4.850166657	6.287991401	5.918626535	7.548713488	7.441010864	4.476468401	6.816301929	10.41170692	21.33346535	5.303973154	6.851567999	5.885683989	6.551345728	4.605891419	7.971088347	9.179058374	8.662864876	5.800566525	7.411196473	5.360275529	4.60149213	3.449747716	7.045860709	11.23362117	4.52752375	7.035879024	6.166276627	6.36418522	8.533242707	6.100300818	7.793911894	10.31462275	3.666330999	2.912797403	7.334782936	4.432872443	10.72204573	7.589786441	7.421017672	6.991224942	7.74400062
ACSL4	8.334396569	1.363225099	0.446787942	6.389162298	2.929277903	1.756895113	6.677984842	4.945713679	2.877166675	1.108852731	6.59337926	56.01486416	1.687419211	5.01484675	1.480490627	1.879212218	7.955533281	1.237999093	1.412134562	0.888179294	1.321665437	0.626664249	113.3522312	1.487623922	4.260846176	5.108629084	1.560370597	1.362332367	1.290794451	0.72540476	1.166822169	1.715469718	1.15620718	2.006300722	1.946545036	2.751310128	29.06713467	3.371121883	20.39264825	1.452431874	1.45630746	0.683012627	1.407902259	2.476140016	21.00295352	1.077243768	4.716156407	11.75291929	1.703859454
ACSL5	18.64115197	56.23156631	25.13221832	38.95029016	26.97571019	51.96667113	39.57259631	33.15392292	46.51586508	41.26749491	19.7722186	32.53122438	24.73849815	15.45849545	30.30832066	32.5742457	57.3941716	32.30877125	31.94922918	35.40876314	19.33309453	17.94193408	29.23344865	26.3777515	21.30800846	25.48179107	30.12399972	21.95122908	19.24250413	22.28442267	31.4626982	61.68052458	30.75152524	35.14242965	30.0030738	40.87049417	26.48474274	16.12157049	32.70572357	20.79288747	28.47377485	24.64567293	32.25625941	34.25865677	49.87942331	63.29997136	30.17591597	34.04808356	17.83097374
ACSL6	0.396952073	0.11657478	0.154916165	0.077162452	0.026869777	0.136739321	0.180983756	0.256758859	0.32083361	0.234633884	0.468040647	0.209353336	0.390031866	0.072889147	0.170370954	0.235235489	0.134363242	0.091819306	0.193660679	0.720752755	0.154841331	0.206886917	0.949553518	0.181116	0.239241644	0.160310626	0.293901053	0.139204985	0.088256096	0.336320388	0.164061581	0.153949288	0.866074264	0.306959175	0.166327988	0.130640772	0.35565087	0.175007328	0.13717283	0.565118721	0.36989199	0.247319487	0.105171097	0.072903275	0.177930199	0.349208286	0.766002198	0.385254601	0.071324937
ACSM1	0.238749806	0.633776615	0.551066474	0.416987428	6.376911331	0.228156242	1.802192262	12.99687601	0.031591051	0.261528146	11.67001932	5.140032185	1.291089069	5.342853062	1.707572366	3.740070587	0.57310165	3.690438086	5.892412696	1.900843539	1.023202894	0.166420399	5.226324175	0.892722398	1.517233724	0.412422401	0.743248788	0.312363536	6.171716197	7.179585621	0.564568086	4.29494739	1.037342151	0.415258532	0.649162048	0.97347533	0.573566633	0.534783244	5.460797322	0.858670144	1.65657798	45.29190007	6.159677407	2.903868955	0.476030405	1.34743427	19.86512144	0.776590526	0.500538462
ACSM2A	51.52443608	36.15060029	37.27772167	35.09343901	20.18133769	40.33045499	46.78499853	28.85811103	38.81017309	43.77012394	56.62880274	40.32150518	45.01537037	37.33708334	49.2451369	22.35508488	21.63437877	25.90748181	25.50392759	6.100124826	16.18730536	34.68868991	27.90542637	25.53215129	39.99180383	23.47542102	33.55543753	44.05822851	41.09129096	48.50747303	28.43289327	39.72450228	35.31338969	44.4450173	39.47479208	30.69435641	36.40044329	26.42330524	45.91039079	56.14876072	61.5122534	28.92608546	24.73002377	31.93604247	38.08425593	30.16518517	28.62697799	38.67579577	33.99821821
ACSM2B	46.6993742	39.39869006	37.81989937	34.85267101	20.43245117	35.39065958	21.9641015	31.80061052	54.60811551	45.50318172	32.98056148	15.41130122	46.43401901	42.54445784	30.57680405	24.56801076	15.45071867	32.94532808	19.32540019	22.95411327	20.70079273	40.36506582	21.29794969	30.39213294	29.53965496	25.36699622	47.60527621	35.39047151	40.38980159	30.49025455	33.43271461	42.09211355	27.06837307	41.07852642	45.31337357	35.86164431	38.22842163	24.11405107	33.62740534	40.91612708	46.27959213	45.2179009	29.11586294	37.76633019	48.20389167	36.90100207	21.71686839	36.00598276	30.93598274
ACSM3	7.493713415	9.812868698	5.680990363	8.043720537	6.033374109	13.39639291	7.994657523	7.580944021	13.6166679	9.455185335	10.72411551	2.724638912	12.01134188	10.38202809	11.04560545	6.215496201	6.161341521	10.4158984	6.111544099	9.2398579	9.593524959	7.134099112	5.136297585	5.865459627	7.800869507	4.663363878	8.853706512	3.381063844	6.867392235	9.2242003	10.53329616	9.172102639	13.59536423	10.17384731	9.580267823	6.75699942	6.905149775	5.11392205	10.12989755	8.121629966	11.85072423	6.768965945	9.353493879	4.429623038	11.8058986	7.755671111	5.055126153	11.13277502	7.924947018
ACSM4	0	0	0	0.033563532	0	0.007777869	0	0	0	0	0.015613265	0	0.011923937	0	0	0.029142715	0.022709782	0.007544006	0.011015613	0	0	0.006651441	0	0.022015358	0	0	0.046989407	0.007099003	0.007792386	0	0	0.006153419	0.038291252	0	0.005787846	0	0.007821177	0.065941242	0	0.015311586	0	0	0	0	0.008488452	0	0	0.006383813	0.008790239
ACSM5	76.09859204	80.99139639	36.68202284	49.44577313	45.75956712	92.36685532	48.15746477	26.30559106	79.88037611	81.33007466	70.83900733	52.39664759	65.49180145	38.97121915	52.92394912	37.80091976	35.00676722	49.32614634	49.49702207	36.03209884	14.39130213	53.49275704	19.01486691	68.72349187	32.29170819	43.52066459	46.44354063	51.08433912	60.09206827	46.12219507	62.28778964	53.23745572	46.10020703	66.73740581	70.28246488	23.75097391	58.54446751	35.72134926	60.52109923	73.52165481	75.25234337	26.30211334	78.67823164	32.83313163	42.04648809	17.46421696	34.35368284	30.87527403	45.82143545
ACSM6	0.02790781	0.006614559	0	0.005923539	0.012751331	0.02745391	0.006606747	0	0	0.007039237	0.009185146	0.005751888	0.01052212	0.006560229	0.012889338	0	0.010019973	0	0	0	0.017016782	0	0.005632756	0	0.012365154	0	0	0.006264421	0.020628863	0.005435441	0.006488093	0.01629001	0.006757922	0.009652875	0	0.006819662	0.027606778	0	0.007537523	0.004503836	0	0.014588116	0	0.008273197	0.007490523	0	0	0.005633311	0.00775683
ACSS1	0.6444726	1.783857065	0.247996867	0.822663754	1.074901553	0.396798398	1.617445163	0.739797603	0.443523309	0.977612478	0.818781112	1.109066063	0.842805967	0.427999283	0.68064557	0.708077272	0.650482014	0.414968964	0.966975846	0.530322568	0.505635915	0.458761928	1.280755512	0.999743657	0.485230936	0.949287464	0.80800405	0.441072611	0.875029975	0.477503299	0.850777105	0.771659036	0.661345562	0.514414587	0.283727649	0.936104788	0.724455571	1.994016577	0.596440845	0.740411195	0.477943864	0.499433571	0.415680267	0.668014695	0.585463932	0.888204299	0.727685244	1.05891086	0.528614921
ACSS2	20.53715378	10.01966565	8.975796349	7.438318146	12.56576423	14.92606132	8.6853932	12.24741677	14.92543408	9.474113011	13.51138239	11.31237863	19.34485251	77.81307066	17.60643678	18.24100037	6.356438591	19.43604618	9.085090159	13.78895228	6.949813167	9.411143099	23.65065438	9.448170061	6.758101048	8.763362696	12.80284339	6.25978983	11.97173838	11.31050634	9.080674177	11.84263891	11.23726288	11.07976853	20.43050252	9.224799618	16.09204861	10.71923934	27.31854496	16.61454422	9.299414405	19.36800342	15.78908663	8.241205376	22.49009576	8.075259907	24.23983844	22.17889704	14.49135532
ACSS3	5.877619688	4.100048991	2.40017819	3.465925527	2.703057484	5.775288798	4.341593441	4.27600945	4.646621475	4.207158955	7.256512733	7.152091266	7.489743522	3.703257377	8.807912834	3.696144917	4.995469308	3.99445092	3.237800571	3.72212396	2.090873522	3.785671329	5.452805235	2.86114323	3.275280022	8.134033217	4.465479881	4.700685962	2.591381061	4.062634532	3.510992244	5.50592783	4.354718048	4.890133082	6.660489974	2.717283289	3.646756738	2.853048522	5.191441973	4.208784786	3.793203158	2.816109732	7.452204554	3.566002858	8.411240871	3.891575031	3.731055543	10.92880049	2.557817692
ACTA1	0.02619974	0.062097217	0	0.033365967	0.095767187	0.038660431	0.062023879	0.01878045	0.010111249	0.039650447	0.043114892	0.248393072	0.069146869	0.036952301	0.012100459	0.048285288	0.028220133	0.074996003	0.036502572	0.018913899	0.063901145	0.033061444	0.03172805	0.13374637	0	0.051097841	0.051903126	0.011762027	0.064554314	0.153083114	0.134001914	0.030585993	0.012688619	0.03624832	0.038358513	0.025609087	0.012958566	0.185733764	0.084914352	0	0.041315514	0.082171588	0.101391881	0	0.05625658	0.035285653	0.057166342	0.074039421	0.043692488
ACTA2	7.336835952	30.19678744	8.976231008	5.059072074	8.892079818	13.11116941	15.2429163	18.30972894	24.4947273	5.124190493	16.55816947	15.12145138	7.454638852	17.22829302	17.45072401	11.74491372	11.62859963	12.17369865	11.63719953	9.873811246	23.85938288	8.746719702	8.994645481	43.1284143	10.97913981	20.4795233	6.652113485	13.37261204	9.131183184	7.484990531	7.189769958	7.381830497	8.30345856	4.9232212	7.819475335	8.891564563	9.094520415	30.2552862	20.97609383	8.223529207	14.31938454	21.07641048	37.38193362	15.98825445	19.69224231	9.050511674	9.627722328	21.85151796	9.020109868
ACTA2-AS1	0.024611128	0.355825054	0.021610893	0.020895223	0.056225237	0.048421694	0.040784159	0.052925114	0.04274171	0.012415419	0.153902419	0.055796747	0.148466686	0.052067568	0.051150383	0.039687837	0.017672677	0.011741441	0.042861565	0.062184716	0.022509946	0.020704517	0.054641092	0.314091773	0.010904489	0.011999886	0.012189	0.314891954	0.121280175	0.34032898	0.06866005	0.019154282	0.0238385	0	0.09458573	0.072168868	0.054777728	1.108409509	0.09305987	0.019859043	0.077620727	0.025729715	0.055559013	0.021887712	0.026422742	0	0.053700083	0.60111131	0.01368107
ACTB	562.6939075	569.2494246	418.8162669	435.0437936	436.6612399	262.1057497	652.4972994	390.6431084	460.021682	521.2383361	398.1155344	679.4767308	458.9219505	335.0081851	570.2075353	716.488754	706.9395019	681.3170509	420.1457213	397.3789813	678.9579319	504.3887445	590.8978443	918.7822941	643.336853	808.4547412	434.9714701	321.8950933	537.7336682	336.7848575	522.2212794	576.6642149	410.2559186	374.7866716	348.0562621	454.3649923	591.3720698	1041.400341	678.739941	470.6409889	291.3667333	732.2623699	864.0753103	520.3961129	677.7558356	542.3448802	496.8407692	556.7810767	475.3641138
ACTBL2	0.007009415	0	0	0	0	0	0	0	0	0	0	0.005778651	0	0	0	0	0.010066595	0	0	0	0	0.005896786	0.005658964	0	0.006211344	0.07518826	0	0	0.006908282	0	0	0	0	0	0	0	0.006933807	0.017537916	0	0	0	0	0.004521023	0	0	0	0	0	0
ACTC1	0.008443331	0.028016701	0.019770776	0.014337033	0.042436177	0.008306006	0	0.018156999	0	0	0.005557815	0.020882366	0	0	0.015598349	0.011670593	0	0.012084396	0	0.006095339	0.005148319	0.003551545	0.023858162	0.011755129	0.011222997	0.008233593	0	0	0	0.085511829	0	0	0.004089133	0.005840832	0.003090428	0.004126491	0	0.014083764	0.009121719	0	0.019971985	0.004413542	0.021783554	0.005006006	0.00453242	0	0	0.010225936	0.00469356
ACTG1	299.5161559	349.0059751	427.9492965	129.940467	490.2953556	111.0825081	317.6478334	248.8417201	279.4029911	257.5526834	158.6468073	577.5668928	309.2602697	252.4948473	531.3140966	310.2916067	1052.756934	530.4179219	377.4976436	222.1198611	425.2483503	191.9553612	220.7131724	960.2843503	631.4913195	643.5053391	247.9473462	207.229201	425.7797779	113.3068641	542.0357588	431.3553042	161.1450194	131.7542694	254.8437086	212.3975137	339.2433111	425.2236333	554.7104236	326.4134677	188.4392641	413.6300787	326.786809	358.0113326	271.1676565	161.3109053	222.8871378	466.6501389	552.0835799
ACTG2	0.035972222	0.740539053	0.192530315	0.383943554	0.540041119	0.475199018	0.102190484	0.103142172	0.928160168	0.051847651	0.493869715	0.283849863	0.073625851	0.507354798	0.389240412	0.080501875	0.239857552	0.686463016	0.035798573	0.033388416	0.219340554	0.095109848	0.24063144	0.276642917	0.510024492	0.435977476	0.203608432	0.133808098	0.162071812	0.048041828	0.066903463	0.035995323	0.273765871	0.08531814	0.300949759	0.175806279	0.08133532	0.308586326	0.699524031	0.195721262	0.457861214	0.311602307	1.630757103	0.152341005	0.573784642	0.073824265	0.156978686	0.116178362	0.251385625
ACTL10	0.096569554	0.100708949	0.101756615	0.07379012	0.11472111	0.104498815	0.045722731	0.138445625	0.089445668	0.048715828	0.076280193	0.350297922	0.072819505	0.027240478	0.080281888	0.09788604	0.166426424	0.07371402	0.134544735	0.104572037	0.10598988	0.032496291	0.054574958	0.582607293	0.145476529	0.25426089	0.07652384	0.052024348	0.180834841	0.060186524	0.080822833	0.082673677	0.0935379	0.093525313	0.106039158	0.122710207	0.019105578	0.161081318	0.073029972	0.062338593	0.076142373	0.020191736	0.056058011	0.160315621	0.124413591	0.095376819	0.05618914	0.062377534	0.096627617
ACTL6A	2.494001352	3.112194249	1.40382595	2.814211275	4.183153079	2.699830598	2.735092716	2.047503431	2.912204928	2.161407928	2.736123822	3.725558129	2.941503794	1.954198543	3.347299625	2.58300012	2.831739936	2.313567157	2.219977151	2.70836738	3.359874382	2.501604267	3.450486633	5.811804998	2.337544104	4.27687188	2.364805287	2.44983009	2.752139236	2.262644798	1.808818669	2.30185604	2.658308934	2.587908122	3.031144477	2.234627996	2.546173141	3.408954078	2.936188107	2.944702095	2.659749445	2.228508362	3.536886767	1.402850492	2.374352974	2.454585262	2.519337558	3.390588166	2.571337585
ACTL6B	0.0081977	0.038859498	0	0	0.007491207	0.032257483	0.054339045	0	0.031637334	0.024812649	0.021584517	0.006758288	0.018544741	0.015416127	0.022716851	0.00755405	0.017659731	0.007821894	0	0.029590078	0.009997092	0	0.013236622	0.015217537	0.021793002	0.031976254	0.048720285	0	0	0.025545892	0.015246612	0	0	0.022683649	0.006001044	0.048077335	0.032437098	0	0.008856352	0.015875596	0.006463656	0.017140578	0.026437293	0.019441493	0.035204515	0.014720818	0	0.059570676	0.009114032
ACTL7A	0	0	0	0	0	0	0	0	0	0	0	0	0	0	0	0	0	0	0	0	0	0	0	0	0	0	0	0	0	0	0	0	0	0	0	0	0	0	0	0	0	0	0.008454979	0	0	0	0	0	0
ACTL7B	0.008232159	0	0	0	0	0	0	0	0	0.008305649	0	0	0	0	0	0	0	0	0.011469387	0	0	0	0	0	0	0	0.016308359	0	0	0	0	0	0	0	0	0	0	0	0	0	0	0	0	0	0	0	0	0.006646786	0
ACTL8	0	0	0.01230105	0.026760795	0.019202246	0.01033572	0.009949109	0	0.008109613	0	0	0	0	0	0	0.009681666	0	0	0.014638236	0	0	0	0	0	0	0	0	0	0	0	0	0.008177049	0	0	0.007691252	0	0	0	0	0.006782332	0.00828416	0	0	0.012458617	0	0	0	0.016966422	0
ACTL9	0	0	0	0	0	0	0	0	0	0	0	0	0	0	0	0	0	0	0	0	0	0	0	0	0	0	0	0	0	0	0	0	0	0	0	0	0	0	0	0	0	0	0	0	0	0	0	0	0
ACTN1	5.033383991	13.05251249	2.995075303	7.606405374	8.901088461	8.057324749	9.778695452	7.295310528	5.28630129	7.326464351	4.995914746	9.203236814	6.922491088	4.826327733	8.234728696	7.865041073	16.49421962	7.582929143	11.64250314	7.452260366	8.624061171	3.910362543	8.012706229	15.33596092	7.80511268	11.55466511	6.480869233	6.11625379	6.748161455	5.331290653	8.40847511	7.467528203	5.648358175	6.303441626	8.211171032	10.9225249	6.339179134	7.862469195	9.304585092	4.457987286	4.779565551	6.046370391	12.23588217	6.532386328	10.31507624	16.89561602	6.008034095	11.05520282	8.856082689
ACTN1-AS1	0.146463823	0.039673222	0	0.053292864	0	0	0	0	0.016149912	0.042220384	0.013772813	0	0.015777559	0	0.019327121	0.019280584	0	0	0	0.0302097	0	0.035204315	0	0.019420243	0.018541126	0.020403652	0	0	0.103107585	0.016300517	0	0.016284209	0	0	0	0	0	0	0.04520903	0	0	0	0	0.049621502	0.04492713	0	0	0.016893916	0
ACTN2	0.02479026	0.003357517	0.012438964	0.0360811	0.016181278	0.020903199	0.013414206	0.015231522	0.035535648	0.003573081	0.198149181	0.134302945	0.085455599	0.009989817	0.035984094	0.110955749	0.076291317	0.027032917	0.02467059	0.005113251	0.095013954	0.023834531	0.04860569	0.272824565	0.028244204	0.134686239	0.056126708	0.01907873	0.027922951	0.063457057	0.016466617	0.002756242	0.061745163	0.014699251	0.025924944	0.006923252	0.003503265	0.038397359	0.061216133	0.059439228	0.016754076	0.018512134	0.148474322	0.113384683	0.034219362	0.171706497	0.07212125	0.040032164	0.007874656
ACTN3	0.011136938	0	0.013039043	0	0.035619975	0.021911608	0	0.015966319	0.004298072	0.01685454	0.00733088	0	0.016795901	0	0.010287282	0.005131256	0.011995763	0.015939583	0	0	0.006790746	0.004684566	0.008991268	0	0	0.016290433	0	0	0.021952505	0	0.005178299	0.004333813	0	0	0.008152684	0.005442932	0.016525212	0.037153587	0.006015873	0.003594617	0.008781162	0	0	0	0.011956723	0.004999721	0	0	0.006190908
ACTN4	25.19496172	23.68229823	14.79979709	16.31653069	32.41208096	22.2513773	27.52575593	24.37955263	24.57331254	18.25241614	23.0957736	31.45443263	27.40203479	18.71956006	34.60215207	25.82105847	23.08477505	25.80809058	27.03509877	27.66419794	28.6808128	15.8650111	24.98461696	48.41529663	30.20672359	43.63873321	25.5257327	19.81614072	23.34060837	16.2956197	24.74071126	27.7220795	22.99482472	18.0533783	14.18838015	20.15675126	25.98111776	27.83523219	34.55755126	25.60587645	13.63111306	17.52648006	28.25673077	16.47079074	30.22515768	23.43766678	29.89406908	27.92765373	21.00217689
ACTR10	4.456047721	4.702676535	3.235855309	4.112588838	7.111629465	3.362806617	4.802727445	3.593882529	4.307720218	3.99683513	3.060858421	7.243311714	5.681890194	3.67014691	4.899891782	4.771922976	4.383599476	4.348926398	3.918219846	4.410511417	5.244928925	4.556391925	5.617477897	7.628275338	5.08303207	7.18236827	3.534912583	4.162050889	5.447879043	3.917257545	3.562154474	4.547322052	4.395998756	5.09845769	4.191978111	4.156531028	4.844463251	5.920390512	4.641206708	5.073808897	4.044884964	4.506501583	6.68647111	4.139752728	3.165076818	4.074929468	5.2123183	4.196885298	4.350371984
ACTR1A	10.02977143	8.856581529	8.690505611	8.4770017	12.00682215	8.277117569	12.41200015	9.473558649	8.866469831	8.721968274	10.20701966	14.77241303	9.798553596	9.166852119	11.25462891	13.10017408	10.59196299	9.444738655	10.26602139	10.26624311	11.72350459	10.12449093	13.47254264	14.52675475	10.7568184	15.46539266	8.831898069	9.216785958	11.70059249	7.454101641	8.489429648	11.62437372	9.986708874	9.261479276	7.577435201	9.104660618	9.858902341	14.71802277	10.7622776	8.832348484	7.19802521	11.70169681	11.35017312	12.76264569	10.07804715	9.830306834	11.75858067	11.52606227	9.741933702
ACTR1B	11.37677497	12.5770699	7.26248547	8.583910414	10.58813958	11.29832827	10.81158561	12.96075093	11.72925916	10.88392443	13.00279239	14.86149835	12.94480016	10.2069657	12.17271816	9.797096579	9.224610375	11.01676668	12.78426211	11.71334092	9.397964802	8.488476161	13.64613354	21.48974801	9.571375554	13.51111186	11.99344486	9.552152412	14.70990134	12.05494236	9.219392374	11.33664745	11.89856423	13.45411798	11.05972284	11.76235887	9.941084321	14.08579265	11.66899466	6.920023515	11.29292499	14.84607882	11.29518521	11.00114873	11.29087751	9.746604292	12.93381906	14.60433435	8.981913472
ACTR2	19.40860089	23.3978372	8.571401063	20.74692314	21.21477545	16.34068006	23.38300226	17.23230499	15.90569089	13.75912485	24.34440158	25.30843697	25.58120578	13.86493336	23.39614049	23.00768415	28.91866807	18.64781555	22.53406112	19.85584102	17.2021713	17.57854227	33.8992115	25.07278028	23.08343339	27.14640373	20.27791973	13.41773401	15.70514238	14.16221298	15.40925334	25.02818882	21.27357825	20.48845189	13.31740588	17.02902639	23.74502992	33.13697292	21.73702581	25.27290008	11.38499263	12.1047299	24.08079516	11.23480115	19.38135923	22.62420252	25.85995616	22.97880314	21.92869711
ACTR3	3.431195028	4.781609419	2.513853153	4.625691477	5.725867779	3.715966147	5.096104044	3.46969165	3.640763108	3.648774646	4.54605007	6.106338275	5.167318998	2.906838675	5.664724856	4.557712994	7.006422595	4.643322505	4.447594031	4.093947073	5.286422284	3.985926703	6.684535909	6.315078166	5.853486933	7.070741622	3.364883239	3.18877432	4.613578789	3.560750423	3.559585408	5.144766721	4.36098236	5.69392546	3.627850499	3.852707383	5.449023861	8.927993233	5.352232869	5.072015659	3.816524454	2.394261648	7.181293751	2.914181149	4.919246671	4.89328656	5.114060467	5.14316464	5.730228621
ACTR3B	0.529920617	0.64109398	0.513850634	0.466471805	0.88234702	0.633237837	0.788106867	0.535994168	0.740257934	0.623213236	0.686939607	0.672731237	0.551585994	0.690851806	0.77477886	0.593166004	0.691012235	0.660727979	0.575245748	0.563272485	0.693813788	0.585289272	0.548560645	0.715144649	0.579059315	0.57065193	0.528121201	0.62175314	0.76899362	0.557204917	0.504883315	0.645205018	0.667584836	0.701679382	0.561655481	0.517973961	0.520988571	0.574822856	0.54791183	0.549846256	0.781824429	0.516618846	0.582938793	0.616809107	0.589869947	0.563365758	0.643152984	0.713986678	0.791563688
ACTR3C	0.939804133	0.913982603	0.791517345	0.857107653	0.975164949	0.56962295	0.841134046	0.734516192	1.034274386	0.70655747	0.846119739	0.86726095	1.179594826	0.826659958	0.736488975	0.511227959	1.201670913	0.79547811	0.857429022	0.676267038	0.672866196	0.742167999	0.658389788	0.50648956	0.523858568	0.691778544	0.534517836	0.522627259	0.911305056	0.777035038	0.741451488	0.870635492	0.860380716	1.291865437	1.049715438	1.093450518	1.112601233	0.750943153	0.294768475	0.976546599	0.855745983	1.042737519	0.690248247	1.139573921	1.510219214	0.89825475	0.758501201	0.974219284	0.653876793
ACTR5	1.198727471	1.201611416	0.831349559	1.413164703	1.639639718	1.419583897	1.004980281	0.777173828	0.972394722	0.93981093	2.161123441	1.869484699	2.527509671	1.198920879	1.403488074	0.914643829	1.014292813	1.282192864	1.053131213	1.278771281	1.424603156	1.284648694	1.343793229	2.898454248	0.94722385	1.861385764	1.346193068	1.083161124	1.685610032	1.142065683	0.887528186	1.218173116	1.079744627	1.098613801	1.112266018	0.895569229	1.495464011	1.662020087	1.930187641	1.074469441	1.613399006	1.931699719	1.492170273	1.06834223	0.975470457	0.966606795	1.243915836	1.726143232	0.899798382
ACTR6	1.432997963	2.317840113	1.220723553	2.267567353	2.708176374	2.167589888	1.765508974	1.686226323	2.176464347	2.171277081	4.016503256	3.357833961	2.668505436	2.124943038	2.628366838	2.560510053	2.168650218	1.651547819	2.08954008	2.525065019	2.092037679	1.896878301	2.98143544	3.875736574	1.752289597	3.205508387	2.157117333	1.508010253	2.247566877	2.764957528	1.456775218	1.139254031	2.492450178	2.245532566	2.485293111	2.19391561	2.398133405	3.041407929	1.980945162	2.297689679	2.838870442	1.653847768	2.72312851	2.192559831	1.941021684	2.508708463	2.801720489	3.574757849	2.072843584
ACTR8	2.263803143	1.785470628	0.75001916	1.316776765	1.720985932	1.530459274	1.350064279	1.664166808	1.672981573	1.365548018	1.559898055	1.524813349	1.975819196	1.870441367	1.997661898	1.646654786	1.919572848	1.475250313	2.617169752	1.818555557	2.096962589	1.49115297	2.103745574	2.43646198	1.233509296	2.681961151	2.013352386	1.470397954	2.074486061	1.125721869	1.50050326	1.885572042	1.819503092	1.925881445	1.442111684	1.713717754	2.229855004	2.759767482	1.670354689	1.930852816	1.625439297	1.354554633	1.997591693	1.553521569	1.509975866	1.055214019	1.702547522	2.166177241	1.526174517
ACTRT1	0	0	0	0	0	0	0	0	0	0	0	0	0	0	0	0	0	0	0	0	0	0	0.011002885	0	0	0	0	0	0	0	0	0	0	0	0	0	0	0	0	0	0	0	0	0	0	0	0	0	0
ACTRT2	0	0	0	0	0	0	0	0	0	0	0	0	0	0	0	0	0	0	0	0	0	0	0	0	0	0	0	0	0	0	0	0	0	0	0	0	0	0	0	0	0	0	0	0	0	0	0	0	0
ACTRT3	1.377250411	0.861215621	0.560363442	0.704901129	1.481704665	0.528487771	3.477791788	0.602145252	1.047964187	1.103752439	0.945151539	0.909948685	0.920685517	0.771482947	0.730825448	0.765068946	0.995985365	0.894715402	0.449090866	0.740401314	2.239408452	0.772423059	0.575667627	1.124185085	1.679187959	1.476389915	0.851418362	0.80685742	0.606488585	0.692475222	0.899249755	1.239126791	0.473054516	0.729757326	0.843743795	0.859277459	0.579742339	0.782059843	1.013043043	0.535956439	0.48519971	0.531007417	1.020619267	0.648618614	0.870398721	0.648986172	0.454669629	0.820210133	2.378244219
ACVR1	4.461687642	6.175062453	2.626221762	2.962922981	5.786084232	4.461549389	4.38762203	3.905415764	5.012252794	4.600561586	5.030535346	6.579614981	7.18773414	4.005975151	6.673872936	2.917311772	6.33717618	4.561567633	4.992115491	4.358373793	3.645308075	4.66189835	5.417001343	5.708324931	5.771782877	8.299653208	5.513341274	3.578544981	4.513414361	3.747403021	3.80673518	3.816235014	3.442082187	2.268154591	4.638700237	2.96497384	5.510881989	5.039277653	5.334529579	5.684267232	4.992420697	2.878734322	6.445669045	2.182599894	5.006165909	4.080902243	4.548067276	6.063518444	5.091379387
ACVR1B	5.083658912	5.77569601	2.655591315	4.760279743	5.721216333	5.938871823	12.48945086	5.679501842	4.011536047	4.920685567	5.007010421	7.996161509	5.377657761	3.987125106	5.700474965	4.766973523	11.45062055	6.321884029	6.900541739	4.765720795	4.516373449	3.434109794	8.147324684	4.245640578	11.1934962	5.88709537	6.279890578	4.243083885	5.047625471	5.180504774	9.04522557	10.56226428	3.593867486	5.209597087	4.492437446	4.908494538	6.118344911	4.139387886	7.191429808	3.339424724	3.300013138	4.609443368	3.893861028	2.326367634	9.112453701	5.809833459	8.861787742	5.499708808	8.759115199
ACVR1C	0.174650685	0.482602419	0.21694798	0.368894424	0.188793891	0.308001074	0.24000779	0.332829607	0.614845341	0.393248782	0.24815328	0.172078724	0.47700221	0.334446118	0.267565549	0.370942074	0.279884176	0.280449978	0.364995943	0.370559172	0.298700499	0.265186698	0.352505138	0.13047362	0.194400532	0.10177195	0.37130915	0.229484237	0.165833328	0.600667396	0.350575081	0.227096977	0.317705368	0.548100617	0.341456467	0.201941365	0.326571371	0.140332573	0.186382155	0.651705749	0.433273705	0.118014605	0.182710301	0.085870292	0.491633259	0.862467838	0.210677193	0.318145777	0.151549655
ACVR2A	1.177372575	1.516630515	0.613024734	0.889085565	1.557021334	1.217984411	1.443617228	1.16951993	1.241458313	0.974823138	1.192021675	1.543008957	1.516044018	1.286571402	1.595249738	1.082264443	1.370989903	0.94122568	1.386450707	1.121444733	0.913694343	1.289819547	1.786636042	1.788199921	1.384258023	1.557163294	1.323817214	1.046742178	1.243066261	1.009640046	1.210551739	1.105440426	1.095578886	1.132652916	0.959295694	0.862415309	1.476587468	1.568222998	1.078205316	1.71426894	1.208875459	0.583687322	1.266905526	0.61058635	1.127385605	1.197375471	1.939869882	1.896590314	1.575919841
ACVR2B	0.394323224	0.577862252	0.256321879	0.354852487	0.946886353	0.578805553	1.000052314	0.301383041	0.530952987	0.427964089	0.253831257	0.161004275	0.294530478	0.40235072	0.676773326	0.2177883	0.222414581	0.598196011	0.450601804	0.237072459	0.380757513	0.327545027	0.211899874	0.353294484	0.996472477	0.188018406	0.396748696	0.408779729	0.700031343	0.320767334	0.830555912	0.842260998	0.243383904	0.449184236	0.711178984	0.192108815	0.233795778	0.295673845	0.817070519	0.256956638	0.552188902	0.081928893	0.230266066	0.387932732	0.383284577	0.205504266	0.222561671	0.346505539	1.299988422
ACVR2B-AS1	0.248986005	0.354079961	0.409937256	0.158544684	0.561709557	0.344441862	0.324189967	0.20078741	0.420398195	0.211957398	0.138286262	0.21809642	0.481112136	0.548705697	0.539040092	0.186417276	0.06704664	0.408326467	0.260173276	0.179745912	0.23721745	0.360015523	0.295241883	0.324982376	0.317165963	0.364201534	0.123313744	0.300405989	0.605815435	0.230344371	0.325603308	0.339115258	0.263779107	0.290656225	0.25631396	0.144502604	0.138543908	0.285530556	0.218555216	0.28629686	0.331287389	0.30910925	0.195724195	0.239886545	0.158717537	0.160680332	0.192409295	0.263859201	0.268166911
ACVRL1	0.477950313	1.587779026	0.227471797	0.870957669	0.546837289	0.714821653	0.581375412	1.136440803	0.677834892	0.235227853	1.130551162	1.057149086	1.048982313	0.52978406	1.044492852	0.751942763	1.277950202	1.052969668	1.488801566	1.161347163	2.04238012	0.598221899	1.587388774	2.798734463	0.575039785	1.564960081	0.777491322	0.617541398	1.409333388	0.784054858	0.357737254	0.973795705	1.091498207	1.010709606	0.554685785	0.736845575	1.460666959	2.907000035	0.927753881	0.777599731	1.096849017	0.779977927	0.917304816	1.944453994	0.688347813	1.231578984	1.316999858	1.907564408	0.67825941
ACY1	5.669611726	2.707344157	3.77615648	2.976223966	3.731841025	4.539334808	6.057514436	4.905956646	5.761226811	5.563836886	7.322759206	5.445744	7.035494748	4.305139888	4.036561933	5.273899926	3.506125984	4.641761714	4.003559838	5.53044417	3.337084105	3.72143369	4.861265314	5.942913627	5.388610043	3.953277381	5.728106414	3.91831236	4.753457399	6.451253302	5.011786561	4.519247249	5.94781451	6.293442151	3.892892779	4.446255861	4.883071777	3.560088374	3.787154254	4.583543228	3.708821993	8.108743128	4.033696693	4.022468485	4.403597264	3.688093719	7.154493909	5.36717383	3.493027085
ACY3	16.19471416	9.76913422	29.2258565	8.505541156	18.62611935	20.67366548	18.45954677	15.85257787	30.767521	17.4336409	16.17368933	24.91382512	17.26696111	21.13425253	17.67271965	14.24295277	2.217632094	18.94524017	11.73283911	19.44537939	25.72021082	17.48950378	14.58274075	27.22407359	8.356856393	21.27203105	13.84775404	15.39296411	27.31938567	13.41467331	18.68839427	11.15012366	16.59100437	15.19438955	18.50510552	8.79095922	28.77644009	13.00409483	19.43264948	22.0656176	17.98361031	22.44311487	9.561254337	13.7908078	15.30038338	7.628758242	17.44335659	17.26017565	13.11430022
ACYP1	0.372325199	0.322730133	0.186820944	0.614156117	0.719359309	0.408128993	0.41300963	0.350769025	0.18064041	0.289786404	0.511172592	0.736679073	0.320864654	0.440109061	0.412703851	0.617565159	0.343746049	0.395857498	0.311243411	0.414698276	0.402158957	0.510108806	0.747186108	0.473934102	0.405346685	0.69503194	0.273964491	0.315198033	0.943594019	0.712724824	0.138494893	0.298051445	0.422460038	0.470972197	0.334855648	0.478309856	0.547202031	0.816238676	0.287314314	0.377688573	0.394219797	0.266912599	0.5489077	0.592870481	0.365469146	0.286540205	0.201163835	0.635600308	0.354808633
ACYP2	2.339543343	1.978642013	2.642118837	2.763413234	2.563337346	2.429568733	3.414636927	1.747728202	2.570139474	2.583336348	2.238587018	2.4621638	2.647731297	1.988357347	2.365135047	2.453963086	1.583649341	2.397925669	2.215174447	2.002238514	2.227609487	3.026947016	2.685091725	2.076260286	2.11512267	2.173704096	2.219684657	2.267104548	2.507981913	2.114627559	1.937142906	2.091018419	2.739951958	2.953007655	2.581955231	2.498897943	2.934838536	1.997285038	2.156700239	2.702144409	2.441924568	1.785943616	2.28511304	2.502866969	2.888731191	2.681527204	2.324254037	2.408220175	2.008909706
ADA	0.466946975	0.813774017	0.265309322	0.857021014	0.997735765	0.418821336	0.825817933	0.649742989	0.773836753	0.256342274	0.849780608	1.619083874	0.869912228	0.393859872	0.818244715	0.82892989	0.739640575	0.825560834	0.918451804	0.664274431	1.373359284	0.543025327	1.840568084	1.816460046	1.034454417	1.707553848	0.897840366	0.437756068	1.455075061	0.711507271	0.919543929	0.748205737	1.104114548	0.731543717	0.412199341	0.597373251	1.508000892	4.157863522	0.697347703	0.642751983	0.925850679	0.696360027	0.761801898	0.960833737	0.597159061	1.011142646	1.428390193	1.352840116	0.839788409
ADA2	1.50596556	6.354418949	0.458583144	2.783651699	2.483909817	3.567491255	2.67305807	3.049718424	1.717526471	0.654095657	4.360833421	5.314112816	5.33677582	2.228797131	6.908579452	5.529112923	4.965705372	5.035690636	8.204519407	3.707605171	7.704343446	2.619055376	10.43535577	9.64026225	2.09450791	10.50709259	4.06036813	1.197546674	7.248136111	3.522328088	1.105284757	8.406762258	6.632778927	3.008548065	2.199910309	1.970387411	6.44321138	27.78409453	5.169075781	2.602563156	2.526577238	3.98898194	4.368839196	4.124060131	2.316473805	5.669329692	4.715237616	7.870910211	2.916887888
ADAD1	0.014512268	0	0	0	0	0	0	0	0	0	0	0	0	0	0	0	0	0	0	0	0.008848853	0	0	0.006734845	0	0	0	0	0	0	0	0	0	0	0	0	0	0.01210348	0	0	0	0	0.004680155	0	0	0	0	0	0
ADAD2	0.014291636	0.027098615	0	0.012133817	0.021766593	0.014059193	0.004511102	0.00682967	0.036770416	0.009612814	0.018814915	0.031419216	0.014369054	0.022396696	0.008800869	0.017559354	0.01026249	0.013636466	0.01327447	0.0068782	0.03485729	0	0.030768465	0.097276002	0.01688591	0.018582163	0.066062541	0.012832082	0.032866013	0.007422663	0.026580508	0.018538093	0.013842972	0.013182009	0.010462049	0.027938884	0.023562462	0.07548997	0.051466373	0.024601832	0.011268553	0.029882394	0.018436008	0.0395427	0.015343637	0.008554618	0.020789025	0.019232188	0.010592762
ADAL	0.647330139	0.82477007	0.461149541	0.950883385	0.851319713	1.044489726	0.434601036	0.839651652	0.999294891	0.874267634	1.01228005	0.748263495	1.224192927	0.772909263	1.145268825	0.79533925	0.425481755	0.637262727	0.854168477	0.791221511	0.701705647	0.907628566	0.871023209	1.045880962	0.570591971	1.085482831	0.753153573	0.759584597	1.407629508	0.827169982	0.538272341	0.495805468	0.892408492	0.957207954	0.792293136	0.780040329	0.962215468	0.931229187	0.529130662	1.107690724	0.901979519	0.451167715	1.312216272	0.649817779	0.669239808	0.661168888	0.906750034	1.233379925	0.658762189
ADAM10	2.188819892	3.015655645	1.04945425	2.046540923	2.585737745	2.258081139	2.392699249	2.118608536	1.693199642	1.445760898	2.528357197	3.412255272	2.691779681	1.689064647	3.156383796	2.582873162	3.529675103	1.711696707	2.892605294	2.385504962	2.124185433	2.046205094	4.349825175	3.000701423	2.52460231	3.820036071	2.025306977	1.533508399	1.976971872	1.819399	1.654721866	2.260660768	2.094293212	2.156856874	1.776100803	1.706133329	2.983604076	2.990326028	2.270461914	2.683588504	1.693350247	1.114392016	2.854797891	1.30563968	2.102849775	3.085468634	3.568034711	2.53699633	2.269187155
ADAM11	0.024634347	0.038924671	0.004806951	0.024400758	0.045022624	0.032311583	0.069981659	0.035316695	0.015845197	0	0.016215538	0.006769623	0.012383896	0.015441982	0.041717409	0.030266879	0.00589645	0.039175061	0.0343216	0.014819853	0.005006929	0.017270041	0.019888233	0.045729176	0.018191294	0.028026148	0.032534664	0.033177792	0.052604323	0.03198592	0.015272183	0.019172352	0.015907326	0.005680423	0.003005554	0.008026328	0.01624575	0.058212154	0.013306809	0.018552592	0.01618624	0.047215645	0.037074285	0.024342624	0.039671503	0.014745507	0.01194461	0.029835292	0.018258636
ADAM12	0.101298132	0.077205861	0.002325472	0.072512887	0.032671083	0.023447199	0.016927612	0.011390172	0.018397142	0.014027787	0.026148788	0.042574472	0.011981984	0.042954863	0.073388176	0.104326339	0.05277203	0.013266281	0.047044263	0.010037219	0.099310869	0.045115794	0.059331883	0.042401521	0.091524715	0.065854545	0.039348465	0.049934932	0.058727403	0.035590013	0.003694134	0.072654658	0.036553776	0.030228378	0.031988121	0.007765839	0.043225887	0.455552998	0.064374724	0.065391034	0.040718408	0.033224212	0.017935531	0.025907859	0.008529776	0.014266951	0.014446194	0.041696788	0.110412896
ADAM15	2.757389306	4.579726363	2.305452924	2.532997541	3.574405895	3.051976011	4.230680417	4.166313338	2.351019074	2.688971616	3.780862988	4.384605532	3.194006843	2.589897557	3.860375241	4.031984706	2.667789787	3.303628586	2.92583303	3.970446493	2.91283285	1.996893129	4.800498036	9.234998108	2.736021398	3.70411809	2.834392349	3.314402945	3.802302037	2.778475576	2.553120951	3.280367854	3.538051171	2.979530425	2.360382694	2.419016277	4.051746478	4.507629739	3.297073138	1.712773663	3.138055726	2.242110759	2.979509389	5.209624614	2.963552893	3.140766139	3.634542968	4.531982725	2.222317789
ADAM17	0.920187728	1.007646376	0.121097352	0.542032397	0.798514079	0.936799062	0.844342548	0.843683757	0.550585247	0.417421271	0.925003266	0.885050164	0.876762228	0.586878266	1.195909183	0.782206713	1.362508367	0.534289041	1.093215792	0.973268382	0.869898121	0.423067265	1.47428634	1.175188195	0.907073358	1.665972462	0.741895212	0.486760682	0.622183201	0.611291645	0.779427867	1.115879062	0.811842876	0.932630128	0.488239739	0.561280196	1.114894529	1.466488312	0.974855217	0.884106787	0.593369709	0.335585112	0.68783278	0.118419261	1.007068087	1.303350029	1.198452649	1.229653072	0.90012148
ADAM18	0	0	0	0	0	0	0	0	0	0	0	0	0	0	0.00472946	0	0	0	0	0	0	0	0	0	0.004537123	0	0	0	0	0	0	0	0	0.007083822	0	0	0	0	0	0	0	0	0	0	0	0	0	0	0
ADAM19	0.917696558	1.243588664	0.470250108	0.871944311	1.42865307	1.062818941	1.790963649	0.495643964	0.570982415	1.980017628	0.821606196	1.278398923	0.38913065	0.250977302	1.326707527	1.482803019	2.694319367	0.950818997	2.773193334	0.433099804	0.824622543	0.4041916	0.894815585	1.250518458	1.516040308	1.60387957	0.820873136	0.559207719	1.573402471	0.28716331	1.122889048	2.595733369	0.566326817	1.705785997	0.593632092	0.780222842	1.295057646	2.734995188	1.757659486	0.470967096	0.459000933	0.201980265	1.19201374	0.455172935	1.361879869	0.661911344	1.087154831	1.307462754	0.856353479
ADAM2	0	0	0	0	0.012321166	0	0	0	0	0	0	0	0	0	0	0	0.004840975	0	0	0	0	0	0	0	0	0	0	0	0	0.005252077	0	0	0	0	0	0	0	0	0	0	0	0	0	0	0	0	0	0	0
ADAM20	0	0	0	0.005948971	0.025612155	0.006892945	0.019905338	0.010045357	0	0.00706946	0.018449163	0.011553166	0	0.013176789	0.006472338	0	0.010062993	0.026742761	0.029286947	0.015175105	0	0	0.022627757	0.013007047	0	0.013665702	0.041643206	0	0	0.005458778	0.013031899	0	0.006786936	0.009694318	0	0.013697884	0	0.017531641	0.022709652	0.013569517	0.022098996	0.029301496	0.004519406	0	0.007522682	0.006291241	0.020384897	0.016972492	0.007790133
ADAM20P1	0.032274729	0.042837665	0	0.043842778	0.011797293	0.044449726	0.018337317	0.027762135	0.019929226	0.039075424	0.012746888	0.074501548	0.029204606	0.036416407	0.023849948	0.00594813	0.046351459	0.018477097	0.0269799	0.013979703	0	0.038012306	0.046901881	0.029956077	0.005720005	0.037767603	0.025575206	0.05795725	0.089065378	0.030172611	0.006002663	0.0401899	0.050018421	0.026791977	0.018901113	0.03154712	0.025541274	0.059218887	0	0.012500593	0.040716344	0	0.024980366	0.015308413	0.013860182	0.01159131	0.018779099	0.09902485	0
ADAM21	0.044208365	0.013970706	0	0.031277979	0	0.007248225	0	0.02112624	0.011374205	0	0.024250099	0.036445936	0.011111961	0.013855954	0.006805939	0.013579102	0.005290833	0.007030287	0.03079647	0.005319089	0	0	0.047588097	0	0	0.014370066	0.043789601	0.033077934	0	0.017220411	0	0	0.035683759	0.010193988	0.01078743	0.02160586	0.021865752	0.024580355	0	0.019025232	0.017428525	0.015405885	0.009504694	0.061158781	0.00791042	0.033077534	0.021435586	0.05354189	0.008191657
ADAM21P1	0	0	0	0	0	0	0	0.012149188	0	0	0.005578257	0	0	0	0.00782786	0	0	0	0	0	0	0	0	0	0	0.008263876	0	0	0	0	0	0	0	0	0.006203589	0	0.008382976	0	0	0	0.013363629	0	0	0	0	0.007608835	0	0	0
ADAM22	0.044951271	0.019786202	0.001879593	0.043616359	0.030807964	0.026847962	0.041045887	0.05293596	0.014869728	0.016197344	0.017964833	0.011911628	0.027843209	0.034718826	0.019278007	0.014793529	0.010375219	0.006127225	0.033550708	0.03129189	0.015662302	0.045919425	0.031106442	0.031291442	0.019916626	0.076710638	0.034984298	0.011531588	0.028480311	0.012506995	0.007464578	0.016242828	0.031100067	0.022211345	0.01997872	0.0156921	0.034937884	0.062929859	0.015609512	0.036271771	0.022784664	0.008391844	0.013461153	0.041880727	0.020682905	0.020180035	0.030358441	0.045368036	0.026772797
ADAM23	0.018300239	0.075182023	0.003570964	0.025895302	0.019510271	0.051007364	0.025993811	0.052471776	0.0282504	0.021540878	0.048184467	0.10309415	0.009199686	0.025810788	0.036625512	0.047779574	0.052563898	0.02037152	0.055242757	0.03743161	0.044634268	0.012829481	0.034473763	0.19533359	0.013513856	0.074356868	0.048338373	0.03012405	0.030060333	0.059403846	0.002836331	0.01424266	0.03840575	0.004219844	0.020094759	0.014906395	0.033188541	0.33323588	0.042836278	0.037408981	0.028858446	0.006377331	0.041312336	0.03616705	0.039294621	0.024646652	0.026620054	0.125595383	0.013563883
ADAM28	0.043981437	0.097292945	0.02452054	0.122691561	0.315786692	0.135979208	0.047597407	0.120101691	0.04041364	0.035921867	0.172325856	0.488631222	0.067908803	0.066954887	0.170242361	0.088776046	0.069179714	0.183847542	0.262614748	0.089204387	0.074067857	0.051095387	0.273917817	0.093306885	0.319214307	0.222613855	0.058086431	0.041370233	0.260081192	0.05873834	0.013633253	0.040749705	0.089258623	0.034771407	0.056726584	0.073696987	0.279688015	0.758079588	0.167434406	0.090581955	0.036329463	0.024084978	0.102664113	0.096855058	0.263076669	0.041369734	0.070069678	0.321293331	0.037255349
ADAM29	0.006575224	0	0	0	0	0	0	0	0	0	0	0	0	0	0	0	0.002360758	0	0	0	0	0	0.005308425	0	0.005826589	0.003205946	0.006512941	0	0	0	0	0.002558674	0	0	0	0	0.00325215	0.005483849	0	0	0	0	0	0	0	0	0	0	0
ADAM30	0	0	0	0.005611668	0.006039991	0	0	0.009475792	0	0.006668626	0	0	0	0	0	0	0	0	0	0	0	0	0	0	0	0	0	0	0	0	0	0	0	0	0	0.012921223	0	0	0	0.004266712	0	0.006910031	0.008526317	0.007837618	0	0	0	0	0.007348438
ADAM32	0.001949851	0.005545719	0.004565742	0.008277267	0.010690856	0	0	0	0.00301002	0.005901774	0.005133952	0.001607482	0.00147031	0	0.007204375	0.005390271	0.005600571	0	0.005433228	0.008445722	0	0	0.00787094	0.009048859	0.001727847	0.007605662	0	0.00175072	0.005765155	0.006076178	0.009066148	0.001517525	0.003777277	0	0.001427369	0.001905893	0.001928819	0.004878628	0.002106514	0.011328196	0.001537403	0.002038473	0.003772921	0.002312113	0.004186758	0.003501397	0	0.006297374	0.008671216
ADAM33	0.04028311	0.101841991	0.031442108	0.059851705	0.079758111	0.092465184	0.034966839	0.052938721	0.031092872	0.010160682	0.039774485	0.105164705	0.020250663	0.04103348	0.068218046	0.064960431	0.031336892	0.057654623	0.060801121	0.043621273	0.098250475	0.03388883	0.029811895	0.308460303	0.074367904	0.170223951	0.106404077	0.096451037	0.043010391	0.052304709	0	0.018288334	0.048773104	0.013933298	0.034403654	0.039374958	0.066414318	0.111989343	0.032639773	0.047673957	0.044996306	0.031585496	0.047634255	0.163204898	0.075684579	0.027126526	0.048830809	0.211414293	0.014928641
ADAM3A	0	0	0	0	0.005967487	0	0	0	0	0	0	0	0	0	0.012064145	0	0	0	0	0	0	0	0	0	0	0	0	0	0	0	0	0	0	0	0	0	0	0	0	0	0	0	0	0	0	0	0	0	0
ADAM5	0.006866867	0	0	0	0	0	0	0.009844591	0	0	0	0	0	0	0	0	0	0	0	0	0	0.005776865	0	0	0	0	0	0	0	0	0	0	0	0	0	0	0	0	0	0	0	0	0	0	0	0	0	0	0
ADAM6	0	0	0	0.008251798	0	0	0	0	0	0	0	0	0	0	0	0	0	0.009273699	0	0	0	0	0	0	0.008612652	0	0	0	0	0	0	0	0	0	0	0	0	0	0	0	0	0	0.006268853	0	0	0	0	0	0
ADAM7	0	0	0	0	0	0	0	0	0	0	0	0	0	0	0	0.004025569	0	0	0	0	0	0	0	0	0	0	0	0	0	0	0	0	0	0	0	0	0	0	0	0	0	0	0	0.005180206	0	0	0	0	0
ADAM8	0.594084581	0.446697242	0.091141001	0.476558618	1.272972312	1.076143023	0.942775932	0.563884977	0.433250117	0.454708234	0.604113596	0.908609386	0.865059161	0.539338671	0.783403429	0.69468185	0.688441354	0.860048299	0.947577742	0.502820857	0.739475278	0.389486402	1.468650299	1.209287975	0.751543992	1.769944214	0.771081745	0.286939312	1.389079187	0.849045496	0.746771415	0.589910805	0.932600257	0.493162944	0.434893651	0.588700934	1.065923402	3.529844349	1.164123066	0.473423791	0.604098935	0.496868784	0.512668883	0.777334322	0.40028381	0.412010445	0.739016495	1.749983457	0.596719336
ADAM9	1.053863973	2.31517613	0.351582621	1.924186164	3.344751783	1.87557803	2.178309483	1.624578203	1.220151225	0.611667277	2.118411193	1.989875354	1.683353537	1.10279606	3.035529459	1.294825206	2.652711523	1.935416872	2.383993359	1.901991844	2.867486462	0.912796509	1.738242482	3.355170761	3.173163685	5.500326271	1.621944535	0.605387915	1.929336359	1.531687387	1.193414076	1.483853504	1.514705094	1.654036064	1.107433513	1.174098644	1.546930015	2.367468968	2.506619347	1.878143756	1.51892635	0.915173725	2.055649611	1.169037506	1.274388944	2.614837221	1.58655275	2.275949868	1.729149325
ADAMDEC1	0.072296452	0.022847089	0	0.32054412	0.029362581	0.079022894	0.022820106	0.09213051	0	0	0.13747956	0.629133396	0.042401382	0.030212573	0.111301387	0.029608903	0.023073064	0.09197623	0.223836525	0.023196291	0.068573163	0.027031369	0.466941119	0.074558439	0.007118332	0.164501303	0	0	0.087087424	0.056323033	0.00747009	0.006251854	0.116711358	0.022227743	0	0.023555528	0.39731453	5.560675109	0.069426829	0.025927536	0.006333746	0.025194119	0.036268322	0.057152247	0.043121199	0.043274858	0.128534386	0.129718663	0.008930854
ADAMTS1	6.624225657	7.544596496	1.782260696	2.83910699	19.18875013	1.077443533	12.36167603	11.2617156	3.268103853	2.752795329	3.761726993	5.351370776	4.04582821	3.073873709	5.063612725	4.473968947	16.57777305	9.659411859	3.272117297	6.333438056	8.318322264	5.444442293	8.128312031	5.448314421	20.54626642	22.40742138	3.021191096	2.686306639	5.730673724	1.21401578	4.587184969	7.274649369	1.974029771	2.090770561	0.962126324	6.756757912	8.834859834	17.8992521	5.095492303	7.911484966	3.200709293	2.988691437	8.482562011	6.224108653	7.573252373	4.438949839	5.953296253	11.68434195	9.519514447
ADAMTS10	0.422386389	0.768337373	0.20906824	0.35569693	1.427828223	0.483080264	0.178850199	1.191404351	0.278312009	0.207881532	0.865752771	1.075803766	0.427263947	0.47142315	0.935753939	0.522127537	0.544964097	0.799492717	0.942535061	0.423921065	0.49416101	0.606677204	0.690334058	1.176125065	0.426026508	3.301849638	0.823164649	0.727665824	0.869813633	0.561814761	0.249086816	0.197774761	0.379190148	0.228053607	0.392160808	0.587408144	0.805087567	1.595272777	0.419223978	0.383502037	0.343870333	0.29079924	0.507218675	0.537509714	0.54196157	0.243580109	0.629401128	1.566575189	0.271070146
ADAMTS12	0.198286587	0.442434735	0.051589431	0.224464443	0.076871826	0.169447454	0.036035759	0.149313989	0.078843548	0.040415503	0.245223112	0.300520561	0.11478344	0.101696299	0.227561139	0.166107217	0.254567069	0.110842425	0.337652521	0.227008374	0.197844885	0.144907269	0.331487497	0.418276048	0.175710259	0.595708168	0.230135	0.131279276	0.1204138	0.123269116	0.063326924	0.120028177	0.104760917	0.099758876	0.109964928	0.082225125	0.160484514	0.52117994	0.190416107	0.208161681	0.071065177	0.12144778	0.186026829	0.130625635	0.129019616	0.312908468	0.308827649	0.423698988	0.126926275
ADAMTS13	5.424454622	6.902473409	2.169191464	2.796474902	6.176610264	6.392675206	5.412789555	3.55140679	5.905639283	3.3612692	6.398248419	3.914758366	8.0850318	7.30388421	9.209894706	2.491370276	6.474710963	3.9644983	3.704694475	3.710394672	7.857808927	3.818718395	4.307345942	10.53445439	6.135488632	5.386735612	8.217638818	2.843420456	7.033570241	4.95567695	3.70431377	5.124287991	5.004913462	1.400351729	3.438447878	5.563751292	5.457581441	6.572947465	4.477689889	4.225901305	5.897485605	3.583382298	4.576460252	3.600601549	3.624646543	2.282718424	6.398297129	5.917298143	5.450984866
ADAMTS14	0.0966392	0.010571494	0	0.050491171	0.054345016	0.043877278	0.073913064	0.015986016	0.031558075	0.052501035	0.073399237	0.079670581	0.028027701	0.020969326	0.08926643	0.071926201	0.082739422	0.134766967	0.051785296	0.01341634	0.004532749	0.021888278	0.033008654	0.510580269	0.009881094	0.054368432	0.022090104	0.003337299	0.029306115	0.023165358	0.072585623	0.037606046	0.032401855	0.231410678	0.002720914	0.03269788	0.14339518	0.0898986	0.104403773	0.016795571	0.01172266	0.027200786	0.067126338	0.044074517	0.059857364	0.080094214	0.03244019	0.069024903	0.020661817
ADAMTS15	0.60068203	0.415656202	0.068710677	0.433783061	0.116723117	0.108673542	0.130760724	0.138577408	0.077273615	0.062694256	0.043175692	0.253297007	0.018222205	0.074658021	0.286993952	0.273578329	0.369362222	0.214105898	0.404018416	0.147038643	0.555713553	0.087126491	0.23968949	0.237109769	0.370155788	1.077261015	0.273559575	0.154981753	0.102071602	0.048410207	0.064206164	0.174639747	0.08025166	0.052538659	0.048015757	0.124851633	0.061469243	0.348382007	0.179019152	0.240677735	0.062605057	0.115491179	0.133598503	0.302924705	0.207553362	0.28516298	0.115498248	0.253649947	0.172713562
ADAMTS16	0.006680643	0.006333641	0.003910823	0.022687871	0.03357691	0.036145931	0.009489241	0.067043292	0.010313026	0.003370142	0.035180222	0.002753803	0.09319605	0.015704045	0.009256448	0.003078053	0.009594428	0.019123149	0.051192631	0.031348424	0	0.019670704	0.040451505	0.006200698	0.195360159	0.156352594	0.046321526	0.03299105	0.046089776	0.0026023	0.009318819	0	0.022648201	0	0.02200724	0.104480531	0.026434326	0.039002395	0.018043515	0.019406515	0.031604994	0.038413547	0.004308968	0.039609181	0.021517206	0.00899745	0.004858928	0.188792316	0.0111411
ADAMTS17	0.798389547	0.678074188	0.191957273	0.492244501	0.165024688	0.402052222	0.562519404	1.263829496	0.911527544	0.400361116	0.663180479	0.158673808	0.863634739	0.822198405	0.728699536	0.956852184	1.035702609	0.274334746	0.327745882	0.998349565	0.541874653	0.511739698	0.239795333	3.056758517	0.833824274	0.472695324	0.320096566	0.198414627	1.636971144	0.51092093	0.718141892	0.893217123	0.8630863	0.335325547	0.307881517	0.805938961	0.171588586	0.568764415	0.531384372	0.524588106	0.232318308	1.855665151	1.388541014	0.408555583	0.234698193	0.789381991	0.425140858	0.943927547	0.353996445
ADAMTS18	0	0	0	0.004979747	0.002679918	0	0	0.025226211	0.004527199	0.002958841	0.001930421	0.002417722	0	0	0.005417845	0.0027024	0	0.002798219	0	0.012702731	0.003576378	0.004934298	0.002367647	0	0.005197512	0.008579433	0	0.002633158	0	0	0	0	0	0	0	0.002866546	0	0.017121222	0	0	0	0	0	0.003477518	0.003148532	0.007899379	0.008531864	0.021310923	0.016302353
ADAMTS19	0	0	0	0.003074588	0	0	0	0	0	0	0	0	0	0	0.006690157	0.006674048	0	0.013821379	0	0	0	0	0	0	0.003209041	0	0	0	0	0	0	0	0	0	0	0	0.003582296	0.003020275	0	0	0	0	0	0.004294168	0	0	0.005267732	0	0.004026151
ADAMTS19-AS1	0	0	0	0	0	0	0	0	0	0	0	0	0	0	0	0	0	0.023774178	0	0	0	0	0	0	0	0	0	0	0	0	0	0	0	0	0	0	0	0	0	0	0	0	0	0	0	0	0	0	0
ADAMTS2	2.134987381	4.652032379	0.414615955	2.576193842	1.59245496	1.829585074	1.160428282	2.575012985	1.250680137	0.753145299	2.748657076	2.587656719	1.390904654	1.403790039	2.04976604	2.305423057	2.998479348	1.584961699	3.343710595	2.004757632	2.342633263	1.213113131	3.352695007	5.646872114	2.01381667	7.207333138	2.200565607	1.365654364	2.149380686	1.504490837	1.066142223	2.222753234	1.623770241	0.96933723	0.95676096	1.10070433	1.953183139	4.096691671	2.455155568	1.881456091	1.263537468	1.574135887	2.5947073	1.803570851	1.507124905	2.953163294	2.31994557	4.132655687	1.053689787
ADAMTS20	0.01081707	0	0	0	0	0	0	0	0	0	0	0	0	0	0.007493863	0.00249194	0	0	0	0	0	0	0.002183257	0	0	0	0	0	0.00266525	0	0	0	0	0	0	0	0	0	0	0	0	0	0.001744233	0.003206692	0	0	0	0	0
ADAMTS3	0.011896313	0.118423213	0.003482028	0.06817602	0.054355332	0.008777121	0.087304378	0.076747443	0.009182274	0.018003772	0.031322952	0.073556035	0.031396984	0.013982204	0.057690796	0.010962264	0.06193287	0.028377379	0.045579711	0.062263636	0.025388211	0.035027893	0.062428212	0.085572935	0.105418339	0.095706605	0.041242689	0.02136277	0.029311678	0.032437657	0.058079521	0.023146575	0.060494944	0.02880324	0.006531432	0.066861689	0.055897961	0.062010804	0.051408537	0.053756031	0.011724885	0.003109251	0.051793005	0.024686415	0.028736989	0.066757848	0.051914157	0.084046268	0.026452147
ADAMTS4	2.351860181	0.28028475	0.335039939	1.470623142	7.365374987	0.136094644	5.916714309	1.157412929	0.160905262	0.35755362	0.16466601	0.723378121	0.178631165	0.258381233	0.519913401	4.674938904	6.413690105	2.929372597	1.148564686	0.485682164	1.185601523	0.613810094	1.429031307	0.562875093	7.202770005	8.974163334	0.912310197	0.158247857	1.333601923	0.050198147	1.788780681	3.27583954	0.446060104	2.202469532	0.030520889	1.507860742	3.811246747	1.20281637	1.435227024	1.278417707	0.201724976	0.909401882	0.73096377	1.921380661	1.969524688	2.06570514	0.369399824	0.928808972	2.58735858
ADAMTS5	0.09299085	0.744240909	0.210150182	0.242360129	0.183786866	0.406334392	0.110582768	0.26042943	0.400609133	0.093821003	0.508194886	0.187199947	0.301683105	0.284677435	0.619253257	0.302902738	0.41307053	0.078410684	0.219948551	0.900806804	0.37185407	0.312920335	0.473147121	0.21276489	0.093901304	0.255171816	0.28704045	0.291258221	0.238714097	0.377388643	0.070386787	0.100985113	0.261835883	0.143616356	0.223216174	0.186016533	0.303773633	0.468943008	0.119152952	0.582136171	0.247244107	0.119826004	0.193883795	0.153861724	0.334334048	0.227178668	0.497028185	0.391126978	0.300538636
ADAMTS6	0.041148301	0.052014665	0.002676451	0.031053809	0.054314091	0.011244182	0.034635489	0.029495851	0.017644821	0.006919274	0.039123984	0.024500075	0.031028402	0.010747381	0.038009027	0.027384865	0.022981494	0.028355848	0.041404662	0.037956952	0.002787797	0.017308343	0.03875733	0.027583228	0.044566227	0.100315374	0.022643625	0.034893417	0.033795506	0.014247493	0.023384249	0.016012394	0.017714006	0.012651159	0.003346911	0.008937921	0.020352225	0.057197312	0.004939378	0.048697887	0.021629518	0.007169752	0.025065899	0.008132204	0.019634315	0.012315175	0.016626528	0.046144231	0.012707729
ADAMTS7	0.136811448	0.425145023	0.011865023	0.184987599	0.12270558	0.2292952	0.100762726	0.228827514	0.134932204	0.048567096	0.241817093	0.190070507	0.196776579	0.157226542	0.198921832	0.14474655	0.200120777	0.174052818	0.236499359	0.188386592	0.398565825	0.080992696	0.269996268	0.606695429	0.148175499	0.301414462	0.215820987	0.102366149	0.222232193	0.130269175	0.065968719	0.098590037	0.164418573	0.101652388	0.081604883	0.116392139	0.162904097	0.213415034	0.161489229	0.124296541	0.115862491	0.17481394	0.158509525	0.13519131	0.146882074	0.259324446	0.206380603	0.257749136	0.109852976
ADAMTS7P1	0.004017293	0.003808629	0	0	0	0	0.003804131	0.011518676	0	0	0.00264438	0.023183353	0.006058583	0.003777346	0	0	0.002884725	0	0.005597061	0.005800262	0.034293614	0	0.006486624	0.02237212	0.003559896	0.007835002	0	0	0.003959331	0.018778195	0	0.003126568	0.007782353	0	0	0.003926727	0.00397396	0.006700983	0	0	0	0.004199881	0.007773378	0.009527328	0	0	0	0.016218159	0.004466343
ADAMTS8	0.090928679	0.061575507	0.020277831	0.018380913	0.039567749	0.089449792	0.012300557	0.018622666	0.053473599	0.017474366	0.01140071	0.117798616	0.022855311	0.028499213	0.035996389	0.011969905	0.052856856	0.148731847	0.024130597	0.02813249	0.03168214	0.025498416	0.041948649	0.032150957	0.09592358	0.190007032	0.025733531	0.031101888	0.038407176	0.020239598	0.008053097	0.023589241	0.050328064	0.00599063	0.03169687	0.04232322	0.059965242	0.046946141	0.102912265	0.081058088	0.040968401	0.027160408	0.030720567	0.035940756	0.195243791	0.019438445	0.044089157	0.027968525	0.014441802
ADAMTS9	0.581294461	0.474607636	0.088023918	0.340954573	0.891473251	0.146116882	1.168621632	0.299695889	0.305723284	0.170209817	0.302970928	0.503414611	0.210178366	0.153454693	0.242218776	0.493409633	0.625462601	0.622883465	0.309135426	0.430233642	0.371215991	0.203631252	0.373071963	0.347207762	1.96944259	1.74348057	0.359640551	0.197575614	0.187957017	0.194287508	0.671868809	0.672190196	0.262873028	0.154759623	0.106047101	0.340555293	0.894280605	0.438928494	0.576491328	0.43561368	0.13301816	0.191708058	0.231818421	0.237012365	0.413430555	0.230502098	0.48280045	0.507842491	0.585109778
ADAMTS9-AS1	0.053547533	0.085500961	0.01649817	0.047855443	0.090139194	0.019407177	0.085399981	0.052525262	0.023928551	0.011373803	0.04266817	0.030204655	0.025502022	0.04239934	0.0494623	0.062328253	0.050593729	0.067227313	0.019632805	0.032552918	0.10998096	0.016596537	0.022753123	0.031389865	0.154839349	0.285821423	0.02233276	0.045548443	0.055552568	0.028542911	0.02882902	0.092123302	0.008189446	0.007798423	0.004126204	0.060604609	0.114303542	0.21624628	0.042626215	0.04366303	0.039998578	0.002946384	0.061804448	0.056812299	0.039334675	0.015182631	0.073792213	0.088745934	0.021933222
ADAMTS9-AS2	0.008124021	0.059049027	0.019023084	0.013794834	0.047017888	0.023975668	0.043593387	0.034940674	0.012541193	0.005464364	0.023173062	0.035720243	0.038798136	0.053471492	0.052529576	0.044916935	0.05055847	0.041341823	0.015091633	0.033234011	0.102374812	0.018225243	0.017490205	0.047755753	0.071990435	0.039611071	0.026823553	0.017020134	0.064054446	0.042193816	0.015109578	0.044259183	0.015737959	0.014986515	0.009911846	0.026469569	0.021430372	0.079048341	0.032181428	0.03496202	0.019216684	0.014155435	0.03318626	0.025689008	0.029073419	0.019451346	0.05120888	0.087459651	0.027096351
ADAMTSL1	0.132326388	0.383407416	0.024370498	0.117396428	0.163041237	0.19160472	0.128120841	0.119366784	0.136565581	0.106506143	0.132123641	0.116446039	0.127811168	0.132810773	0.19502022	0.063023444	0.140929269	0.096468438	0.161576256	0.093381273	0.161371979	0.098813691	0.112833863	0.339479767	0.134387974	0.340721775	0.141382035	0.116142422	0.108436741	0.123939368	0.038713802	0.122658221	0.096489187	0.082282476	0.089249356	0.103183894	0.198554709	0.323647246	0.24736602	0.127651189	0.202809709	0.071501924	0.183165961	0.081100189	0.159625697	0.104126431	0.216276146	0.318126846	0.181830894
ADAMTSL2	7.105958182	5.994499171	3.407261972	7.817745294	7.155536044	7.851310552	3.604347233	16.83885988	4.854545555	4.474006603	11.96798227	10.71882227	10.91560181	7.937515373	10.73730059	4.7190558	8.425190909	7.70713409	7.630887197	8.938738109	11.27002304	5.727893374	8.326459353	26.27301035	8.846079528	21.90307791	10.61811226	6.113311397	12.96274641	6.455882937	6.331588506	7.599826811	6.254211576	2.798200574	5.422548246	8.25141527	9.212246669	14.70971042	8.450463777	6.552245928	7.904076528	13.47888411	6.995125635	9.488751539	4.787808448	4.947737154	16.55550475	17.74322763	5.679618599
ADAMTSL3	1.540000237	3.708083698	0.578283029	1.089285605	0.919227295	2.605245616	1.365123059	2.213557338	2.523002422	1.58210868	2.512452464	0.936885495	2.978086335	1.750082026	3.937406578	0.662363361	3.130084498	1.084330658	2.112024053	1.940841565	2.771746554	0.555718558	1.520489451	1.673493756	1.526569197	2.337789073	2.406452735	1.105098706	1.492055758	1.328012496	1.594537106	1.628273996	0.781805762	1.300056366	2.664759472	1.870317924	1.259228811	1.872156641	2.114914949	2.664804193	2.205274855	1.551219685	2.283140752	0.659496926	1.819341492	2.114624995	1.349334324	2.770546727	1.479985597
ADAMTSL4	4.448487301	3.749785647	1.679047424	1.830251955	2.665553542	3.836981661	4.567086648	5.561226451	6.03759652	5.348361648	4.449440737	4.829607832	7.207106756	1.878102216	3.000968268	2.314749177	2.503447224	2.858756203	3.817957883	2.791579137	3.126481739	1.923692513	4.299392536	7.901720109	2.315011807	5.525659076	4.964305642	2.49602016	2.349698744	3.631669992	4.45958076	1.983453126	3.347382883	2.514938538	5.217931095	3.440464531	3.843286708	3.039703651	2.404597458	3.211670336	2.888111474	6.029003821	2.042445272	1.17702943	4.455581058	4.292118632	8.889179588	4.378486868	0.961388707
ADAMTSL4-AS1	0.112038361	0.169950279	0.017489822	0.057073365	0.313973563	0.036738714	0.09194768	0.074957059	0.057651861	0.150718075	0.049166105	0.086208122	0.090116221	0.042138589	0.075893227	0.089476027	0.128723412	0.064141318	0.010406435	0.010784241	0.063761011	0.043985254	0.03618111	0.083191522	0.125757204	0.152957352	0.029593888	0.053651349	0.103060396	0.040732642	0.048621109	0.069757527	0.014469478	0.062003705	0.054677705	0.043805017	0.044331937	0.056065145	0.008069346	0.04821612	0.053003455	0.031234814	0.077081547	0.079712344	0.02405709	0.040238026	0.043459792	0.108554039	0.033216511
ADAMTSL5	0.4916336	0.204877991	0.468071071	0.394470107	0.71092276	0.47832285	0.296722236	0.944928629	0.312751406	0.446965366	0.544103986	1.318367643	0.594785702	0.350511686	0.598847519	0.472946069	0.422860848	0.257744882	0.429043675	0.45242046	0.784022978	0.268154911	0.43616952	1.017931463	0.248947226	0.853474898	0.866925387	0.475380553	0.702849562	0.319876845	0.376801622	0.580247923	0.382006203	0.284036836	0.526001027	0.301003906	0.480986231	0.513664995	0.414401559	0.425477662	0.434496739	0.429256818	0.522692626	0.474066718	0.458219544	0.266791985	0.557969785	0.811355344	0.234252
ADAP1	0.266953196	0.275094843	0.172127217	0.427016709	0.385365023	0.296865064	0.219815959	0.299515158	0.16722912	0.234205527	0.338709976	2.009422421	0.233390686	0.298299917	0.271602943	0.709458442	0.322266259	0.513122096	0.485126533	0.293264448	0.759615077	0.283164539	0.696539976	1.052145956	0.394264485	0.61496332	0.252927768	0.138950847	0.770239323	0.286337802	0.215868175	0.249918538	0.400974913	0.272990237	0.356854655	0.298751598	0.436295623	0.929294737	0.689656519	0.144854102	0.201333552	0.715917116	0.356842868	0.656038995	0.274142471	0.298740711	0.495245884	0.412342366	0.232272787
ADAP2	0.804262145	3.995633026	0.207891025	2.052926405	1.436491845	1.710801393	0.608280583	0.875995311	1.7575239	0.447873832	1.818540143	1.821218003	2.29196189	1.478075606	2.354136136	1.804662631	3.431380001	1.584615536	3.259728322	1.783290647	3.827657279	1.260934079	3.1453638	4.629164508	0.647901113	3.427421725	2.555467714	0.745571337	3.160338208	1.464699238	0.495368532	3.723117351	2.453386867	2.601179445	1.139273402	1.240452939	2.340265226	7.626723624	1.99729878	1.459760382	2.141245367	1.130188016	2.024446616	3.071610662	1.076525917	3.413643877	1.625709147	2.525816072	1.503817756
ADAR	13.60307672	22.86220228	9.609610872	9.93344297	11.91243353	15.92493448	14.72780603	15.98722893	17.45540353	14.16907189	20.9260779	33.70161291	17.24028805	9.696514846	21.08212376	12.24129702	17.12943367	13.67719701	24.72886508	24.92786111	12.56175413	9.953198569	33.64693421	23.94206404	10.93898043	13.82054871	18.05229982	10.40617707	18.54408421	12.41617154	14.22355475	16.8836925	15.20782519	11.47251087	12.42690607	12.06389949	27.73574378	18.74381623	16.88372238	14.86328709	9.554027172	14.04002273	12.29160667	10.58869166	13.42678141	19.72835824	35.42576661	16.71158419	10.71473382
ADARB1	0.561395892	0.801135973	0.35039563	0.562992377	0.559488847	0.788950299	0.650154219	0.877749689	0.594869084	0.507201247	0.656670979	0.580543137	0.622454033	0.231745402	0.907038864	0.580404881	0.894741499	0.554323979	0.81213847	0.749835398	0.51048475	0.48380265	0.838565526	0.984031399	0.632679819	0.917504038	0.720770189	0.530407247	0.641977565	0.429739713	0.651210953	0.966708203	0.555139775	0.627864928	0.562748921	0.523883848	0.541795428	1.184401395	1.155945951	0.511398119	0.603045772	0.550101791	0.611905029	0.66801683	0.642621297	0.797357553	0.714189111	1.040808287	0.656769255
ADARB2	0.026080118	0.005298317	0.010905145	0.009489607	0.011916242	0.010995405	0.045864514	0.109497544	0.043136073	0.013156471	0.03678689	0.426944051	0.060402855	0.007006397	0.053343075	0.003433202	0.012039123	0.005332399	0.015572532	0.010758596	0.031804693	0.018805996	0.365462595	0.025935529	0.034666068	0.018165907	0.022142635	0.010035706	0.005507963	0.024671723	0.01559105	0.017397911	0.048718361	0.015464065	0.023182764	0.072834747	0.051597601	0.073022101	0.012075236	0.015632975	0.017625804	0.013632735	0.016821491	0.013253798	0.011999941	0.038469742	0.13548889	0.036098632	0.00414219
ADARB2-AS1	0	0	0	0	0	0	0	0	0	0	0	0	0	0	0	0	0	0	0	0	0	0	0	0	0	0	0	0	0	0	0	0	0	0	0	0	0	0	0	0	0	0	0	0	0	0	0	0	0
ADAT1	1.475589669	1.845945678	0.930251138	1.275037126	1.563848705	1.533188582	1.823095546	1.727416248	1.357975063	1.074728059	1.807548105	2.1234673	1.978476417	1.096007216	1.734012428	1.041925148	2.159926347	1.345461609	1.642249561	1.780661781	1.133992481	0.929186744	2.579972853	2.313701616	1.303714783	1.873169838	1.305937494	1.046587008	1.22195589	1.118958169	1.161091042	1.477993442	1.412351394	1.491889868	1.089778088	1.27163444	1.783564944	1.893333873	1.693192055	1.583806024	0.943160608	1.455938512	1.472670355	0.905929782	1.045201737	2.046111679	1.943222368	1.871722322	1.223116946
ADAT2	0.147394076	0.22772153	0.073501131	0.192344532	0.501351235	0.273882886	0.271392289	0.183917536	0.103233391	0.143202127	0.238961658	0.418546654	0.189357101	0.21815162	0.221872658	0.218823204	0.207760484	0.26304347	0.212961345	0.224633852	0.103188103	0.289327952	0.372415822	0.374947378	0.166893393	0.191643609	0.340661737	0.208314916	0.312056004	0.374255322	0.14468132	0.24429718	0.200931142	0.15483211	0.157851294	0.154743129	0.448212875	0.323258214	0.182827208	0.2272965	0.163563369	0.048510822	0.228867735	0.165068433	0.184617631	0.139691844	0.186610594	0.379064147	0.145661925
ADAT3	0.262641558	0.331999427	0.317748714	0.237852462	0.480013226	0.396167164	0.439379707	0.401634658	0.337870316	0.406312214	0.230511446	0.635140086	0.138633755	0.362199723	0.509468791	1.355312123	0.36462043	0.34248845	0.402515506	0.549851643	0.587200675	0.412442866	0.508896937	1.088853183	0.752519414	0.828112803	0.208122951	0.094327562	0.560846264	0.190971812	0.651303652	0.374747915	0.34767498	0.351261939	0.070496842	0.325179305	0.692822763	0.094920605	0.633694388	0.21475464	0.096639887	0.228815608	0.225869262	0.664400189	0.742532789	0.503074252	0.496659751	0.162580337	0.496399007
ADCK1	0.6188007	0.555231109	0.49161631	0.412791673	0.750595817	0.41669454	0.645260645	0.644229129	0.562917238	0.445946353	0.664327745	1.481855979	0.522163925	0.505647212	0.551177364	0.845140107	0.605686385	0.421737911	0.651736014	0.656783981	0.449182865	0.681707032	1.079451885	1.035872918	0.421051296	0.969797036	0.817252156	0.591983657	0.849465324	0.559558083	0.441857835	0.49019849	0.599374396	0.37201057	0.428719686	0.514842824	1.140448878	1.367025076	0.59291256	0.539739424	0.429822767	0.743194127	0.869515944	0.851694237	0.553625269	0.720954628	1.071577729	0.883275037	0.335794752
ADCK2	4.201919304	4.257741641	2.259069039	2.551471349	3.612474404	5.079340939	3.558782391	4.751750424	4.218869376	4.422574339	4.29711754	4.69456937	4.496750694	4.026802868	4.999175869	3.097601495	4.417327499	2.431234123	4.083952331	4.057495544	4.7306974	3.133365329	5.378937453	9.803162717	3.264765798	5.257964292	4.594976803	3.621880463	5.552646074	2.692153737	3.75120049	3.919077505	3.98535032	2.976518418	4.483537991	4.58691006	4.249702406	5.096904883	5.599960142	3.211561028	4.696643515	5.643995786	4.375360144	5.564558285	3.378001961	4.092675482	4.968022697	4.619502891	3.378505748
ADCK5	1.985571454	1.482927748	1.505196314	1.073320621	1.931933609	2.494293368	1.569100079	1.812395618	2.216177905	1.952854429	1.979306876	2.131542299	2.095066565	1.813250205	1.91985557	1.91523277	1.046265022	1.853657577	2.010104235	1.881991566	2.229781745	1.730480823	2.150823167	3.347760945	1.018991084	2.549161694	2.362945655	1.526275221	2.907227778	2.030965923	1.19554125	1.395239588	1.736448215	1.383437889	1.521487891	1.647592624	2.317418867	1.828748805	1.574105221	1.346295348	2.156878512	1.784604857	1.727535346	3.353848905	1.617966531	1.006816449	1.641534369	1.943428728	0.857596534
ADCY1	1.589325013	4.595795315	0.740579578	1.92572761	0.958976903	6.35215455	0.736048783	1.42147741	2.053495373	1.732028058	2.825045124	0.10620502	1.974496851	1.238525684	2.076427054	0.552202756	0.54880128	0.644981327	1.6940107	1.101374642	0.612521756	0.987563002	0.380963289	2.634573432	0.924803418	0.676116393	1.493979504	2.286079819	3.168452643	1.926048825	1.302977965	1.849770613	0.839816864	0.963266286	5.090356089	1.276186151	0.745998702	1.349668579	3.013387348	0.76806675	3.705773338	0.935195264	1.190352293	1.912067202	0.70863333	0.747288241	0.467428858	1.224812624	0.63244311
ADCY10	0.558275527	0.623035674	0.283859903	0.330434857	0.215725768	0.790841656	0.462193578	0.567115137	0.568801018	0.524635895	0.623673518	0.536519325	0.514792031	0.395947604	0.571672256	0.311604885	0.426083092	0.264819326	0.546691269	0.379995601	0.291778623	0.542120075	0.430112597	0.435261458	0.268557899	0.242650236	0.61934574	0.472617347	0.786029478	0.427472357	0.323361548	0.508977691	0.355349552	0.781222447	0.576822618	0.41472412	0.470204499	0.337900798	0.489397508	0.500418762	0.5885896	0.250135453	0.567903537	0.317758671	0.606219863	0.458290073	0.765678856	0.607883755	0.315659661
ADCY10P1	0.126218307	0.152003518	0.04393324	0.060821259	0.302379347	0.345649798	0.083987743	0.112483152	0.078991385	0.079160462	0.172902657	0.236235181	0.102893542	0.160377662	0.22057359	0.066012742	0.093084	0.133451779	0.109313789	0.076342505	0.062401288	0.109053047	0.104654854	0.09498701	0.057435183	0.089817294	0.135159682	0.196026946	0.279053198	0.199320028	0.063445666	0.069028482	0.099126386	0.099113047	0.109877328	0.090028809	0.101235272	0.219071715	0.09950554	0.10790299	0.137175638	0.017831755	0.123215007	0.060676353	0.095222665	0.024503072	0.054584016	0.267171639	0.030340948
ADCY2	0.005583392	0.001058676	0	0.002844231	0.009183968	0.001098516	0	0.001600911	0	0	0.001470105	0.001841208	0	0	0.00206297	0	0	0.002130973	0	0.000806143	0.001361789	0	0	0	0.004947683	0	0	0.001002636	0.001100567	0.000869956	0	0	0.001081622	0	0	0	0	0	0.001206399	0.0028834	0.000880469	0.001167432	0.002880999	0.001324145	0.002397753	0.001002624	0	0.001803251	0
ADCY3	0.455824872	0.980762916	0.068128892	0.472087863	0.490395816	0.550178308	0.251023681	0.542255268	0.32188924	0.303334432	0.772459723	0.655629782	0.550928	0.34956665	1.000365159	0.23533897	0.649991611	0.499705124	0.738667921	0.536773202	0.87127017	0.247487847	0.608120966	1.641302263	0.581538842	1.339810601	0.531561522	0.400565152	0.812470067	0.428150913	0.276578278	0.488106937	0.419595763	0.183380718	0.328948941	0.36971058	0.578825227	1.612334123	0.548329266	0.48206728	0.430776294	0.321074605	0.554645498	0.203171299	0.263778171	0.354118538	0.912289769	1.083240766	0.194084656
ADCY4	0.320457211	0.437305431	0.085270201	0.131914208	0.556838945	0.401221183	0.422995625	0.355005681	0.236104631	0.053886336	0.340381568	0.350250551	0.274596424	0.200877843	0.674990186	0.286347858	0.235342683	0.407688694	0.226619567	0.506498361	0.509220912	0.22057356	0.362595989	0.653456153	0.172103574	0.243842227	0.322231103	0.326965966	0.523996657	0.25911093	0.092561697	0.190832279	0.329208882	0.225041092	0.113739386	0.192211005	0.381841575	0.670191734	0.264899025	0.362013584	0.231615529	0.251266597	0.341356016	0.316662318	0.247608801	0.246311385	0.264855838	0.644896483	0.140351804
ADCY5	0.536344667	1.245058654	0.312682071	0.282963307	0.703919316	0.668754726	0.261258026	0.617037157	0.645676153	0.331805681	0.833949781	0.571362853	0.564215343	0.539590491	0.956192605	0.374234108	0.50083606	0.429623217	0.556599424	0.6580696	0.8155714	0.451208784	0.564874676	1.427883606	0.647395193	0.598353813	0.507215154	0.49742383	0.761366951	0.529611562	0.266828602	0.546259695	0.369854738	0.244297254	0.49764907	0.394807955	0.504358847	0.935139412	0.872733499	0.615514388	0.570818083	0.327664569	0.646321341	0.465870573	0.63506597	0.330951299	0.64533604	0.785912644	0.176680544
ADCY6	0.512312391	1.967093645	0.419868039	0.808632085	1.004416735	1.715822867	0.405743842	1.86288219	0.968810389	0.9538895	1.519064263	1.783497699	1.127339457	0.9480982	1.26480726	0.562213566	0.829401221	0.682135162	1.369150265	0.931335222	0.471413411	0.662159262	1.396870489	1.454620083	0.658273914	1.528279604	1.16715689	0.905347377	1.49869633	1.269928491	0.452595051	0.880811128	1.039825575	0.773240025	1.338186434	0.828534648	0.946768873	1.175012561	1.675518687	0.487050461	1.03556525	0.856955534	0.881668308	0.875344534	0.722530818	0.68579758	1.534484655	2.060728257	0.393526791
ADCY7	0.052194557	0.290446602	0	0.107894893	0.03525381	0.263425517	0.077360954	0.156162815	0.092834861	0.016027112	0.289794022	0.231987041	0.337109589	0.091752748	0.345872608	0.079463708	0.228137264	0.136413644	0.505875733	0.224440915	0.18818628	0.082091731	0.525816761	0.284350164	0.054295636	0.43373955	0.215791908	0.061127102	0.178926905	0.203312587	0.040096117	0.224303187	0.213214386	0.125588038	0.068110806	0.066545048	0.237954112	1.107205414	0.277037583	0.083500486	0.080518575	0.104388703	0.149297488	0.096874051	0.0536002	0.289331454	0.264082447	0.549688469	0.070643783
ADCY8	0.003285406	0.009344272	0.007693057	0	0.366276155	0	0.003111079	0.018840311	0.007607608	0.003314736	0.0410897	0.035210895	0.002477402	0	0.003034757	0.021192146	0	0.053291489	0.132743583	0.011858865	0	0	0.021219453	0.045740683	0.014556697	0.217858014	0	0.008849637	0.042094048	0.005119035	0.009165616	0.023012612	0	0	0	0	0.003249968	0.013700424	0	0.00212083	0.00259045	0.003434729	0.002119064	0	0	0.002949844	0.014337138	0.172425067	0.007305292
ADCY9	2.102505088	6.510483765	1.4256012	1.977691097	2.669442153	4.004559516	0.866561848	4.681269223	3.022387959	2.693561033	3.423837716	2.99903819	3.130920962	2.000037034	5.302355966	1.507079722	2.875603732	1.542475467	4.804891518	3.075229583	2.261949691	2.335026977	3.515453483	4.624185247	2.003859331	4.342089326	2.98154847	2.750188456	3.624433679	2.280196487	1.897164759	2.536903071	2.567601804	2.189518564	2.854011482	2.082827466	2.367859581	2.915708715	3.239651683	1.449991572	2.555225726	3.57580873	2.925616967	2.071628238	2.224790781	3.707616685	3.569925306	3.083767525	1.849837066
ADCYAP1	0.056616915	0	0	0.078657747	0.023517074	0	0.175459929	0.206609629	0.003972751	0.036350585	0.01016401	0.059405439	0.097028881	0.125828816	0.019017278	0.085371688	0.055439025	0	0.028684018	0.007431348	0.251070201	0.030309944	0.083107202	0	0.779926016	0.070267924	0.040785899	0.004621348	0.025363653	0.052127382	0.047863544	0.020028935	0	0.014242113	0.003767804	0.186145418	0.040731788	0.279024171	0.016681597	0.096353674	0	0.080713879	0.006639547	0.036619495	0.060784459	0.009242585	0.029947852	0.07064809	0.120168695
ADCYAP1R1	0.002866555	0.301660501	0.013424565	0.002433749	0.00261951	0.225594631	0.027144525	0.086301556	0.002212576	0.005784291	0.003773815	0.115798	0.015130938	0.072774181	0.431601322	0.029056336	0.314936185	0.051967736	0.163745984	0.016555198	0.003495763	0.00723461	0.006942833	0.271383116	0.284499903	0.036339525	0.210115736	0.190461504	0.008475588	0.006699627	0.002665702	0.011154874	0.005553128	0.003965986	0.088134185	0.011207724	0.056712695	0.098021	0.318977764	0.009252244	0.022601981	0.008990524	0.020337986	0.020394786	0.012310244	0.030885276	0.296053933	0.245337636	0
ADD1	5.751563546	7.545262015	4.018638337	4.116879873	6.387898266	6.287177421	4.252109329	6.390432873	6.931868677	5.275234978	6.94929088	8.565543026	7.386151436	4.962630643	8.820104163	5.400493544	6.009998982	5.02308511	6.772492913	6.781042585	7.839531024	4.820998076	8.262668459	11.09974915	5.333732814	10.13761021	6.636974628	4.949505812	7.239993378	5.4644964	4.488403263	6.151002771	5.682450966	5.036237481	5.738535655	5.039114401	7.203182081	9.206213997	6.315383455	5.72403555	4.916687224	6.615990474	6.337073121	5.314006238	6.080279944	7.674391769	8.253359777	8.099396338	5.288021192
ADD2	0.003090713	0.023441418	0.003618584	0.023616565	0.042365248	0.019762894	0.00878015	0.026585755	0.003578391	0	0.023396284	0.020384186	0.020975327	0.00290611	0.029976635	0.019936303	0.0144259	0.01916867	0.006459166	0.012271722	0.024499305	0.006500284	0.058638351	0.0588078	0.015063476	0.01506969	0.00918431	0.00555014	0.033507321	0.016854886	0.004311231	0.0300679	0.035924222	0.006414176	0.003393789	0.009063107	0.03057375	0.155951324	0.020034239	0.017956348	0.004873881	0.001615594	0.013954418	0.029319483	0.004977329	0.018037736	0.051702167	0.029945942	0.010308572
ADD3	2.323409427	3.468729101	1.251446127	2.242064454	2.73057638	3.720024763	2.942952917	4.026297642	2.613752576	1.471136066	3.975211472	3.453237119	3.361756272	2.370442166	4.626950053	2.488619008	3.807618265	2.534005353	3.153641383	3.618291594	2.964843137	1.909267632	4.268839972	3.159707103	2.687678112	4.014600162	2.473412884	1.822673552	2.334150166	3.013669252	1.65665596	2.192744314	3.393104834	4.796931212	2.516174175	2.490523807	2.701150823	5.561080711	3.111730419	3.026722133	2.67237031	0.970351686	3.70010868	1.821331395	2.185844647	3.115712577	3.59746222	4.474746504	2.566474425
ADGB	0.00755859	0.002388662	0	0.004278238	0	0.002478552	0	0.007224179	0	0	0.001658478	0	0.003799767	0.002369042	0	0.002321707	0.001809216	0	0	0.005456634	0	0	0	0.002338524	0.002232664	0	0	0	0	0	0	0	0	0	0	0	0	0.002101331	0	0	0	0	0	0	0	0.002262192	0	0	0
ADGRA1	0.024092641	0.031406697	0.024681547	0.015341264	0.049536656	0.065177179	0.039924951	0.008635022	0.048814805	0.015192326	0.335020543	0.057104051	0.111275102	0.036812136	0.063981895	0.052727341	0.02811309	0.080458575	0.004195859	0.065222848	0.128541727	0.048137286	0.026744979	0.072675847	0.018680833	0.082229571	0.113356012	0.008112054	0.068266956	0.086809088	0.100820363	0.018750755	0.023336289	0.041666337	0.070547103	0.035324236	0.16980843	0.03516393	0.08784581	0.023328802	0.023745461	0.094453732	0.110719528	0.0142844	0.042032394	0.021631883	0.100756814	0.04620043	0.023437485
ADGRA2	0.823755662	2.587451476	0.220816129	0.701735924	0.461289016	1.560689278	0.236377648	2.095518944	1.004043778	0.416953945	2.119651663	1.884142888	1.353174311	0.977972128	2.305787696	0.575058904	1.133248217	0.764820797	1.866446642	1.685924565	1.542369654	0.781664429	1.513713934	4.30942923	1.074056639	3.334883092	1.280248932	1.060881154	1.128964533	1.091195055	0.410100618	0.794372363	0.88117709	0.491182447	0.592870173	0.791629421	1.089237138	2.146668063	1.642046266	1.188849315	0.75010536	0.782905191	1.127035154	0.378222522	1.101767713	0.933862974	2.481242709	2.994134901	0.474877094
ADGRA3	9.565609968	13.33416567	4.466847702	10.84823786	3.9275547	8.799775853	11.26742543	6.871979848	8.791977359	10.09104602	6.902796706	2.56932423	12.34747371	12.5915797	8.992288951	4.70968172	7.62748492	4.504962576	9.575058639	4.339262453	5.187140896	7.388202129	4.401480935	7.620730139	9.247600157	4.779616056	9.282060483	9.957426475	6.877679418	6.264558227	7.188356558	7.975283834	8.069721917	7.370008428	11.07552294	11.07798562	3.621190778	7.86840272	7.500163423	7.510189718	7.854386266	6.321615695	9.697078352	3.331539355	6.80329829	10.93440725	4.327080105	4.562606437	5.614012335
ADGRB1	0.021298864	0.025240712	0.015585343	0.013562295	0.038926576	0.031428681	0.010084361	0.053435946	0.016439715	0	0.014019959	0.030728344	0.026098606	0.012516696	0.041807117	0.019626565	0.021029549	0.043185232	0.040802392	0.017297887	0.006493489	0.013438515	0.055884961	0.034595278	0.030669987	0.062309357	0.015822833	0.045418755	0.052478901	0.026963661	0.012379064	0.012432316	0.015472664	0.022100831	0.019489524	0.03643272	0.036870961	0.124345318	0.023010143	0.0154677	0.020991943	0.005566727	0.042930052	0.012627984	0.031441662	0.01195216	0.042600168	0.055890474	0.017759725
ADGRB2	0.073226516	0.011969487	0	0.012862847	0.009229754	0	0.00239107	0.032580061	0.005846951	0.002547594	0.014959022	0.010408426	0.00952024	0.011871173	0.016326882	0.02094116	0.010879087	0.012046483	0.014072033	0.025520107	0.018475802	0	0.018347126	0.016405548	0.029088244	0.066482863	0.015006803	0.011335888	0.014931722	0.007868635	0.009392511	0.011791145	0.002445782	0	0.005545317	0.007404381	0.022480339	0.035800925	0.019095511	0.026079972	0.013936528	0.005279634	0.008143204	0.008982541	0.035241962	0.006801451	0.007346027	0.061163119	0.016843803
ADGRB3	0.042246576	0.157348034	0.031796982	0.051239981	0.124089706	0.133584001	0.082867342	0.077870864	0.053570926	0.009133655	0.244319934	0.106973596	0.093294241	0.031211124	0.203479744	0.02780682	0.088841964	0.106533228	0.092493805	0.089316443	0.099359388	0.063465406	0.138865219	0.128837902	0.155094092	0.138304691	0.065758622	0.027094345	0.080299996	0.105790103	0.028061754	0.086895952	0.064303343	0.025049879	0.03755322	0.082588318	0.098507067	0.193789017	0.05216105	0.128565423	0.049965353	0.041011936	0.066175517	0.053673797	0.090712652	0.075863248	0.17558024	0.207100142	0.077163133
ADGRD1	0.310038265	0.587868846	0.06075806	0.515157114	0.089981009	0.240854993	0.965183926	0.995792594	0.291685983	0.676627693	0.386267598	0.716336726	0.344160478	0.296524764	0.720264213	0.154496189	0.075484413	0.60053787	0.65627993	0.182514369	0.496549408	0.338064757	0.481274155	0.825008028	0.423309103	0.668254942	0.782910943	0.569892481	0.304253543	0.089151135	1.030755625	0.217476841	0.274527825	0.147278811	0.625358693	1.242109432	0.101353808	0.55266718	0.19406893	0.328984108	0.074491018	0.489672241	0.421401249	0.424442867	0.400003473	0.414570864	0.354211482	0.475949742	0.406827786
ADGRD2	0.007062497	0.003347831	0	0	0.006453838	0	0	0	0	0	0	0	0	0	0	0	0	0	0	0	0	0	0.00285091	0	0	0	0	0	0	0	0	0	0	0	0	0	0	0	0	0.002279529	0	0	0.00227763	0.004187318	0	0	0.005136656	0.002851191	0
ADGRE1	0.232454665	1.938347802	0.02474147	0.614499648	0.144832693	0.343010946	0.540295411	0.06816589	0.228355491	0.117264924	0.521635526	0.548783183	0.685206598	0.114252752	0.195200275	0.564717737	2.689692541	0.347820009	1.059923609	0.259345422	0.560514055	0.284445548	1.326481286	0.897344106	0.308982091	0.319413194	0.491903582	0.123331527	0.42175369	0.358074908	0.093344885	1.077261712	0.358204485	0.518961145	0.421547845	0.191066446	0.496477035	1.683154208	0.542215667	0.153466953	0.433216624	0.220927117	0.272602934	0.607665956	0.380020255	1.759824761	0.445723725	0.503344803	0.182081499
ADGRE2	0.122657446	0.290716095	0	0.136922238	0.186810993	0.140772933	0.453841856	0.117230784	0.050843565	0.027500542	0.161478321	0.168533921	0.198685259	0.081159058	0.417530377	0.261636313	0.458328951	0.325095754	0.278489813	0.111504695	0.204980969	0.047772035	0.278739742	0.259314979	0.265691629	0.416421917	0.179993443	0.042828673	0.179092924	0.107944132	0.149971882	0.517967035	0.129807432	0.16655855	0.051546198	0.095469736	0.337039953	1.058977956	0.20858446	0.092375643	0.055519818	0.059366796	0.181667312	0.11043115	0.085352168	0.167233752	0.109035085	0.234751361	0.151519994
ADGRE3	0.04832222	0.01963384	0	0.0117218	0.012616491	0.067908993	0.052295071	0.029689925	0.042626205	0.006964801	0.054528104	0.068292773	0.01561628	0.032454288	0.095647791	0.057250489	0.074355126	0.052693702	0	0.034884376	0.067347347	0.011614818	0.09474426	0.019221728	0.048937594	0.067316947	0.013675568	0.006198178	0.027214297	0.021511856	0.102711757	0.032235502	0.020059379	0.114609598	0	0.101213213	0.054629698	0.086360481	0.111867251	0.049018305	0.010885917	0.014433853	0.066787479	0.032742845	0.059290509	0.080575334	0.050207779	0.122622316	0.015349611
ADGRE4P	0.027612697	0.222516853	0	0.128939803	0.031541229	0.176563383	0.065368839	0.029689925	0.058611032	0.020894402	0.140864269	0.170731932	0.156162802	0.11034458	0.070141713	0.101778647	0.223065377	0.118560829	0.173120233	0.114620094	0.117857857	0.104533363	0.161622562	0.172995553	0.024468797	0.1279022	0.273511362	0.055783598	0.176892928	0.360323585	0.006419485	0.177295259	0.106983355	0.133711198	0.070747592	0.047232833	0.116088107	0.771486966	0.074578167	0.057930725	0.081644378	0.007216927	0.089049971	0.024557134	0.059290509	0.142556361	0.12049867	0.256392114	0.046048833
ADGRE5	2.82011088	5.492153883	1.124730118	3.206840187	4.395979908	4.460268244	5.354728192	4.022146381	4.392776157	1.486891779	4.244421562	7.700785213	3.22136606	3.339393102	6.080480401	6.119489598	6.678764737	6.812136895	5.485525357	3.443905746	8.884034173	2.387770942	7.362082801	10.63891579	9.089988645	12.79220246	3.56113115	1.561735743	7.617409047	2.695963736	4.321223354	7.73995539	4.370524478	2.396416713	3.143267019	3.314953994	6.781649658	17.93301976	4.921887445	3.335566435	3.919235554	4.610739083	5.325420764	6.575927725	2.883149731	4.302889388	6.039518203	5.884958758	4.90731368
ADGRF1	0.007896261	0.001497223	0	0.002681618	0.007215746	0.001553567	0	0.00679222	0	0.003186701	0.001039541	0.046870397	0.00238171	0.005939703	0.005835073	0.005821023	0	0.006027418	0.0110014	0	0	0	0	0	0.047581066	0	0	0	0.012451731	0.003690981	0.001468598	0.002458192	0.003059348	0	0	0.003087298	0	0.001317123	0.005118416	0.003058366	0	0.00330206	0.017316309	0.003745321	0.066124504	0.001417952	0.002297226	0.002550231	0
ADGRF2	0	0	0	0.002600058	0	0	0	0	0	0	0	0	0.002309272	0	0	0.00282199	0	0	0	0.004421623	0	0	0	0	0.00542752	0	0	0	0	0	0	0.002383428	0	0	0	0	0	0	0	0	0	0.003201629	0	0.007262819	0	0	0	0	0
ADGRF3	0.006798926	0.025783118	0.011940196	0.011544783	0.037277889	0.050162597	0.035409918	0.014620781	0.034110768	0.017149054	0.035803097	0.039235844	0.01538045	0.022374925	0.025120896	0.034458061	0.017087525	0.029192594	0.023681368	0.041719904	0.012436931	0.017159125	0.049401252	0.031552417	0.01506205	0.039780214	0.033672615	0.021366014	0.040204978	0.026483742	0.009483811	0.044977319	0.009878226	0.014109852	0.022396884	0.009968474	0.036990735	0.051033783	0.033053365	0.02194457	0.026803807	0.024877789	0.032889442	0.008062094	0.014598783	0.015261254	0.029669739	0.046661341	0.003779452
ADGRF4	0.017326133	0	0	0.044130452	0.015832934	0	0	0	0	0	0	0.014283884	0.008709995	0	0.005334764	0.005321919	0	0	0.016092995	0	0	0	0.004662679	0.005360468	0.025589051	0.084478699	0	0	0	0.022496732	0.00537071	0.004494845	0	0	0	0	0	0.004816764	0.018718218	0.011184547	0	0	0.022350466	0	0.0062005	0	0	0.009326278	0
ADGRF5	1.793510082	2.864633343	0.210327607	1.810258429	1.337527378	1.828076406	3.075983326	1.401727604	1.811685024	0.329814211	2.380538499	1.119262917	1.945351732	1.351324337	4.178424795	1.085511357	1.996316234	1.975430419	1.571490602	1.683820509	2.973709445	1.300706803	1.956777808	3.897879338	2.61230806	0.875914958	1.540235023	1.070919249	1.967906712	1.020976129	0.884586664	2.25306848	2.059544203	1.584991861	0.78689028	1.390371228	2.423816995	3.571296364	1.54308957	2.678639642	1.365369009	0.917500351	1.377144418	0.967328273	1.157214772	2.390368657	2.446103373	1.792899179	2.750327129
ADGRG1	0.662686397	0.506043197	0.264801446	0.975482831	1.719584508	0.287017647	0.95734813	2.055742459	0.308995066	0.177989709	0.457055694	2.925553464	0.368384787	0.727310384	1.059212846	0.896183083	0.545695694	1.087654232	0.916980096	0.754338883	0.959845526	0.380543238	3.215547584	0.839697311	1.410967069	2.876031249	0.627285153	0.290396679	1.06327866	0.761190273	0.580498167	0.790353026	1.154511972	0.347339616	0.206959437	1.06557638	1.953190707	1.239312301	1.114212806	0.661386622	0.25144658	1.111326674	0.431804433	0.80189814	0.619194328	0.509711089	2.763579039	0.880208314	1.19943675
ADGRG2	0.059784684	0.060336115	0	0.032747166	0.052869994	0.039840612	0.038350363	0.121652191	0.077405075	0.021403302	0.267855776	0.634374625	0.066894988	0.025386892	0.057005016	0.074638927	0.198031875	0.040482825	0.247196638	0.065435012	0.155222205	0.038937949	0.736452155	0.034009808	0.143552684	0.062060856	0.110795669	0.038094835	0.03231212	0.033053692	0.04304184	0.238649053	0.065379814	0.029350252	0.031058875	0.028275912	0.186958103	0.122240972	0.060421167	0.069716093	0.030411961	0.100809555	0.044780166	0.054884166	0.053832921	0.058873125	2.168502413	0.040485508	0.025729304
ADGRG3	0.37639506	0.178422275	0.034428164	0.31956514	0.69328757	0.225635278	1.230773537	0.210786583	0.163419654	0.219545996	0.127752143	0.145455402	0.133043204	0.188016561	0.141244691	0.476907842	0.557453552	0.22446251	0.188459599	0.131616313	0.301227694	0.138533738	0.626748094	0.125549247	0.26057799	0.596448368	0.11650927	0.084488791	0.086944774	0.096217105	0.864116632	0.32498	0.091144678	0.317336081	0.008610507	0.454138315	0.517778387	0.323729914	0.336746181	0.23538154	0.060282809	0.227493562	0.11759276	0.230136479	0.277819658	0.221780397	0.273757539	0.232679442	0.170002703
ADGRG4	0.001944045	0.068193519	0.004552146	0.009903141	0	0.001912426	0.005522674	0	0.001500528	0	0	0	0	0	0	0	0.001395973	0	0.005417048	0	0	0	0	0.003608765	0	0	0	0	0	0	0	0.003026011	0	0	0.001423118	0.00760087	0	0	0	0.00125494	0	0	0.00250779	0.002305228	0.00417429	0.036655188	0	0	0
ADGRG5	0.234262027	0.145947561	0.720944108	0.161954939	0.198781964	0.724277498	0.405635319	0.177518898	1.260554197	0.496342025	0.169623061	0.273138998	0.711640189	0.421659513	0.136016432	0.425569793	0.117752667	0.197977315	0.251781665	0.21018765	0.118354158	0.101353777	0.437697455	0.291980634	0.080070291	0.290448701	0.192264186	0.081130246	0.148424179	0.119930802	0.220959939	1.377824408	0.337120053	0.120383817	0.568364088	0.065423077	0.450228244	0.801052001	1.540197181	0.825247067	0.248037815	0.230914518	0.155414417	0.099209086	0.276656537	0.072114903	0.16551408	0.297231296	0.052089529
ADGRG6	12.33813557	14.83743859	4.562558599	10.28883751	6.881479345	10.59811252	11.65719511	9.957594976	13.17704761	9.080855633	14.31392015	7.345815414	16.56649333	15.71964305	15.08832063	9.373681387	10.59084294	8.620977692	10.75905008	9.886519038	8.498454445	9.634922062	11.19077507	13.13368602	15.5725503	9.653718189	13.51711036	7.705682129	8.305693801	10.02446578	11.15551597	10.13136493	12.47468151	10.22361556	12.72907417	6.443437219	10.1563929	9.893103935	11.0920646	15.55626949	8.77148279	5.932338313	12.63621092	3.648014928	10.92860257	12.36671293	9.155262028	9.40028265	8.505845683
ADGRG7	2.613793888	7.919709996	1.642200698	6.909443967	1.377999346	2.5759918	2.384439867	3.259952842	4.666807522	5.013440956	3.677391471	3.986068241	4.822726726	4.25817081	1.529993687	3.034974065	2.585040494	3.430350641	5.255710047	2.564287318	1.850630108	2.025723933	3.401077412	3.990041089	4.229389055	2.282775109	4.296090637	3.649232699	2.382639608	1.741664997	4.558584273	6.69888816	4.354032616	9.828867984	3.420292908	3.13509431	2.864996135	2.814769055	1.406729086	4.592131055	3.555623629	0.780740555	3.77624447	1.413466843	2.466983738	4.405675301	2.903801459	2.593577372	0.894142039
ADGRL1	0.119993388	0.317217492	0.094558796	0.131263584	0.160260808	0.233813537	0.065553693	0.393676913	0.163862525	0.1210646	0.344802291	1.327865403	0.198365584	0.156221109	0.44548707	0.19775377	0.170671896	0.110088983	0.331144604	0.271534903	0.230754134	0.163067284	0.557032212	0.524737852	0.19016943	0.366789716	0.187427955	0.219621579	0.3161237	0.224715502	0.06866814	0.147265891	0.183280059	0.07023726	0.146963001	0.144354743	0.216854055	0.567741897	0.304142192	0.218971744	0.165569963	0.144746699	0.169673404	0.284573788	0.13873574	0.145031366	0.620980367	0.458339274	0.130840648
ADGRL2	7.071969999	8.500527633	2.344960233	4.580354681	4.302174764	5.905953381	4.991450426	5.619699687	5.203179341	4.344768261	6.744933916	6.515272754	7.78385104	3.771256945	6.926716619	4.719958493	9.976882046	4.137829159	9.458845402	6.775512758	5.060595296	5.354470099	8.225710518	7.916546642	6.414493179	7.642575323	7.555372193	3.898283565	3.748829023	4.41347529	5.392691766	6.478939517	6.637118357	6.171119879	4.466980895	3.695738977	6.411047588	5.259880483	5.039786528	6.955366167	3.771798977	3.973949313	5.88416808	2.626573477	5.355448313	7.791937476	7.788797411	6.733757001	4.650088813
ADGRL3	0.020986182	0.123356002	0	0.021381106	0.048583136	0.033031773	0.019872632	0.054155798	0.014038586	0.005646275	0.013814137	0.00692051	0.023209852	0.065775694	0.126649391	0.033519952	0.052241585	0.016019292	0.031188081	0.040400455	0.047772931	0.054141913	0.031626808	0.050644132	0.070667679	0.076402186	0.063747999	0.023867721	0.013788927	0.014169502	0.023418875	0.035932751	0.035234079	0.001935678	0.019459451	0.015042914	0.056743486	0.084013608	0.040810209	0.069542401	0.022062685	0.001462668	0.020755107	0.01161309	0.075103218	0.023867433	0.030527105	0.062130217	0.043553068
ADGRL4	1.6269355	5.348494769	0.247039403	3.384875052	3.328636084	1.857206038	5.063501433	1.440855082	2.151514491	0.436975586	1.820213668	2.018765922	2.411752286	1.670728728	3.180015592	2.087616539	4.465720648	1.520563265	2.668998287	1.81987958	4.719730047	1.46678325	2.111440132	9.62208899	4.162716761	2.994355917	2.178032939	1.07689073	3.081054593	0.973316938	1.249595398	3.392397359	2.081426457	2.665772574	1.857606415	2.138434974	3.141873638	4.024365778	3.131382253	3.763646134	2.372947814	0.62114063	3.448926603	3.140716073	1.281703379	2.073986721	2.04350359	2.138548417	4.179361338
ADGRV1	0.585887347	0.821726485	0.717176498	0.2660493	0.501123131	0.696877069	0.985696392	0.455221517	0.986140492	0.945115663	0.760347876	0.66165217	0.644783113	0.437266533	0.607394201	0.420849875	0.290249411	0.497797842	0.247323214	0.528849079	0.411619066	0.424177616	0.388230594	0.713974713	0.739997578	0.276320614	0.8519322	0.517821478	0.489545809	0.239582012	0.408432925	0.67262328	0.559421842	0.781770706	0.992005595	1.090778282	0.262990128	0.465007403	0.468193096	1.108800861	0.865427625	0.622971646	0.718158329	0.498077488	1.26608128	0.478155964	0.263069619	0.411820734	0.803334518
ADH1A	369.7079742	332.7353433	639.2543414	188.5196607	122.6361548	374.6503382	319.8256359	328.105316	601.4125507	526.8812214	495.8489223	221.6616652	530.9735432	369.3188259	495.7656188	524.0874551	232.0275849	273.2549487	271.6966594	504.3771831	245.4412058	528.8469557	623.2938261	212.460831	220.5742367	149.8476707	426.4469909	333.9446128	161.6884011	604.0614042	379.7920047	381.8470203	541.5460637	388.1585451	619.7454357	426.287433	445.2628492	171.9807024	402.7670485	605.0035619	507.5714948	378.7223757	293.8137889	305.9082521	487.6927901	532.2474869	251.9626792	525.1386712	185.8262341
ADH1B	414.6475373	509.5812059	580.486549	376.1191446	300.7291147	702.4863819	430.1795876	567.0096519	942.6057638	648.8412024	614.3073346	212.2011277	961.5704733	475.9221841	748.8599203	412.7183771	288.8612465	396.0255646	447.3277699	477.7386517	374.067767	786.2966679	509.8851943	482.8559943	346.4381576	296.3235463	510.5652992	464.3109909	447.3512534	640.3639137	557.8049187	437.1333692	660.6928947	722.2743488	828.4335672	474.6174246	434.0556473	279.0564809	429.2826913	794.3699611	741.5529878	506.0232333	439.6480054	445.1891157	583.1431285	762.6299316	331.6586461	542.8818643	449.675921
ADH1C	409.269868	398.8525632	667.3987315	175.0433356	512.4073869	441.2589009	367.6623803	425.815959	782.3263433	396.5744312	638.8150382	861.6688893	511.0213084	327.2446085	441.0212152	656.5188007	229.310603	287.3301147	469.1815368	659.5289996	399.1166309	712.3225234	389.2176887	716.2754482	301.1471246	326.274925	336.683789	376.4348689	373.6028166	760.7642592	360.3054087	386.3442268	738.4127424	378.2606713	956.7297506	493.4929513	444.4033344	303.4721115	493.3299777	605.6937109	608.6094781	562.7713721	364.1404216	451.871964	469.8948812	428.3031723	365.2730012	287.4596736	347.1573309
ADH4	908.0634887	583.4888443	1360.765559	503.1661542	227.2774369	890.3100098	791.347497	745.6769644	1489.866269	1056.34471	1065.841058	393.6539075	1362.532337	662.1885933	914.3250245	1143.772075	261.2525089	835.5297354	397.6166504	1330.898621	382.294363	1227.504176	755.0418009	469.9803968	542.007806	183.5430321	892.217964	552.093198	406.4774881	1320.25574	840.9406774	785.8680981	1334.95535	808.6379928	1163.739927	900.5774617	681.6425333	389.1243049	575.8499557	1634.021975	824.3260005	783.1778872	440.0458939	609.8628632	1150.509988	910.3617756	617.2454441	790.5192152	639.1604773
ADH5	27.08639045	32.50190812	23.56529286	33.31625431	25.3919828	32.4065806	24.33049157	32.08691605	36.6910874	32.98874856	46.16884548	48.18779654	37.91796944	41.76011197	36.09486452	33.90139973	22.14075097	35.09575826	28.69313304	37.44311594	30.70537998	41.18904875	45.98424281	51.18496015	31.98776359	36.13121905	37.4660625	36.08995098	31.79273429	34.71612113	28.24631227	29.16845205	42.87041481	33.93912847	27.37958079	26.23184111	49.94553923	29.84767312	32.471567	36.59398374	36.65255381	39.71179232	38.43516637	28.77325118	34.33452037	27.56491644	58.42184412	41.18257501	25.75582067
ADH6	98.89607026	89.94544171	111.566683	55.92706492	29.97388107	102.7158137	70.98646303	81.1936122	152.9252043	125.3791715	121.8131766	51.26881543	135.9066714	104.7466883	112.0514556	68.64770985	54.12717847	68.00766506	61.68880704	138.4837338	51.47799133	124.897999	70.00230911	64.24645332	68.75550085	26.85237387	115.8197443	75.12753239	48.76090523	105.4905445	103.9963058	76.83695742	131.9631415	102.5828692	97.83085486	79.86385114	101.8967307	36.79802248	82.60734498	156.4268637	89.33785186	146.8147613	64.76313257	63.1465576	103.271026	95.70723668	85.01056827	109.2804866	71.00975728
ADH7	0.069313823	0.02389584	0.044264782	0.021399451	0.017274607	0.173565599	0.047735237	0.072269685	0.175092486	0.069932605	0.099547124	0.051948358	0.104533946	0.053324025	0.087307845	0.063871586	0.027148712	0.012024777	0.026337522	0.040940558	0.02305314	0.031806215	0.208576882	0.040939972	0.050254327	0.006144729	0.024966272	0.028288658	0.024841364	0.098180719	0.041018195	0.10298662	0.048827506	0.061026169	0.083029889	0.030795998	0.105965882	0	0.027230149	0.113894294	0.099367267	0.013175303	0.044706925	0.052303745	0.040590534	0.039603642	0.054995934	0.106842601	0.042033635
ADHFE1	10.47629782	8.728997552	8.36455654	9.080763017	7.931725738	14.68309424	11.00839494	6.431452754	10.35165453	8.456911768	7.968574767	6.918906221	9.132404852	10.07153843	7.786015827	7.622894954	7.489033729	9.148912339	8.556786846	8.50927482	7.113965359	9.120902956	6.674411387	12.96650792	4.303914539	5.6223976	9.870106068	8.445119358	13.38768678	10.61906947	11.88398821	7.507202782	7.344985011	12.08103342	9.72587763	8.269686261	11.86147673	6.947243963	8.767803121	9.25076787	8.952052745	13.16368747	10.16602311	7.121677947	11.25866688	9.232781311	6.837094542	8.041287563	6.473964469
ADI1	94.62107885	91.8435378	92.72699626	87.49108716	86.08663808	102.5521705	72.45279228	86.07348781	100.1700753	113.5830687	96.74774655	52.87377131	83.19634249	108.8446412	95.83893944	103.1481542	54.36019798	99.14265833	59.56226712	104.7773441	105.8886937	104.0601313	61.58384144	100.864663	87.16575584	64.81579576	82.2913562	55.80779071	128.6169353	106.2494188	86.76614103	81.55851238	97.55297043	134.7812124	108.4493898	66.62793454	84.1612962	88.12530632	71.04995871	107.3592193	119.1202896	105.8078285	65.97584257	106.5495021	96.13675341	88.24583321	71.01990966	56.2545511	96.56278181
ADIG	0.018958669	0	0	0	0	0	0	0.027179838	0	0.038255837	0.099836226	0.140667906	0	0	0	0.017470113	0	0	0.02641401	0.013686485	0	0	0.122448365	0	0	0	0	0	0.056055392	0.044309633	0.017630279	0	0	0	0	0	0	0.015811854	0.020481923	0	0	0	0	0.02248099	0	0	0.137889128	0	0
ADIPOQ	0	0	0	0	0	0	0	0	0	0	0	0	0	0.011975653	0.003921566	0.007824247	0.003048566	0	0	0.003064847	0	0	0	0.003940461	0	0	0	0	0	0	0.00394799	0	0	0	0.003107846	0	0	0	0.004586565	0	0.003347425	0	0	0	0	0	0	0	0
ADIPOQ-AS1	0.005688151	0	0	0	0.005197936	0	0	0	0.00439045	0	0	0	0	0	0	0	0.004084529	0	0	0	0	0	0.009184516	0.015838525	0	0	0	0	0	0	0	0.004426959	0	0.00786977	0.004163954	0	0	0	0	0.003671875	0.004484947	0	0	0	0	0	0	0.004592711	0.006323968
ADIPOR1	23.1662768	27.55113311	14.90790176	24.01673895	19.28651197	23.51354536	21.12391894	22.44031449	25.6167856	23.97335014	23.56214654	25.53555461	24.61915955	20.36386553	25.76704151	24.96459393	24.22823156	19.60532047	24.3973049	23.75101147	24.33932169	19.43225275	25.0561836	31.72638831	21.5069631	23.42219074	22.84355248	19.57780658	25.73363816	21.53126229	19.58097873	25.3333538	22.86675601	28.01210117	22.68784996	21.04328245	23.90536882	25.42380803	21.3433629	22.89703341	22.0671329	24.82194866	22.52983103	16.0807234	22.54044623	28.82941753	24.36593746	24.57332979	19.98681588
ADIPOR2	31.1356473	19.82108735	13.13804039	12.71238812	22.33864747	18.6889224	24.81098652	20.19540581	23.72886453	20.53565568	21.62887369	22.05386498	26.35491268	22.69395981	19.62591234	24.37430525	17.80009595	16.26088257	13.96313413	26.20294154	14.61506317	21.86284997	36.4721532	17.55576761	16.92048413	15.8292904	22.21719581	12.21741985	18.47095726	22.77950357	26.51254758	30.3984684	18.05618827	27.24773821	20.33889498	15.5343857	25.94170258	14.45519307	36.92720952	26.40293716	13.41360734	16.32241151	19.68685879	8.229537829	23.75160852	15.97758353	27.2035639	24.42118674	16.43934191
ADIRF	0	0	0	0	0	0	0.018582304	0	0	0	0	0	0	0	0	0	0	0	0	0	0	0	0	0	0	0	0	0	0	0	0	0	0	0	0	0	0	0	0	0	0	0	0	0	0	0	0	0	0
ADK	24.7571701	14.89330766	17.2400761	22.07409189	13.8383059	15.72000635	23.29208975	16.7631737	25.02928022	23.53224169	24.24416441	16.45487082	24.85572144	24.02452748	14.45964888	21.49271576	19.81809929	19.54335998	17.80767183	22.71249463	13.1716837	23.81306562	24.99789713	18.53130343	20.60301122	14.04145471	25.07708339	15.74517548	14.81578274	22.96738722	20.49430805	20.09131809	23.27694162	24.27883217	20.98243176	21.8663114	24.31367268	11.7834121	17.49640579	24.63336115	18.83166379	17.32352043	20.33217951	15.40411005	18.64859693	18.89840042	27.7721177	17.85882131	14.66150098
ADM	20.96774429	8.327172865	3.585317072	17.82640432	27.91141803	2.466700495	29.98062691	2.117637389	2.419278259	10.28667498	5.767433697	5.37590966	5.797364973	1.910561744	6.056684614	34.85163411	26.97742935	12.75329832	2.971508099	2.137886418	36.25514212	3.897653915	4.264006388	8.553652506	44.74624529	41.54021326	4.596329261	3.817032926	3.117536352	1.891723553	25.42186364	12.76336898	5.011071011	6.988237334	2.843035447	7.021841021	9.636634436	8.347105906	14.11300171	9.953808129	1.693016427	4.813522719	9.248403062	10.15893449	6.900331112	9.096073664	3.458795068	2.8507084	14.66782108
ADM2	0.256482953	0.755535506	0.273476851	0.260531814	0.799399013	0.324400436	0.260221792	0.551554938	0.176757694	0.374296144	1.317474531	1.729340915	0.839236284	0.193792176	0.397679475	0.211022291	0.792607788	0.288425926	0.599825351	0.810066452	0.368634586	0.655017613	0.329090719	3.341299151	0.324686513	0.357302487	0.7712336	0.501701594	0.555218429	0.4674238	0.485541846	0.320809583	0.328283903	0.215446926	0.777845333	0.693903836	0.715842593	0.672292245	1.632853742	0.277916992	0.101114793	0.5027629	1.432739277	1.004730971	0.535973516	0.24262325	0.319789268	0.554701998	0.366624524
ADM5	0.125394273	0.097266363	0.066732122	0.087104984	0.041668203	0.056070377	0.151124538	0.081713541	0.052792729	0.046004982	0.082540675	0.17855963	0.042979615	0.053593024	0.073708555	0.063026634	0.073671301	0.097892046	0.095293384	0.049376505	0.180721588	0.047949999	0.064422594	1.893914558	0.060609409	0.155628318	0.090331983	0.081882327	0.235935121	0.035523361	0.053003721	0.070975645	0.099374491	0.126172849	0.008344874	0.03342746	0.146594723	0.180639853	0.246307638	0.022076135	0.062917179	0.035752772	0.139699087	0.148691206	0.085670127	0.030705502	0.082910052	0.119653763	0.114063334
ADNP	3.894181914	5.435606819	1.98497011	3.195855895	5.092703513	4.872901368	3.506841137	3.560647079	3.985618643	3.340162428	3.715753523	4.76545669	4.473509638	3.952850735	5.983224739	2.966568709	4.927324439	2.520210603	4.627890479	4.969612895	3.85515174	3.799560323	5.032950299	5.976114262	3.644419254	5.863388814	5.210634796	3.220836867	3.508168227	3.852566489	3.868234131	3.693730525	3.94873923	4.136472868	3.219181711	2.719622797	4.287188186	4.894788326	4.078581073	5.122251495	3.794451571	2.804715148	4.564979339	1.790662778	4.263972297	4.658609845	4.884098747	5.317052749	4.455541601
ADNP2	1.292770208	2.101516092	0.396873245	1.043972215	1.858587099	1.114819528	1.378376243	0.952885552	1.041443253	0.985777542	1.57942586	1.846614709	1.641423074	0.765580856	1.980005028	1.185142437	2.021277579	0.992512428	1.523330426	1.372308794	1.268521222	0.956161865	1.523965793	2.211633835	1.387063758	2.090292307	1.705171384	0.671381583	1.346175986	1.139182902	1.010580287	1.453591564	0.936725004	1.342596439	0.875808229	0.860824699	1.650309582	1.981767633	1.403819785	1.518874044	0.901397526	0.896385629	1.534757294	0.736920984	1.40933807	1.339763064	1.677464652	1.491916504	1.149081043
ADNP-AS1	0.33802469	0.400583991	0.346287163	0.394608653	0.444033809	0.519573394	0.240066534	0.242302246	0.326134152	0.341042324	0.333756702	0.522509698	0.302684054	0.238376223	0.48786908	0.233613286	0.25789812	0.322528655	0.294343822	0.228772482	0.386457167	0.426553256	0.375237532	0.431393361	0.205932508	0.391433162	0.376675599	0.474224101	0.520543147	0.526680776	0.216108805	0.295961548	0.347876228	0.409211078	0.37117137	0.206502613	0.229885244	0.651936235	0.136943858	0.313670045	0.34981137	0.132520522	0.204397062	0.275567952	0.226816578	0.227624818	0.245850217	0.307042815	0.399296864
ADO	1.976249189	2.564681844	1.675276166	2.57639482	4.475356833	2.140642384	3.502459529	1.973966656	2.379767728	2.102847506	2.431123571	2.893467684	2.491836493	2.233914476	3.890362467	2.547524861	3.947109838	2.210231651	1.760365957	1.929522744	3.285812903	2.78909026	2.401968832	3.904095323	2.80389676	3.93329749	2.610038921	2.055614384	2.820491352	1.417619139	2.405179361	2.181033426	1.558562683	2.188865848	2.288621481	2.02669761	2.558504016	3.5981756	3.651722943	2.753622995	2.358612357	1.332220363	2.942878134	1.735151872	2.544904523	2.225272651	1.680840722	3.208754026	2.401259785
ADORA1	0.21028245	0.194929847	0.229783966	0.051576201	0.913827135	0.124117418	0.030974941	0.160783237	0.158701501	0.061290579	0.282988414	0.177211951	0.147995089	0.149390396	0.146758842	0.219608194	0.053688505	0.06688083	0.279953212	0.229394769	0.056986526	0.14545405	0.067907567	0.203849996	0.091099707	0.350878545	0.12960301	0.15524135	0.414496919	0.134698043	0.021727605	0.09819483	0.113156085	0.084047495	0.068415625	0.086784312	0.050847917	0.253325452	0.116113099	0.1538429	0.165801789	0.131903926	0.153714784	0.216103949	0.125422911	0.184609105	0.224314125	0.211288828	0.223397087
ADORA2A	0.11676786	0.243546086	0.207800614	0.0515516	0.256091005	0.358390401	0.057497452	0.207579288	0.219913044	0.17435921	0.101458296	0.234886365	0.186666628	0.329380453	0.228662015	0.210895466	0.046955034	0.196090192	0.234267638	0.18882323	0.119614622	0.34185044	0.196083841	0.229763754	0.074500571	0.132086029	0.185058844	0.264203784	0.276199473	0.240157578	0.147677239	0.101783103	0.235252391	0.129242162	0.191472376	0.146093335	0.258738651	0.175295506	0.242207405	0.123618633	0.213598152	0.185554014	0.165691776	0.276924194	0.140406657	0.088066864	0.237795442	0.237586552	0.057120833
ADORA2A-AS1	2.223609344	5.563200985	2.580598311	1.094721498	2.325432518	6.21770189	0.732590613	4.129552669	5.276627757	3.951827929	2.046602317	4.865727145	5.290723324	5.485481061	5.173118877	3.546554388	0.964322249	4.317627002	3.34885022	4.11674518	3.845023176	5.010225657	5.601662837	4.407724523	1.659995089	3.022437273	4.964163273	3.822658619	4.392644403	5.602550398	2.284993685	2.722735946	3.445141448	3.258206137	5.812958621	2.834560048	3.542501761	3.838913991	5.624564941	3.50528435	4.6612753	5.834574014	4.685511928	4.436864981	2.444750239	2.022708068	4.267875786	4.832205491	1.298291067
ADORA2B	0.115156638	0.160123675	0.008988302	0.097769739	0.526161106	0.04531348	0.065427776	0.253142209	0.154066745	0.123930315	0.131389717	0.797467369	0.0521012	0.0216557	0.361661881	0.191007021	0.126793318	0.08057685	0.203225313	0.08867512	0.196606864	0.122711396	0.24172272	0.185265008	0.149666355	0.576453148	0.228131635	0.062037658	0.196724907	0.179427092	0.121366261	0.227046942	0.185902451	0.23367449	0.129258865	0.127568588	0.151885978	0.3969761	0.124409013	0.272569448	0.042372291	0.080260371	0.302052546	0.072827481	0.024726652	0.151645778	0.122840781	0.297534237	0.324339505
ADPGK	2.43359183	2.372928261	1.268043088	2.315665262	2.932960931	2.54668229	3.195604923	1.855689586	1.85545093	2.032216352	2.747373076	3.293899023	2.487443583	2.132996951	2.815248894	2.796299035	2.676979265	2.451205544	2.424472993	1.897480854	3.201319686	2.127857788	3.524251194	3.968920093	2.288183172	3.851119584	3.035252107	1.826316888	3.020066532	2.204601611	1.986716357	3.166104923	2.587475003	2.549208485	2.337445598	1.939777129	2.87770406	5.987075655	2.268821004	2.291424141	2.645209929	1.629392432	2.596204548	1.695413863	1.829263659	2.078299793	2.41601933	3.59658388	2.140263981
ADPGK-AS1	0.037446091	0.053251629	0	0.015896151	0.034218916	0	0.00590986	0.017894693	0.014451547	0	0.012324429	0.005145172	0.009412234	0	0.028824387	0.017252989	0.022407637	0.017864727	0.017390486	0.013516386	0.007610916	0.01575107	0.035270241	0.023170615	0.005530432	0.042601888	0	0	0.036905812	0.004862104	0.005803722	0	0.012090176	0.008634678	0	0.024401265	0.012347391	0.104102267	0.020227367	0.004028766	0.004920865	0.006524672	0.016101642	0.044403179	0	0.011207149	0	0.015117309	0.013877261
ADPRH	0.530452478	0.760384798	0.298103885	0.688153494	0.891916232	0.642888482	0.763505211	0.778727393	0.442189149	0.26545323	0.798900726	1.423887046	0.547192429	0.414976072	0.768293901	0.793816932	1.026921354	0.76527611	0.963719305	0.72911748	1.283422995	0.57120241	1.113460923	1.65033773	0.658079408	1.767013707	0.714581771	0.464848541	1.041415651	0.555411412	0.43014443	0.901640603	0.834410764	0.587120677	0.375886412	0.50604998	1.221573011	2.26158171	0.761039897	0.731416073	0.465090486	0.567871253	0.780074856	0.744741865	0.615058737	0.845861717	1.123466239	1.182098204	0.806772557
ADPRHL1	1.515603408	0.409390604	0.148697517	0.294735115	0.201171129	0.333173912	0.537191682	0.582656763	0.411728504	1.930637942	0.289818563	0.432781703	0.204310187	0.565254642	1.024563034	0.257474565	0.267519863	0.331235046	0.554442974	0.311735888	0.712464613	0.413137022	0.64256275	0.793736317	0.262605834	0.346782686	1.190933272	0.197661034	2.862298649	0.402375403	0.362194382	0.3492551	0.278842424	0.515437633	0.76238166	0.55450371	0.5276708	0.473131976	0.301862629	0.295150193	0.40723825	0.655039828	0.256676052	0.351405188	0.372702884	0.288885713	0.418758493	0.840883143	0.461261449
ADPRHL2	8.735445614	4.007280855	7.148178498	6.160501762	11.26577802	7.253543617	9.116915212	5.756748378	4.975334865	6.598225888	7.72862867	21.7113117	5.976176311	6.226506979	6.68078792	9.964594024	7.082102844	9.16400494	7.19765937	7.331828874	9.063532667	7.151288081	10.92940666	13.21889843	6.783651174	12.58303472	6.070845408	6.18821511	7.799384097	5.259555242	9.499105629	7.758078385	7.005517642	7.846033623	5.707093594	6.828514029	10.23241174	10.25259414	8.81576086	6.290816107	6.498833734	8.383710585	7.413952006	8.924373561	7.13468681	5.840255122	11.39174176	8.778516064	8.785080185
ADPRM	5.065323457	2.487070215	1.783378892	2.12460886	4.175848388	2.866082303	2.781770958	2.131754971	2.388751479	2.536975954	3.15121953	3.03974855	2.424835588	3.250966095	2.501358979	2.551035448	1.284770897	2.272371161	2.155904975	1.998539455	3.449774309	3.030700378	2.732790512	4.387248698	2.174668089	3.772408481	3.01759008	2.974122792	3.002492869	2.693569843	2.282130809	2.305120267	3.243547929	3.110978503	2.442513818	2.19787615	2.487404786	4.365721346	1.959057969	3.230801461	3.088334664	1.668286121	2.339210825	3.684120838	1.907905452	2.225137982	3.00705547	3.123497276	2.056378849
ADRA1A	7.206810091	11.17897509	1.92906042	4.500877659	0.85993751	8.5786756	4.382589449	7.148822621	8.943649129	5.463496718	9.240860155	1.551607202	9.876342155	7.254985226	3.037715823	3.126065741	5.922922326	2.128114165	6.681443706	6.351041748	3.038473215	2.896193031	3.771639436	4.566094997	3.418669154	2.449275556	12.2005407	3.033941128	2.887999724	3.506461924	8.187338245	9.820781519	6.078799063	9.586326294	2.770218602	4.860986067	8.407800516	1.826642318	6.251833693	6.937249226	2.946803595	4.30635043	1.859768606	1.084104235	5.188161613	9.354288233	5.241616598	3.780123382	3.03070561
ADRA1B	2.760733513	4.882134671	2.9156178	2.659614433	1.729925684	6.673187822	3.41452515	3.618640452	4.731459704	4.956838254	3.908942941	2.183086406	5.659005711	6.325370671	3.361984987	2.253232399	4.879176509	2.472897532	3.359685777	2.928498375	3.201813192	3.042965397	1.737588444	10.22868003	3.964173855	5.889775842	5.513811235	3.450070374	2.765324067	2.458020393	3.845703547	2.718657143	3.274364686	2.899761321	5.889675962	5.969731537	2.396551869	2.772396707	3.530362231	3.011449003	4.291328085	5.713517826	3.924705848	1.616781592	2.879265502	4.411180386	2.704546892	5.19508316	3.432634022
ADRA1D	0.126350358	0.006654863	0.008218336	0	0.211678951	0.006905298	0.01994101	0	0.005418035	0.028328516	0.009241113	0.260412092	0	0	0.064839374	0.620959185	0.015121541	0.006697672	0.019559622	0.010134867	0.008560234	0	0.017001231	0.045606248	0.087083483	0.46546653	0	0	0	0	0.03916576	0.098335611	0	0.009711691	0.005138528	0	0.006943748	0.134650126	0.022750351	0.022656392	0	0.007338502	0.113187621	0.108206888	0.075361637	0.006302515	0.010210715	0.051008726	0
ADRA2A	0.146424714	0.302427542	0.355111113	0.186475219	0.363186509	0.236642442	0.039615786	0.854673457	0.1372376	0.100246636	0.189325606	0.599260722	0.197166832	0.162264509	0.294659897	0.12529033	0.112654468	0.284414079	0.582871505	0.419047656	0.172187564	0.206770125	0.261759946	0.946484051	0.505110776	0.662941611	0.176117216	0.286418694	0.510246261	0.219998217	0.092397727	0.073259374	0.303917	0.130232616	0.080391556	0.184016161	0.186229649	0.59315776	0.124291635	0.195794783	0.206163863	0.256955345	0.236107261	0.403067046	0.460380117	0.262938575	0.912829712	1.059810132	0.203489936
ADRA2B	0.848207832	3.376331255	0.789018758	1.24791621	1.104262997	3.377655544	0.192548173	0.999469812	1.744363003	1.559160826	1.281104458	1.130332164	1.415009791	3.889400473	3.531101169	0.61029825	0.746746624	0.5654178	1.473151102	1.371454042	2.316748235	1.720385068	0.661338315	5.025597126	0.54570643	1.620283574	2.451464247	1.971770634	3.607266722	1.439280992	0.961658247	1.094206103	1.31115107	0.771634365	1.884030527	0.931301671	1.942477929	1.947827222	2.215577751	2.595208685	4.626547034	0.595221957	1.225327343	1.295134447	0.742237236	1.100631158	1.30143449	1.899776182	1.724563622
ADRA2C	0.071901994	0.085209123	0.199932991	0.465474894	0.229968704	0.123781983	0.136173582	0.386554926	0.180369099	0.099747837	0.14198828	0.400119175	0.149101196	0.143665706	0.074718527	0.173923429	0.090354502	0.197241666	0.112698968	0.123278866	0.339777256	0.287321497	0.166891389	0.333682378	0.199110763	0.368108469	0.142441805	0.322794486	0.336606753	0.140039318	0.033431993	0.055959687	0.147995073	0.062174436	0.046055741	0.184487672	0.088908015	0.299837461	0.233037093	0.197263453	0.113385394	0.140943694	0.069564416	0.181178829	0.135090663	0.112976705	0.274550607	0.297531392	0.129901102
ADRB1	0.302036257	0.071587013	0.176810886	0.32636976	0.338734885	0.276865419	0.019500673	0.403486745	0.074177515	0.415544472	0.207852163	0.101864667	0.150110787	0.167815858	0.856002467	0.018976474	0.192239144	0.216142527	0.439937234	0.113977289	0.54412844	0.410013664	0.193967781	0.331308122	0.182486794	0.073633367	0.095192116	0.191065937	0.899800702	0.090912662	0.523445646	0.186985871	0.172872989	0.303911607	0.487430751	0.046967945	0.074694575	0.572507735	0.326303662	0.979299304	1.288159218	0.330116841	0.154963493	0.122097071	0.294790001	0.0431434	0.029955724	0.177359467	0.206057632
ADRB2	4.465198899	2.9875561	1.385206127	1.424651536	1.429432356	2.960092474	5.951896426	0.888866754	4.689000166	3.058850256	1.909552668	1.134830968	2.346205123	1.914729487	3.446750412	2.453041276	4.268332636	3.734044358	1.180820557	1.3140298	2.968906954	1.177171768	1.382269729	2.259629611	9.163656778	3.011941661	1.769160941	1.235952244	1.737885379	1.231927063	4.564921185	6.082641621	1.090896963	1.589693605	2.352634096	4.281135652	2.408268424	1.940302377	2.605552788	2.430781435	3.220192112	1.141762635	1.676649571	1.612043051	3.151136439	1.956049549	1.729297075	2.613252722	2.504291475
ADRB3	0	0	0	0	0	0	0	0	0	0	0	0	0	0	0.006132266	0	0	0	0	0	0	0	0	0.006161813	0	0	0	0.005960756	0	0	0	0	0	0	0	0	0	0.005536829	0	0	0	0.006940482	0.004281945	0.015744314	0.007127423	0	0	0.005360239	0
ADRM1	31.40620418	21.10682096	37.8727162	20.67166019	40.89791488	27.45958486	43.01225684	25.38968669	30.28909274	36.27121246	34.44916079	39.80609143	38.67756013	26.46126308	25.71644013	34.02067089	25.50648104	34.31093374	23.59153369	25.7153086	35.17788605	32.19745249	24.8829926	58.24049309	20.57909199	38.00840236	32.20453279	31.65489707	36.57598606	24.36749189	32.45354957	26.05801878	32.82907792	26.34928797	33.37150318	33.2273117	27.21453176	29.0299669	43.11573799	26.16394387	20.41588181	50.02946653	31.95086785	50.48966965	34.62107287	28.63354439	30.85523525	31.4187079	25.12787204
ADSL	4.016312649	3.491215372	2.528232708	2.910971317	4.204023501	2.883709831	3.691246738	3.539507933	3.830075589	3.318917987	3.920967159	5.025417007	4.475963642	3.397146868	3.671356888	3.848366157	3.638110578	3.463904498	3.614188843	4.275080142	4.143065108	3.100880091	4.446884561	8.510949126	3.780888542	5.357697503	3.651051309	2.750658082	4.349060351	3.234587495	3.055826361	3.063559362	3.13239028	4.536784255	3.69867294	3.286768488	3.625568459	4.582237247	3.45993569	2.835082155	3.446410398	4.475144129	4.37131716	4.024416577	2.770102173	3.400034581	4.380418349	4.899355497	3.100547821
ADSS	5.913755095	4.370807325	2.620653808	4.853052331	6.380446391	3.095347866	5.655609987	3.36982543	3.104906551	2.791935171	5.559527685	6.822001213	4.435172681	3.184624404	4.342434047	5.42974054	5.807810051	4.908647931	5.128158277	3.87969673	4.260642826	3.568369308	7.38370988	6.307033846	6.613264667	6.423243184	3.492417792	3.597428324	4.380536709	3.65409032	4.545567844	5.637801076	4.036060869	4.612020293	3.711220116	3.978943729	4.719077867	6.807913421	4.518979216	4.896895404	4.07313096	2.719869837	5.571609678	2.223465594	3.773878916	4.465553747	5.773733003	4.783494218	6.533214788
ADSSL1	2.502721637	0.874500863	1.032308375	2.784185343	1.264375616	1.307737893	3.933817517	3.2622536	3.025881134	1.912616288	2.107261796	1.137876834	4.290971629	1.865371337	1.541189827	1.728101186	0.87665659	1.71171612	1.474135025	2.470196127	3.635186754	1.666105938	2.765239231	1.671371696	2.325952977	1.954426043	2.84851546	1.038306893	2.944559797	2.124130929	3.011694346	1.443702994	2.453715343	1.872060964	1.665764082	1.985546765	1.838343717	1.6319504	2.817379782	2.042464887	1.612351344	5.261305652	2.117319969	0.944999615	1.245169993	2.329311373	2.811792128	1.371803495	0.818152868
ADTRP	0.113258634	0.402659305	0.011050196	0.084138517	1.440344263	0.167124851	0.317278294	0.067654874	0.003642486	0.076179815	0.055914301	0.225648646	0.128106179	0.07543315	0.226672204	0.047834431	0.18298886	0.148591477	0.184096103	0.027254245	0.103589145	0.039700288	0.102867691	0.091981759	0.117090563	0.4555865	0.04674408	0.394056231	0.158134736	0.025735177	0.061438337	0.13221993	0.041138645	0.078348778	0.176183422	0.0876417	0.140046192	0.798971102	0.183537768	0.143177477	0.066975932	0.029601572	1.044020793	0.207047211	0.065864255	0.025422676	0.020593658	0.083826388	0.54564723
AEBP2	1.424421489	1.810938917	0.781517226	1.409228111	2.646894596	1.336761464	1.738254119	1.238932457	1.193756698	1.295829152	1.312281635	1.513338192	1.716767484	1.089967298	1.673589892	1.381231442	2.293909183	1.49275937	1.328578081	1.224072018	1.595353047	1.621991147	1.749041767	1.681653577	2.014832472	2.144581503	1.281052392	1.086305118	1.230588711	1.107383496	1.291361614	1.507503472	1.261361141	1.410027659	1.097269713	1.071903158	1.677308149	1.921166785	1.68695996	2.094861277	1.094920841	0.74769643	1.587616549	0.812729528	1.759623136	1.345824812	1.339433844	1.462891755	1.510754859
AEN	1.379818134	1.65369698	1.417355678	1.903665748	3.083858979	1.735136847	3.235692374	1.90351002	0.597820484	1.68107004	2.926152822	4.035045981	1.658861729	1.419800153	2.717435638	4.216277267	4.311448239	1.602232643	2.031236492	2.659417377	2.908986005	1.735716644	2.706128192	2.543257998	2.702087235	5.239364807	1.966311724	0.926254702	2.556245709	1.173832231	2.178912667	2.173089552	1.550845323	1.999078587	0.945760747	1.809944965	1.793086154	2.977402677	2.837215958	1.245740127	1.262429922	2.449581724	1.813529748	2.751396016	1.694509797	2.267397369	1.813038115	4.490513921	2.120177125
AES	26.30093121	22.15922437	33.12133634	25.06659752	31.81035776	19.2294172	27.21914052	30.47744815	33.6850226	28.10586568	25.85326946	38.89194129	31.72372267	23.85064791	26.48310278	33.50786391	22.58897868	28.01917468	28.81527685	29.87475846	27.30457747	26.78143359	33.18311107	37.25018164	23.87307532	31.15921824	26.6193333	27.57451489	38.97508742	23.00399819	22.38868752	21.7784238	32.90837044	28.79357044	27.1873833	27.07379058	29.95546978	27.99657162	27.63935715	21.12771392	24.38082244	40.84836269	24.88676594	42.71989837	31.73727763	24.92230754	28.22979296	24.40552821	21.95014209
AFAP1	0.271245363	0.458811564	0.121088614	0.306503002	0.579549647	0.353218791	0.201416922	0.520354697	0.225931416	0.102378962	0.382784285	0.434366123	0.366399076	0.179815384	0.542561362	0.271526562	0.409167554	0.32770274	0.448598639	0.455023816	0.416454191	0.272514232	0.52934882	0.559665244	0.60868692	0.87344544	0.320864856	0.168203074	0.342338551	0.246281383	0.186911526	0.364496287	0.262730028	0.178189604	0.134279638	0.213630205	0.503823012	0.777947652	0.358392829	0.462306879	0.192328534	0.230531041	0.251728546	0.192058352	0.322637317	0.3013602	0.613131236	0.806706351	0.342786055
AFAP1-AS1	0.011528657	0.00273246	0.003374416	0.004894003	0.005267548	0.002835288	0.002729233	0.004131975	0	0.002907894	0	0	0.002173333	0.002710017	0	0.013279342	0.00413923	0.005500075	0.004015551	0.006242004	0	0.002424668	0.006980638	0	0.015324057	0.014052846	0.005709726	0	0.019884059	0.015717584	0.002680218	0.008972491	0.002791683	0	0.002109859	0.002817188	0.014255376	0.009615097	0.015568673	0.005581575	0.002272505	0	0	0.00341764	0.003094319	0.010351151	0.004192479	0.006981327	0.00320433
AFAP1L1	0.804777646	1.325376383	0.067995806	0.609306428	0.625486414	1.167128468	1.025266144	0.892081321	0.733242281	0.133931893	1.460892534	0.704508204	1.298164628	0.624090259	1.620874487	0.737767184	0.956202823	0.949959956	0.866945743	1.293725103	1.168605215	0.666562873	1.279359761	1.636384814	0.856512842	0.958733923	1.199840641	0.335221493	0.919909229	0.707762156	0.513070626	0.981481465	1.309903085	0.987173587	0.613423389	0.790689365	1.099762581	1.449649977	0.81565862	1.055084312	0.637815356	0.62884791	0.810721616	0.644396322	0.659146945	1.214232073	1.074104029	1.296233175	0.747149871
AFAP1L2	0.510836091	0.930117414	0.095059556	0.364773961	0.185487923	0.362751801	0.30113027	0.334651464	0.493519449	0.245751953	0.427559113	0.32631358	0.318876224	0.318095754	0.556236485	0.386557551	0.658331644	0.2937419	0.391209329	0.534851015	0.400182438	0.38990497	0.524397972	0.803835027	0.332760208	0.263918714	0.395415032	0.498154027	0.276739404	0.329445581	0.103817341	0.323850134	0.399771515	0.374442829	0.331851825	0.330675285	0.354732076	0.826698598	0.365483262	0.484813125	0.344096711	0.265258515	0.325121615	0.200577499	0.446741287	0.315898738	0.452735575	0.721118347	0.368594829
AFDN	5.12160992	5.202026913	1.659522819	2.944935719	5.028497148	5.657568038	4.32539702	3.900461293	4.060031461	3.512575918	6.211715173	5.48501509	5.78764121	3.72049338	6.595270243	4.9365152	4.906686441	3.272862173	5.130979201	5.148261248	3.599865409	3.68299745	6.110108699	4.973597863	5.25820933	6.822041232	4.844042718	3.334851716	4.28239768	4.681717529	4.32603232	5.765749444	4.087011725	5.261131895	3.552775518	3.190930461	5.151086745	4.238176285	4.987201858	5.350848547	3.863794789	3.147270627	5.194480201	1.68078009	4.753814281	4.852265978	4.680154002	5.019266043	3.135880762
AFDN-AS1	0.39798758	0.282986641	0.281518018	0.330857986	0.401572453	0.342575284	0.27480097	0.166416096	0.371188163	0.259328251	0.294721863	0.355448172	0.437656942	0.304050789	0.298694849	0.488985641	0.130985064	0.229427864	0.242590652	0.466881825	0.182004637	0.38364059	0.488659438	0.223176579	0.235115924	0.452784845	0.344940441	0.320119337	0.359558236	0.516758128	0.231313443	0.290385643	0.248964466	0.332672717	0.382387439	0.267447987	0.377290686	0.414910559	0.259770091	0.289027263	0.418402664	0.164696863	0.149741184	0.393274562	0.2581503	0.245670012	0.434193134	0.348120516	0.175146079
AFF1	2.895769385	5.402492616	1.730421813	2.571642628	4.003492026	3.887979375	3.951619729	3.748627169	3.909708248	2.476105732	4.73591758	3.404209347	5.649545242	3.170605868	6.010397968	2.713803677	4.285864181	3.400236862	3.983662402	4.709200435	2.668012712	3.318763567	5.005708662	3.827523102	4.231502011	3.866538561	4.735380475	2.174068084	3.032025848	4.325716425	3.052597503	3.766126554	3.352754598	3.549468054	2.84779703	2.004704976	4.916817845	4.289997874	4.561558698	5.160325157	3.435639233	2.231908327	4.321601006	1.531891075	3.751476047	3.99093133	5.523461033	4.794050307	4.899172346
AFF2	0.002796559	0.002651302	0	0.004748643	0.001277773	0	0.001324085	0	0.003237823	0	0.004602082	0.009222076	0.002108781	0	0.003874808	0.002576985	0.002008144	0.001334178	0	0.001009434	0	0	0.002257767	0	0.004956303	0	0.002770069	0	0.012402946	0.002178678	0.002600611	0.001088249	0.002708766	0.001934572	0	0.00410027	0	0.010495703	0.004531878	0.001805264	0.001102504	0.002923664	0	0.001658065	0.004503619	0	0	0.003386985	0.006218313
AFF3	0.579672071	1.037901577	0.277230918	0.246727929	0.393422161	0.585369979	0.23004884	0.410008616	0.826015333	0.308712318	0.613343777	0.680706617	0.489283958	0.386016203	0.71582425	0.286206997	0.174449178	0.343302342	0.771205311	0.498392446	0.382518866	0.269053062	0.737365172	0.70072055	0.352894243	0.382346202	0.40512515	0.461108008	0.254588388	0.253948665	0.237356129	0.247711241	0.227866167	0.368025605	0.365813033	0.187865984	0.641864634	0.493715442	0.509967229	0.792064751	0.641331961	0.390616644	0.4076034	0.180502742	0.597579858	0.334092186	0.304181014	0.497832668	0.417108835
AFF4	9.193199258	8.418210331	5.806879587	6.84994221	10.38905919	7.063721942	10.4241513	7.518123191	5.805939947	6.394566216	9.393787269	10.05720395	12.22915187	7.444393211	5.82882846	8.167867604	7.187744652	4.866397685	6.113130627	5.879523661	5.39519793	10.72949745	6.821591683	13.86994209	7.894551228	9.803332407	8.613290923	10.3120759	4.107407511	5.217215813	7.460874456	7.475969841	6.444621367	9.322888547	5.033065043	6.806815664	7.857603339	5.395871973	7.351019501	14.05119052	3.64410915	2.551826518	18.60489476	3.916044416	7.457800173	6.970100835	6.158045231	7.730686864	6.165635169
AFG3L1P	0.258877727	0.274649243	0.096219711	0.190136774	0.606438026	0.28094247	0.363820932	0.185568263	0.104666071	0.192782206	0.255609069	0.506453982	0.227745066	0.210573582	0.307449648	0.376760243	0.219827097	0.321505104	0.300566051	0.200235923	0.24303988	0.252354222	0.47771819	0.345163649	0.273098418	0.354627966	0.317479203	0.280403158	0.461686602	0.249699566	0.162403133	0.375773671	0.208958879	0.190453891	0.150403841	0.202834874	0.335349803	0.628876203	0.239723585	0.196292012	0.221937604	0.085918676	0.283591275	0.211958568	0.319844213	0.097770973	0.146444272	0.368277434	0.134770454
AFG3L2	6.058007541	5.639634774	2.319223326	4.332555403	5.865532382	5.351605959	7.391178875	6.001918821	5.465516529	4.716062768	7.34285529	7.729096924	7.259049328	5.82127043	6.300431444	6.200803364	7.050623777	4.702657322	5.75866092	7.124563593	5.393877891	5.133707526	8.156202117	8.133704427	6.934985795	7.251058591	5.335839602	3.681963545	6.608747891	6.209788184	6.667314322	7.179212189	6.036786936	5.36676516	5.326405812	5.222075126	7.057244165	5.533318374	6.139091439	5.273336742	5.387335	6.212799723	7.378048924	3.618054723	4.64702792	7.122270262	10.57974322	6.180418651	4.424370093
AFM	249.1500682	96.48421547	120.7357047	81.75866367	74.10615588	159.2346028	135.8737265	176.4682725	101.3817224	166.2268441	189.3489226	242.6940892	234.1195773	196.8487263	85.55754831	240.6538528	60.79566894	145.4199727	114.5292994	219.2734691	66.33826594	157.8032486	282.3388572	88.79682879	176.9709843	91.59973905	238.2144163	125.5893264	81.47329771	162.6219751	233.9732654	238.7101342	326.5135472	156.657114	119.4388405	107.7677784	238.9516301	97.3904542	149.7076481	298.0679137	144.8585851	173.0562991	150.0891454	93.24331304	119.8775953	64.38853366	277.2618553	183.2695324	115.0867074
AFMID	19.78266432	16.6360562	16.11498325	13.02915745	13.32952734	19.05161145	15.00836901	22.56268327	21.15836401	24.1571102	20.75418603	10.77699487	24.64339423	24.55578363	13.73745804	21.37687084	12.69077539	15.22433055	16.08964918	19.81365234	12.177525	24.31049291	15.90098116	16.91104023	15.9911717	20.43296677	29.03109937	20.39475252	15.56822645	18.32909357	18.0996026	21.99700574	22.99019237	23.64842458	19.3514338	21.19042791	18.14788297	13.74318112	15.77951504	17.75476422	20.65628978	16.9237676	15.94881799	16.05177132	21.88293066	22.77929504	19.00131265	22.56669876	12.2475505
AFP	1.003552936	0.911546755	0.42917416	1.03570324	0.637003129	2.536060216	0.238998425	1.128584607	0.649366221	1.509673449	1.985719244	1.203856573	0.425950535	0.796702489	1.865082025	1.096419764	0.202811458	1.548130123	0.837240636	1.396895023	0.776803807	1.299243391	2.915771159	0.407163661	1.027743898	1.341945476	1.035713423	1.100700475	0.521188435	1.259346218	0.352059202	0.86990355	0.692656902	2.078522493	0.536683733	0.25257443	1.759565734	1.017407203	0.902404978	1.183151675	2.463844776	0.402075151	1.158910647	1.85269848	1.200005158	0.49099281	1.660846838	0.698689633	0.287283582
AFTPH	3.212546037	3.412708868	3.176763757	3.162862656	5.061414987	3.163637079	3.987510535	2.594922819	2.597584721	3.282340173	3.395520137	4.448635068	3.692589107	2.90890707	3.732845624	4.459240939	4.584446271	3.774887656	2.895583748	2.932064279	2.869942026	3.319693057	3.893155202	3.55856171	3.559973388	3.652660514	3.114840066	2.951540541	3.674928105	2.859913943	3.075873823	3.77945001	3.605090471	3.71172866	2.535672625	3.013985674	4.138651919	3.843377352	4.145715875	4.226511181	3.15688102	1.750284263	3.841870859	2.146312799	3.977675296	3.00029009	3.764136496	3.474024135	4.002051065
AGA	4.627020961	4.011874872	2.700068977	5.575609046	4.315229175	4.242073001	3.556507169	5.331962833	3.814397987	3.109756183	6.496277882	6.3435412	4.85819073	3.49704602	3.279902787	3.744253309	5.483268486	3.101610377	6.375157089	4.931171603	3.553441143	3.812489148	7.595260359	4.097547877	3.899084471	6.611057723	3.741972852	4.76581925	3.946935219	4.260632129	3.281578235	4.575454893	4.29738638	4.406203499	3.982061739	3.756996614	5.844507141	5.226766618	3.701630878	4.650463671	3.509733599	2.9927097	6.058512312	4.3146777	3.945794468	4.371353815	6.017069185	7.312267677	3.141884605
AGAP1	0.308602885	0.810923173	0.15013335	0.442662848	0.4648607	0.543400945	0.192149958	0.701010229	0.333912046	0.40519174	0.551903498	0.513479131	0.404844593	0.29149546	0.597452521	0.288268171	0.387547961	0.330758381	0.689111454	0.54017499	0.376341098	0.272657396	0.400454963	0.440766018	0.449533593	0.599125674	0.307075446	0.279616833	0.61385588	0.453393163	0.268634053	0.514355105	0.350781258	0.333382565	0.463166346	0.300268291	0.291334639	0.480677873	0.787062604	0.276532526	0.383319707	0.334414554	0.386277798	0.274035797	0.349473461	0.32263091	0.477599603	0.505169161	0.361898168
AGAP12P	0.204003182	0.04641767	0.028661446	0	0	0.056191863	0.007727142	0.058493277	0.094476987	0.01646595	0.016114191	0.020181937	0.018459745	0.007672735	0.045225464	0.022558283	0.005859597	0.015572087	0.01136903	0.017672674	0.019902544	0.151026512	0.032939886	0.007573895	0.007231039	0	0.14549095	0.007326762	0.040211958	0.025428806	0.053118562	0	0.09484743	0	0.065708932	0	0.040360534	0.020417057	0.017631522	0.073746555	0.012868061	0	0.015789673	0.009676193	0.035043161	0.014653348	0	0.013177254	0.018144519
AGAP1-IT1	2.212082698	1.11849807	0.725169128	0.60098941	2.910875382	0.406206235	1.256824228	0.634264446	0.182124313	2.08304183	1.689077828	0.607889672	0.511535091	0.582388294	1.280479996	7.283879294	3.240427737	3.968067859	2.054644001	1.064618929	2.481823269	1.191008639	0.571487172	1.095020936	3.842034087	2.042085954	0.467440804	0.609092292	3.633610669	0.82720213	2.386221113	0.505006678	0.485664553	3.223725781	0.971599754	1.556793347	1.692224815	1.451332975	5.958604629	1.770678904	1.511609587	0.955884093	0.913137719	3.497419107	1.013296232	0.688530795	0.300324183	0.238143147	1.901895392
AGAP2	0.136810695	0.168339944	0.023856139	0.116154364	0.138320101	0.134585572	0.113012891	0.208656159	0.089871094	0.038179075	0.16478245	0.352763942	0.201937753	0.104006154	0.169393829	0.155574365	0.221563834	0.194419631	0.255499013	0.166009663	0.188139388	0.09550374	0.589862875	0.321507782	0.147028265	0.309402817	0.178764148	0.060112557	0.28688674	0.192757003	0.073086521	0.174440475	0.341157523	0.060409377	0.104412636	0.116654947	0.302344075	1.18715112	0.254724125	0.095831688	0.100985973	0.079122315	0.107016809	0.176035376	0.084378599	0.094088083	0.262522209	0.467706345	0.097087202
AGAP2-AS1	0.509191943	0.482743767	0.321008201	0.620755284	0.942548636	0.590817298	0.506900486	0.748713941	0.443411993	0.237109676	0.782075392	0.925678181	0.443033871	0.626095149	1.037170634	0.637647463	0.646899508	0.585510457	0.691237033	0.772884953	1.401139104	0.428366107	0.685149621	1.829852986	0.555343811	1.502361678	0.387975867	0.550972529	1.183840046	0.559433737	0.230686326	0.365808473	0.682901499	0.559976131	0.468325476	0.459427014	0.477868727	1.28491346	0.677050434	0.547831552	0.669139177	0.573283776	0.757904307	1.145661235	0.742915021	0.597856586	0.835644889	1.254474594	0.653202693
AGAP3	2.302469563	2.862815682	2.706106114	1.804112247	3.104957195	3.356493107	2.469435302	3.382345091	2.477366104	4.017381275	3.435512754	3.496348638	3.176575341	2.792563835	3.128723158	3.549780556	2.335340471	2.860905111	3.081757409	2.463152999	3.082801608	2.72552625	2.886479899	4.730526179	2.015147476	4.334747653	2.718503857	2.7606858	5.007394807	2.649832816	2.973164717	2.861332746	2.691012121	2.578897768	3.798547171	2.661805959	2.839578714	3.646643339	4.449434052	2.102842566	3.355120644	3.639443325	3.130454399	3.95538065	2.803579969	2.143809207	2.71399352	3.133300675	2.107869459
AGAP4	0.107110479	0.171026533	0.026400872	0.076579729	0.164849677	0.116459819	0.048044403	0.105065644	0.091376706	0.056877201	0.166986433	0.139426163	0.076517076	0.058307483	0.17184114	0.124674448	0.044528889	0.080684387	0.109959532	0.097672811	0.096247191	0.099593555	0.223012697	0.146507119	0.054950902	0.076962997	0.156351818	0.075924998	0.105565071	0.092228831	0.020969578	0.092136561	0.114668741	0.085794995	0.090789543	0.088164846	0.206333647	0.183365625	0.066993692	0.040030205	0.168907192	0.011787231	0.094538054	0.020054286	0.090785392	0.025308027	0.082003149	0.25034507	0.025070147
AGAP5	0.006287096	0.005960535	0.007360885	0.005337841	0.005745263	0.030924208	0.017860488	0.027040231	0.009705501	0.006343223	0.008276952	0.010366324	0.023704327	0.035469464	0.069689318	0.023173838	0.013543852	0	0.043797227	0.009077457	0.007667112	0.005289123	0.025379045	0.017506274	0.011142532	0.012261841	0.074730504	0.039515123	0.030981926	0.029388026	0.005846574	0.029358625	0.006089723	0.008698433	0.009204812	0.006145359	0.031096399	0.031461276	0.027168958	0.020292563	0	0.006572848	0.024330796	0	0.02024966	0.011289899	0.018290783	0.025381549	0.013979726
AGAP6	0.508200332	0.370166228	0.050792437	0.342018763	1.257285274	0.768192552	0.657296091	0.373172297	0.181778507	0.281380153	0.481385952	0.766402675	0.247687712	0.512810621	0.503777317	1.033683342	0.409430069	0.620912315	0.647602983	0.326608916	0.377896407	0.531807971	1.040733602	0.448681363	0.335007639	0.537881581	0.626163584	0.573156852	0.946762557	0.627673065	0.259349217	0.564340604	0.534267171	0.368706211	0.204158936	0.502801189	0.956391397	1.100970421	0.455294991	0.400071727	0.346948989	0.032396235	0.471691499	0.205772203	0.53895495	0.150243185	0.252424377	0.670538755	0.186038742
AGAP9	0.997094205	0.312928112	0.048305809	0.367810584	1.030556484	0.649408364	0.377674896	0.207026766	0.164538573	0.319143407	0.488857473	0.725642682	0.326675256	0.407344621	0.539910732	0.849103906	0.350588247	0.688933608	0.526935386	0.173748202	0.041929517	0.60742277	0.338651633	0.61271958	0.396082204	0.449281531	0.531287178	0.59890108	1.003039853	0.43928977	0.236603546	0.50307228	0.259764732	0.209306047	0.382574984	0.423453621	1.591746918	0.831593618	0.386308622	0.35068085	0.357847766	0.057512417	0.292729894	0.236468758	0.354369048	0.030870817	0.17004712	0.760653293	0.221709716
AGBL1	0	0	0	0.007421278	0	0	0	0	0	0	0	0	0	0	0.004037087	0.004027366	0	0	0	0	0	0.003676773	0	0	0	0	0	0	0	0.003404884	0	0	0	0	0	0	0	0	0	0	0	0	0.002818955	0	0	0	0	0	0
AGBL1-AS1	0	0	0	0	0.007334628	0	0	0	0	0	0	0	0	0	0	0	0	0	0	0	0	0.006752303	0	0	0	0	0	0	0	0	0	0	0	0	0	0	0	0	0	0	0	0	0	0	0	0	0	0	0
AGBL2	0.232168495	0.220109323	0.054364225	0.118268753	0.146879845	0.298667048	0.1657326	0.209948511	0.15163186	0.16937435	0.296244835	0.270908366	0.212776921	0.20150899	0.19466003	0.217230957	0.071815597	0.255606018	0.223938584	0.221754511	0.087116735	0.153247601	0.418131687	0.053043509	0.142431558	0.066178833	0.403330739	0.086590224	0.197136136	0.47583358	0.106289715	0.111194745	0.183363626	0.13342727	0.099359252	0.233917031	0.572393791	0.175758726	0.135058164	0.433475491	0.188690883	0.078417442	0.115190028	0.05929602	0.245423563	0.163557337	0.270175175	0.265323519	0.039710784
AGBL3	0.134010575	0.091475906	0.091001171	0.145634585	0.271864066	0.152923953	0.088829874	0.169067744	0.148949623	0.146023476	0.32638569	0.346907253	0.119241815	0.100805054	0.188155754	0.172884062	0.125098827	0.056261542	0.246456052	0.133506448	0.107861057	0.162343589	0.268315587	0.238815569	0.095002021	0.321476886	0.164599041	0.182893315	0.203398655	0.150338638	0.08972695	0.162703919	0.155764221	0.181700471	0.137341534	0.14408835	0.145821556	0.286123806	0.063702227	0.226650735	0.162721889	0.058842594	0.21090353	0.143017494	0.169772535	0.115510172	0.191036924	0.305130888	0.101313314
AGBL4	0.041992614	0.054740753	0.153639488	0.340925781	0.023983507	0.036145931	0.099411095	0.097828477	0.089134011	0.140342321	0.048372805	0.004327405	0.077183601	0.093775583	0.03394031	0.014510823	0.007538479	0.185312422	0.179174209	0.166732279	0.003200624	0.132476169	0.161035517	0.002435989	0.072097201	0.005118686	0.03119613	0.025921539	0.010346684	0.143126489	0.214776588	0.046980227	0.099143655	0.123458999	0.005763801	0.330932753	0.282988898	0.035022558	0.059543601	0.120289591	0.049664991	0.032925897	0.005078426	0.046682249	0.194423329	0.141388506	0.064901393	0.059334728	0.035014886
AGBL4-IT1	0	0	0	0	0	0	0	0	0	0	0	0	0	0	0	0	0	0	0	0	0	0	0	0	0	0	0	0	0	0	0	0	0	0	0	0	0	0	0	0	0	0	0	0	0	0	0	0	0
AGBL5	1.089870493	2.063007551	1.197888961	1.076388757	1.395675781	1.732206358	0.937261462	2.104562185	1.69389745	1.582077621	1.800836312	1.607525862	1.601731389	1.659158069	1.838809313	1.417632012	0.984918064	1.266282116	2.148559473	2.009794184	1.541571274	1.132055627	1.544302645	1.875194854	1.277853153	1.912312263	1.659711263	1.288112223	1.428540657	1.432446097	0.923876018	1.517566227	1.601436834	1.841250672	1.728628956	1.558092121	1.041443886	1.953977678	1.24552033	1.342478053	1.288998284	1.914511408	1.16920691	1.903369226	1.492468542	1.667535989	1.531433253	2.053287072	1.030353166
AGBL5-AS1	0.096237373	0.045619332	0.112673991	0	0.087943455	0.094672145	0.136696362	0.0689847	0.03714083	0.048548255	0.031674085	0	0	0.045244627	0.04444763	0.133021816	0.069105812	0	0	0.034737443	0	0.040480638	0.038848022	0.17864715	0	0.093846771	0.095325766	0	0.094848845	0.037487184	0	0	0.046608074	0	0	0	0.142798942	0.080263615	0.155954492	0.03106208	0.075880459	0.050305702	0.031036212	0	0	0.086407947	0	0	0
AGER	0.348877854	0.402271574	0.176632891	0.248169757	1.008131773	0.704958782	0.696447231	0.378502474	0.349341965	0.523231912	0.372403061	0.932819432	0.270185959	0.540822511	0.53129577	0.521327674	0.37239615	0.611787323	0.578030613	0.292701008	0.229976436	0.705984658	0.723186704	0.533855657	0.242311184	0.450550351	0.89662213	0.651894888	1.050118732	0.719891095	0.157832167	0.322893051	0.59365267	0.417457783	0.393442545	0.5345604	0.708884109	2.052518788	0.478776035	0.176516962	0.691418208	0.246442231	0.334494759	0.469600501	0.455544226	0.169321302	0.480055988	0.852683176	0.324976464
AGFG1	3.258798178	2.36246568	1.121735401	2.035386051	5.015088505	1.798222279	4.015029714	2.723034288	1.91690675	1.585649228	3.266749801	4.559069493	3.051472427	1.651601205	3.064521281	3.206223921	4.307473299	2.223295021	2.631672507	2.760585095	2.423921044	2.027415038	3.382407825	3.59802663	4.053291886	4.819018108	2.297636293	1.429980267	2.037647466	2.010078792	2.450160528	3.97689003	2.234577376	3.09880164	1.361205592	2.072210857	3.373293714	3.509955187	3.304988172	3.104618412	1.451229034	1.965948548	3.008524768	1.355352151	3.08361774	2.795785166	3.441408493	2.91282206	3.029731763
AGFG2	5.255372229	13.97783649	7.370983169	6.073635405	9.291278998	12.49919447	8.165548925	12.57253079	11.78289114	11.08791443	14.53159957	13.70514896	13.12872672	13.29156314	13.35133623	13.47402366	12.53812562	9.206804343	11.95927333	12.13020355	11.0172462	11.2694681	12.57560409	17.9317974	5.005494832	11.93003523	15.21307344	10.98773605	13.41749278	14.43843718	7.310763117	8.26652804	8.934150072	9.749080957	15.13732788	8.844543125	11.91453585	10.36730304	13.31730271	8.887434944	11.65595458	11.94528079	10.23821079	13.17573162	10.04468273	11.26365762	15.10721648	14.3809595	7.210111265
AGGF1	3.004917196	4.065566654	1.616072056	2.807988469	2.976253058	3.238299041	2.287393001	2.651479038	3.070548845	2.441041999	3.932998295	4.347247587	3.876875288	3.273862156	3.925330287	2.783274974	3.48025955	2.37142131	3.257426336	2.759890205	2.37837569	2.527936075	4.166429249	4.653199441	2.429148156	3.607071532	3.372033376	2.301163294	2.81252832	2.984398401	2.325636617	2.746038002	3.06080601	3.481500074	2.520452743	2.471015751	3.463446847	3.528015727	2.860977074	3.831975875	2.760608	0.968795589	3.868798136	2.064356648	2.884764699	3.846830139	4.015715794	4.169970899	2.625225632
AGK	1.516609574	1.607992597	0.987631331	1.566990922	1.727597928	1.571395646	1.334162335	1.475242071	1.383026493	1.270596883	1.652030678	2.466098927	1.637608014	1.212261606	1.434062358	1.532598782	1.224366686	1.61548209	1.41283686	1.46628939	1.229355251	1.401698497	2.644448433	1.77136822	1.259108706	1.977748673	1.59409666	1.286519933	1.076086002	1.442532248	1.148860298	1.364262037	1.544331157	1.191925819	1.184671351	1.058452849	1.884930044	1.950956304	1.606146258	1.583421201	1.191086761	1.507357678	1.863794004	0.673948976	1.592919631	1.149527932	2.136483262	2.048140187	1.267095494
AGL	8.538237051	8.715558699	5.138262636	7.919392946	3.662478904	9.016129879	6.981363365	6.318439027	8.80918932	6.702738739	8.068941248	2.7451646	12.11505553	9.491120015	12.37399573	5.749500225	4.643768831	6.629122581	7.259787613	6.903113345	5.94102976	8.644132831	5.050417941	4.48075712	6.887063289	5.054105956	10.23991322	7.699615851	6.087577432	6.429260893	7.257623361	7.161978203	9.585955618	8.818766275	6.275828361	5.004725748	5.774705248	5.75570251	5.634393803	11.15829173	7.431557031	2.701924366	7.837548888	3.188531563	6.337186355	6.527810995	8.116719126	5.431516039	7.393773271
AGMAT	40.08515648	22.74837167	37.6221611	14.75180594	24.79738083	38.31578616	31.69735281	43.81099626	56.0150278	49.54801857	31.54256159	26.24620555	49.93877789	46.25001692	21.33194671	37.40704702	12.03795607	34.48781171	22.54887962	51.93786882	16.33600819	20.79882206	28.49168348	20.90394968	35.72249067	20.78606504	35.97312243	22.14206197	20.48300635	38.32019381	42.36129431	28.594029	37.02084904	61.34448192	39.88412672	21.11832843	45.19346622	16.56231672	40.46222656	44.10633967	35.60849867	41.59583285	26.30938485	20.32464959	32.08551855	23.66105358	40.32746264	31.49890828	21.39892023
AGMO	15.68054791	18.97598861	16.51768669	15.56585471	14.78818108	20.95227584	16.01179195	14.62935276	22.51644461	21.23542886	23.61557794	22.92875106	23.56177717	15.3548811	18.56425222	20.84895998	15.2705639	18.17597221	20.18850694	21.66639313	19.47530799	19.72297467	21.73095773	8.10303282	16.44491928	18.33646082	20.44255337	18.13817945	13.76466423	15.21474879	15.6734558	22.6781877	22.36463804	19.97234938	25.65541007	15.52983705	25.21683882	15.9147175	20.0843038	26.34539803	19.70352349	19.34424626	17.11464981	13.26558294	20.93797141	18.36836146	18.56835684	23.3509613	16.97197965
AGO1	0.740148749	1.881777957	0.621005421	0.722592679	0.679138997	1.36352574	0.495074349	1.368323243	1.202407721	0.811158224	0.90137426	0.904631916	0.862963693	0.867425102	1.492306934	0.673632412	0.981116443	0.562654318	1.420819971	1.224442305	0.726537074	0.747961928	1.269946856	1.224424776	0.599313199	1.032995429	1.180246314	0.70822716	1.066493775	0.888015117	0.56815579	1.07874608	1.031942398	0.948325646	1.266097341	0.775456896	0.957677867	1.389234492	1.333241872	0.726003203	0.932300314	0.843699932	0.68716814	0.978582534	0.874583323	0.981135215	1.204865916	1.274980634	0.724879599
AGO2	0.62588635	0.764588411	0.223020919	0.608049603	0.744886563	0.702100417	0.589162211	0.737695792	0.304560439	0.411830738	0.529235092	0.579212544	0.441177753	0.337284363	0.852351314	0.681606931	0.778960384	0.489793415	0.582489563	0.40807994	0.570188467	0.336109714	0.490322254	0.706061311	0.891126363	1.018035643	0.441076588	0.44202131	0.657085694	0.424000811	0.699358533	0.987703672	0.386985663	0.725607437	0.518841101	0.342159427	0.578756757	0.860371408	1.305576711	0.415207391	0.432050861	0.276733784	0.513790158	0.297747816	0.476744581	0.38426514	0.446219775	0.702098881	0.477191803
AGO3	0.370397601	0.493040872	0.182881328	0.281119987	0.451301383	0.417741178	0.410086909	0.358033161	0.334987655	0.301039524	0.459306001	0.334662745	0.54449987	0.448535067	0.470873583	0.367172739	0.479558956	0.258815844	0.387040056	0.487522047	0.339915454	0.368258187	0.511230549	0.473142345	0.427687409	0.520816412	0.541068647	0.289739193	0.323570097	0.359972211	0.31922021	0.367619637	0.382325109	0.408931879	0.296480178	0.25690728	0.421917746	0.526564659	0.454724507	0.490281807	0.309010465	0.1349446	0.466345106	0.173023527	0.377578432	0.352721713	0.443550168	0.592089058	0.35148615
AGO4	1.366346895	2.600973605	0.410181703	1.011325054	1.127919889	2.176579961	0.671167159	1.56862113	1.279281071	0.951658026	1.917648573	1.453032818	1.940724491	1.320212939	2.429616213	0.985896607	1.826820277	0.907711008	2.04257682	1.675098115	1.077974591	0.952216897	2.275830161	1.805978386	1.017340648	2.12869582	1.38810686	1.059844858	1.970812025	1.730012631	0.78191392	1.352841987	1.461801597	1.621933998	1.767648102	0.856117722	1.287627122	2.917444901	1.877913556	1.085561353	1.49380712	0.743807215	1.752138759	0.862828261	1.377229515	1.514737138	1.846401271	2.199896067	1.147546587
AGPAT2	75.54880027	92.70109516	118.4078	71.76219123	100.9489616	73.50570677	92.16872557	108.9028996	97.26400577	136.2919076	46.33860511	93.07487341	71.83489492	67.96387172	36.57276095	106.4128655	71.11295558	145.7297878	71.09753888	77.46096274	56.93145982	53.30293584	64.7219288	157.8537845	75.89454236	75.98764711	144.3580953	90.29765981	82.96098205	49.00490185	90.42226011	98.47124645	95.17449052	97.80343089	50.34517467	99.64259892	105.3019362	42.24218711	83.47809682	69.24418317	57.12903833	104.3648858	91.84355773	126.4858154	157.5655916	84.66342443	100.4047741	73.10957527	42.6991601
AGPAT3	7.269563821	12.25860418	5.435931563	6.573818245	5.735243005	11.4629353	4.317786603	13.4567677	10.45402583	9.01370809	8.772647627	9.001830016	10.52937557	7.347241175	9.171608729	6.547014396	6.32189098	5.179483348	9.52196533	8.244327556	5.129274641	6.468605922	10.91635275	10.49188261	6.005552184	7.482909187	9.201375255	7.840984838	11.4347772	7.590822818	7.134246355	8.921762962	8.774394899	7.162492829	10.48076918	6.432900094	7.2374556	7.602895626	11.24196813	5.864507517	7.760479765	10.64140609	7.22612375	7.207804287	7.927522535	8.376380727	11.42945603	8.596478503	4.635719065
AGPAT4	0.089334271	0.150332059	0.05752554	0.121353851	0.43674872	0.070305053	0.200910967	0.112063753	0.063781932	0.038306007	0.17200231	0.125202119	0.094309107	0.081898502	0.158848704	0.144060194	0.109053054	0.168346883	0.130687449	0.108023188	0.177032551	0.077032774	0.113593584	0.116082958	0.263216754	0.461710275	0.088488053	0.074195062	0.129866878	0.097435043	0.080997954	0.139053664	0.12114166	0.07106845	0.039237753	0.067673231	0.167904242	0.32037713	0.193023844	0.147053392	0.119743846	0.053701867	0.090751457	0.11917309	0.088716864	0.130341102	0.142943019	0.234422585	0.171326969
AGPAT4-IT1	0.010428278	0.019773235	0.036628047	0	0.047647745	0.01025867	0.039499765	0.014950358	0.008049158	0	0.020593215	0	0	0	0.067428806	0.076875937	0.014976606	0.01990043	0	0.015056591	0	0	0.03367656	0	0.092409447	0.071184625	0.020658992	0.018726549	0.020555634	0.016248438	0.009697592	0.048696549	0	0	0.007633916	0	0.030947375	0.04348681	0.011266148	0.026927085	0	0	0	0.024731483	0.033587695	0.028089484	0	0.025259912	0.011593942
AGPAT5	2.140726817	2.057281869	1.282544659	2.744013634	2.433831362	3.331614641	2.316162839	1.912145713	1.468386991	1.79705241	3.883368606	2.923020095	4.751295495	2.225158576	3.112871369	2.689270957	4.287363541	1.942853849	2.94759825	3.836373857	4.277942226	3.179752355	2.97387251	5.9879691	2.786204007	4.256644305	3.677653398	1.850773957	4.194955421	2.231263739	1.508600856	1.334164835	3.985050023	1.827970895	2.647537882	2.08429207	3.412205726	3.504550365	1.865538464	3.25233374	1.292300585	3.392004776	2.66711984	1.735269429	1.050397066	2.88311811	2.706471562	3.362394138	3.1888489
AGPS	4.288621246	3.585661655	2.428023476	2.945339343	4.735573199	4.195366585	2.579170341	3.08615009	3.216159388	2.687744383	4.401963644	4.876952665	3.967144821	2.444192358	4.55509855	3.082258977	4.69739951	2.62162737	3.977842924	4.379252883	2.858274357	3.354618635	4.417167536	5.246749334	4.598506917	5.26314148	4.146234718	3.014010327	2.825678644	2.397387025	2.735033364	4.974064019	3.098711951	5.440940495	2.751165706	2.225580216	4.696140451	3.485122154	4.829363494	4.415616596	3.270311685	1.166469978	4.304068013	2.277806728	4.760774002	3.891351378	4.424190432	3.790650878	5.232846592
AGR2	0.123907732	0.097893153	0.153129696	2.478033899	0.47807855	0.487569865	0.039111015	0.266457949	0.021253171	0.277808642	0.009062462	4.982703907	0.031144736	0.200650776	0.317929446	0.057089503	0.00494307	2.114957566	0	0.268351327	0.016789492	0	0.061132723	0.006389226	4.361498519	0.013425531	0	0.024722994	0.522402098	0.010725683	0.019204301	0.016072429	0.153356127	0	0.10078379	0.174942917	0	0.02870588	0.394152823	0.186634516	0.189967862	0.136736025	0.737036409	0.26120619	1.685027935	0	0.090119875	0.33904218	0.030612897
AGR3	0.962332253	0.080030465	0.079066059	0.157673371	0.385700282	0.033216865	0.031974379	0.024204114	0.039093926	0.15330367	0.011113235	0.695928865	0.025461717	0.015874623	0.327494737	0.451165658	0	0.612144095	0.047044263	0.036564154	0	0.01420312	0.081781785	0.031340254	1.885057119	0	0	0	0.216312602	0	0.015700068	0.157676066	0.016353005	0	0.03707714	0.082512036	0.050102732	0.084484374	0.182395052	0.47953425	0.093182511	0.035300725	0.217788594	0.040039419	0.398767009	0	0.024558529	0.027263284	0.412944231
AGRN	4.689456306	4.209432865	3.369678147	2.556393017	7.875255465	5.347427349	3.006388146	12.95007869	3.906243159	3.247272624	7.213789067	10.90327369	6.727734398	5.04782923	4.7806653	4.879869487	3.470659236	4.611699946	9.369146089	8.392466821	3.59422408	3.5254579	12.02223155	5.016596474	4.620121874	12.61116366	5.113866704	3.367123357	6.774806633	5.0517238	4.020606632	4.665548518	5.605502534	2.0149187	2.709248243	3.932475453	6.951105979	4.472849989	5.941419645	2.913197515	2.612367116	6.661133299	3.061065453	3.583375383	4.245049999	4.452394769	11.64089809	6.521748644	3.491276711
AGRP	0.153803446	0.170117115	0.030011986	0.021763578	0	0.025216991	0.048547486	0	0.059357269	0.103450993	0.067493993	0.042265837	0.019329576	0.048205663	0.023678253	0.094484955	0.018407111	0	0.071428462	0.018505418	0.03126054	0.043129894	0	0.214131057	0.113576532	0.074991432	0.050782182	0.09206403	0.202112459	0.039940533	0.119188995	0	0.099316681	0.177327351	0.056295134	0	0	0.064137352	0	0.049642408	0.020211614	0.02679898	0.066134756	0.121585669	0.110083229	0.023015729	0.074575639	0.041394516	0.028499245
AGT	1087.847904	779.7682283	845.78665	736.851754	880.2793599	669.4249379	1043.910853	823.9080567	1087.741472	1066.010327	759.8695545	782.470703	932.2726994	909.6440555	491.5540052	795.185872	595.8895553	827.7444266	861.7913421	739.0895952	954.0919983	862.5860571	820.9441919	749.2463044	846.643275	589.5148785	1019.524712	1017.183596	1303.124405	523.5759011	1225.924871	2144.607395	795.261135	841.6672815	750.4976341	868.86218	1169.13986	550.0324883	854.6247158	1267.65348	684.4954752	1391.045182	945.5939661	829.8397607	878.7741913	801.3583896	909.2873171	464.7527231	633.3680645
AGTPBP1	0.646333629	1.108986647	0.181056313	0.855102838	0.98921697	0.686531188	0.961238261	0.790174411	0.630484207	0.404064204	0.976182604	1.075498247	0.998672557	0.71212423	0.923006021	0.96463036	1.435061455	0.707506831	1.243020101	1.030518359	0.589943805	0.647149258	1.469389675	0.923772876	0.888982994	1.577629018	0.675560328	0.473517421	0.898845955	0.858782117	0.542048091	1.135667799	0.925621815	0.976517558	0.586347807	0.771292906	1.051220722	2.209126405	0.796791992	1.067387157	0.459592221	0.319200321	0.984656672	0.498405237	0.966365373	1.139276273	1.292020296	1.213406597	0.771481888
AGTR1	21.23979307	17.64885759	10.09331215	21.92920158	28.77435002	13.81508308	26.37270301	9.42888747	13.37346473	25.12217237	13.28053952	22.27324536	18.98413298	14.06241514	23.78562914	14.23805135	29.38761424	17.30570134	19.23647745	10.54059672	25.91565315	15.92611638	13.33809653	22.46297865	30.15829856	18.69148138	14.05547996	13.28170537	12.87522614	9.633408587	19.02895136	19.19057055	16.92418497	17.63007082	15.32166439	12.42795427	15.98082206	23.67392406	20.48865963	17.66209699	15.21968261	8.435838036	19.74299317	7.117760731	22.76092626	13.99946627	8.837963642	14.26689712	30.73195342
AGTR2	0	0	0	0	0	0	0	0	0	0	0	0	0	0	0	0	0	0	0	0	0	0	0	0	0	0	0	0	0	0	0	0	0	0	0	0	0	0	0	0	0	0	0	0	0	0	0	0.021946849	0
AGTRAP	3.064320489	3.248283759	4.406918095	2.608483264	5.071285517	3.82150819	3.328224254	2.790381526	2.886689054	2.718403195	3.531224722	5.89461752	3.911798036	3.02497958	3.432306237	3.505566425	3.563405023	3.791019695	4.37018982	3.379218529	4.698144699	3.450745768	4.097261832	9.577633224	2.758188591	7.576382803	3.091060299	2.758593727	6.182898193	3.183039069	2.565397488	2.904434149	3.82505859	3.57194816	5.045739419	2.971653174	5.012330842	8.747052965	2.980342645	2.985340159	3.468827641	4.818005336	3.926992201	7.105146957	2.409127397	3.726222952	3.825684318	5.63672604	3.281661716
AGXT	379.0105535	334.5153559	539.120587	356.8303752	519.4197241	425.8606152	415.7787885	374.1722687	517.5754041	468.7422722	278.5937234	356.2412884	393.0075073	357.7480076	335.3236375	442.2172185	240.0397905	541.3302929	386.3073547	378.5083347	619.8827903	290.364781	347.0721872	406.6524169	292.1969051	267.1938488	443.9056471	357.4934223	608.7991252	468.8595111	396.3975875	415.8893953	398.6740187	474.407286	358.0522534	327.586882	426.2897926	279.5181657	242.3446531	307.3241728	549.5109398	475.301345	378.8728334	444.5831949	381.56415	413.7429736	358.7851866	262.0036483	297.4691998
AGXT2	18.84097406	44.04510682	13.94779703	31.87895001	17.22628029	23.80922991	13.79623249	8.944498214	21.6111327	33.78352899	16.00002141	15.6593856	27.54761887	27.05337902	23.23526859	16.29310796	45.45576439	14.6721209	31.20729731	22.0479132	14.86647524	17.97226611	16.28323901	16.0523641	17.46866841	12.49186725	21.53894365	22.2027596	11.37493729	21.39957584	21.21670264	15.41557511	14.8031111	23.22187811	30.82418795	41.38563187	18.07890496	19.3176771	8.341066044	25.46047565	22.40449261	14.83773799	14.77644911	23.64595147	33.17218286	44.13356955	9.666565222	23.37095387	17.55316954
AHCTF1	2.176713317	2.260741962	0.985507536	1.662910408	2.339264785	1.954848259	2.27351177	1.691794302	1.5416788	1.43530851	1.706504374	2.014623172	2.505100111	1.711333639	2.360817211	2.020831503	2.672400653	1.409898571	1.743511585	2.021625924	1.545973453	1.843198144	2.341477728	2.249231578	2.066140208	1.941780427	1.942100034	1.445680239	1.558762633	1.614804616	1.791072335	2.284161557	1.843844313	1.830061075	1.320407672	1.462255128	2.022185001	1.876609932	2.333988514	2.444513614	1.404518938	0.539080904	1.803595084	0.741952222	1.844607245	2.137384964	1.932990617	2.116259609	1.960038608
AHCY	40.03365991	45.44497297	33.48104462	36.64512609	55.23830263	50.40569632	38.74762629	33.57820516	51.75029137	45.94228309	42.41831051	39.10755638	36.48715005	33.33915524	59.17636943	34.21165779	35.23342268	40.67937701	39.36592378	44.94868143	86.32613499	37.24996253	26.35190851	70.99155148	30.00268473	41.5306426	38.56842791	40.11769291	91.94349586	52.51499071	37.95819931	34.35521498	36.35574593	57.94872031	55.02651298	28.11443991	32.75111222	38.32576286	29.80786692	25.93710009	69.55890901	50.04507835	35.10870706	44.62081664	29.23323199	50.01555593	42.30020613	39.77134884	43.3679172
AHCYL1	19.16297289	15.05555716	10.83450885	13.38189766	13.89227089	13.11263827	15.39322765	15.64457768	13.39566529	11.61665828	16.57243512	21.45056111	16.60763254	13.96668806	19.43819264	14.72884248	15.25397611	13.4018013	16.64997021	17.03876684	11.88313839	14.58412945	22.71016031	23.4175999	14.18432053	14.78745574	16.49637269	11.05677651	13.49951531	13.24307162	12.51657411	16.33605869	13.74944561	16.03585835	11.69238815	12.71443821	20.49459469	15.86724391	13.92866077	19.26381752	10.98705408	11.31238767	14.74896901	10.02857055	17.36188859	17.27793908	24.38158103	16.86729765	12.42188054
AHCYL2	1.070882846	1.575682933	0.504856042	1.047393618	0.822017399	1.370910083	0.965385664	1.408342059	1.265203631	0.930621479	1.498163902	1.494958303	1.662399864	1.267377344	1.680292818	1.031536529	1.28982905	0.980918843	1.643187908	1.509057746	1.236291015	1.042639088	1.83518103	1.224545723	1.217193302	1.300478416	1.397346737	0.769213895	1.16238241	1.101247513	0.831201594	1.246831885	1.418977305	1.347274155	1.254286452	0.99649706	1.324870735	1.712436752	1.409904711	1.736514308	1.195615126	1.080743693	1.350111444	0.480846679	1.284609327	1.274315626	1.499581468	1.660126505	1.101688221
AHDC1	1.888105462	1.289343688	0.759286049	0.773636361	2.215494324	2.317708234	2.124774986	1.99287419	0.937773532	0.969045412	1.102348443	1.599440369	1.091541696	1.533474873	2.151005706	0.900188011	0.976572209	2.545667369	1.829973833	0.97981237	1.25805658	1.192450874	1.422715865	1.394350119	1.653732707	1.553015235	1.290181032	1.073677289	2.872202454	1.123457947	1.923757336	1.914569754	1.084046361	1.169840204	0.969521192	0.65530028	1.269521238	1.46060266	4.188995324	1.052786207	1.609541469	0.652252046	0.976016678	0.963698515	2.347309146	1.198966104	1.918564325	1.665890672	1.953128075
AHI1	0.472453091	0.432982745	0.150139226	0.410670344	0.736007413	0.47804811	0.654033072	0.316085438	0.220536747	0.263303871	0.496106046	0.469250324	0.449565291	0.336348713	0.450955801	0.503771418	0.542812064	0.345609091	0.473306895	0.388169479	0.233206146	0.272543275	0.519470132	0.413453741	0.468501564	0.550666548	0.49026244	0.313102308	0.416855496	0.515294821	0.341018814	0.399216599	0.241885463	0.323715612	0.219041209	0.373839711	0.465131397	0.551647539	0.588189995	0.374693254	0.298012765	0.056448718	0.46579989	0.232095241	0.248784305	0.270678726	0.55634026	0.613979814	0.285143048
AHNAK	12.37840793	22.53325695	3.856668924	7.681137642	13.55039893	14.86924402	9.14537869	17.75046319	7.870736318	7.351435361	10.85747932	9.712213776	11.84761867	8.486876261	23.06138517	11.88490638	10.52216849	12.19110782	15.05092545	12.22642179	9.272244069	7.147193993	12.83168041	16.27790111	18.7676394	25.58803451	9.752714715	9.216250237	11.11101954	8.544549187	7.862116343	14.32663719	7.897699215	9.859659437	9.605782516	5.972472513	11.50241017	22.01035326	17.50561463	14.06269489	10.02816298	6.610929018	12.07429364	6.033291423	11.53858874	10.05265573	13.18653605	20.99235083	13.68599187
AHNAK2	0.029213177	0.372904194	0.008550642	0.085922713	0.061018356	0.019500818	0.086941148	0.068804621	0.011274224	0.043158315	0.009614775	0.043866764	0.047990812	0.00784809	0.022165802	0.053838958	0.167069219	0.016923476	0.136639135	0.015817001	0.01145104	0.021942917	0.018530989	0.142350972	0.046226877	0.067149112	0.035137125	0.043091714	0.017480666	0.073153031	0.096052195	0.083635823	0.00505287	0.004330449	0.013747637	0.097901447	0.00825659	0.050468885	0.024797409	0.038389494	0.011516884	0.020724202	0.113726695	0.033403511	0.07952899	0.056205905	0.045529637	0.055598451	0.088156207
AHR	11.36954051	15.51204522	10.76062834	8.342393465	18.69177337	12.97786539	9.173732981	7.751566606	10.6774172	13.73736311	9.477398857	9.482268478	14.15367177	6.684644018	24.30401888	10.21675842	12.31914072	10.30128247	18.64241027	9.593813239	7.249892355	10.66796981	8.151249406	18.649451	11.93268023	9.670761131	11.85886303	10.22160895	12.50367926	6.104287815	9.640562732	10.05227333	9.776647008	16.17357484	12.88799384	6.99497919	16.27266944	10.79428138	14.05545419	14.66168884	14.95021036	1.902667218	11.8162982	7.722360195	16.85291444	12.47591434	10.0376951	11.95982699	21.95320666
AHRR	0.015304224	0.036273251	0.008959035	0.023821452	0.037294073	0.090331874	0.009661443	0.025597475	0.017719049	0.020587799	0.05540696	0.063084982	0.075012247	0.0575605	0.023561065	0.054059964	0.010989606	0.038940357	0.120827411	0.038669045	0.052879904	0.010729109	0.041185582	0.073391218	0.015822019	0.014924057	0.025265425	0.009160839	0.040222433	0.031794288	0.018975857	0.025807014	0.009882514	0.007057989	0.033609911	0.029918404	0.052987	0.151040485	0.049601572	0.032931145	0.028156216	0.018666442	0.029613349	0.021172185	0.027384601	0.018321456	0.037103274	0.04530861	0.025522377
AHSA1	10.10438557	10.45499756	9.885671227	12.22800073	14.02337145	10.44979123	10.99623617	9.428766982	13.50110759	11.76969105	9.624785319	19.74379463	11.99758164	9.213528057	15.27356569	11.64950131	11.4584141	10.6173318	12.2637435	11.88409409	12.7678736	12.30082718	12.68431417	22.67235649	10.99667401	15.37283649	10.52851743	11.38083791	14.0507238	9.476284432	11.69452658	10.66114134	13.98259609	11.14890981	8.918972275	11.96099843	13.39290677	11.85131211	10.99517962	10.46803689	12.524098	13.80703803	14.44851495	11.84775636	12.88085809	10.16389598	13.7414468	13.86025428	12.17184575
AHSA2	0.553743784	0.699975361	0.207899779	0.59709371	1.468955768	1.282546654	0.634986292	0.723524567	0.268710496	0.388959442	0.799749864	1.167287414	0.463365577	0.70960438	0.884869487	0.708344077	0.486552077	0.947478428	0.804051666	0.315417808	0.324823196	0.621128103	1.075203139	0.674439882	0.378891962	0.781502213	1.0321954	0.786696029	1.383959158	0.924683862	0.332432354	0.540071565	0.536359843	0.381446322	0.395100232	0.520705874	1.003090733	1.784970108	0.456879804	0.53392536	0.617151105	0.095263947	0.720349676	0.476536914	0.599521515	0.178315613	0.285490705	1.294144071	0.254568774
AHSG	1724.101379	969.7248972	1050.88235	545.9615463	1042.058107	1510.206371	1189.600174	1846.313305	1953.776065	1537.660782	2230.22044	1863.606762	2120.499812	2188.226101	1281.081893	1729.561669	708.4947553	1393.673296	1214.032679	2293.605175	1674.767366	1598.135092	1991.707035	898.3070568	1464.459686	1736.610929	2175.006233	1197.872399	1401.865762	1966.613944	1647.500369	1807.529937	2286.68972	1534.270726	1789.551511	1659.500296	1646.767437	1199.964157	1925.856724	1326.06792	1669.091978	1938.839745	1267.36653	1160.570714	1057.478403	1028.825678	2877.047253	1751.4066	1255.011594
AHSP	0	0.297337387	0	1.508889783	1.687747569	0.03428075	0.098995408	0.04995867	0.026897363	0	0	0.028728736	0.07883165	0.032766127	0	0	0.17516233	0	0.097102037	0	0.084993071	0	0.05626742	0.549848591	0.463198241	0.067963765	0	0	0.206068397	0	0	0	0.067507068	0	0.102039104	0.068123816	0	0.087190279	0	0.067485409	0	0.145725413	0.404575253	0.16528728	0.037412628	0	0.050690203	0.056272971	0.774854915
AICDA	0	0	0	0.005337841	0.028726313	0	0	0.00901341	0	0	0	0	0	0	0	0.005793459	0	0	0	0	0	0	0.005075809	0	0	0.012261841	0	0.005645018	0	0	0	0	0.006089723	0	0.004602406	0	0.00621928	0.041948368	0	0	0	0	0	0	0	0	0	0	0
AIDA	1.8788346	2.395467653	0.742271865	1.92126317	1.869151689	2.121421115	1.682734795	1.930609849	2.178864355	1.29797751	2.223697404	3.361112775	2.753258695	1.862342402	2.265547802	1.449870734	1.947291403	1.545433929	2.063188835	2.258360638	1.602737955	1.561135024	2.873055431	2.787594177	1.861753385	2.802397197	1.714354613	1.258984306	1.787873826	1.58629604	1.600872674	2.445494185	1.94535845	2.394556141	1.842876374	1.795767611	2.316343713	2.385206293	1.569838701	2.512321881	1.842638239	1.132092253	2.280398908	0.784704487	2.061849523	2.846184263	2.786859189	2.122310118	2.006530012
AIF1	5.156995803	14.5509937	1.527412508	13.77361598	10.25261477	7.428498805	8.037196134	5.10486778	6.243181473	2.787339448	10.65860268	11.47649965	9.258806072	5.801453295	13.128144	15.74129709	19.56260439	13.97094418	15.09693156	7.556591736	26.11039091	8.547696011	18.64872522	23.64764649	7.26277418	22.91438813	10.21629243	3.624335734	18.28824726	8.644996971	4.196199877	17.63105103	14.3014464	15.11918565	8.965926591	8.896297662	12.76860543	53.14835178	10.5954944	8.74852774	10.21377138	7.268740221	13.55239024	29.99316459	7.431566979	14.11131163	8.126640587	15.15590765	10.34066959
AIF1L	0.358497383	1.629304888	0.25962435	0.266715751	0.391770749	0.261773215	0.234482801	0.794775603	0.542008004	0.134238352	0.291934764	0.319925027	0.353936602	0.24325711	0.952474381	0.248613648	0.469740858	0.46901397	0.463429045	0.677691527	0.676063019	0.351338933	0.417731707	0.72380078	0.605884395	0.573042659	0.256258829	1.041979262	0.517238547	0.377185161	0.137475587	0.186965707	0.622889334	0.429521044	0.12715894	0.538266852	0.329038514	1.852523317	0.315430885	0.889897233	0.317633967	0.374791243	0.312277361	0.80199734	0.603120649	0.232285564	0.860174189	0.746023069	0.378025085
AIFM1	25.099426	24.1776248	18.61520202	27.3954339	19.06577395	21.70168486	25.90485639	28.38250897	30.17319484	30.88785048	42.8307977	37.03318306	31.67526897	28.6523028	22.8726483	30.74913672	28.98958514	32.34246088	25.46167549	37.07733466	19.20902531	26.47262274	38.22222374	28.01378879	27.39133402	26.22050684	29.63215563	21.73295896	19.86806436	38.50318153	29.26823122	27.07233509	29.46983682	22.80097177	28.02684866	32.91216917	31.93682939	18.09744227	23.9545502	26.32467126	25.16628428	34.40272423	28.5799769	34.22316634	29.3764723	30.40237219	39.53492357	33.25642396	19.74492512
AIFM2	2.135776256	2.914324592	3.375743492	1.936352379	4.0184336	3.507985523	2.094679852	2.558895748	2.873130734	3.059107306	4.940639135	7.099639955	3.902609298	2.922661929	3.188241062	4.40007325	2.292260652	3.133219067	3.028789335	3.028617978	1.93017857	3.54859497	4.221437184	10.02143542	1.639129434	3.856755053	3.422649814	2.897031798	5.254884585	3.122766348	2.287593097	1.620670452	2.940547405	3.530081647	4.871895285	3.209726221	4.195294807	2.59557057	4.206843313	3.050393048	2.234306383	3.787867488	4.703385379	4.85260601	4.033205135	2.465529192	4.53809099	5.392024613	1.857207268
AIFM3	0.065268931	0.127195244	0.118869913	0.175478671	0.125914967	0.117713532	0.068672985	0.051984397	0.097957994	0.106094251	0.078765902	0.113595795	0.068356766	0.078417877	0.127277735	0.160384755	0.052075663	0.110714336	0.070727534	0.117796014	0.176878748	0.109817127	0.099533222	0.205298685	0.035345202	0.212158688	0.086200896	0.07162619	0.132228175	0.12994539	0.070811636	0.087484283	0.129952043	0.130436234	0.119448664	0.056708883	0.08967347	0.133064323	0.050926076	0.065540356	0.160106222	0.060653718	0.126293997	0.206387228	0.101217056	0.048835449	0.042196473	0.155170036	0.096752852
AIG1	23.26287351	21.53607052	23.96203644	22.81841708	22.4509364	26.38476951	25.78316966	18.68673508	24.47607267	26.21304746	23.14700649	21.93443775	27.45641535	27.41370146	25.7791157	21.90133289	23.92071386	23.78677648	20.19665873	21.34821445	26.99547203	28.86793636	21.64833814	19.72737735	22.06236219	23.77068828	24.73217174	25.76545617	21.29094844	22.26964901	22.41393423	21.63424309	23.92627334	32.64445614	28.88269765	19.34962098	21.61435427	21.00621952	27.36871716	27.69698697	25.0798853	20.07282789	26.42880517	20.60951876	26.79264046	19.54526649	17.80019835	24.61535604	22.07744031
AIM1	2.318132302	2.751792942	1.082185218	1.756368853	1.92394563	1.876302851	1.590774253	3.179627035	2.144105031	1.137340913	3.18863398	3.322245707	3.154913025	1.981939502	3.087686795	1.347469414	2.0842577	2.249193385	2.936727376	2.506699702	1.556618007	2.026281085	3.972034455	2.991352736	1.690161744	2.575308199	2.407591536	1.381006424	2.096705418	2.110759192	1.559930799	1.756571882	1.95639849	1.694956328	1.763197245	1.309807737	3.684001131	3.740280457	2.79233639	2.700826337	2.043722527	2.275219667	2.526663129	1.206231858	2.018843133	2.544621796	5.314135788	3.135294728	1.516989648
AIM1L	0.01667885	0.022137536	0.015621977	0.11894902	0.128028055	0.016407581	0.031587702	0.076516499	0.005149487	0.020193295	0.140529138	0.558260362	0.057853739	0.018819175	0.003081278	0.261278017	0.052697449	0.028645637	0.041827806	0.024081314	0.016271881	0.025256443	0.086178955	0.049537994	0.038427597	0.884790747	0.019825032	0.020965697	0.023013486	0.049376323	0.021714282	0.023365385	0.029079437	0.004615163	0.007325751	0.003260568	0.013199153	0.063988052	0.046849215	0.03445346	0.007890482	0.062772879	0.055940249	0.027688646	0.03223183	0.00898519	0.067932297	0.228935432	0.007417279
AIM2	0.038993142	0.203322795	0	0.2317404	0.124714238	0.220563949	0.267699877	0.04192649	0.105340195	0.019670622	0.205337623	0.353610844	0.242577032	0.073328276	0.243123448	0.296435375	0.511001192	0.306946058	0.543268737	0.105561021	0.178320455	0.123013585	0.409248156	0.425254024	0.095022118	0.332714598	0.154495119	0.026258183	0.220975618	0.265806337	0.054391474	0.599362647	0.490997151	0.33717794	0.06422521	0.152456285	0.790737	1.691089249	0.105315212	0.195077284	0.138352474	0.010191349	0.339529057	0.242747696	0.115124373	0.131289327	0.099260954	0.401417597	0.097541467
AIMP1	5.614010648	6.070002988	3.803153475	5.740640736	9.061175138	5.076950221	6.647942214	4.741330021	5.645908417	5.212898019	7.359846749	9.600974402	6.709407174	4.47637669	6.234808515	6.919319463	5.66239902	6.732307166	5.575197473	4.927957235	7.269691284	5.891222118	6.660824951	12.50785032	5.454567559	7.695364739	5.129488632	5.141062334	8.026925476	5.88193961	5.39029363	4.978388053	5.460567208	4.901310929	5.363261783	5.412670531	6.409175245	7.288300432	6.103219057	6.932733329	5.335914758	3.205280385	7.826515832	6.747748917	4.782633381	4.70245653	6.591249496	6.585459458	5.46298326
AIMP2	7.554555273	5.717606348	4.44112076	6.12444613	11.23642711	5.083734497	9.524816049	7.240691133	7.821337525	6.966225511	7.238234986	10.7959089	8.902457899	5.34002295	6.525458633	6.765030211	6.151620437	4.46320742	5.715442792	8.907489335	9.199783165	7.619301728	7.105552697	15.80380924	7.194844674	7.626658522	7.725743606	6.19944549	8.863258135	4.723283156	7.580108792	6.053685745	8.793254702	7.798467121	5.070033295	7.33216853	8.896006361	6.496134382	7.873750287	6.431185668	5.376861221	9.981001545	6.955015949	4.978132737	6.074402182	6.763819466	10.36909741	6.66748985	5.946821761
AIP	14.25832973	12.30634322	19.5037648	13.56550366	22.010504	16.84581134	12.11088088	14.07262636	17.76167359	17.27719893	15.50892605	17.03158594	15.78533283	16.25871189	17.30701281	20.03835763	12.91398011	18.16237031	15.28995907	14.8709088	26.25679536	16.99801719	15.19412481	28.41873116	14.21163755	23.31331189	15.32977818	17.94878075	33.44850288	14.93167097	12.63740561	12.91854111	16.85276904	19.54519362	20.58685593	15.89785553	16.0063973	25.19763633	14.16542257	14.94716763	24.29238851	19.82523163	17.22229706	31.56326911	13.62837093	11.76199201	12.29843226	20.50830698	12.79852431
AIPL1	0	0	0.011507733	0	0	0	0.004653736	0	0.003793304	0	0	0.004051581	0.007411692	0	0	0	0	0	0	0	0	0	0.003967665	0	0	0	0	0	0	0.003828678	0	0	0.004760222	0	0	0.004803712	0.004861495	0	0.005309367	0	0	0	0	0	0	0	0.007148781	0.003968056	0
AIRE	0	0	0	0	0	0.00411838	0.003964331	0.006001875	0	0.004223843	0.00551148	0	0	0	0	0	0	0.00399455	0.011665529	0	0	0.007043873	0.006759788	0	0	0	0	0	0.004126067	0	0	0.003258234	0	0	0	0	0.004141312	0.006983175	0.013568508	0	0	0	0.005400487	0	0	0	0	0.013520911	0
AIRN	0	0	0	0	0	0.004404614	0	0.006419015	0	0	0	0	0	0	0	0	0	0	0	0	0	0	0	0	0.003967648	0	0	0	0	0	0	0.003484687	0	0	0	0	0	0.007468517	0	0.002890322	0	0	0	0	0	0.004020123	0	0	0
AJAP1	0.007893714	0.113752291	0.018483803	0.006701884	0.069248825	0.052804238	0.007474865	0.067900297	0.018278498	0.00955702	0.039489835	0.053362961	0.034523666	0.022266703	0.094789364	0.011638292	0.017004876	0.084356648	0.061587975	0.03077225	0.102039646	0.015937721	0.008922049	0.038098431	0.04476774	0.153952583	0.015637883	0.035437786	0.029563326	0.024598603	0.00734062	0.03931839	0.018350168	0.008736999	0.010401326	0.012345211	0.037481125	0.060568134	0.030700594	0.022420787	0.033609446	0.019805969	0.029530062	0.003744113	0.023729347	0.03260237	0.048226181	0.054812278	0.022817775
AJUBA	3.07570879	6.68588348	2.423687463	2.614104577	10.73370534	2.935461934	1.330634712	6.912361523	2.310806925	4.877820725	8.085394268	10.41265087	3.292435465	4.296423425	7.806101107	3.960055815	4.29017759	5.847541213	4.609220449	4.105002502	2.868043483	4.24083934	4.670092366	25.25492993	2.667466146	12.32622168	5.645409009	4.182099776	2.576147921	4.674919517	2.586060302	7.201656752	3.505817381	6.276539993	2.623201973	2.855890735	3.612804483	6.018234059	7.579873462	2.70014625	1.833682565	2.369677043	19.18317196	2.066325982	10.73977068	3.979122814	3.411495576	11.48331911	3.754540763
AK1	1.990006295	1.5872859	3.490527865	2.113490694	2.308359064	1.213592533	2.802283955	2.863472891	2.176477725	2.133720367	2.136474638	3.583864045	2.16505741	1.4706794	1.682176977	4.716347408	2.752494607	1.870752365	2.12801644	2.284791178	1.844735245	1.995359992	2.833793536	3.189725779	2.101800374	3.114942183	2.938549877	2.235115804	1.990243144	2.185332727	2.041774066	1.537346571	2.468095865	1.828725707	1.795421464	3.495515499	2.825691407	2.210890923	1.800834839	1.649609588	1.349047575	3.539073074	1.695598937	3.509116512	3.027350723	2.617493378	2.755859255	2.54947999	2.236939606
AK2	15.11824945	12.90973714	13.60855688	11.91526831	18.69960095	11.7135413	13.94042719	14.29086654	14.16346466	13.61438188	17.89302636	21.91926816	16.1834618	11.64294278	14.84298612	14.1707139	10.51964946	14.74820987	13.86438039	16.43648192	13.74099168	14.31799516	20.90483512	22.98909172	13.46662682	13.43883469	14.55840997	12.60402701	16.69312338	16.60798093	11.92196295	11.46012518	15.09410653	15.36222728	12.55162941	12.77857427	18.84534622	14.71653775	15.16181564	15.06608511	12.07669893	19.32324834	14.65431645	15.37647914	14.76622263	11.48932992	22.97635447	15.61942936	13.75143554
AK3	35.92276245	29.8448119	20.70426685	25.45104578	27.53736546	30.73586191	42.55908933	32.94934233	38.44663334	34.68317418	36.41670524	29.31985722	44.41538907	33.68267191	29.50197323	25.1235768	31.12187114	27.38992137	28.66730241	34.42288452	21.17137012	27.78400255	34.87410279	37.23051643	30.31132921	31.94613801	35.62142919	24.40924852	25.04963698	29.05452402	32.73949133	44.11107827	30.07274985	47.77846753	26.85014608	26.71365346	38.34853969	26.56084698	34.24047024	36.40397488	24.90025796	23.1644571	42.27391747	19.35324909	33.26247161	34.9876051	34.78535163	29.48436332	27.93195545
AK4	14.27085444	12.9513752	12.68093135	9.685039253	8.886843956	16.47684476	8.408696238	17.84345972	16.45679904	10.36194523	18.62934845	13.3523568	17.87413856	16.72328106	15.8104115	14.10056405	6.743871887	13.8681576	13.10634037	18.34338696	6.350534654	15.9125177	21.63652346	17.58007128	11.56050228	8.094773186	15.55384911	12.138177	9.844447692	13.84994125	11.15363628	12.71375121	16.99693989	13.43696715	12.7813875	13.45148705	15.18041826	8.162512034	17.20992872	20.38311074	12.81915635	18.1130266	13.18514795	9.306919311	20.34889513	11.06368358	21.13848345	14.58157591	12.92671292
AK5	0.008491533	0.01341745	0	0.019225176	0.018106005	0.016706849	0.002680321	0.040579235	0.002184755	0.00285578	0.009315907	0.011667546	0.002134383	0	0.005229133	0.010433084	0.002032524	0.021606017	0.023661517	0.018390411	0.037969877	0.002381214	0.015996245	0.02627164	0.015049424	0.060724381	0.005607398	0.033038732	0.002789672	0.011025642	0.002632184	0	0.013708257	0.023496707	0.006216141	0.008300098	0.008399938	0.040131808	0.003057931	0.025580537	0.006695335	0	0.005476979	0.02349473	0.075971588	0.00254141	0.008234685	0.020568629	0.028322129
AK6	3.451258276	3.469516863	3.022576224	4.80671071	7.052642051	3.920880592	6.278927973	2.766120539	3.733632648	3.966450789	4.430284458	6.750960642	3.825145968	3.509158204	5.01203566	4.657732415	4.18248385	4.529013911	3.45803618	3.151981119	5.258248466	4.75522043	4.461053892	6.600008244	5.554722443	5.459043239	3.571100722	3.977191627	5.151296904	4.333012123	3.950723755	4.159478093	3.913224234	5.326382132	4.283707317	3.957829854	4.220494734	4.41960348	4.472306434	3.672221747	4.79963204	1.71409349	7.192261811	4.565086365	4.016510354	3.310219709	3.715812251	4.62240034	4.874346338
AK7	0.101818025	0.363841764	0.08252846	0.236061494	0.257657969	0.177209747	0.15945631	0.089827707	0.132996999	0.177796697	0.162398563	0.122681641	0.242143421	1.200389442	0.256829268	0.17321297	0.34588143	0.190564228	0.185505471	0.127217811	0.205353184	0.15154539	0.135948658	0.15629393	0.187391058	0.336054385	0.085337623	0.087903568	0.216136259	0.176949101	0.098325558	0.057908093	0.147932405	0.173377288	0.215004411	0.17225068	0.197565663	0.209028859	0.291919616	0.149148916	0.126596402	0.085975371	0.323307843	0.111447452	0.155560524	0.182837212	0.199375382	0.151771613	0.296059342
AK8	0.064540003	0.0203959	0.02518765	0.066972212	0.091743282	0.042326872	0.074696645	0.061684598	0.016605256	0.050645909	0.047203781	0.159622791	0.021629873	0.020228374	0.052992121	0.033040326	0.020597631	0.054738935	0.009991092	0.020707637	0.061216174	0.024131263	0.057895075	0.119806758	0.069900928	0.132866547	0	0.019316254	0.098947037	0.044693618	0.013337297	0.027905565	0.062513868	0.029764503	0.01574862	0.035047221	0.070937592	0.14952074	0.030989126	0.041662541	0.045233756	0.052479291	0.027751897	0.085034284	0.046193841	0.032193367	0.06258783	0.086851181	0.039863462
AK9	0.15709336	0.154449763	0.095367855	0.176186273	0.225079681	0.162169878	0.141411741	0.108436734	0.12424781	0.129144704	0.18511053	0.14389973	0.136007625	0.171417007	0.200643768	0.117951806	0.172689252	0.181350504	0.126998079	0.163810884	0.151368131	0.151736246	0.156576996	0.138607225	0.189046777	0.20236349	0.161368453	0.121895036	0.181586976	0.188865168	0.068534262	0.120752781	0.154040192	0.163679221	0.129195976	0.09857647	0.216790987	0.195719066	0.127810199	0.170266217	0.206439483	0.056772012	0.141353381	0.039095729	0.129095425	0.177616336	0.129772541	0.212965723	0.114279206
AKAIN1	0.027544733	0	0.161245831	0.374174373	0.050341753	0.081290217	0.156499069	0.157956528	0.021260644	0.055581265	0.271969465	0.022708227	0.332327329	0.025899526	0.101773195	0.050764068	0.098896152	0.078846008	0.038376473	0.059654597	0.067181583	0.046344921	0.133427385	0.127829448	0.122042856	0.08058151	0.327405795	0	0.027147313	0.085835633	0.10245895	0	0	0.457310029	0.201638455	0.080771275	0.108990473	0.114863894	0.029757843	0.017780966	0.06515474	0.028796653	0.053298474	0.032662254	0.029572288	0	0.520875698	0.022240091	0.030623661
AKAP1	11.42629418	12.25997357	7.491578675	7.265044366	10.01394807	16.37181058	5.571442236	13.85377342	15.48869622	12.16876076	13.77003715	11.78245337	14.56264942	14.13067889	15.07459612	8.169282219	8.686833554	10.26563637	10.774783	14.97611022	10.31585097	10.96136789	13.23989387	20.47013763	8.418488622	12.58920801	18.34603426	11.80967155	13.99992838	11.29813305	11.93449404	10.48224101	11.85461123	11.42241699	11.62267733	9.640535689	16.6316201	10.58253243	12.17192216	14.81058273	15.22716591	11.83564857	16.513208	6.533715262	12.13886282	11.69228039	21.53872625	13.66880794	8.469010653
AKAP10	1.284614098	1.815344516	0.577012619	1.327308914	1.509832029	1.502158702	1.380939653	1.094577157	1.272165372	0.945569389	1.906579998	1.851676077	1.91908236	1.431990578	1.66423736	1.161416545	2.047958158	1.360630342	2.048676719	1.478555418	1.128139256	1.308398001	2.234041749	2.204678291	1.421149786	2.107535601	1.848647388	1.004709491	1.516906537	1.406766878	1.029313011	1.377063663	1.357758183	1.631996867	1.040933569	1.066120857	1.794245539	2.567293319	1.187072749	1.572460139	1.299546764	0.701063081	1.933323006	0.742480145	1.465914423	1.559638492	1.568949604	2.296234384	1.176699021
AKAP11	2.145981862	2.822493799	0.721158976	1.585634628	2.505869849	2.004262748	1.736737379	1.825556295	1.388202183	1.410228918	2.307967969	1.969366442	2.847862212	1.330971957	3.185842139	1.731893977	3.286099799	1.512627286	2.654301795	1.915489851	1.774376007	1.537945933	2.650598217	2.589172589	2.419482394	2.398778341	2.06894389	1.231959638	1.986600445	1.581097548	1.678008028	1.997442101	1.843405704	2.829744104	1.654766714	1.138533008	1.909964644	2.476391442	2.561547288	3.539069991	1.439873772	0.798750077	2.568368595	0.971520977	1.644767735	2.385895886	2.119361464	2.507397672	1.918343931
AKAP12	6.103151602	3.054506776	0.167883087	4.122127764	5.970275009	1.96823508	14.71348175	1.94330712	1.805449713	0.696237846	2.939305088	1.54233314	2.691350935	1.124971599	3.476891842	8.093213035	6.995317078	3.463234918	2.350544706	2.50219673	6.363531657	1.253436331	3.201661919	3.757747056	17.98585541	12.35535527	4.296540896	0.40837417	1.240999635	1.078709684	5.617179191	8.97502294	2.083366507	3.608202811	1.067733405	2.5316403	5.90655481	3.909162197	4.204455311	4.094526565	1.019316497	1.271892275	1.384418881	1.524988364	2.443920738	4.196345948	1.994576259	2.194349745	3.758848583
AKAP14	0	0	0	0	0	0	0.015850547	0	0.01291993	0	0	0	0.012622048	0	0	0.015424467	0.012019686	0	0	0	0	0.014081726	0	0	0	0	0.033160331	0	0	0.013040413	0	0	0	0	0.012253414	0	0	0	0	0.010805356	0	0	0	0	0	0	0	0	0
AKAP17A	3.210384311	4.442427304	3.105986445	3.313233726	6.091395317	4.231380221	5.124374804	3.431222785	2.266520311	3.496034278	4.122069317	5.535051018	3.170999073	3.904339288	3.400510938	4.074330357	4.103299629	3.333764019	4.56658369	3.233557276	3.709931899	3.836898873	4.236998885	5.691851649	4.156561043	6.186287037	4.988941216	4.008772845	4.783989514	3.163780307	3.620069567	3.833882262	3.556487698	3.371160477	1.973686679	4.462736848	4.891993901	5.206725335	4.678086204	3.052758361	2.860972602	2.396637697	3.459391439	2.855129889	4.752110668	2.006519757	2.817330369	4.745751698	4.824883696
AKAP2	0.024910081	0.040147565	0	0.006344711	0.011381641	0.022054443	0.03066482	0.064281596	0.015381651	0.002513246	0.026235264	0.010268093	0.0319324	0.007026671	0.055223156	0.006886273	0.023253552	0.011884065	0.055529224	0.037764046	0.012151134	0.004191203	0.032177349	0.006936154	0.05739212	0.077732151	0.009869648	0.00223661	0.004910135	0.005821909	0.016215282	0.027141729	0.026540873	0.006892806	0.00729407	0.009739401	0.022177246	0.020775433	0.037676108	0.027336369	0	0.015625353	0.028920286	0.002953811	0.03744118	0.035785331	0.03623492	0.02212411	0.041541764
AKAP3	0.165516213	0.491004796	0.143776067	0.290117752	0.087823576	0.199590975	0.055615195	0.244944583	0.276115949	0.312440049	0.133552726	0.264103866	0.426768359	0.291179025	0.345232547	0.059040217	0.237706661	0.081511468	0.401697466	0.127197001	0.156268612	0.179668697	0.211217587	0.441053416	0.07096985	0.192644292	0.232700902	0.393104371	0.510433143	0.095669991	0.114197874	0.112195892	0.29478209	0.332416266	0.410395825	0.182660232	0.216547251	0.209291534	0.080755061	0.344663756	0.492550648	0.273513252	0.358151799	0.177273762	0.097448268	0.335572848	0.248531245	0.319013132	0.136529098
AKAP4	0	0	0	0	0	0	0	0	0	0	0	0	0	0	0	0	0	0	0	0	0	0	0	0.005975459	0.011409924	0	0	0	0	0	0	0	0	0	0	0.006292831	0	0.005369377	0	0	0	0	0	0	0	0	0	0	0
AKAP5	0.070390874	0.123582721	0.021366361	0.068616691	0.045265358	0.110280698	0.056780912	0.044851075	0.048294946	0.081540645	0.126991493	0.135405968	0.07863576	0.071089235	0.084286008	0.158556621	0.110452467	0.069651506	0.119865174	0.065872588	0.089020964	0.054831002	0.303089044	0.07743279	0.043894487	0.127115402	0.072306472	0.065542922	0.089930897	0.10155274	0.024243981	0.060870686	0.085857631	0.075746539	0.106874823	0.050965901	0.139263186	0.145680812	0.067596888	0.050488285	0.039056415	0.008176686	0.08912169	0.024731483	0.036386669	0.046815807	0.030338545	0.128404553	0.040578797
AKAP6	0.221151515	0.238810779	0.126558544	0.139768282	0.115999145	0.389256978	0.240406916	0.261602501	0.202081625	0.231130305	0.183434783	0.123454426	0.250517093	0.11376224	0.376497176	2.316599033	0.164500738	0.158023403	0.259758274	0.221937574	0.12456727	0.093440824	0.17534134	0.044182331	0.193335462	0.135390648	0.196463372	0.130893344	0.156384362	0.160700578	0.189055908	0.214567626	0.191154939	0.279902082	0.170603409	0.092088579	0.16088623	0.144743164	0.177850877	0.316888898	0.203303376	0.152407324	0.123451768	0.043510529	0.145865296	0.183426552	0.174551102	0.206586889	0.163179391
AKAP7	2.589549725	3.224094869	2.384757586	3.17865132	6.814026614	2.117745208	6.799321824	2.63898661	2.704011358	2.055058447	2.273736523	3.788361792	2.198028761	1.688909642	3.050711751	1.757841616	2.125137409	3.308625417	3.83142008	2.258755995	1.869770187	2.21599707	3.767471308	3.483233189	5.450432833	5.389461593	2.039654651	2.369108774	4.313679689	1.833374103	3.062978134	2.771591661	2.214689659	2.411103121	1.801034313	2.627014961	3.897537996	5.531284655	1.796055786	3.858279357	2.196414616	1.379250908	2.785651926	2.283176322	2.885438275	2.26903454	4.356819463	3.789435213	3.3497574
AKAP8	2.562006444	2.878414167	1.526475548	1.830714096	3.803421367	3.264778608	3.660679349	2.065237477	2.079549327	2.046745145	2.838738263	3.040444527	3.021623	2.593298588	3.276109008	2.243225896	2.376573977	2.844733145	2.642188011	2.517615601	3.735896544	2.377766315	2.771366914	4.040820974	2.755066336	4.080958302	3.088634699	2.153003909	2.960858142	2.468298927	2.870013283	3.065434135	2.627291485	2.623784357	2.342695273	1.880413952	2.520842316	3.767840519	2.905753579	2.207099614	2.760522604	1.577521697	2.746285781	2.097409403	2.432465251	2.267585089	2.519878886	3.59245811	2.534150734
AKAP8L	1.877102298	2.616418158	1.403457564	1.619868131	4.589476579	3.010633827	3.606100777	2.033507653	1.484558681	2.33329734	2.719844521	3.504928418	2.502474333	2.906608873	3.036986461	2.404559341	1.627447999	2.879656092	2.148055291	1.730746446	2.951890814	2.302241654	2.638821305	3.559626217	1.950288553	4.074401622	3.191771553	2.422546891	3.437920603	3.330117625	2.648834072	1.961873824	2.027244822	2.282409964	2.00614984	2.177629194	3.950105598	3.430033447	3.472864975	1.774047643	3.263994714	1.563486555	2.225035606	2.673760043	2.631857976	1.501960928	2.209059281	3.849698098	2.335468528
AKAP9	2.399373177	4.821727864	0.856223332	1.674607542	2.587669759	3.99386738	1.5428823	1.831697203	2.698690261	2.577043199	3.650072164	1.922215909	3.814000171	3.046846727	5.719121239	2.025661954	2.66355849	1.655207627	3.074695203	3.156819039	2.018452412	1.767894591	2.730700239	4.231399025	1.91938227	2.788637995	3.340725756	2.115708246	2.69757979	3.131890531	1.690192886	2.547869744	2.330298757	3.295815298	2.87989542	2.222287911	2.647970217	2.669353627	2.877975572	3.348360887	4.577383447	0.449740156	4.047566934	0.975589791	2.578299154	2.891078944	1.644194207	3.729575388	1.878421071
AKIP1	1.983975295	2.123103858	2.452422899	2.125412115	2.513290117	1.985213132	1.394917031	2.575738721	1.997982894	2.001686755	3.396591169	4.373338021	2.748094154	2.36987422	1.9977857	2.471603169	1.90768097	2.380498113	2.776020577	2.557159122	1.962563913	2.40687311	4.970199092	3.437889645	1.380814096	3.279842645	2.057958949	2.40827493	2.551186487	2.215622941	1.163989357	1.550709833	2.474280793	2.285456578	2.237739739	2.355395745	2.58588189	3.856160698	1.747820414	2.473486941	2.524377899	2.670576597	1.95517343	2.907906307	2.002031045	2.530569436	3.926374946	3.293167685	1.580939851
AKIRIN1	15.37593047	10.39782901	5.320300608	9.784733221	20.48204992	7.584012473	28.80213783	8.993581361	6.882584751	15.4338993	15.51571408	22.74867306	12.12241528	7.06753757	17.79979213	16.44672474	19.23982961	15.77547252	10.2433261	8.067147021	19.69197357	9.130414456	16.34760497	12.65318465	22.78054352	21.96144551	10.54513029	7.018295233	13.02040023	7.78728199	18.86322164	20.60258412	11.46750764	23.70495983	7.631136433	11.48846891	11.08950225	15.7913758	25.46503764	11.54915561	7.706752681	7.04391777	15.13873069	6.633893334	18.15698569	14.74209106	13.41768371	16.88573054	19.57304434
AKIRIN2	9.160242938	10.49564122	10.98856057	13.266964	17.51152601	8.712489462	17.05150916	10.01437669	12.93091731	12.681829	10.1634676	19.25512278	10.9557984	7.130000957	18.47026941	17.13481578	15.01276237	11.46990513	13.06272558	10.63012681	17.5628253	15.05800742	13.2326392	16.67696618	18.47441894	20.32068972	10.15064426	11.06601345	13.05450341	6.56391396	14.00298373	14.24316801	7.382821497	12.44311078	11.9124146	10.80193581	14.11064046	19.06272905	11.66379406	15.02020167	10.50559065	10.33451244	14.08511506	11.36166077	21.50973436	11.17143666	11.20134298	12.37963145	16.30555997
AKNA	0.672454221	1.486976766	0.365534154	1.086951228	1.629102522	1.555655969	1.476473722	1.565264854	1.092264838	0.613221106	1.41305082	1.932714134	1.533755594	0.847684826	1.98120039	1.511687969	1.942107349	1.18806751	2.272733579	0.978907113	1.626597887	1.022635377	2.845737653	3.419076597	1.366946758	3.073377738	1.731087495	0.842636417	2.057444209	1.191682948	1.02905716	1.850436693	1.653410541	0.88691443	0.998050437	1.101509601	2.149109938	5.930403002	2.379032984	1.05064021	0.703549497	1.015898993	1.415574501	0.876251783	0.959959821	1.127924886	1.257648746	2.931040963	1.033113086
AKNAD1	0	0.003777633	0	0	0.014564796	0	0	0.005712466	0	0	0	0	0	0	0.003680607	0.003671745	0.002861248	0	0	0	0	0	0	0	0	0.003885619	0.015787421	0	0	0.003104229	0	0	0.003859509	0.005512842	0.002916886	0	0	0	0	0	0.006283489	0.004165701	0	0.014174687	0	0	0	0.003217234	0.004429995
AKR1A1	59.14196708	38.41913646	46.66645512	42.18909716	33.76880737	52.90836682	53.25859896	57.08014206	61.87470741	58.7582746	63.57696237	64.24076766	58.23839452	84.27863527	44.24879074	54.0242325	31.55508447	60.42428644	46.78168302	66.60916418	37.35122757	52.24582064	55.98492937	58.48085444	44.06184278	57.05480757	67.93617801	48.79750496	49.70460857	61.10246374	41.94438301	40.92050089	49.15291059	54.89445701	60.98866799	55.79072044	61.24145322	52.9155692	53.45384765	48.39383496	51.40627548	79.68689099	56.7234266	68.46317247	52.23126499	32.48057011	54.6573242	76.20599017	41.33531941
AKR1B1	2.124308546	2.957541154	0.451065387	2.375988098	3.955809538	2.326632624	2.102795898	2.362744814	1.705748446	0.66403666	2.944582183	3.127648831	2.493578616	1.650266865	4.576915778	2.228709042	3.592605372	2.869348422	4.353779412	2.758096042	8.117627818	1.697078839	4.561904162	7.400067717	1.545782809	7.832192547	2.42749928	0.893624785	5.015288147	1.921750765	0.965339674	2.781876824	4.021945683	3.412863514	1.527659212	2.034575463	3.779333974	13.60244591	2.90197505	2.321203045	2.4554792	3.026410255	3.006077648	4.834923909	1.166190452	4.088524224	3.105647453	4.752452311	1.80255388
AKR1B10	1.875332005	0.37261891	5.482487698	0.610178851	80.56500416	2.706488794	0.340277793	21.83033481	0.208022724	0.838403861	17.21557354	230.6943534	15.75005732	0.443469985	14.91610476	7.295224512	2.830346623	6.043112519	24.04706329	0.680965429	0.26019381	0.529033654	372.9580776	4.054465708	6.368621691	17.28002104	0.845360262	11.65560176	4.493409626	1.434744571	4.051769731	0.305889157	1.174715881	0.27965662	3.962265011	3.216076912	1.732911018	4.448670699	15.95329201	0.898876753	0.637500275	1.432270247	2.440880653	34.04865846	64.030125	0.473881198	23.9958235	59.56965114	0.436966633
AKR1B15	0.023560067	0	0.013791974	0	0.02691202	0.02317688	0.005577486	0.059108995	0.009092522	0.023770394	0.042648084	1.801503438	0.1154775	0	0.010881315	0.048848011	0.016917934	0.039340008	0.172330562	0.008504144	0	0.004955074	1.022374796	0.010933743	0.03131638	0.103386684	0.011668447	0.116346783	0	0.036709254	0.032863901	0	0.017115326	0.008149058	0.051740731	0.023028923	0	0.014737124	0.089085583	0	0	0	0.015196076	0.167623672	0.278237432	0	0.197059116	0.261563541	0.006548398
AKR1C1	24.81181198	17.19881335	27.13136518	11.84281585	23.698571	21.49244694	25.30065926	21.45962983	23.59336562	26.41560326	36.74196019	33.38586778	30.25442227	26.76302658	21.54071326	51.9131614	25.17145964	19.51781436	19.41563689	28.32269103	28.73049618	25.25428613	31.55069798	58.58974349	25.58579706	18.35846388	17.61131117	16.36205204	32.94886091	23.98609423	31.51963621	20.00579791	29.15855236	32.72392591	33.24625528	30.54525694	26.21305687	18.99983507	32.77139846	15.86937901	28.50783905	22.66231429	14.2832732	64.25062163	46.55972307	15.95977475	19.04245117	43.91363944	24.68180427
AKR1C2	11.45899539	2.938931689	23.50383992	5.425043452	5.718974817	9.961986949	10.72093338	5.503935469	9.708451257	7.982657043	16.83587958	19.89590338	17.31905742	10.2690791	22.92107194	20.4535611	3.942180906	22.94065957	18.28135976	28.46610906	7.403995814	11.03864049	52.11096788	65.23560683	9.861743705	3.105567887	8.931027353	9.750944592	6.43871257	24.95384179	15.13914676	10.93978172	19.03740607	12.63222588	14.61667925	24.02915921	11.10995513	1.808080724	23.16218524	17.46681051	9.530389753	10.78549591	16.69469953	44.55408273	49.58949766	8.127000651	14.87082513	14.82426346	9.550031914
AKR1C3	13.44029395	9.54237236	15.02098903	16.84639508	25.59336026	11.77517795	33.2753956	9.899296839	18.38184086	12.40639723	18.26015524	30.85554554	15.57183813	12.03111747	15.02815847	23.77955019	11.09914443	15.47431239	15.69450308	11.37569282	16.24362193	11.66133859	36.96093811	46.83809619	19.79669624	13.97431991	10.47662606	9.048832995	17.53047154	17.35746307	12.43059312	17.62452643	15.63785296	9.047735858	14.23577674	28.04807807	17.67180017	10.1695322	16.23416072	10.99918825	19.13682676	22.03865732	15.99003379	23.04442155	29.72244778	15.93177587	19.46933343	18.48229225	20.63097566
AKR1C4	93.37845972	91.66155966	159.5936426	100.4592212	103.4611787	94.90964124	85.29407784	110.7668293	123.4104411	135.8982833	181.8125249	73.0177001	86.25349423	79.21918147	121.7637719	152.6325949	68.63994375	129.8389844	82.41299467	104.063797	112.2528443	100.7732902	57.38768289	109.2635233	63.53340659	51.74570732	98.08856962	69.78568882	76.87417087	130.5956527	95.55156273	86.65812886	120.5166932	142.1033572	110.7520389	131.1991374	48.29093657	67.6813709	102.1522835	107.716867	110.6411222	128.9118299	82.31088923	151.0214076	146.2914671	136.7676408	62.85495092	147.9157104	105.6022396
AKR1C8P	0.467132399	0.760397473	0.15478729	0.149661329	0.950398823	1.231206556	0.826268602	0.366438529	0.108848374	0.400162594	0.446730041	0.312447631	0.47187826	0.430943873	0.879270941	0.324871761	0.246830909	0.512995833	0.712227271	0.426307533	0.182723627	0.422641904	0.398480705	0.654449957	0.281170922	0.206277061	1.030178946	0.799283166	0.75573869	0.851441576	0.172121353	0.521329207	0.136593959	0.365827442	0.393576122	0.301529131	1.194468381	0.441052539	0.285659218	0.586027659	0.507309699	0.036857643	0.324036495	0.36579667	0.794858386	0.134531185	0.192312515	1.088813618	0.293970609
AKR1D1	65.78123173	46.61276519	30.57962282	47.39849784	31.82370255	59.76565569	77.99391449	49.90821106	112.3876003	59.4882342	52.80744834	29.08600155	74.5503918	43.5745839	55.61576904	30.29359321	18.56884123	52.01167559	12.50041956	61.58524146	34.70107978	30.12273789	43.39502451	35.21457048	47.80481403	13.39872775	65.39017772	14.4858122	31.98859314	51.98230066	66.14169946	44.74047755	94.84743042	100.2704357	53.82790383	46.10237945	38.43920071	24.50838979	36.20703956	104.2241047	70.18897031	23.81069862	26.79905197	18.69541822	66.90490672	75.56636177	42.11013612	53.34295621	39.23158324
AKR1E2	0.072924596	0.138273572	0.047433093	0.151345561	0.148088482	0.111593273	0.053709548	0.116163727	0.062541655	0.040875341	0.138674046	0.133599915	0.042769785	0.060950147	0.142206671	0.134397714	0.133822819	0.108237921	0.033867198	0.081892408	0.148219195	0.095431805	0.26166562	0.345948691	0.043081078	0.134324743	0.128415678	0.058201836	0.159716507	0.069437369	0.015069986	0.069367901	0.09418032	0.089683473	0.059315243	0.087120693	0.272521275	0.21625017	0.008753755	0.109841787	0.076665321	0.050826034	0.099297903	0.105689488	0.026097514	0.145502832	0.129651152	0.274776007	0.036033799
AKR7A2	17.23110988	15.74187121	19.5303377	15.16162542	18.26828997	23.47374832	13.17215146	19.72152878	27.22804491	23.64218225	19.02940261	19.15527595	19.12102013	25.99338117	23.20947434	17.45892034	15.31062357	19.63079669	17.18951396	20.09187578	27.82556697	15.73555799	19.35333876	30.79228386	16.54572206	21.56412794	18.69080821	14.52352713	29.46739512	19.64343155	17.74169342	20.19717381	19.3529232	20.61457835	22.95770989	20.03490443	18.98146188	18.36961948	18.90067449	15.92882999	19.98487198	30.68289081	18.51851157	30.47267295	18.93629337	15.75749101	20.21824701	21.71694348	19.10828765
AKR7A3	54.20615081	37.12327799	85.33400953	42.8616744	76.14905481	72.03824948	48.77046394	98.61350724	100.4837346	80.37694466	61.80310455	92.42619051	47.06695116	71.19220893	80.62298449	107.1927389	27.08984211	74.88807698	62.94852478	55.03952856	77.15203757	87.71581283	63.33704326	90.24893606	63.82597277	78.5802614	43.10842972	67.23139967	134.5252256	87.21634412	60.93058503	116.7930903	51.05121342	89.89090517	68.77325234	45.84194991	66.61612413	40.92008076	34.22371163	73.06638636	69.9661315	129.1684498	59.76068075	77.08360799	52.76147559	43.72353289	49.64556953	54.97457953	76.14331588
AKR7L	3.219240967	1.261058084	2.162033968	1.405637805	5.385758217	4.036905073	3.638009707	1.633078186	1.108602798	2.455615621	3.073805177	3.068121073	1.952678187	3.206582175	4.051992411	2.457940072	1.24474098	3.199928785	1.971508117	1.772375131	1.751538923	2.589195984	1.570832697	4.557470808	2.169311763	2.739101778	2.158536257	2.941292748	6.052713226	3.334774803	3.487139285	3.694868221	3.3511845	2.750675217	2.765783192	1.680526923	2.73658421	2.360353422	1.62811306	3.950708308	3.50338542	1.057746439	3.892656395	1.250074627	2.324394663	0.673376382	1.27619178	2.702098789	1.809207845
AKT1	7.456844502	8.483430085	5.289605782	4.927732679	5.861814974	5.771794766	7.606132382	7.292112912	7.818178062	9.56624177	6.463000293	8.470555358	9.920169508	6.730999627	6.443879003	7.265860835	6.76189724	6.102159733	8.482465778	7.071602951	6.091654867	6.55807001	6.423897425	11.91575452	5.796233115	7.12789012	8.696610109	7.697235805	6.654102762	5.380099333	7.484214614	6.652850752	7.693501478	6.003177417	6.014854157	6.899431402	6.768941084	6.836659436	6.784076284	6.674509675	4.978909001	10.23537599	6.386032977	4.090319692	5.564459703	6.654263462	9.578486464	6.564780039	4.60749197
AKT1S1	4.932773476	5.252632265	7.445881093	4.903872456	5.655628721	5.712235359	4.738918395	5.471471497	6.689965361	6.67477996	5.327766614	5.696111652	4.844516555	6.034404533	5.423587068	6.061678386	4.027464333	4.944415725	5.421939423	5.50295716	6.06130818	5.410504992	5.878538001	8.491422594	4.222916816	5.446057197	5.484546427	5.173815521	8.155380417	5.475814397	4.536353495	4.641416848	5.032518358	5.044120852	5.320271229	5.218638158	4.592532133	5.064939109	5.579883359	4.052488801	5.614664553	7.915681514	4.872587972	7.739604987	5.548755061	5.296353803	6.723480631	4.688410518	4.520158082
AKT2	5.558113171	6.80813074	4.712410754	4.691274971	5.243368943	7.300110206	4.838881485	7.014057772	8.350923638	7.295176865	6.846521495	5.764503536	7.151600957	6.180238502	6.458803832	4.899656043	4.801167098	5.150440466	6.732946085	6.63227782	4.794084049	4.674758417	6.186695488	7.915337172	4.09997759	5.530555323	8.030468237	4.854814584	7.134005219	6.021730738	5.582937761	6.319837111	6.040964374	6.797783552	5.723155163	6.089788855	6.049650835	4.861527398	7.675077043	4.333770668	5.577900086	8.850233412	5.587874456	4.34028897	6.708428802	6.652337212	6.914022277	5.921219084	3.897058967
AKT3	0.506401567	1.267851501	0.152457721	0.845846345	0.532644966	0.595765062	0.869028183	0.770444425	0.52807401	0.2335645	0.790488219	0.713982619	0.648380264	0.388697904	1.332659574	0.413310597	0.924672235	0.461492552	0.855287038	0.661023298	1.005734893	0.452101432	0.907785007	0.947716062	0.818729168	0.89089557	0.638778209	0.298792715	0.682436185	0.371971772	0.420944081	0.711026144	0.558573785	0.569079496	0.304130377	0.472761308	0.619528878	1.684218663	0.6163124	0.943333243	0.474250864	0.291719977	0.606590079	0.352938496	0.590278475	0.868529822	0.763686022	1.106472126	0.659522156
AKTIP	2.112032945	2.930327335	1.238580002	2.416434931	2.810733344	2.192491853	2.092656097	2.860570853	2.368281263	1.914380312	3.273640295	3.547551572	2.816157885	1.932785756	1.80136795	3.333873103	1.692321901	1.928998967	1.935488868	2.859154676	1.932865297	2.372210497	2.705097875	3.672509087	1.681404273	2.911297505	2.722245129	1.842253971	2.09269152	2.495953182	1.484413924	2.540336621	2.414033023	2.833528807	1.940194518	2.509685569	2.495184133	2.546441109	1.80585828	2.481306072	2.107571714	1.885284017	3.608374345	2.01336239	2.986954585	3.011795338	2.858646795	3.863504038	1.402171615
ALAD	50.68416689	37.68187002	31.33145319	27.20509285	23.48488226	62.34411518	30.68898699	48.03421394	57.92616722	43.1782604	44.83645039	24.37871077	50.03802174	48.84681844	56.13294155	33.17421172	23.61618671	35.05172637	24.72302039	48.42376575	28.26376941	37.29580333	29.78828622	28.8145431	32.54620659	28.39185937	51.61332581	28.56952102	35.93462589	31.43618945	36.75674739	46.47546612	52.96457152	45.80100355	40.51793038	30.66381054	39.91634982	24.5348862	39.69586913	42.74217644	38.6305237	38.0726432	41.70780509	15.64502321	46.54136904	32.35205096	41.03674546	58.53842433	35.06556701
ALAS1	137.128751	199.5959806	198.2070125	92.91266267	118.7548051	65.29550142	83.24837169	66.83733333	241.3305855	350.0390803	151.8241438	280.5862245	182.3089036	65.12626865	207.2381973	233.9870346	297.1647481	143.1624943	111.7141703	111.0813987	446.149743	185.8834484	115.9837273	158.8152561	110.8881004	153.5280813	175.4305707	88.83641571	164.0343445	130.8600861	134.450525	217.3430273	178.9160637	224.2760817	161.3251315	102.3339254	96.51387851	159.0984683	98.84776151	152.405116	49.74094217	190.2361089	170.9468705	137.0478572	257.0614869	222.8788051	39.26072132	158.9563437	63.05363536
ALAS2	0.036709101	0.174011883	0.064468108	1.846620227	0.679295192	0.027084041	0.095593504	0.026313751	0.021250681	0.083332829	0.006040934	0.022697586	0.062282175	0.043145649	0.059339877	0.135307414	0.26359949	0.043782812	0.089503143	0.006625182	0.201450306	0.030882136	0.037045795	0.332200822	0.219574199	0.331124303	0.145445499	0.107120424	0.117583233	0.014299235	0.008534245	0.042854788	0.017778337	0.101576829	0.013436264	0.152496471	0.072626266	0.122464073	0.019829265	0.225120024	0.028944092	0.153510182	0.183497606	0.08705853	0.285731494	0.065919465	0.080097171	0.096328568	0.204062072
ALB	31626.48442	17328.8694	30638.22228	20070.17555	30203.75823	47718.6479	28346.49593	36798.1484	40451.75922	29555.97502	45301.76679	30778.82025	37505.31634	54790.89963	38016.14175	30469.37985	14182.58731	43614.74845	25598.1945	44486.63312	37456.2155	36896.88886	26988.56656	12849.31776	32660.48984	31171.56362	31440.79685	31549.41447	40572.45726	47628.3197	39453.99513	33276.15901	42829.24614	39295.45989	42652.52624	28123.0066	29219.54299	33033.39816	46358.53238	35771.14918	55227.30695	25604.63618	31623.79848	17275.48563	16913.79301	13804.59385	33049.64343	37308.08028	39516.97051
ALCAM	7.772069417	8.462382835	3.79437787	5.984835438	13.52894108	5.995229944	5.530734663	6.331842199	6.72327667	5.76342644	8.450578832	12.05687308	11.40652278	7.482278986	8.428983202	6.367475198	6.979605215	5.276158731	8.506105961	6.292151457	5.366118448	6.366258323	12.58460553	4.284172175	6.236884635	14.68981065	7.036419827	6.953841478	6.154294828	7.395925251	6.078303356	8.380032296	5.054830321	6.359676611	6.50823714	6.199608863	9.369445911	7.826680756	6.330548876	10.40578817	6.194737311	1.691228779	8.074529567	6.155886341	6.463874395	8.536049593	7.222171186	9.178373252	6.114392112
ALDH16A1	3.323806316	3.850977051	3.358136309	2.829124535	4.737193627	3.352735605	5.184490924	5.212616443	2.939917103	3.983319989	4.436868725	5.170887867	4.465644011	4.529276581	4.168963699	3.404877159	3.976903307	4.209796068	5.629910425	5.188755007	5.534819067	3.835913134	4.076231034	6.933465971	5.22541089	4.993485025	3.885607977	3.328998031	6.306426747	4.061598684	4.048000191	3.355017049	3.6443639	2.923735781	2.850007344	4.96813799	4.982000747	4.091326713	3.590860852	2.047595191	3.132900337	6.522004746	3.966632493	6.527210004	3.07486193	3.870528883	7.178728386	4.076633177	2.551096741
ALDH18A1	13.56756586	6.783931364	4.109713515	6.653598552	6.039947615	6.2411719	7.386539985	7.104929493	4.772517802	4.895187809	7.349371768	10.7822776	7.815246097	5.148840957	5.961210879	6.229584228	9.316852579	4.058831715	9.310167009	8.139003231	4.30605229	5.503539387	8.044119496	9.740278106	9.967544014	7.312547388	10.00330768	7.377345417	4.141212378	3.419316906	7.036265013	9.907717548	5.762371768	11.07999299	6.197507295	7.004452403	9.861431047	7.59865832	4.792253221	6.851531095	3.226924297	9.611995641	12.77261286	4.581674751	9.781564319	7.069092427	12.29987136	7.137970907	10.93296418
ALDH1A1	260.1983613	117.8477676	223.4003317	202.8901435	209.7639852	246.2422485	271.5115209	218.3562846	290.9771824	182.1183741	476.2153441	539.263626	281.0857342	209.4955501	346.3930811	286.2059377	90.09917077	246.5254257	277.281427	271.185294	253.3833475	299.9846564	608.6319665	311.2224766	189.8821658	284.5300035	189.4259149	153.7586272	216.8109089	356.3745886	244.8882101	253.9623293	384.1637201	262.387167	177.1857829	192.2879709	284.0746959	239.328901	218.4773903	247.61359	256.9691729	217.8380613	176.520675	193.4613645	486.0162987	176.9758196	440.2674516	334.680979	212.5908426
ALDH1A2	0.37478664	0.35316622	0.295190959	0.468621179	0.440043671	0.462539638	1.150736459	0.260512854	0.559279219	0.55459427	0.931490685	0.617957712	0.525830814	0.24134141	0.488867225	0.46047991	0.513785123	0.515818597	0.319630353	0.947789905	0.15235072	0.634412628	0.445616824	0.179201408	1.137240683	0.343326581	1.273453613	0.334471545	0.299980648	0.470707199	0.574540167	0.321740616	0.587433633	0.314261415	0.274358795	0.637204985	0.640375911	0.346677935	0.63556912	0.58504574	0.239988892	0.372823478	0.317917797	0.218168858	0.894978443	0.579199825	0.366754376	0.375968977	0.401527983
ALDH1A3	0.956821578	0.546847116	0.115201933	0.42346222	1.156512807	0.507345596	0.523710633	0.340501403	0.209512376	0.195126639	0.245677198	0.335666313	0.434948937	0.644445905	0.332217543	0.378316317	0.36546343	0.582739209	0.411270529	0.467842103	0.628936944	0.282585989	0.408153261	1.184109958	1.229727666	2.335942388	0.315919365	1.3891907	0.280898501	0.208822837	0.75410373	0.446275352	0.147891004	0.488209355	0.141576605	0.145925651	0.718266475	0.846112276	1.770483366	0.376727279	0.67416869	0.099321514	0.744073298	0.245425266	0.313275663	0.146228833	0.562650712	0.783512408	1.139219296
ALDH1B1	89.76459395	39.38083593	55.40091207	35.60297073	45.09729472	35.34573408	38.30605671	101.2631942	61.90985144	47.61913987	103.547078	132.824266	121.3502428	106.4092681	31.84368265	82.29873747	31.17167999	42.85218831	56.36013142	96.95185271	28.05051321	116.8715749	112.7820429	86.30979308	53.99364621	53.475136	82.03677588	59.8987914	35.90904248	80.77004964	62.16223099	60.40632148	105.718072	51.23069296	44.66009641	69.87181615	104.3592307	32.39026932	48.3538445	74.58772351	36.10611742	121.4174543	56.9293418	26.4192256	48.27178334	40.08880639	132.2187641	59.69734505	46.36617072
ALDH1L1	39.91844765	40.02237659	54.02364944	15.12858184	27.32895776	91.2103803	39.79793476	16.26413406	78.02454195	49.99298656	43.17550159	12.49655183	52.46487741	39.91791689	49.57518228	38.17140482	13.45280055	29.67191152	37.75061916	30.44669761	35.7287824	26.08799961	14.91634868	97.91137051	28.56049548	19.86524046	22.37538769	20.96591092	65.78385425	32.35719157	49.48686029	34.24785791	20.05962283	56.42417672	53.6311601	29.96366325	19.30100094	17.81906401	52.51498339	58.34048299	60.27567989	48.17133039	55.57430613	77.81996252	42.58388131	25.25650666	20.34790207	25.80404654	43.44204414
ALDH1L1-AS1	0.268892066	0	0	0.22829346	0.040953073	0.352691651	0	0.064248908	0	0.045215423	0.058999325	0.036946338	0.067587166	0.084277177	0.124188916	0.041296628	0	0.042760879	0.062438609	0.032352722	0	0.113104939	0.07236222	0	0	0.087404201	0.177563326	0.160954047	0.441687411	0.104741078	0.041675237	0.139515055	0.08681687	0	0.065613246	0.2628301	0.221659685	0.037376764	0.048416078	0	0.212013821	0	0.02890558	0.053141563	0	0	0	0.072369359	0
ALDH1L1-AS2	0.208880051	0.450690138	0.227689314	0.317993171	0.072402142	0.843187934	0.211437783	0.29945804	0.389165964	0.188943594	0.369814455	0.118760939	0.315017341	0.426670644	0.498993715	0.152656273	0.06206561	0.247412336	0.341196344	0.343183964	0.430404411	0.30903148	0.290752944	0.588306945	0.089357454	0.323096589	0.199766905	0.28455539	0.922848909	0.589192641	0.341602059	0.224229786	0.272088988	0.298958653	0.606361466	0.140807593	0.26362747	0.264317915	0.085596207	0.227830475	0.579275718	0.35391606	0.171891991	0.119573402	0.069596569	0.200479784	0.387661668	0.488513136	0.240236371
ALDH1L2	0.039136381	0.087302541	0.008085985	0.17786423	0.031556059	0.038499857	0.010899929	0.072609498	0.010661562	0.006968076	0.05152298	0.106283153	0.041662995	0.023811002	0.059542164	0.040306324	0.036368487	0.026359239	0.060941316	0.056506023	0.028074589	0.023240559	0.061333935	0.085470072	0.040800503	0.134697199	0.022803331	0.026871398	0.034033866	0.041250444	0.017126675	0.021500439	0.035677886	0.012740388	0.010111551	0.01575168	0.061487308	0.159362007	0.039793725	0.038638642	0.012706208	0.016847413	0.041576193	0.024568681	0.071676385	0.033072091	0.07702146	0.15427936	0.030713657
ALDH2	142.0930017	126.7469815	170.753811	127.0711111	117.6491888	192.4338399	203.2982323	117.3158488	231.3185441	181.3104346	203.9327103	129.5863079	219.2440317	207.0160647	211.5621135	97.86952806	113.5618834	212.9146413	114.7822897	169.1834921	117.3660396	170.9921831	94.87825726	178.4334814	139.0252097	125.0966019	155.4218552	182.306129	130.0683088	140.574208	162.0256664	139.51466	162.8097127	121.8159943	205.7257411	146.5152295	136.8949602	131.0892695	198.0803512	187.1757803	169.2594856	125.8060462	175.0275513	181.941096	153.3635836	100.8475951	97.79964326	151.8377577	144.6476595
ALDH3A1	0.359895354	0.222728993	1.094372739	0.09760837	0.091355248	0.413048913	0.089933041	0.27947783	0.131177848	0.211813136	0.282964861	0.556316796	0.648305477	0.183299634	0.65564225	2.243161565	0.362523306	0.24800873	6.044911585	0.162382918	0.030478628	0.054666425	1.194512239	0.547454571	0.15060051	0.082864447	0.11882875	0.170546382	0.049264267	0.482874727	0.106911129	0.085585614	0.837601096	0.345783808	0.281753458	1.187263533	0.623023257	0.0625331	0.912627005	0.193602857	0.070941838	0.161997713	0.141857195	4.629161792	7.593579377	0.300696568	0.254486036	2.369080605	0.194504801
ALDH3A2	28.88359009	33.37011363	28.79549877	27.21615495	36.95707587	44.05141666	23.57418412	38.96049004	40.99221423	32.63914875	35.06439927	44.15333997	43.15983775	31.76419465	58.48702368	41.4314989	30.12978096	32.00754744	36.18510334	51.70919925	29.80480723	38.99085359	51.8875894	51.08068317	27.45487956	35.72892065	24.71941643	24.4196666	34.66660637	43.58143737	26.89362976	30.86408671	42.47202421	41.71978416	47.66323678	39.66118553	36.63688911	31.2835986	47.10295023	41.45888105	33.81527965	31.54081795	36.42017574	38.10175147	54.31500061	49.74558505	34.88079439	51.43231061	31.3635757
ALDH3B1	0.747785887	1.084433339	0.45332321	0.870766476	0.899416269	0.68619445	0.47300462	1.207648694	1.359692952	0.662017658	0.982513292	2.319734877	1.038604405	0.669772069	0.977405131	0.926026705	0.89353106	0.953220395	1.22303723	1.086071981	1.366084674	0.524653745	1.455598931	1.923078876	0.78312613	1.657296304	1.346731807	0.506880148	1.275907344	0.723028538	0.577201397	1.230679226	1.199549452	0.752428907	0.627465032	0.751150919	1.043794321	2.684476328	1.034581293	0.749835613	0.631556515	1.588266251	1.277281129	1.125043613	0.796483565	1.000479097	1.328517842	1.391308028	0.558629932
ALDH3B2	0.102915979	0	0	0.005139837	0	0	0	0	0.009345483	0.006107926	0	0	0.136950192	0	0.061512223	0.039049887	0	0	0	0.004370368	0	0	0	0	0.064375249	0	0	0.00543562	0	0.061312114	0	0.014134794	0.005863829	0	0	0	0	0	0.013080573	0.027355755	0	0.012658065	0.019523552	0.014357257	0	0	0.00880615	0	0.100958685
ALDH4A1	89.8627105	121.9668631	100.5364916	100.2870872	57.08054695	88.94952283	89.57367839	102.0018728	108.1621926	163.1668937	123.6437621	117.9163457	112.6299625	105.3858114	69.75191059	97.64452729	143.2759622	101.1218971	102.7373242	101.4389463	47.86969184	88.61283994	97.01416901	85.56509627	80.39802231	89.61323623	110.0193968	110.7630101	60.07136771	99.98504585	94.37796214	61.99275249	84.62992734	86.3916165	110.7862398	154.2528173	98.94490584	68.25241209	83.5989354	75.46977359	71.08025335	141.8168595	92.47295437	197.8633242	127.9564607	159.7814696	108.0671151	110.6803618	58.06639645
ALDH5A1	29.0237635	29.36117155	18.82058422	19.4592938	19.87887386	36.91707299	26.94331883	33.59557374	29.67723092	25.8817907	32.21321526	19.87144576	33.41130245	31.69971231	30.08045863	22.84490578	19.27589997	26.13066599	20.4062259	33.89059148	19.17992864	30.16305724	22.89968926	21.26667412	21.57611222	16.65398856	28.39070465	19.41744526	17.68074308	22.08647154	22.21049486	27.49081024	36.73385187	21.1321309	25.86796564	19.64864705	23.60532424	19.06823795	24.47797723	31.27959896	25.74078032	26.47036854	20.96068383	14.2867893	25.72199757	21.33633511	23.36780729	30.86983452	25.99805832
ALDH6A1	58.57994132	94.87827319	36.72440908	61.8573149	57.27949435	89.81949578	59.05572039	51.01314242	88.27658132	65.44771314	46.27571026	42.05819011	101.8403108	71.59901944	93.6600396	39.05959928	64.38890089	57.12811136	73.55285955	84.31029672	63.07199645	62.40264207	43.65343551	78.50273942	49.19531443	48.40496339	68.24425812	47.77224545	59.90474117	84.41297785	72.70381648	60.51857622	70.58750233	75.1051625	69.22294644	37.61214799	59.63305208	39.06871118	58.09533617	84.51014553	74.7511063	53.50015138	67.21862377	31.08317619	62.75978393	109.8079758	67.82506961	61.42099635	60.63637575
ALDH7A1	25.7761312	19.93991874	20.38773996	16.66586855	16.67421777	24.74082049	24.61236023	19.13088165	28.17877647	22.84981103	26.31432664	17.10573213	24.7426286	22.53659029	20.24969973	16.99688767	13.0150713	22.14206062	16.51116795	27.70347033	19.86049849	21.77756969	13.40206743	17.41721827	15.12208993	16.68813811	18.81214197	18.48748555	19.49445005	29.40189621	25.61444101	21.53423247	24.56892923	25.6567403	22.34800339	18.64974973	22.13422865	14.36254736	18.94132106	26.9437049	29.69913496	20.83881846	16.08805699	12.52374619	17.86182032	21.27587209	21.59572801	22.48923124	17.75017592
ALDH8A1	72.99046073	63.39863897	49.51994407	70.21412927	55.44917629	68.767017	52.89373882	59.92256843	76.1771769	72.27105121	81.35306523	43.98930445	98.27175057	75.96328353	58.16234318	57.43710075	57.94381398	46.55988748	68.63278949	82.08304002	48.14083991	69.81457594	67.20287965	59.32989902	54.80462104	52.78535661	80.38188997	56.62146471	50.86560319	79.76559003	67.29197858	65.68736534	69.11163183	71.91487221	74.50678008	70.00334914	78.26903966	51.87128482	68.34981118	81.96314676	76.70225875	53.82031267	72.10397148	44.38902868	73.5026644	83.94099715	76.84182267	71.82430528	63.25528636
ALDH9A1	48.58778572	44.81241554	43.25902962	52.7924141	34.68933304	53.55747468	44.44554647	48.10736039	63.40354038	49.07529967	53.22164533	38.96309645	61.94170651	62.19646752	40.09043219	42.43794017	40.57788633	52.56285349	44.98671613	58.90321551	30.94400386	48.96366848	50.98950906	33.28850406	50.2535366	36.49830864	57.68032999	43.22701194	32.67525492	52.28433142	50.79342053	55.62784285	49.35048284	62.16921097	41.76565723	45.79687365	64.40311439	35.21510308	50.29780658	61.96545055	45.38675625	64.61078489	50.01145058	28.45994138	55.83176471	47.74475294	60.12771324	48.29854018	46.33763562
ALDOA	16.28046848	12.82162714	9.521208614	18.70005297	30.23468969	12.83132982	33.01233795	16.50474357	11.01847652	13.19202757	16.29384842	27.85389401	16.57266849	13.25800666	20.1805677	30.73176507	26.16048648	21.53518602	20.33232694	14.12205503	30.20994649	14.32813911	28.20977588	36.79782887	24.91905663	35.6256711	14.60978522	12.0000293	32.034677	12.98096543	25.75086655	21.02868608	16.85148886	17.43402511	12.55870363	15.68010288	23.04741974	33.51941232	26.90375932	13.59973388	11.41624767	23.23961536	19.96894522	25.56288806	17.82400094	19.29012129	24.74228915	19.79350782	18.13213392
ALDOB	3249.452577	1761.871576	3430.074686	2617.410478	2965.232044	3392.302449	2880.231955	2756.483849	4140.785655	2704.978654	2826.887965	1122.817253	3568.094654	3211.369093	1899.447332	3246.64035	956.1714764	3321.409812	2428.057467	3147.907782	2574.370935	3520.552858	2099.127878	1596.306331	3008.714161	1389.286388	2024.407739	2631.098652	3972.850894	3702.596033	2809.831676	3750.252002	3083.234173	2714.2271	2433.916731	2143.071131	2810.966476	2073.886524	2911.501598	3375.804975	4677.314979	3863.542376	2584.718588	1336.352111	2073.156858	1948.748171	2741.11422	1650.366404	2968.096894
ALDOC	20.38025233	20.08895878	16.34328929	12.45917277	12.26105367	22.48990472	19.65354118	14.42194887	36.43817353	23.67992521	13.70586773	16.17863482	31.09912165	49.03003233	11.21369079	21.16533974	8.155406311	17.3718114	8.666555764	14.32645476	6.819068384	12.15977245	23.60331805	17.30821208	10.29534025	12.3079175	23.38720649	12.4975348	12.7096156	12.78214378	15.98532836	12.58195412	10.04838556	13.24242866	29.34378737	17.20759196	15.25098881	7.865587572	27.89971531	22.93137904	12.24047943	29.08234808	25.121111	11.23866007	19.66151144	19.81204673	39.64759828	20.60836138	12.83501649
ALG1	2.151834278	2.349791297	1.677867596	1.749276636	2.0380348	2.00542387	1.765418105	2.647809534	2.151789032	2.078752903	2.792744095	4.111800351	2.443781136	2.363256887	2.402099806	2.18759149	2.320900874	1.903562903	2.864510086	2.581719846	2.937573011	2.092432993	3.407695642	3.974273273	1.953152584	3.636061422	2.94261056	2.143273542	2.545803324	2.25329991	2.029415317	1.905252466	2.53995343	1.850167949	2.219350518	2.294921048	3.218788526	2.281478979	2.268254485	1.923334152	1.724137012	3.397223699	2.21954479	3.233432419	1.879984547	2.769013389	3.985517189	2.66593202	1.540024143
ALG10	0.272190165	0.427266772	0.198520841	0.314438828	0.309895984	0.316048363	0.215493763	0.287868484	0.313416481	0.247608266	0.320154349	0.312684375	0.370120193	0.243345788	0.428657847	0.176806774	0.336436191	0.276742483	0.379226706	0.351118066	0.228545961	0.315322861	0.392666853	0.327183973	0.268878013	0.295887815	0.335909842	0.268430938	0.215489919	0.302434196	0.15353085	0.253512745	0.332798001	0.246941164	0.365843551	0.25296923	0.361948196	0.387035578	0.366369282	0.342772778	0.235723881	0.298556144	0.3021947	0.142861084	0.249110648	0.328523448	0.369972648	0.317046716	0.362146249
ALG10B	0.260006501	0.502733083	0.212288467	0.326767323	0.367340019	0.464438438	0.21705378	0.441420133	0.345923251	0.31755452	0.533714835	0.375117147	0.644938234	0.453568593	0.538802799	0.255354482	0.383235761	0.269305018	0.390850752	0.40257083	0.252410639	0.377029637	0.613166951	0.385806224	0.319835641	0.417019345	0.552363232	0.317926067	0.32706241	0.391793293	0.249742013	0.205019743	0.36782478	0.319495903	0.378165886	0.289256971	0.302889083	0.462232614	0.28274499	0.66143049	0.372251012	0.169889943	0.39608648	0.178496981	0.238742824	0.294884384	0.505113326	0.549694871	0.28716804
ALG11	0.236047228	0.620827311	0.08023422	0.28875947	0.278328042	0.367038605	0.230732687	0.407542581	0.354594809	0.171573659	0.522938488	0.408032943	0.618195698	0.274452406	0.529857687	0.250257778	0.475693566	0.242178641	0.470320687	0.481898737	0.229049497	0.170820316	0.592200743	0.358081496	0.292390388	0.405915259	0.472650746	0.166361945	0.242647585	0.367788332	0.250191849	0.365445004	0.376144553	0.375742776	0.263839058	0.243130332	0.354017751	0.359865185	0.361953479	0.424358093	0.202126621	0.199012642	0.422367615	0.201650053	0.27522234	0.474011869	0.594420804	0.51233492	0.248323125
ALG12	1.863254485	1.780356236	0.694303451	1.143714676	1.404958336	1.638491694	1.206300677	1.84729421	2.082378753	1.348053452	1.583106294	1.985751717	2.216549521	1.617727982	1.528367072	1.153634803	1.516704658	1.163103891	1.983948886	1.981982156	1.477624395	1.167151363	2.110122917	2.099738464	1.180754365	1.717018771	2.059535446	1.488907669	1.821939932	1.403099737	1.429733256	1.330471628	1.857945927	1.549768127	1.243389399	1.756843178	2.045939612	1.517349889	1.601667207	1.398919966	1.220902395	1.779552443	1.518169687	0.55561242	1.623120633	1.725534401	2.614496433	1.835456034	1.07442686
ALG13	1.381404009	1.330737489	0.96924513	1.537900935	2.298880753	1.186334555	1.558493761	1.236440846	1.335195276	1.139422942	1.556722329	1.790780841	1.641694385	1.173420115	1.632111371	1.730654384	1.485269205	1.770796779	1.246361311	1.098939288	1.5490081	1.266075997	1.641964974	1.777595501	1.462814141	1.802544835	1.591068226	1.302453351	1.502734827	1.54594307	0.992759351	1.277060075	1.618091179	1.962509203	1.311540474	1.601472716	1.361614192	2.005380094	1.252116142	1.442095772	1.247024722	0.798308638	1.664042264	1.260041771	1.292064574	1.278030779	1.013701715	1.879566949	1.167659914
ALG14	1.057182483	1.112135183	0.809292374	0.999403028	1.32834969	0.805990857	0.698835848	0.900625225	1.060794242	0.962009394	0.970230525	1.362642156	0.93975488	0.760821774	1.316435172	1.103442634	0.616069743	1.421904641	0.827096058	0.832173261	1.207416876	1.050143296	1.088216465	1.462415068	0.855744285	1.270808813	1.006892628	1.056915703	1.242300293	0.95031353	0.659816812	1.030058636	1.00627088	1.060422345	1.107272049	0.874372324	1.033712348	1.019051288	0.913698292	0.973794437	0.939356438	1.04784484	1.15394268	1.352437047	1.028049144	1.0094427	1.292350218	0.975059353	0.745897397
ALG1L	0.325243508	0.594674775	1.414372685	0.433929088	0.106147646	0.388515166	0.659969385	0.399669364	0.358631505	1.429783533	0.734027196	0.248982379	0.245254021	0.152908591	0.150215063	1.048973534	0.383688914	0.354666742	0.258938765	1.794520656	0.141655118	0.586320979	0.750232271	1.42313753	0.14410612	0.430437178	0.184092938	0.04171822	0.274757863	1.049730079	1.317837225	0.650904757	0.562558899	0.54641225	0.051019552	0.068123816	0.758375878	0.155004941	0.32627727	0.389915695	0.293080395	0.582901654	0.074921343	0.495861841	0.049883504	0.208588579	1.317945271	0.487699085	0.129142486
ALG1L2	0.039194741	0.037158909	0	0.044369243	0.107450592	0.064262113	0.049486697	0.018730335	0.030252804	0.079089285	0.034399874	0.032312641	0.03940706	0	0.012068169	0	0.00938161	0.08726186	0.05460775	0.028295142	0.015932657	0.032973221	0.052738976	0.048505264	0	0.012740372	0.025882313	0	0.038629233	0.061069848	0	0.030504376	0.025309521	0	0.019128078	0	0.038771961	0.087170891	0.028229254	0.050602802	0.030903949	0.040976159	0.016853554	0	0	0.023460997	0.038009198	0.052744179	0.014525299
ALG1L9P	0.015987188	0.005052263	0.024956906	0.004524455	0.004869794	0.020969558	0	0	0.008226568	0.010753273	0.021047106	0.017573387	0.020092239	0.005010765	0.014767498	0.004910647	0.015306702	0.010169526	0.014849345	0.019235564	0.045491529	0.008966324	0.01720941	0.054408387	0.004722311	0.041573481	0.031671499	0.014354473	0.042017393	0.029061493	0.009911335	0.012442465	0.025808825	0.007372958	0.031208695	0.005208923	0.02108632	0.035556235	0	0.01376029	0.008403632	0.005571271	0.027497662	0.012638293	0.005721332	0.004784767	0.031007231	0.021513884	0.011849482
ALG2	9.841392534	11.29086868	11.44536207	9.04667365	11.1530609	8.906306613	10.12118252	7.953360043	8.923847104	9.452327279	8.893866475	12.05368392	10.26765278	7.049759024	8.847998861	8.451604745	9.329782733	7.792829677	8.96411629	9.588151512	8.102463808	12.58178385	10.68034106	13.99101239	9.605185978	10.78773826	7.933800843	10.68140266	12.07410211	6.823069559	7.912455105	8.441105124	8.928313262	9.1105954	7.170650107	9.240905421	9.728742423	10.68285039	9.057507168	7.925255956	6.636347701	8.545307952	10.95484659	5.153716132	9.889149593	7.392007241	10.38093889	9.175927686	10.75897608
ALG3	9.83172842	6.834010292	10.5511191	8.596889803	10.25535184	6.562823936	10.64846504	9.531837414	10.22882485	9.063877857	9.102843104	15.36250916	8.83765602	7.851706073	7.739507757	10.73211611	7.648600975	8.960243383	9.145111313	10.59952308	8.701042947	8.35195954	13.60653105	17.32725219	8.85259558	9.262221169	11.45783234	9.523098966	10.759717	8.13956707	9.652822143	8.55383555	10.0871228	7.540466781	7.217911603	9.571396135	14.21100941	7.313361562	8.257904399	7.306529361	6.231945525	15.26715599	8.237614655	12.0002669	10.17303784	10.17273976	16.30816791	9.472102423	7.272474171
ALG5	11.08646646	9.165056793	8.736907659	9.844557166	10.34309628	7.455172495	9.898066826	9.712976549	9.149712962	9.303186533	11.15213641	15.79231978	10.45996103	10.81876571	8.171091068	8.908156925	10.53765994	9.879828894	9.725339913	11.57342676	12.64909183	9.732179979	13.37533515	13.56258794	10.71011168	13.04814452	10.20337628	7.918513624	10.67138125	11.18913834	8.035228746	8.954860266	10.7557159	13.52310987	10.73603459	11.15063287	10.31345943	10.62356991	8.139109023	7.917262666	10.2545661	8.520121235	10.6396776	12.00306586	8.040440944	9.032446405	14.0621646	13.3478257	7.840020169
ALG6	0.838762175	1.29031745	0.963487817	1.256290456	1.406411275	0.88739357	1.00406009	1.117398836	1.23678965	0.966002383	1.619883097	1.92768078	1.244074909	1.205316864	1.242558194	1.122901193	1.198909058	1.238216828	1.262306862	1.036796888	1.215864512	1.248152993	2.124123534	1.538648206	0.872983643	1.496960274	1.10514338	1.033739561	1.23609122	1.235994096	0.886689068	0.78211576	1.406424524	0.919608895	1.106371872	1.222044921	1.651601989	1.53107305	1.149788932	1.391926321	1.113672197	1.455958797	1.30910744	1.196329299	0.985456174	1.385407418	1.565395383	1.479046949	0.950113008
ALG8	6.264932992	6.025681279	6.111338588	6.736786845	7.55721982	7.0011671	6.061592943	6.595761589	6.966307779	6.544355416	8.520705517	9.791283171	8.047763368	6.857395343	8.814243501	5.977159874	6.538005094	6.313740462	6.663148524	7.59391941	10.02284732	6.293036799	8.038554922	10.58587989	5.732821574	9.986474982	7.223912613	6.502289095	6.935863023	6.805598136	5.85765514	5.640608227	6.541391808	5.445842262	7.870934867	6.617809857	7.596395707	6.380922486	7.314422467	6.247802281	7.82384086	8.627996839	8.748431388	6.600465665	5.732118042	6.859194654	6.535360817	8.896939566	5.6706885
ALG9	0.852979236	1.290634825	0.7582961	1.01677438	0.605260156	0.690038597	0.49296328	0.704284454	0.664038927	0.75456093	0.83979609	0.745520202	0.571323682	0.482598062	0.675023768	0.592320319	0.598464268	0.426760293	0.878535313	0.529320082	0.411314277	0.618889488	0.702454469	0.862023221	0.762358908	0.614905407	0.643963439	0.64078311	0.686508906	0.540754846	0.418198231	0.911135336	0.627344791	0.584992153	0.547481244	0.728634924	0.66728611	0.784781429	0.483200071	0.528536042	0.481769416	0.378162267	0.63371507	0.614407454	0.84229538	0.890941095	0.718152324	0.643322328	0.54616973
ALK	0.005650406	0.005356915	0	0.009594561	0.007745164	0.005558506	0.010701177	0.028352194	0.004361315	0	0.003719375	0.004658266	0.00426076	0.007969372	0.023486969	0	0.006086137	0.002695687	0	0.006118641	0.031008003	0	0.009123569	0.002622237	0.002503533	0.027550228	0.022387528	0	0	0.006602979	0.007881742	0.008795164	0.00273651	0	0	0.002761511	0.011178913	0.016493872	0.003052196	0.009118773	0.002227593	0.005907219	0.005466707	0.016750478	0.003033165	0.002536644	0.004109621	0.009124469	0
ALKAL1	0.160922806	0.228846359	0.131885045	0.081975548	0.397046272	0.09498331	0.060953623	0.230704789	0.099367743	0.064943762	0.254225524	0.543933884	0.133480487	0.166442231	0.163510304	0.266918056	0.150221386	0.214963891	0.269045249	0.104554852	0.156996239	0.203068441	0.311805655	0.104553355	0.527622253	0.392313433	0.09563908	0.028897666	0.047580295	0.351030357	0.074823658	0.16281533	0.093522528	0.111321361	0.023560385	0.141565432	0.079593494	0.187897321	0.156467079	0.280477566	0.08881817	0.10094209	0.238726364	0.171738509	0.414643816	0.216729875	0.280899529	0.298843233	0.339930188
ALKAL2	0.518434376	0.423712185	0.554653277	0.417391854	0.824986674	0.219828634	0.270855532	0.563842083	0.372561008	0.144293124	0.570726246	0.722165161	0.694241422	0.437041208	0.454112369	0.560096116	0.166882178	0.869933092	0.859293196	0.32909407	0.370617891	0.616613783	0.44741716	0.82963704	0.910893118	1.22902434	0.301031024	0.642053114	0.643097677	0.494416771	0.340801102	0.507835436	0.545448482	0.185501729	0.189757339	0.559168738	0.247578997	1.155506655	0.183477268	0.605859421	0.359436485	0.24296437	0.282498943	0.593555601	0.374262883	0.481534018	0.780134019	0.613455008	0.993766458
ALKBH1	1.797293858	1.495027624	1.201281442	1.292070881	2.55484395	1.910320102	2.334444452	1.184673957	1.514820892	1.7577575	1.033483965	2.690924946	1.646058802	1.676994327	2.239010298	2.132090872	1.656510543	1.951438705	1.611811868	1.720040867	2.040640596	1.645244704	1.93469708	2.518240131	2.044217836	2.424160434	1.896225231	1.83632778	2.273587503	1.512853028	1.780224258	1.875775986	1.534100492	2.057895131	1.673599176	1.58850175	1.955016603	2.53849205	2.038412216	1.760315601	1.938353507	1.389438527	1.949835858	1.175841158	1.818695716	1.452969075	1.662795496	2.123928725	1.722580942
ALKBH2	4.455643301	2.781006249	4.876200676	2.933388197	4.321729554	3.281071951	4.470269488	4.87971859	5.531648228	3.710231462	4.976399876	4.878917195	6.448819076	5.057973908	3.886625001	2.364186853	1.842318706	4.120822926	2.561755263	3.056060695	4.182141579	5.770064122	3.611016983	7.231250487	3.516369112	3.327523736	3.066534149	5.014192995	5.824236791	4.817037614	3.340206515	2.129889219	5.483755365	4.898509326	5.396531858	2.900676383	4.449881102	3.437911449	3.825039297	3.384152584	4.173971958	7.510267811	2.592540207	4.441752811	2.736121071	2.050188908	3.122472216	3.404219889	2.262914715
ALKBH3	3.186990691	4.313007777	1.788319595	3.553995978	5.273882239	2.761536971	3.737174025	2.118778385	3.065324171	2.815594098	3.081533278	4.295042937	3.06936057	2.305702053	3.073501157	3.142182406	3.326037688	2.859696854	3.566002709	2.968294018	4.963889158	2.854755318	3.046245073	6.927623179	2.121755182	4.613427351	3.09137601	3.306309622	4.329058015	2.70154265	2.618178215	2.711691536	2.783044333	2.94716263	3.022026591	2.671274975	3.503811653	4.152271647	2.82758468	3.794811893	3.398209727	2.520459869	3.967388342	5.22808127	2.71244706	3.928975181	3.290760091	3.999841053	2.772164324
ALKBH3-AS1	0.067127011	0.023865126	0.009823975	0.042743891	0.053674144	0.04952643	0.039728234	0.024058931	0.038859429	0.04232892	0.038663011	0.020752635	0.018981743	0.023669104	0.023252166	0.038660296	0.02410117	0.016012428	0.046762078	0.024229888	0.051163352	0.028235852	0.060968426	0.0700926	0.007435516	0.040912206	0.066491151	0.060271567	0.066158491	0.032684841	0.023408841	0.013060857	0.03250983	0.023218183	0.006142457	0.032806842	0.033201468	0.041988806	0.018130099	0.0162497	0.019847909	0	0.037884391	0.019899625	0.036034099	0.045203129	0.02441122	0.060974441	0.05597281
ALKBH4	1.626378311	1.333102631	2.360354416	1.503080061	2.043544194	2.491552186	1.86895223	2.125188252	1.628011752	2.14513151	2.085365865	2.437195864	1.929011374	3.385029999	1.791804703	1.561126843	1.082707542	1.9316931	2.383955801	1.846763881	2.665150368	2.722182807	1.935360755	3.482943323	1.426191125	2.469830261	2.080839427	2.357747055	3.16408279	1.735582016	1.772369219	1.648142271	2.789630306	2.367350814	1.773459051	1.887784013	1.977526529	2.239518028	2.251221977	1.602155757	2.297550009	2.709849783	1.639066408	2.209787989	1.873414682	1.604769738	3.302229919	2.215967304	1.761085692
ALKBH5	17.71796415	19.37028282	17.96955892	14.29745644	17.71696714	18.33570925	21.13215765	19.43370355	22.71238619	21.8403531	17.13862899	16.93005131	20.67028456	18.8301897	21.51541181	20.36609866	15.23127846	13.89479229	15.69567672	17.71034638	19.57062705	20.40084546	17.73425617	24.96963541	15.99442404	21.46858154	22.52449237	19.44187397	19.70108621	12.80846578	19.35390147	17.58804847	19.99823878	20.77613938	15.30274689	16.9704754	22.2395401	20.32745246	20.12314868	20.92909399	16.26942446	22.65022891	15.3402366	12.28118171	20.51178398	17.34699129	22.02230295	17.69635007	17.07063673
ALKBH6	0.205286221	0.108124086	0.24034756	0.151052312	0.216775598	0.233361434	0.095036821	0.143882833	0.095071182	0.138079243	0.186178398	0.203088675	0.120398986	0.27023468	0.235977262	0.563300239	0.127756412	0.256814287	0.139828742	0.141611925	0.144644625	0.184213775	0.283591468	0.224411698	0.210210504	0.133457847	0.144598506	0.135168781	0.292246236	0.227455429	0.114541373	0.181072212	0.198841573	0.145166374	0.160296231	0.173903773	0.36101666	0.29296313	0.103497402	0.126628806	0.111505211	0.100154398	0.150062581	0.248835707	0.210601808	0.1269752	0.152625567	0.198901949	0.121724238
ALKBH7	25.45286714	22.56122073	60.75044738	22.79835774	36.12508605	33.84421814	35.61176659	30.25730566	38.74140869	40.63185279	28.60019674	29.43927374	30.07352482	41.23343429	38.02047228	37.35837694	22.68449344	37.38585088	26.68557508	35.33077304	70.58221821	29.31641161	18.51696994	69.38624623	28.2085076	34.36294663	29.67815398	25.18593442	73.79764874	30.29435924	36.74959596	19.34846078	31.00305011	43.57645978	31.95412407	29.43122083	27.57498284	21.76696837	33.41627786	20.5838691	40.40305864	46.46497371	32.3823948	77.4574251	28.43915116	26.34581275	33.18692798	24.98516062	28.10342858
ALKBH8	0.673672293	0.749934836	0.519035515	0.741700424	1.286831727	0.829463294	0.790205687	0.660483337	0.704488853	0.556904291	0.812504249	0.935194955	0.911106791	0.706994992	0.971554568	0.528662821	1.07360925	0.69255352	0.90831133	0.787543938	0.561829474	0.771494832	1.007056956	1.351400672	0.781838061	1.068053733	0.878240978	0.624384541	0.963801924	0.731374453	0.577968755	0.659608044	0.787237882	0.769693578	0.731778441	0.632995128	0.885674576	1.20708034	0.821708735	1.119455031	0.839593867	0.358961213	0.927897343	0.582375389	0.891244184	1.057538542	0.87246546	0.979082265	1.063061048
ALLC	0.184902963	0.138778242	0.072160998	0.085033776	0.872999663	0.128842756	0.065659425	0.077316054	0.053519615	0.233192049	0.091284165	0.317575721	0.098761812	0.094173612	0.491039653	0.191683285	0.11617769	0.235235298	0.139541204	0.105674527	0.338233637	0.084257692	0.055979664	0.164468526	0.081925228	0.180309847	0.412090811	0.249029216	0.39484283	0.21007275	0.007164468	0.07794896	0.074624257	0.042636694	0.090237571	0.158142658	0.13718136	0.257020388	0.074909691	0.13925392	0.170089242	0.02416336	0.069568977	0.127899323	0.024814198	0.062256552	0.033620646	0.087088068	0.059958285
ALMS1	0.409690182	0.713406624	0.09789024	0.331269719	0.393483447	0.415364436	0.249397425	0.417535614	0.332356784	0.305089889	0.552198255	0.618066438	0.412960275	0.323637193	0.696370453	0.351841156	0.411264158	0.335064679	0.65039848	0.432574351	0.283796061	0.269630887	0.69189229	0.558745847	0.442074064	0.861535262	0.403048788	0.32781188	0.413392892	0.33979862	0.200858983	0.302584567	0.381981255	0.352817583	0.337653306	0.256072645	0.448003655	0.629915751	0.412497819	0.584707078	0.401039616	0.151511295	0.591410552	0.242903148	0.357562924	0.450423097	0.640541802	0.734715835	0.31140302
ALMS1-IT1	0.260256551	0.061684611	0.043529487	0.15782984	0.356740726	0.109724432	0.21124032	0.079952841	0.12913798	0.065644982	0.104011863	0.076628143	0.105133809	0.087397073	0.042928774	0.077085732	0.146837552	0.106425272	0.116550095	0.127491527	0.079345691	0.08601415	0.090049236	0.22430519	0.263570864	0.099703843	0.128895637	0.075110615	0.201536914	0.094136065	0.112366881	0.151913818	0.081027705	0.102878478	0.088454876	0.045426655	0.091946163	0.131785466	0.120500196	0.15600329	0.073287486	0.068021331	0.125897725	0.044087068	0.129727887	0.108491801	0.081123571	0.075048434	0.19634316
ALMS1P1	0.07104343	0.168383325	0.027725704	0.050264128	0.09738116	0.12812793	0.011212297	0.084875371	0.109670989	0.035838826	0.288379714	0.195230347	0.169642151	0.133600217	0.131246811	0.043643594	0.127536573	0.090382123	0.164967789	0.222244029	0.11551658	0.039844304	0.219864775	0.186828844	0.031477317	0.080825106	0.211111415	0.05315668	0.198385476	0.064571334	0.05505465	0.129013468	0.103219695	0.081909369	0.034671086	0.057868175	0.351385547	0.167879067	0.038375743	0.175799354	0.233398932	0.024757461	0.061096679	0.02808085	0.050848602	0.04252483	0.292801812	0.124283654	0
ALOX12	0.104808974	0.134852558	0.035059873	0.057204267	0.16418801	0.220937861	0.056712966	0.193188804	0.086676135	0.098191443	0.088701968	0.074062154	0.118548819	0.183019359	0.200541047	0.089681247	0.064509325	0.114290544	0.187745452	0.070258338	0.100425681	0.050384157	0.175276456	0.222352875	0.059705828	0.146007782	0.044492645	0.087383404	0.206593546	0.09331672	0.069618037	0.052438141	0.072513326	0.062145916	0.065763735	0.095128555	0.192545669	0.174824954	0.218372058	0.115984097	0.076736144	0.086092747	0.072429693	0.035508965	0.064299379	0.033608596	0.098008809	0.114847628	0.133170784
ALOX12-AS1	0.267861188	0.213547254	0.313609859	0.299778574	0.45617421	0.383279457	0.1671772	0.244373528	0.310126511	0.319389264	0.328595249	0.215809337	0.32133842	0.337724348	0.298035384	0.33658613	0.21420224	0.209112261	0.254451405	0.228530696	0.348928656	0.389228188	0.250658502	0.401178637	0.215784819	0.249334272	0.361805285	0.240505472	0.575992237	0.246620688	0.249092772	0.180042508	0.23586554	0.429554423	0.231736927	0.23802042	0.487789113	0.482342661	0.26965212	0.361544459	0.393601869	0.4073245	0.337684025	0.173251075	0.359472902	0.21317273	0.265662673	0.38831324	0.135364769
ALOX12B	0	0	0.008632966	0	0.020214412	0	0.013964714	0	0	0.007439435	0.014561016	0	0.139004101	0	0.020433191	0	0.005294817	0.014071163	0	0	0.008992113	0	0.011905983	0.006843881	0	0.007190443	0	0.006620568	0.007267221	0.126378103	0	0	0.007142126	0	0	0	0.007294072	0.006149716	0	0.00475989	0.005813883	0	0.004755926	0.017487096	0	0	0	0	0.01639565
ALOX12P2	0.540256703	0.111632239	0.072984055	0.155835686	0.661426535	0.245293769	0.344339464	0.139018504	0.090885024	0.118799425	0.30091221	0.282654185	0.3055406	0.149791319	0.313499235	0.252110253	0.176565045	0.261049304	0.144751577	0.125005653	0.050680218	0.2068557	0.282391805	0.22822134	0.156512679	0.371487175	0.411645483	0.217665088	0.303776277	0.304875873	0.199672654	0.188672216	0.14088743	0.258738008	0.10901313	0.32158537	0.65433312	0.251286857	0.119725983	0.196732	0.245756074	0.054308808	0.243476479	0.073918927	0.453609091	0.093283911	0.095715293	0.276827196	0.154011835
ALOX15	0.063286534	0.032726912	0	0.029307944	0.010514978	0.033958487	0.010896087	0.008248171	0.004440751	0	0.007574238	0.05217422	0.017353461	0.005409684	0.021257562	0.015904782	0.004131326	0.010979145	0.016031535	0.02492034	0.007016173	0.009680152	0.0836077	0.016019989	0.015294795	0.005610405	0.022795292	0.01033151	0.011340623	0.022410816	0.005350199	0.008955358	0.022290818	0	0.008423322	0.016870851	0.05122136	0.124757576	0.062155776	0.037139444	0.009072664	0.012029624	0.007421703	0.027288911	0	0.02066277	0.02510684	0.032517313	0.025585691
ALOX15B	0.213435298	0.006131793	0.007572377	0.148262579	0.070924015	0.044537804	0.042871855	0.018544764	0.004992179	0.013050951	0.034059056	0.15463043	0.05852495	0.012162855	0.101563128	0.017879749	0.037154644	0.037027419	0.072088963	0.023345673	0.102536224	0.027205448	0.041773171	0.048024696	0.068776066	0.55502245	0.025625883	0.005807209	0.044620931	0.050387331	0	0.060404305	0.093970374	0.008948355	0	0.044253483	0.044785798	4.158930258	0.006987393	0.029225847	0.005099628	0.094663768	0.104291103	0.069024361	0.034719116	0.017421417	0	0.135776198	0.007190695
ALOX5	0.420038724	0.965686645	0.012294454	0.757815959	1.261870692	1.079503572	0.815389521	0.752728493	0.539000077	0.27016518	0.80873365	1.372155294	0.942288304	0.429508579	1.008782461	0.793470969	1.538262032	1.267476006	1.375256407	0.970338788	1.389443024	0.393117999	2.16608449	2.144244751	0.744428702	1.92002191	0.925733303	0.216856451	1.443749444	0.891712561	0.327133848	1.15643206	1.154443255	1.024257992	0.365138591	0.615853907	1.532185434	4.930746659	1.338672105	0.562631703	0.44710475	0.735542187	0.941453965	0.902765447	0.732806055	0.843844258	1.107438236	1.649099794	0.572063127
ALOX5AP	1.598718816	0.454703705	0.066848855	1.018002471	1.732255308	0.93239642	1.351686569	0.998649061	0.899046315	0.506940026	1.480814266	2.909023236	1.145257625	1.073735463	1.044273097	2.146654092	1.451403384	1.721555467	1.654641355	1.236571957	1.615413491	0.845396219	4.08416168	1.494464142	1.497647305	5.590148457	0.723919986	0.235823488	1.654434846	1.2632853	1.476080988	0.782097805	1.935661845	1.643116268	0.911182427	1.56267692	2.304433544	11.90498956	2.516732663	1.385857795	0.94540857	1.826580961	0.994335097	2.261351662	0.919499861	0.963788699	1.3787144	3.061118395	1.155324491
ALOXE3	0	0	0	0	0.014279117	0	0.014796654	0	0	0	0.003428551	0	0.035348447	0	0	0.023998173	0.003740168	0.029818889	0.007256828	0	0	0	0	0	0.032308899	0.106663345	0	0	0	0.073040188	0.009687276	0.024322372	0	0	0	0	0.005152409	0	0.011254163	0.003362305	0	0	0.00671901	0	0.005591994	0	0	0	0.005790804
ALPI	0.022322537	0	0	0.006317391	0.006799579	0	0.007046026	0.010667467	0.005743282	0	0	0.030671637	0.016832594	0	0.013746342	0.020569863	0	0.177493389	0	0	0	0	0.006007274	0.006906287	0.019780958	0	0	0.006680938	0.044000927	0	0.013838965	0	0	0	0	0	0	0	0	0.009606586	0.005866897	0	0	0	0.007988563	0.006680858	0	0	0
ALPK1	0.322565032	0.759253733	0.184177409	0.449242632	0.707147435	0.522090954	0.567263097	0.337149077	0.298033693	0.368730395	0.462310577	0.689051451	0.455315404	0.328698085	0.634073844	0.373378475	0.968723314	0.348713664	0.78370207	0.337250546	0.259661589	0.280720495	0.690174123	0.494069893	0.270349928	0.638401703	0.409224039	0.398052744	0.465121034	0.414701018	0.288142417	0.359872433	0.394011232	0.373732679	0.41293756	0.535842867	0.476270679	1.101278666	0.42744817	0.482098604	0.338276008	0.232569483	0.416104326	0.322199558	0.377016081	0.536437361	0.439164288	0.700506037	0.310922715
ALPK2	0.92615844	0.309090199	0.965207868	1.97285878	1.557949404	1.897774464	1.661609911	2.077996756	0.088155815	1.131368403	0.075180192	0.037663248	1.979269828	0.43932528	1.498084493	0.132034484	0.375769724	0.921347083	0.112834399	0.556171107	0.501414959	0.513607479	0.028500633	0.079023566	1.232903303	2.972706683	1.086052688	1.504662637	0.176009928	0.147217985	1.247481988	0.859797953	0.512906261	0.807323614	0.378516281	1.654265264	0.133522285	1.45480462	0.592266576	0.398128849	1.729022057	0.267029343	2.697521074	1.016969819	1.638642155	1.243615681	0.05739264	1.857753907	0.817282555
ALPK3	0.134261692	0.373377966	0.023054911	0.101831265	0.654350753	0.165537793	0.4526099	0.384964892	0.227988342	0.243828506	0.292235416	0.439796509	0.214632497	0.072378996	0.241422951	0.285380837	0.401066383	0.273294391	0.299294395	0.259759234	0.377675334	0.162647798	0.174876468	0.932129065	0.190360082	0.90950303	0.177319866	0.135016023	0.349336791	0.110175998	0.326285865	0.250782774	0.201138975	0.131267625	0.116631442	0.178479416	0.131042613	0.385199322	0.264956323	0.223030846	0.148206188	0.235811425	0.282886282	0.14646961	0.309430474	0.16876799	0.169260796	0.336778817	0.14329858
ALPL	31.43127978	51.21843324	38.78207297	31.56823292	54.53460798	30.19608513	35.43126961	22.67057011	17.14221623	33.56491031	21.74853071	17.23552194	28.52880783	17.69806705	37.31138354	24.74434329	50.31263943	21.34002481	39.82601127	18.23805874	36.71810894	20.8588904	16.72079862	67.05126005	15.40954415	24.71220804	28.50145298	42.80564051	39.08489993	14.84629604	29.70743081	20.57444565	13.07740095	25.01411339	40.0058272	39.1386388	13.49735729	25.98608611	35.17391835	25.34759736	17.95280676	23.02776535	41.63390749	40.3909454	30.43755532	41.16192127	9.900182625	22.18616636	30.81008158
ALPP	0	0	0	0	0.005850439	0	0.006062484	0	0	0	0	0.005278048	0	0	0	0.005899518	0.009194529	0	0	0	0	0	0	0.011884503	0	0	0.012683095	0	0.00630982	0	0.005953605	0	0	0	0	0	0	0	0	0	0	0	0.008258737	0	0	0	0	0	0
ALPPL2	0	0	0	0.040017747	0	0	0	0	0	0	0	0	0	0	0	0.007238919	0	0	0	0	0	0	0	0.007291355	0	0	0	0	0	0	0	0	0	0	0	0	0	0	0	0	0	0	0.005066883	0	0	0	0	0	0
ALS2	1.554070466	3.465232831	1.042234417	1.586838148	1.566632533	2.61230935	1.351952116	2.371275976	3.131278882	2.117866181	3.643694139	2.097490997	3.471512834	2.605064843	2.884952537	1.588464604	2.252197952	1.979502538	2.451611353	2.86193846	1.741089277	1.943628071	2.483433905	2.667784829	1.686313998	1.988129929	3.216941659	1.444467247	1.834631862	2.682954554	1.522350157	1.965433784	3.090944766	2.058786938	1.873519122	1.568809343	2.492527301	1.849804249	2.479687434	2.46295313	2.453655718	2.080172738	2.569167143	1.136095372	2.326536541	2.585785276	2.883356752	3.021225601	1.727783189
ALS2CL	0.767630391	0.610907172	0.36455765	0.468144009	1.685514917	1.063585153	0.737137054	1.171803038	0.856207476	0.746121868	1.226934521	1.484955601	0.937560177	0.569292006	0.860866726	0.528028704	0.470475758	0.891307244	0.732076668	0.615041064	0.653968988	0.707631223	0.975867298	1.824357836	0.571010185	1.511884229	1.160886166	0.743597213	1.743272962	1.041073351	0.363960051	0.785914013	0.71630388	0.544485227	0.907012382	0.913071244	1.140094857	1.056808697	0.72885522	0.618364149	1.077524295	0.653318709	0.917708281	0.748711048	1.123609811	0.351408537	0.83667658	1.594015638	0.259636711
ALS2CR12	0.07432374	0.091602233	0.026105302	0.056791789	0.074710218	0.029245968	0	0	0.028683715	0.059989798	0.039138831	0.122546867	0.022417906	0.020965347	0.054922764	0.020546444	0.053370143	0.021274957	0.041420375	0.021462071	0	0.031263035	0.06600478	0.089679514	0.019758437	0.11596398	0.058895767	0.026693328	0.080576523	0.046321924	0.041469628	0.017353343	0.028796184	0.030848902	0.032644768	0.036324084	0.08087424	0.086782178	0	0.019191297	0.052741958	0.023310536	0.047938286	0.079319076	0	0	0.032434035	0.072012319	0.033052635
ALX1	0	0	0	0	0	0	0	0	0	0	0	0	0	0	0	0	0	0	0	0	0	0	0	0	0	0	0	0	0	0	0	0	0	0	0	0	0	0.011303561	0	0	0	0	0	0	0	0	0	0	0
ALX3	0	0	0	0	0	0	0	0	0	0	0.006934563	0	0	0	0	0	0	0	0	0.007605239	0	0	0	0	0	0.010273167	0	0	0	0	0	0	0	0	0	0	0	0	0	0	0	0	0	0	0	0	0	0	0
ALX4	0.003405966	0	0	0	0.006224867	0.006701141	0.006450483	0	0	0	0	0.002807922	0	0	0	0	0	0	0	0	0	0	0	0	0.009054519	0.00332136	0	0.003058127	0	0	0	0	0	0	0	0	0.006738454	0	0	0	0	0	0	0.004038759	0	0.00305809	0	0.005500071	0.003786682
ALYREF	8.858974275	8.434214481	11.36260648	7.553095418	18.72650834	6.16896687	14.12682499	5.832976304	8.3648748	11.13491542	8.32941907	12.50408199	8.491013402	6.984430894	9.562283553	11.87821147	9.568937814	10.22177885	6.466045605	8.111016428	18.22334596	8.038929973	10.1255618	18.61619075	11.84163067	14.36583001	6.186908687	9.116093642	11.45351019	5.534885012	10.3672314	8.376332314	8.050582404	8.693321288	7.696529578	9.182216115	9.231126036	15.06763248	12.51457183	7.566083307	6.808463331	8.884389616	9.999457505	16.15567652	7.240175398	6.412468798	8.850432103	9.473558309	10.5962148
AMACR	3.521774654	5.319131087	4.350757812	2.392032263	3.924799332	12.09785946	1.498790747	7.979653284	8.914190805	6.81645392	5.371841026	4.842330008	6.706251988	5.538071403	4.995553491	2.954305093	1.712097212	4.047841288	2.983489183	6.788527857	2.571945135	3.500813735	3.268115979	4.136680374	2.812303303	5.285650727	6.078662826	2.758666867	3.351273562	4.730451755	4.761942776	6.376570468	4.360080307	5.023722704	3.701174285	2.773686933	6.126659044	2.538838684	3.74788279	4.865626371	6.849489653	6.119473369	4.42554706	3.264065058	4.958773929	4.219727987	6.382984088	7.62199834	2.587787988
AMBN	0.019496571	0	0	0	0	0	0	0	0	0	0	0	0	0	0.009004572	0	0	0	0	0	0	0	0	0	0	0	0	0	0	0	0	0	0	0	0	0	0	0	0	0	0	0	0.006287575	0	0	0	0	0	0
AMBP	3821.424791	2298.695804	6730.072747	2474.684368	2441.691945	3834.777811	3650.13963	3123.757636	4361.898347	4423.888393	4118.689261	4031.467021	4167.325784	4470.002136	3320.590483	3253.247022	2482.452575	3881.592464	3025.126798	3056.040912	3528.115507	3769.373114	3234.901413	2851.715007	3188.847903	2754.380686	3474.142356	4257.537449	4018.554151	3654.840829	4074.883383	2902.032761	3878.762664	3376.464632	4064.399603	3760.559804	3581.006508	2670.098913	4423.861966	3168.40225	4418.035992	4568.885511	2771.667068	4998.604607	3627.157784	2362.711238	3753.841827	3535.173854	3101.843349
AMBRA1	1.57225755	2.158454923	0.917405351	1.486560452	1.844927152	1.86054269	2.189742811	1.961312422	1.946425405	1.681574115	2.150518879	3.137366684	2.09208835	1.593544893	2.279839613	1.599336099	1.838292961	1.846001564	2.361225913	1.940239901	1.634120002	1.294773695	3.070325323	2.511141457	1.917973544	2.785150302	1.82535238	1.193976756	1.916841624	1.413779321	1.765904641	2.127486397	1.817095304	1.394861148	1.266798258	1.494400179	2.474337987	2.184063661	2.443090563	1.840402942	1.298042394	2.420213667	1.875087984	1.337743437	1.866106573	2.3489662	2.996185377	2.027851125	1.427346777
AMD1	4.948955624	3.01309937	2.270056409	3.439669938	6.006798567	2.865058056	8.892525459	2.04491588	2.195654601	3.425428252	3.912745077	5.942241905	3.533474238	2.659428055	4.959646529	5.79731003	6.815371749	4.755717845	3.022505936	2.521451609	6.144379992	3.490404021	3.553238508	5.934946762	8.451364688	5.934021524	2.207949066	2.456727737	3.741683166	1.971066978	6.332114208	7.477495968	3.501291186	6.269285477	2.39206251	2.518090925	3.57041515	5.319403855	6.055556144	3.943925037	2.984848512	1.947649811	4.685741805	1.971145796	4.311735418	3.126263932	2.666548919	4.27175123	6.491024639
AMDHD1	25.69437548	41.77244665	23.62061725	61.27242918	66.05578276	39.95892349	38.74042405	26.89558317	23.12470233	42.76242694	63.47767303	16.96905686	41.49387715	26.42208732	39.17744188	25.07446366	68.52979754	69.6326203	71.98297625	39.0614789	68.46593722	37.07934471	41.85303116	31.73930007	29.6434918	44.00461474	19.78879145	28.88370112	77.59500638	79.39922262	48.71019027	16.67769768	17.16858551	51.2254484	30.03938536	39.2690936	46.3770489	31.68824559	40.98442629	39.69182209	67.01548245	16.76981581	23.71625354	32.94084421	31.93024316	73.47841003	50.33639039	23.95454076	43.37661468
AMDHD2	1.247008	1.909439651	1.596533162	1.00541151	1.705208687	2.409325853	1.31251676	2.372956748	2.260869359	1.828376641	2.536342625	2.884454592	2.137711148	1.784095335	2.059281305	2.306463005	1.27230828	1.720562206	2.16235516	1.531685736	2.445195751	1.354729134	2.274255411	3.497245061	1.124901931	3.127562946	1.963872348	1.466023727	3.457160005	1.883572132	1.472483662	1.497669826	2.194134327	1.458422015	2.121249478	1.639808591	2.067760956	2.551430681	1.856034673	1.537572963	1.934630166	3.137285242	1.889263676	4.702018044	1.536248531	1.832507521	2.316354179	2.567844209	0.882706342
AMELX	0	0	0	0.019913022	0	0	0	0	0	0	0	0	0	0	0	0	0	0	0	0	0	0	0	0	0	0	0	0	0	0	0	0	0	0	0	0	0.023201265	0	0	0	0	0	0	0	0	0	0	0	0
AMELY	0	0	0	0	0	0	0	0	0	0	0	0	0	0	0	0	0.016662361	0	0.032328996	0	0	0	0.037467168	0.043074283	0	0	0	0	0	0	0	0	0	0	0	0	0	0	0	0	0	0	0	0	0	0	0	0	0
AMER1	0.238917857	0.670727908	0.146651011	0.252079099	0.137779468	0.983483573	0.197685962	0.571977368	0.603363633	0.465719388	0.589371327	0.63105903	0.449523095	0.38604497	0.790628739	0.16458489	0.188217779	0.192553103	0.416895858	0.797080936	0.21781299	0.421501103	0.625479387	0.458578115	0.145939723	0.226197062	0.533047502	0.364472366	0.57153085	0.798734977	0.30630287	0.310508989	0.721213435	0.616174214	0.631668343	0.217660554	0.532340295	0.367569902	0.478638491	0.335410129	0.629152626	0.421953	0.204968396	0.231045894	0.189265446	0.514420497	0.688325283	0.964531926	0.162468987
AMER2	0	0	0	0.001567881	0.001687552	0	0	0	0.001425395	0	0	0.001522447	0	0	0.001705817	0	0	0	0	0.002666316	0	0	0	0	0.006545778	0	0	0	0	0	0	0.001437248	0	0	0	0	0	0	0	0	0	0	0.001191112	0	0	0	0	0	0.002053128
AMER3	0	0	0	0	0.002735212	0	0	0	0	0.00301989	0	0	0	0	0	0	0	0	0.004170208	0	0	0	0	0	0	0	0	0	0	0	0.002783445	0	0	0	0	0	0	0	0	0	0	0	0	0.014197073	0	0	0	0	0
AMFR	23.84605172	22.38173302	14.00120122	16.69379078	13.01676156	20.84505357	18.96705937	31.80213827	20.92867084	18.89437702	22.51620933	29.79552116	23.35968793	20.29503613	19.31860897	22.17434546	20.11272578	15.0485097	23.54680546	24.92221512	11.05389649	19.6459888	36.14211391	19.74316283	18.52693214	20.2885294	25.82013762	18.63476369	16.43229053	18.63572012	15.852542	23.87157587	22.47149437	24.25806132	17.99655778	19.21925705	24.74960119	16.79035234	21.16517508	15.36920217	18.35944695	19.97660556	13.89535105	14.47899925	24.41457904	22.10675594	33.92523249	25.38326363	16.38489793
AMHR2	0.222675446	0.179442954	0.045623678	0.066169196	0.152613642	0.240959177	0.126516019	0.239426715	0.257810994	0.050549249	0.296816249	0.123914111	0.218284643	0.162265906	0.226255873	0.169283305	0.131915885	0.175285569	0.124096293	0.333560423	0.332651959	0.168596447	0.202246029	0.59419982	0.024665284	0.05971461	0.19850954	0.044985238	0.197516383	0.160466031	0.020707309	0.051990971	0.21568489	0.138635914	0.199683972	0.081620774	0.220273525	0.199643765	0.120283264	0.143743793	0.184351984	0.296815079	0.323154196	0.217838111	0.077696606	0.224923472	0.161955054	0.206760781	0.105215518
AMIGO1	0.498744949	1.299406001	0.401171102	0.539807816	0.514906877	1.333323911	0.908509955	0.99338504	0.340881198	0.34570812	0.503725093	1.359063571	0.499532747	0.701643543	1.139428478	0.3929281	1.257580693	0.37779868	1.135134891	0.989449879	0.58964769	0.967270041	1.401610064	2.21562926	0.519555228	0.813068065	0.626010828	1.042610817	1.55344485	0.453803346	0.637281125	1.194116242	1.095244434	1.032414729	0.785943108	0.733112379	0.357783897	0.8541506	1.353212437	0.62670645	1.164729636	0.819932084	0.518137017	0.744901317	0.56815701	0.994741254	1.484205982	1.026719179	0.410579712
AMIGO2	0.663371318	1.262523074	0.376742977	0.756553909	0.950016064	0.754852408	1.293846957	0.823282519	1.089016839	0.444530695	1.14379797	2.216135863	1.683588436	0.768049274	1.24838742	1.272752462	1.073568226	0.873863305	0.800085438	0.800541765	2.451091881	1.020355606	1.470804196	2.467450868	1.381866947	1.588266456	1.176873208	0.395600718	1.234413596	0.60165224	0.727378257	1.672152821	1.09808198	0.76711561	0.572590009	0.885523505	1.248768809	2.671352062	0.80759144	1.642599855	0.765057626	0.491675924	1.507123496	0.757267268	0.861020042	0.862310248	0.842538824	1.43097785	1.15031482
AMIGO3	0.013685748	0.006487445	0	0.005809704	0	0.01346316	0	0.009810193	0	0	0	0.005641352	0	0.006434159	0.00632082	0	0	0.006529177	0.009533778	0	0.016689764	0.00575668	0.005524509	0.012702549	0.006063765	0.006672892	0	0	0	0	0	0	0	0	0	0.013377213	0	0.005707074	0.007392672	0	0	0	0.008827211	0.024342624	0	0	0	0.005525054	0
AMMECR1	0.646197925	0.894729794	0.362446776	0.862500354	0.755300123	0.58246761	0.663139588	0.577392197	0.57068972	0.445763279	0.801258105	1.10015716	0.815900314	0.658470415	1.03277302	0.736710037	0.98846977	0.564954156	0.787247759	0.588004262	0.659752843	0.801530292	1.016708072	1.060066309	0.649861351	1.225120917	0.958626683	0.504642564	0.642798888	0.482351204	0.517070979	0.530991172	0.541486251	0.611273178	0.517046674	0.737391169	0.859240843	1.097933826	0.724093802	0.989496004	0.402867475	0.292222393	0.901436216	0.370653428	0.674403382	0.850056081	0.878770209	1.004674625	0.644915694
AMMECR1L	2.352913829	2.289197415	0.895783078	2.224666465	2.379432919	2.189201379	2.726653603	2.594786815	1.863742625	1.90494541	2.96763757	3.197910805	2.472155673	1.937764369	2.435582627	2.001390189	3.198963351	1.864332993	2.154886116	2.331115188	2.202197065	1.87215084	3.344218257	3.264362981	2.73749739	3.184975308	2.534351917	1.728506506	1.836523454	2.467571617	2.528499014	2.666793201	2.677482598	2.401670093	1.538741548	1.849545147	2.107801569	2.662236725	3.133011421	2.188033536	1.777365465	1.917998651	2.265806477	1.44380748	2.34945959	2.197540485	3.201223115	2.673645766	2.186031557
AMN	1.395265845	0.971114403	43.02548263	14.5194264	2.854348123	33.8872075	3.684279803	18.71583412	7.379209882	19.87396891	2.402908173	0.451769578	11.92612342	16.05229895	14.18479244	2.35390778	1.041257701	2.739024795	11.64016414	8.325860813	21.51325364	23.80560347	0.520685579	6.103457204	22.13575809	23.82911119	13.93740256	2.225468582	10.88059766	1.635412677	16.02082745	10.43254901	2.817250408	4.11158234	19.67487875	23.25070529	0.537908801	6.574239652	20.9620046	10.40551602	2.575827986	6.614745004	3.689468162	15.44025472	12.7350137	12.79628976	1.097574906	0.861087894	24.19165089
AMN1	0.349391366	0.337054755	0.222473826	0.307046963	0.470518128	0.428128477	0.40630979	0.34272117	0.345380661	0.216453799	0.298579059	0.409323795	0.37439482	0.282414271	0.566202988	0.29371661	0.308110265	0.350920262	0.298904079	0.265504965	0.373756696	0.376438255	0.385999787	0.386873125	0.336769526	0.358644468	0.34001015	0.198132165	0.362473988	0.334275387	0.199506336	0.386417401	0.39779517	0.46643476	0.282691434	0.311557182	0.442639476	0.582796747	0.344352725	0.391732204	0.299650625	0.288372121	0.379545193	0.094490522	0.427756899	0.181618957	0.303157557	0.371190257	0.258964031
AMOTL1	1.92427755	3.215701457	0.822570661	2.256749673	1.594366201	2.405582876	1.873918453	1.871784853	1.858847668	1.549620618	1.21269924	1.4303332	1.434838146	0.930362087	2.75814487	1.021473218	1.391588596	1.074450701	3.173132	1.511731296	1.784981533	0.822549613	1.723706302	1.081402739	2.334685306	1.248447291	1.913782306	0.863878945	1.652236627	1.06124405	1.738631897	2.863099868	1.784473828	1.449959893	1.081487401	1.302892588	2.084992629	2.089925367	2.64604601	1.770043304	1.092534933	1.34047776	1.110233514	1.279745209	1.787253611	1.459639895	1.03334264	1.326786007	1.466749778
AMOTL2	4.421523516	8.28133429	3.191842903	3.545542919	3.18512118	3.242085883	7.481277957	4.316616138	6.242049073	3.793992555	13.11324589	4.290010693	6.500396697	4.062035999	6.415002268	3.347552675	3.800120993	4.977654965	4.733042762	6.490218728	4.549913154	4.330907332	4.951551793	14.85718697	10.38543506	10.96273473	4.10408964	3.843611694	4.190000016	5.838766667	7.401700303	4.803885227	2.358505623	1.802148471	4.34119776	2.424838994	5.205861441	9.277750948	5.445028766	5.52042824	4.755849586	3.479693471	11.73248702	2.545821866	5.393507957	5.271678961	4.813044913	13.05922258	3.649522622
AMPD1	0.015692552	0.022316187	0	0.099924121	0.021510208	0.015437325	0	0.269968969	0.006056217	0	0.123955314	0.252274214	0.082832187	0.095909183	0.036238352	0.036151094	0.033805367	0.052406061	0.218635195	0.056643187	0.057411185	0.059407282	0.190037802	0.029130365	0.069529223	0.12242191	0.046631715	0.021134891	0.015466138	0.091690407	0	0.097705255	0.075999544	0.010855617	0.022975151	0.061355103	0.085378054	0.503882499	0.042383466	0.015195032	0.030932839	0.065623143	0.045547134	0.083736284	0.008423837	0.063403908	0.159787867	0.405453973	0.02616998
AMPD2	3.022464265	4.579858623	3.044674836	2.200574299	3.352149812	4.060412389	3.954738135	4.168513973	5.151024364	4.465571352	6.518418078	6.60445979	5.021440127	4.401898369	3.802041033	5.05189158	3.184432898	3.223510943	3.53917925	4.312101428	4.242453484	3.701762377	7.471073109	6.889435843	2.500288393	4.733168713	5.515705575	3.553957597	3.739835866	4.615423364	3.392576816	3.62564825	4.620736607	3.66940527	4.086835867	4.472169263	5.92293652	5.412629765	3.643623864	4.389495756	3.487559517	5.434438761	2.904762954	4.44171714	3.399027435	4.45850063	4.964400686	5.640938572	1.908325812
AMPD3	0.138384611	0.300659131	0.07425901	0.249667616	0.189687546	0.249578797	0.133771801	0.351321314	0.14909367	0.078536254	0.237217588	0.399301096	0.241310956	0.086746065	0.282284655	0.146115773	0.378851023	0.184306752	0.498074985	0.231022151	0.270719133	0.126119861	0.519046866	0.256885818	0.094526171	0.618507279	0.279858936	0.134606204	0.264251701	0.222356998	0.069706174	0.150333479	0.307175544	0.16752775	0.16461748	0.157808975	0.325118275	1.522037055	0.230484194	0.156330104	0.131844112	0.123575923	0.219423692	0.147001782	0.105237817	0.201906866	0.218073088	0.679715862	0.137826762
AMPH	0.07297204	0.144952269	0.020341694	0.038352707	0.085735506	0.092295262	0.046066706	0.039853475	0.182382828	0.0350588	0.070907014	0.002864718	0.034063404	0.019603864	0.15727805	0.048030411	0.142227266	0.039786737	0.082302418	0.060204994	0.063563838	0.029232824	0.042080762	0.058053984	0.098535098	0.162649975	0.055071095	0.062399679	0.058220294	0.035192457	0.022619686	0.032452845	0.047120796	0.03846078	0.030524828	0.064533899	0.075622293	0.130414133	0.075081001	0.172720817	0.104113482	0.083554236	0.082926601	0.045324963	0.037306417	0.096718335	0.020218519	0.072947184	0.065675691
AMT	9.025698343	9.9206193	7.007946747	6.128176972	9.244494129	12.17364222	10.75463595	8.882872865	13.1377076	11.11641139	13.59230755	5.030218393	10.81439105	12.49574065	8.436269349	6.963837384	6.752475732	9.128158479	9.643609693	12.32786238	11.8498901	8.759784541	8.014770332	7.39687723	9.131941648	8.064546666	10.94770755	7.483225114	10.60516556	12.26336377	10.55749512	9.774809843	8.480329341	13.10522605	11.23093479	8.650141388	9.633433931	7.126497458	9.829737651	11.65272719	11.27401275	9.395519025	7.607845983	12.15368859	8.187238051	8.030587126	7.339021128	8.282515271	9.127556451
AMTN	0.01888554	0	0	0	0	0	0	0	0	0	0	0	0	0	0	0	0	0	0	0	0	0	0	0	0	0	0	0	0	0.014712906	0	0	0	0	0	0	0	0	0	0	0.014890717	0	0	0	0	0	0	0	0
AMY1A	0	0	0	0	0	0	0	0	0.006034458	0	0	0	0	0	0	0	0	0	0.010892484	0	0	0	0.006311834	0	0	0.007623879	0	0	0	0	0	0	0	0	0	0	0	0	0	0	0	0	0	0	0	0	0	0	0
AMY1B	0	0	0	0	0	0	0	0	0	0	0	0	0	0	0	0	0	0	0	0	0	0	0	0	0	0	0	0	0	0	0	0	0	0	0	0	0	0	0	0	0	0	0	0	0	0	0	0	0
AMY1C	0	0	0	0	0	0	0	0	0	0	0	0	0	0	0	0	0	0	0	0	0	0	0	0	0	0	0	0	0	0	0	0	0	0	0	0	0	0	0	0	0	0	0	0	0	0	0	0	0
AMY2A	0	0	0	0	0	0	0	0	0.00796434	0	0.006792072	0.068052896	0	0	0	0	0	0.009845366	0	0	0	0	0	0	0	0.010062075	0.0204413	0.00926461	0	0	0	0	0	0	0	0	0.01020709	0	0	0	0	0.010787366	0	0	0	0	0	0	0
AMY2B	0.452287392	0.535374006	0.091826821	0.304091603	0.867230943	0.558092988	0.388678005	0.341074132	0.45605231	0.25585857	0.514552721	0.741432264	0.317396223	0.474437418	0.652029112	0.368593489	0.155817878	0.414091531	0.36788852	0.298201311	0.414470281	0.431080152	0.432690528	0.330011916	0.236304685	0.405360172	0.64740333	0.305159505	1.095079355	0.58047335	0.238257066	0.378456237	0.427959304	0.318303897	0.357886051	0.140549136	0.561200542	0.723904735	0.175114833	0.486046292	0.552445394	0.30611869	0.296780933	0.207706823	0.199284298	0.204219663	0.209162217	0.567830414	0.203462771
AMZ1	0.189949048	0.129765558	0.052327274	0.009486449	0.048499981	0.142892688	0.044967533	0.03604207	0.015092601	0.290285463	0.018387324	0.016120218	0.469721643	0.144458847	0.01032103	0.048906846	0.014040968	0.015991873	0.011675512	0.028231914	0.017032558	0.145697962	0.013531147	0.941146364	0.032179207	0.054479583	0.038736715	0.05016183	0.027530652	0.093576266	0.023378791	0.078264543	0.027056748	0.115941888	0.374208876	0.06825985	0.005526475	0.011648585	0.105623151	0.03606409	0.099112152	0.312475111	0.56933809	0.013249387	0.008996961	0	0.004063314	0.011277068	0.043478523
AMZ2	2.946475957	3.991875552	2.58456328	4.229839723	3.444246772	4.050660268	2.495276275	3.364682074	4.473196128	3.52607333	4.689711336	4.045965937	4.464682416	3.054527687	3.893639825	3.353229331	2.739855226	3.379002377	3.710178038	3.395300676	3.440202448	3.491392552	4.776361585	5.28842622	2.075620558	4.52292888	3.277631913	3.722148278	4.859787851	4.453359987	2.255981232	2.513811986	3.781292907	4.089419512	4.262844605	4.251934876	3.7835846	5.015599789	2.706233566	4.440093628	4.642762243	3.148415884	4.130644421	4.513413548	3.183322774	2.720640539	3.751965147	4.739308582	2.433621804
AMZ2P1	0.472094456	0.813331904	0.540838078	0.611997684	0.695820105	0.634202759	0.437430719	1.324513387	0.430999216	0.430214549	0.955657556	0.707257101	0.558864222	0.525039386	0.703350913	0.523904133	0.393677434	0.542480156	0.537509357	0.736590465	0.829530609	0.572248059	0.729492957	0.890492143	0.422841484	0.79697996	0.452537948	0.387418227	0.750456449	0.66834654	0.627839923	0.50569687	0.52119376	0.625067421	0.501665814	0.431680386	0.612626463	1.227775336	0.449699776	0.829054807	0.63239616	0.260043185	0.982250269	0.926988305	0.686693364	0.373740128	0.797483811	0.942696252	0.750613083
ANAPC1	0.292434666	0.476471617	0.089466209	0.300682604	0.229631599	0.438022944	0.214298155	0.351828698	0.30738517	0.231291797	0.467211174	0.393734797	0.40889297	0.283258457	0.481880081	0.268119758	0.454803567	0.20191015	0.409479588	0.504971437	0.222217946	0.205218942	0.517270148	0.501933211	0.324249196	0.362553308	0.425035467	0.207152702	0.243317498	0.325134582	0.261012003	0.287067378	0.307451714	0.359865281	0.330254649	0.242750198	0.284919267	0.38606576	0.427061995	0.344349274	0.251432664	0.247346118	0.358279968	0.212590176	0.247697591	0.459160951	0.534401852	0.494777367	0.197687716
ANAPC10	1.180329705	1.385196703	0.992836531	1.498312199	1.696449316	0.896213941	1.481223857	1.182871645	1.145443636	1.098372303	1.516186002	1.799723355	1.343705225	1.120605367	1.275522147	1.515325264	1.38655414	1.492514798	1.253320818	1.141640277	1.66999697	1.523199462	1.327618094	1.54757406	1.193184937	1.922074128	1.214552891	1.281004442	1.366594807	1.098095903	0.911136747	0.985513856	1.076676507	1.062262427	1.275100708	0.97450142	1.337636435	1.471844023	0.965658533	1.37592837	1.386949593	1.102192331	1.718478169	0.971582619	1.15033432	1.121508413	1.19185747	1.623832487	1.095678401
ANAPC11	8.997011462	6.035334483	17.24668912	7.465182922	10.51035663	9.190356636	10.36630482	8.694247745	10.98720205	11.51103591	10.90659011	10.69286839	10.02977929	11.25359822	8.503779761	11.60684434	5.472255372	11.80029292	7.615866826	8.703364171	13.77708763	9.532702617	7.122278923	14.50757264	8.011424024	11.41506029	8.882884276	10.98632277	13.66028275	10.5440826	9.696224495	7.342815561	10.1748423	12.31986064	12.16127738	11.73666603	8.298614968	9.766927937	9.87750509	7.50624768	12.86870019	11.617594	9.930986824	21.08915061	7.821403883	5.859883565	8.948891437	10.36248532	7.742622767
ANAPC13	10.84234971	10.5625287	8.961713829	13.08903473	17.1530186	9.416467154	7.877164054	9.854840132	11.84186332	12.32956912	13.18098454	15.94706687	11.51249524	8.906747183	12.76052082	14.46637149	10.7902032	14.02874036	11.33529415	11.4231851	14.83199343	15.09974115	13.58592248	20.8280502	11.68246572	16.5476642	10.06533408	12.67942969	15.61158104	14.00255162	7.998182789	12.85136805	13.26014521	12.43940467	12.91439172	8.252742577	11.66161095	19.89949033	9.578871655	10.31638965	13.51719178	11.83853738	16.01055446	14.89452799	10.32131773	13.18614942	15.10739945	15.91325205	13.7249174
ANAPC15	1.80015295	1.635808277	1.861055422	1.303429224	1.471199744	1.283048921	1.421601068	1.34394542	1.599194233	1.624320533	1.654457326	1.971291532	1.608424504	1.897025761	1.637717103	1.458502924	1.248746582	2.087080914	1.296613635	1.701676852	1.607114902	1.417257592	1.393004113	2.023908624	1.167801546	1.861424502	1.682170775	1.421132677	1.747399968	2.016311169	1.263411611	1.649500574	1.381752368	2.387196421	1.810088058	1.925567034	1.579142657	1.603337401	1.599863365	1.59617934	1.869283381	2.116329286	1.664953386	3.512025047	1.735748679	1.146651141	1.600776558	2.0238946	1.366975228
ANAPC16	15.73447671	12.25495189	13.33115198	16.8465597	17.37085604	15.99095505	14.99823164	13.44750149	18.46190451	15.37228163	17.33356247	14.52875435	18.29580978	18.11219641	16.43345248	14.34047364	10.27733201	16.93626481	12.38708945	13.11799611	15.97358673	17.16908915	13.36122207	19.64448314	12.6145178	14.43378099	13.77296384	11.86650835	19.73027064	16.77101516	12.76193281	11.95673703	16.42939995	23.09769946	15.31126965	14.57844934	14.7986137	17.37621881	14.25853496	16.3057171	17.97005091	11.43044664	15.84517793	15.97780228	14.81635236	12.02902936	12.82745825	16.78911389	14.03388765
ANAPC1P1	0	0	0	0	0.034995098	0	0.007252694	0	0	0	0.005041593	0	0.005775438	0	0.014149539	0.007057734	0.005499817	0	0.010670971	0	0	0	0	0	0	0.007468838	0	0	0	0	0	0	0	0	0	0	0	0.012775632	0	0.004944179	0	0.016014408	0.004940062	0.009082074	0	0.013753631	0	0.01236817	0
ANAPC2	4.447546519	4.158586913	3.716990232	2.88468297	5.072918181	4.442412614	4.834605913	3.989613024	5.056348688	5.071282765	4.809111167	5.04789262	4.831322179	3.776219403	4.646258395	4.548929305	3.346005232	4.538690057	4.613567877	5.248268372	4.73101048	3.52984174	4.650166047	6.487380876	3.555648141	5.462529896	4.48732874	4.22576769	5.379115316	3.977481714	4.617382089	3.83079218	4.63876546	4.069068574	3.513717585	3.331626046	5.057552112	4.755858647	4.408689661	4.154517567	3.605986499	6.085567637	4.000321063	4.898672561	3.999050689	4.103044959	5.177715254	4.853835633	3.125907264
ANAPC4	0.799679408	1.199154109	0.37327958	0.956284769	1.191666674	0.904931288	0.925524721	0.842977566	0.822986085	0.738265159	1.176632665	1.540441422	0.817805606	0.729800543	1.047656858	1.06921565	1.109054227	0.845306224	1.088659732	0.907451967	1.029386988	0.736500205	1.60136898	1.309816877	0.812840597	1.353208076	0.957773358	0.666389274	1.303266663	0.91616996	0.670741077	0.88474494	0.777105982	0.918373003	0.730790067	0.669256949	1.240868311	1.846089924	0.903456677	0.932902779	0.725309449	0.346977771	1.125967612	0.787110644	0.903434584	1.013650312	1.030186717	1.388412045	0.560751356
ANAPC5	4.155934788	4.234329706	2.506478902	3.068982904	3.674133741	4.044498821	4.084633343	3.644230018	3.997764842	3.802799307	5.848466379	4.527157541	4.049621476	3.430281115	4.075584698	3.630152805	3.590050878	3.380702033	4.339894406	4.271087782	3.870514263	3.049007283	4.800913371	5.996574585	3.284998113	4.578881901	4.228508113	2.884019459	4.63718653	4.041245747	2.988474175	4.179663081	3.703243301	4.941691282	3.73093744	3.800864883	3.667087826	4.747164902	3.64037043	3.553068746	3.412378881	3.670885224	3.71950491	3.865444015	3.385265084	3.648569244	3.621185476	5.16637467	2.785384262
ANAPC7	1.538324545	1.569657268	1.419478527	1.746026427	2.915737516	1.779415661	1.496820231	1.630686255	1.509367743	1.545481051	2.441397784	3.197404579	2.052106739	1.495474595	2.110371113	1.847008684	1.710779992	2.071095297	1.957085169	2.176365273	1.836240713	1.84524745	2.670712645	3.115771006	1.357399273	2.777748856	1.769102807	1.913810316	2.42516452	1.759576905	1.436599293	1.283485102	1.673128245	1.618793027	1.474447226	1.662928535	2.279372766	2.805179288	1.957688682	1.691526433	1.644644853	1.628685811	2.152587814	1.85118178	1.70404589	2.124479365	2.356212894	2.402562761	1.398658898
ANG	481.856087	240.3331664	1001.635378	309.7923896	211.1535884	257.9459103	340.8155748	213.5994484	375.7832076	560.8832143	567.3817841	815.7341389	432.9855732	386.9633734	300.6512923	508.4857813	372.5720261	638.3597238	350.7067536	430.5508347	424.132957	519.9498129	417.0935852	407.1598736	395.8887778	381.876228	622.6605705	485.3124416	313.0796198	320.3389417	584.1237586	315.4032207	652.4309329	355.1041957	427.9593886	428.2898573	350.1104191	246.7979596	366.8293577	457.1461279	460.3454372	492.7176471	608.1431228	445.5379321	283.3938009	400.9770753	467.1815388	342.4722275	340.7616846
ANGEL1	1.129746341	2.735559592	0.586277171	1.254700478	1.135620937	3.292063685	0.861623267	3.06857152	1.421131856	1.429410788	1.607901792	1.578306774	1.586375308	2.061374552	3.088361879	1.29145642	1.120394412	1.191577817	2.420571806	1.90448276	1.522944908	1.220130849	2.240775008	2.669638508	1.025468236	1.512580529	2.516338648	1.428341697	2.175734008	2.312142155	0.976762545	1.254721923	1.564524187	1.491230681	2.458706511	1.369900476	1.83340276	2.732460526	2.431137794	1.293003879	2.157115574	2.451567665	1.486897807	1.364985859	1.05883453	1.754563615	1.727750349	2.287837575	0.94032401
ANGEL2	1.043922315	1.665653988	0.891461943	0.99366775	1.391594325	1.43719183	0.97833956	1.072309773	1.185797163	1.118390649	1.523088783	1.579287178	1.868545106	1.252261132	1.906192095	1.009064007	1.659588565	1.073081283	1.439441981	1.311065267	1.082759645	1.360330721	1.650840813	1.820481709	0.81539181	1.658170207	1.44977931	1.275514941	1.429267453	1.370828899	0.73308682	1.076301434	1.203998155	1.552256246	1.240828591	0.936232181	1.322765364	1.790664824	1.156864236	1.578763611	1.313146831	1.004172022	1.740573385	0.816740335	1.213199157	1.17887078	1.342402475	1.705313009	1.313165647
ANGPT1	0.123638292	0.252666329	0.028950956	0.254262589	0.215922896	0.08378777	0.091060591	0.228458589	0.112396865	0.060984999	0.206174831	0.142700565	0.113949041	0.144671091	0.185267051	0.083549196	0.211103326	0.070782212	0.252645114	0.200329977	0.164179236	0.166420399	0.215162889	0.377419674	0.15338568	0.466192525	0.114302655	0.204754638	0.100191411	0.13484973	0.068985145	0.113331516	0.135724437	0.171058202	0.070395243	0.118165384	0.157637104	0.265811293	0.100921168	0.188002281	0.045493145	0.020106754	0.147086741	0.055385616	0.135689009	0.125811571	0.243793705	0.334977336	0.122185315
ANGPT2	0.161877654	0.876968524	0.030459397	0.579197076	0.441138649	0.139339231	0.421542659	0.095315981	0.245430993	0.03208126	0.095139134	0.159668167	0.228873586	0.578937559	0.710256728	0.175804773	0.172285125	0.16824749	0.136931787	0.210767834	1.551076499	0.4815015	0.17036363	0.807584002	1.129643085	0.25369795	0.229063243	0.16351387	0.507115822	0.135119856	0.271501095	0.447699177	0.131596435	0.119980602	0.139661788	0.107369167	0.354576975	0.812463261	0.430963837	0.391863614	0.396583197	0.084617532	0.190175251	0.119970509	0.214138285	0.171298175	0.21024276	0.161044523	1.002702289
ANGPT4	0.016753041	0.123092196	0.004903584	0.017779484	0	0.008240283	0.007932053	0.02401777	0.074353146	0.0169026	0.005513838	0.01381142	0.02526569	0.007876203	0.038687309	0	0.003007492	0	0.017505778	0.009070663	0.015322746	0.024664101	0	0.031098969	0.011134192	0.032673769	0.041485871	0.195547464	0.066045303	0.003262892	0	0	0.004056776	0.017383845	0	0.008187678	0.004143083	0.230543331	0	0.056776646	0.006604651	0.004378619	0.008104195	0.02979837	0.026979337	0.011281448	0.018277092	0.016908367	0.013969262
ANGPTL1	2.0315192	1.642282532	1.671005284	1.895803994	2.035246202	3.906373554	1.71663797	3.135225877	6.201110743	1.910301776	4.394348822	6.310191322	3.962091525	2.451306825	5.5764339	1.145480835	1.008339701	4.200756841	1.99651261	1.674308013	4.463597311	2.299711802	7.550135409	2.0618443	2.794670224	4.506478931	1.903966202	1.896389151	2.9664443	3.663003469	2.4778702	2.772497858	3.918762479	2.906230096	3.669434735	2.188229854	2.823695571	2.927864786	1.628959867	2.782561761	6.783808877	1.600410189	1.855970975	1.467209967	2.891601443	2.072051398	5.014472072	4.572348423	2.137033005
ANGPTL2	2.679056447	5.557229907	1.090741599	2.924433943	5.559003254	3.398386752	2.689498278	3.33542531	2.456547427	1.077124609	3.36123208	5.500862258	3.242915278	2.343843862	6.130847121	2.106754524	2.755472097	3.128031391	2.624027116	2.944688325	5.686733605	1.91064654	4.651054256	6.46887349	3.761850998	8.696897805	2.48408308	2.36476012	5.335399939	2.73053985	3.025199957	3.060945591	2.058401421	1.23320252	2.333504962	2.982908747	3.835755595	5.690946233	4.793017424	5.048454618	3.78398423	3.248320262	5.034506198	2.830454359	2.23829295	2.7761858	4.036212279	7.505850696	3.952696506
ANGPTL3	147.8645194	161.3278253	122.0113367	181.141167	170.6939978	141.1796465	145.005874	99.48680476	153.4469063	151.2212555	165.2195418	112.9791048	235.0169725	95.17212861	151.1226263	130.4521206	135.0830024	82.31836222	133.4479267	108.550459	193.2910586	130.9685015	152.6043076	206.1870515	90.26472874	129.0542392	118.8280549	146.181759	110.9464008	157.3143316	130.7515153	136.5356678	139.9422764	212.1211815	200.3227299	110.4627465	118.5809886	116.0744248	79.94403202	168.0059981	174.115557	23.97082163	255.4020915	87.97535005	180.8356517	224.3504179	106.2817581	197.0263038	102.2010983
ANGPTL4	49.15802708	38.31608465	85.97972034	74.89687262	63.53182942	18.84662263	86.50911673	54.34360052	72.15879737	62.85985763	25.62169318	38.37983203	20.58090462	15.25396532	67.27333276	103.8517178	19.22476642	53.80086918	36.27829119	75.2648008	281.2080331	73.78183351	46.17211109	24.98103645	107.5740902	127.8061063	64.62096035	30.44296325	45.72692605	14.9437779	113.4622756	120.4377481	74.25766591	57.73921437	10.81879675	40.36799949	43.05470576	43.87446243	35.44489959	57.58802016	42.94676507	40.2641607	46.49110829	126.0977127	56.65640529	31.50528791	33.96280344	13.27069478	11.35165572
ANGPTL5	0	0	0	0	0	0	0	0	0	0	0	0	0	0	0.007639436	0	0.005938781	0	0	0	0	0	0	0	0.007328756	0.008064957	0	0	0.008151073	0	0	0	0	0	0	0.008083949	0	0	0	0	0	0	0	0.009806952	0	0	0	0	0
ANGPTL6	9.168076986	8.75997842	3.900374743	5.21463714	8.197430811	8.647959672	8.332983461	5.844500159	7.859653625	7.709778926	7.435727463	5.492892187	9.472785953	8.780901294	7.348878647	5.93279737	7.51189051	6.263106096	6.41795044	6.119396411	12.26456637	5.325681682	4.820913111	19.52752192	10.11350849	7.48676494	6.154958741	3.878044228	11.22173597	6.37294153	9.177017028	5.947252997	7.166830139	5.615414896	7.368734498	7.741376792	8.349689645	6.156009514	7.857789597	6.312438474	7.717296615	7.913771916	6.65468477	5.685927911	7.500296985	7.094880861	6.713790682	5.763915839	7.197908325
ANGPTL7	0.02625242	0.008296277	0	0.022288705	0.039983229	0.017216963	0.041432394	0.062727374	0.074298256	0	0.017280634	0.007214276	0.039591946	0.016456267	0.05658235	0	0	0.033398577	0	0.01263462	0	0	0.01412971	0.024366418	0	0.076800876	0	0	0.017249097	0.027269497	0.056963605	0.013621108	0	0	0	0.008553526	0.069251319	0.036491612	0.047269495	0.028244563	0.020699294	0.045742673	0.011288417	0.010376614	0.009394949	0.023571069	0	0.120114381	0.029186894
ANGPTL8	17.61466561	6.922798848	35.20928633	6.131598964	15.5990692	43.17866473	15.08782831	42.3102962	13.15107302	19.11288814	30.97930119	65.14986725	25.3213962	105.9853723	7.898740018	19.25662088	47.21407411	7.211798748	8.946487824	21.71007829	36.7326431	88.95217953	19.50860013	104.3674035	6.953149724	89.53956504	60.40114895	150.0770148	130.2670163	26.17316538	15.15935878	3.676529696	29.02036669	18.43299689	53.67686566	15.37058218	21.81250925	4.92814003	44.47814457	47.50928637	45.20130047	62.86300023	54.462107	17.94407638	6.515793045	6.196820461	34.33455082	58.18247942	12.10623688
ANHX	0	0	0	0.004816736	0	0	0	0	0	0	0	0	0	0	0	0	0	0	0	0	0	0	0	0	0	0	0	0	0	0	0	0	0	0	0	0	0	0	0	0	0	0	0.007318504	0.006727365	0	0	0	0	0
ANK1	0.010881177	0.036105975	0.0063698	0.043111998	0.041430904	0.024976474	0.008586508	0.025999419	0.009798521	0.003659439	0.00835628	0.017941161	0.024615272	0.00511563	0.045229652	0.015040248	0.010418026	0.010382352	0.030320221	0.017019707	0.026539183	0.015256616	0.019033696	0.030298385	0.028926835	0.040675045	0.010778105	0.016283202	0.016086273	0.008477054	0.006745839	0.019760003	0.021079159	0.005018172	0.013275761	0.015953804	0.019733644	0.049912983	0.023510873	0.032779282	0.008579502	0.015167642	0.023394274	0.010752321	0.033099384	0.019539606	0.039570183	0.052713897	0.030243666
ANK2	0.043014069	0.145787981	0.039029424	0.083082089	0.121851809	0.117422674	0.12728654	0.087874811	0.050631199	0.056417486	0.106177405	0.148937643	0.057572672	0.056622861	0.160916431	0.081255401	0.111966822	0.213419329	0.110868644	0.135077765	0.153432747	0.049756154	0.132830288	0.119771673	0.18391266	1.005645036	0.057518935	0.083035567	0.167454146	0.071209594	0.080000344	0.12135366	0.037497337	0.058023784	0.044870424	0.113519743	0.316998179	0.287892613	0.196336075	0.142999501	0.090723646	0.053962892	0.080456933	0.17596942	0.114296276	0.082069046	0.154859516	0.294339281	0.21280855
ANK3	0.267607829	0.879279044	0.149495169	0.394684282	0.403848403	0.463329483	0.188970152	0.634670549	0.423733751	0.142712612	0.602945281	0.537680717	0.390902064	0.354430376	0.719680604	0.217709359	0.380482616	0.314432857	0.518783573	0.548657396	0.639641379	0.380790456	0.582100017	0.693342256	0.40449102	0.926781748	0.352925654	0.264992295	0.369998996	0.382414935	0.155002463	0.27611061	0.323638066	0.228494329	0.236758688	0.254101248	0.523391704	0.834091065	0.295717253	0.58586595	0.336396256	0.196638848	0.554802286	0.222128578	0.396482711	0.39542414	0.877525896	0.871075455	0.42842997
ANKAR	0.074827148	0.206372412	0.043803531	0.063529389	0.177162228	0.147220282	0.112726622	0.039009063	0.06825708	0.048042368	0.15895902	0.187869369	0.138496173	0.073555914	0.1633709	0.078354578	0.087924484	0.074642166	0.151639721	0.108037189	0.149320928	0.08297898	0.159264748	0.202040681	0.084391427	0.175787487	0.121284571	0.131316755	0.187720985	0.143086718	0.069584183	0.087354403	0.092244809	0.1364663	0.119512282	0.059842004	0.117759114	0.184384677	0.08451372	0.125149218	0.112634644	0.024890751	0.149176487	0.056464064	0.109547917	0.13436901	0.143478452	0.186742608	0.102098372
ANKDD1A	0.182558976	0.198853961	0.027285788	0.102230977	0.323002949	0.217800385	0.18022845	0.144783041	0.062959674	0.086216	0.217327444	0.368254306	0.169879443	0.124175952	0.254740811	0.20759705	0.200820778	0.207545462	0.189408674	0.126183315	0.118420532	0.137242368	0.21951213	0.335282293	0.199635196	0.393925638	0.130812966	0.188327727	0.245004235	0.187614358	0.057793188	0.163242575	0.112868818	0.11285363	0.105206324	0.087323328	0.245909484	0.596071163	0.251778969	0.215635646	0.131692176	0.056850831	0.220466677	0.202658859	0.070892552	0.094162726	0.169503534	0.445339965	0.107960249
ANKDD1B	0.089371641	0.033891819	0	0.050585256	0.12522645	0.035167231	0.016925896	0.042708812	0.013796457	0.012022598	0.172564501	0.122798522	0.026956731	0.01680672	0.077049771	0.049412728	0.021391897	0.034109834	0.058107608	0.030108602	0.050861384	0.02004943	0.101014313	0.038710506	0.042237893	0.220784022	0.011803342	0.04279703	0.046977158	0.069625572	0.016621915	0.018548244	0.023084254	0.049459603	0.078508334	0	0.053044572	0.094414137	0.025747278	0.030769131	0.028186809	0.03114454	0.019214692	0.049455443	0.012793366	0.026747821	0.069334698	0.043296119	0.026496408
[truncated: 24,250 more rows]
[truncated: 1 more columns]
