# Supplementary material for: Identifying network biomarkers of cancer by sample-specific differential network
Source: BMC Bioinformatics. 2022 Jun 15;23:230. doi: 10.1186/s12859-022-04772-1 (PMC9202129; doi:10.1186/s12859-022-04772-1)
Supplement: Supplementary file 6 — Additional file 6. The normal gene of LUAD. [file 12859_2022_4772_MOESM6_ESM.txt]

Keys	TCGA-55-6986-11	TCGA-91-6836-11	TCGA-49-6743-11	TCGA-55-6969-11	TCGA-50-5935-11	TCGA-50-5933-11	TCGA-38-4625-11	TCGA-49-6761-11	TCGA-38-4627-11	TCGA-55-6980-11	TCGA-50-5931-11	TCGA-44-6778-11	TCGA-44-3396-11	TCGA-44-2668-11	TCGA-50-5930-11	TCGA-49-6745-11	TCGA-44-2657-11	TCGA-55-6985-11	TCGA-55-6978-11	TCGA-44-2661-11	TCGA-50-6595-11	TCGA-91-6835-11	TCGA-55-6984-11	TCGA-44-6146-11	TCGA-44-6777-11	TCGA-91-6831-11	TCGA-44-6148-11	TCGA-44-6144-11	TCGA-44-6145-11	TCGA-55-6982-11	TCGA-73-4676-11	TCGA-55-6970-11	TCGA-50-5932-11	TCGA-49-6744-11	TCGA-55-6975-11	TCGA-55-6979-11	TCGA-55-6968-11	TCGA-49-6742-11	TCGA-91-6849-11	TCGA-50-5939-11	TCGA-44-2662-11	TCGA-91-6847-11	TCGA-38-4632-11	TCGA-55-6983-11	TCGA-55-6981-11	TCGA-55-6971-11	TCGA-44-2665-11	TCGA-38-4626-11	TCGA-49-4512-11
1-Mar	1.518494404	3.552202196	1.717389413	2.075141681	2.246749435	0.618676281	3.262738202	1.704934752	3.444867756	1.875447814	0.709641276	2.355783229	2.296502932	3.353309388	2.394145487	2.726009894	2.772763235	2.731520289	2.675465545	1.982909874	1.858032937	1.261363015	2.057246387	2.054699024	2.633390347	1.86686201	2.012161761	2.239439501	1.637754326	3.280377467	1.906166846	2.985814473	1.79195502	1.769838044	1.478184977	3.966200312	2.65223229	1.942663097	1.166174955	2.119229027	1.118925444	1.267477172	6.184203518	3.290166102	2.637702469	2.337831708	1.80194199	2.415772159	3.961370478
2-Mar	21.23203925	19.66960792	21.31048333	18.94040836	19.63620879	14.32878416	34.56638874	20.73355552	39.15642891	17.63902677	23.14662057	16.46624061	21.89409533	23.31271444	20.7347504	26.9529584	21.21745854	17.23770609	18.63088018	20.84958175	22.62008315	14.05499736	17.16276637	15.34101855	23.09378062	12.7992873	18.81271903	20.09459507	18.03301945	22.36898481	41.47662537	16.72158303	18.69320673	15.88911747	13.6260064	18.01673577	19.25254972	18.31444773	17.38632427	18.13210341	24.19035399	17.36832808	22.1678909	18.01312178	18.10177421	17.48919105	22.44667088	36.40167786	24.09139268
3-Mar	0.575988922	1.412520477	0.772186171	0.747059044	0.713491455	1.427164229	1.241534139	1.718946436	1.171001173	1.340871259	1.216583573	1.239827341	1.23289831	1.445228411	0.974044848	1.001952797	1.124777965	0.644093928	1.054014049	1.394764432	1.46964085	0.718745457	1.23829202	0.852320906	0.528060561	0.734550112	1.040803771	1.498753489	1.14646876	0.881393651	0.962003708	1.066894547	0.982151886	1.328474705	1.753535498	0.966624974	0.701362062	0.494980447	0.444810369	1.362041442	1.511162323	0.290548775	2.085965145	1.40072784	0.983164804	3.357755562	1.600753771	0.828282563	1.01884056
4-Mar	0.354113189	0.106622244	0.197716713	0.124289852	0.508590118	0.113912237	0.032274493	0.050895616	0.729333766	0.065455694	0.099777446	0.069586003	0.158281572	0.021039009	0	0.059534673	0.103962098	0.157716537	0.326300233	0.248534445	0.100258253	0.732422955	0.0276666	0.051853152	0.077756365	0.043314481	0.287987298	0.137799184	0.068311722	0.098845814	0.00727503	0.559129995	0.094012549	0.11701125	0	0.093036084	0.029702182	0.096974054	0.105107239	0.097614816	0.122600314	0.300777474	0.00763939	0.06492717	0.269959112	0.012594074	0.080217143	0.081197164	0.027918757
5-Mar	7.321794385	7.655349859	9.141975962	7.174461966	7.771173241	7.342209548	7.365244934	7.964647434	9.553475132	7.693585652	8.116807669	7.90546767	6.697088849	6.961825733	6.13422691	9.025072118	6.123337284	7.895863916	8.100214102	6.634157097	7.542187101	7.816491401	8.718847897	7.950922251	6.650708549	8.763937521	7.279401769	6.945516204	6.701429246	6.898351475	6.87970183	8.424755708	7.280790203	9.043198804	8.338810574	8.029891795	6.629944516	7.556694108	7.510535284	7.233713296	5.399183187	6.966444942	10.0846304	7.698249954	8.2668547	7.254643627	6.472198282	7.932617922	9.260676384
6-Mar	15.18014307	9.835283925	9.06478097	9.93742303	11.61682195	11.679462	6.654601941	9.650157744	6.151373148	12.0794849	10.88661133	11.82226399	9.674199842	8.279529736	9.546164484	6.85465135	7.681533922	12.69253297	12.16650724	9.427668717	12.22891862	12.50877882	11.08125177	11.70216039	8.779331839	12.81609511	13.26860813	8.004977594	9.927444138	13.95049421	7.357410912	12.40495965	11.5711588	13.39583554	11.15153381	9.646191467	8.20291685	9.007489933	13.04125832	10.90162977	7.611403117	11.54551821	6.931729936	10.93311882	13.70156309	11.77822367	8.150312254	7.124843118	7.732288876
7-Mar	13.78415845	13.23364669	16.42316907	11.22926096	13.4907263	19.1771856	12.65427452	10.8643105	13.63689089	13.27245805	15.86762995	18.00771785	10.91014329	10.19473891	9.341919007	16.08377287	10.93670774	14.04863746	14.21409191	10.46764522	14.63927825	12.75073697	12.96516958	15.14012858	11.14814789	16.71788955	12.65796375	10.67531227	12.56975383	14.55115007	11.5043266	15.79515065	15.14254277	15.76898829	14.35127563	11.8105595	10.02510411	11.67799065	13.55532717	14.01845214	8.829966705	11.53451838	15.50583657	12.50686066	14.62187773	12.2156523	10.01872572	13.32702376	18.02691668
8-Mar	6.796220517	6.576794102	6.06080924	6.31419937	6.971831767	5.870221256	4.866017531	5.759142601	3.995641731	6.486495189	6.489780638	6.187747691	7.69593716	5.048881763	4.958018522	3.272949246	7.456963152	6.995524566	6.131653342	7.272507665	7.307882986	7.564407283	5.979088827	8.371938228	6.146022299	5.672042435	7.649397449	5.8862481	5.447119479	7.92510211	4.488692734	8.309424825	7.40321699	8.236501415	7.080264794	6.311064941	5.234192105	5.621656001	6.691483995	7.456566453	6.527261077	6.200773596	5.384929235	5.615492907	7.171277958	5.642186254	6.18532632	4.143914219	4.137666985
9-Mar	5.226601125	5.090739606	4.128714498	7.24535354	4.374585076	4.248706671	4.597806596	6.960463651	4.520595854	6.997999353	4.845176191	3.921232066	4.541250584	5.579365776	5.39490569	4.501753316	7.053113218	4.489114681	5.667585398	5.770587946	4.818693783	6.084887482	7.019506836	5.066667977	4.82706322	4.340551669	4.98268736	6.317913397	5.0199401	6.044947902	4.531711744	5.277112168	4.479983547	3.65233193	5.549292287	6.177563463	6.744445962	4.498476929	5.77700092	4.17292978	4.650401572	7.180395686	6.01408488	5.920610123	5.736639846	5.91522448	5.679107752	3.988600939	4.239240168
10-Mar	4.473164761	0.419905579	0.051883137	0.231702998	0.602135931	0.851767599	0.352977344	0.053669703	0.121909979	1.022672998	0.030061674	0.298756612	0.638681537	0.066557248	0.037059787	1.404470127	0.357075998	0.813600598	2.703527866	0.15243482	0.433679531	5.34335934	1.334737009	0.026781762	0.281124027	0	3.003170927	0.02075857	0.505181087	1.56693797	0.190693035	0.182496974	0.198273484	0.17039433	0.007788378	0.176592699	0.275178342	1.154073372	2.37506043	0.060658332	0.067918098	2.30402423	0.145004016	0.542837987	0.740431168	0.011383303	0.252318133	0.824914994	0.826436345
11-Mar	0.013759028	0	0	0	0.017117105	0	0	0	0	0	0.095370296	0.027713501	0.006754032	0	0	0.028452519	0	0	0	0	0.008556238	0	0	0.017701003	0	0	0.02054231	0	0	0	0	0	0	0	0.020590446	0	0	0.025747425	0	0.014578623	0	0	0	0	0	0.030094492	0	0	0
1-Dec	0.005439888	0.007195197	0.01205132	0	0.006767566	0.063593684	0.003049175	0.0160281	0.094390088	0	0.012568807	0.010957048	0.010681328	0.036440947	0.006456135	0.022498465	0.004910978	0.054513939	0.02935966	0.025157805	0.016914339	0.049426157	0.026138383	0.006998421	0.053426433	0.010230481	0.024365353	0	0.011734254	0.007183529	0.013746361	0.007336742	0.014803265	0.018424652	0.016281632	0.008789706	0.021046145	0.025449308	0	0.00576393	0.014945581	0	0.007217414	0.015335199	0.008794738	0.005949208	0	0.033753318	0.039564918
A1BG	0.166186798	0.084542672	0.028320301	0.181088623	0.07156625	0.045982637	0.089568567	0.065914862	0.166360763	0.186843538	0.081225052	0.128743948	0.13491709	0.089527829	0.083444654	0.046261978	0.132717765	0.10675533	0.146613243	0.059120213	0.083471377	0.101631455	0.138205233	0.074007514	0.07846924	0.156268936	0.104972948	0.108352893	0.055150407	0.1181678	0.07268311	0.094826378	0.034787303	0.021648736	0.124349641	0.051638975	0.107158815	0.077746811	0.125012096	0.054180365	0.052682614	0.033388852	0.110244833	0.072074669	0.113670786	0.090873195	0.08192401	0.118979181	0.038740237
A1BG-AS1	1.407250983	0.994328366	0.7006917	1.434728977	1.015069477	0.898608232	1.089410328	0.378166755	1.320315575	1.354836782	0.476595386	0.757095544	1.332079766	1.172437021	1.153325	0.796242679	1.24145932	1.053459917	0.977217823	0.939823705	0.900773043	1.60347	1.238923563	0.294858279	1.159248868	0.931028709	0.615938333	1.26156806	0.603154504	1.380117224	0.660246118	1.112804818	0.785853016	0.517513058	0.74085796	0.740657834	0.803958207	0.591872732	1.087782779	0.573117884	0.503751171	1.017654685	0.437882313	0.710714814	1.689666673	0.641671021	0.950246592	1.753059849	0.388955865
A1CF	0.005332823	0	0	0.003597294	0.009951557	0.007193316	0.005978326	0	0.013879855	0	0	0	0.001308888	0.001623806	0.003164535	0.002756958	0.007221485	0.003562735	0.010793183	0.004110444	0.003316288	0.006056673	0.003202993	0	0.003273433	0.005014566	0.009952421	0.005317722	0.002875827	0	0	0.003596172	0.007255958	0	0.003990297	0	0	0	0.010430042	0.002825244	0	0.013928537	0	0.007516691	0.008621646	0.00291606	0.001485892	0.001504046	0
A2M	470.0287042	398.593805	851.4654482	458.178689	554.4025778	822.5990632	392.5503196	391.2785059	754.8929155	629.5692033	471.3634278	606.7636057	757.7483432	495.107941	637.1270595	314.4453574	502.7180888	700.0685194	493.2050823	1004.037778	503.1009855	603.1780386	447.4437834	1043.02578	837.3842638	578.741023	891.3808232	529.3106487	527.7818208	827.4037318	549.5897372	669.4919717	1126.47664	798.2968831	964.4289983	387.7047497	371.8528388	415.8495672	470.6334031	955.961845	884.8346022	294.8482348	421.5255842	343.9988922	518.3617594	382.6320643	768.6297542	220.1208397	309.4338382
A2M-AS1	1.080526194	0.710729258	1.151591034	0.520063299	0.857409241	0.462196824	0.825004958	0.843241131	1.510032563	1.062341137	0.661247108	0.717624171	0.980539327	0.426826981	0.665453118	1.050789694	0.527280395	1.154999165	0.803831183	1.044439117	0.828120491	0.91541831	0.75071684	0.871629053	0.846100308	0.746927787	1.238264592	0.6173591	0.541748331	1.372876646	0.605125206	0.961029478	1.017211203	1.147363279	0.856579462	0.56623832	0.67790285	0.776011176	0.71586154	0.965421436	1.051060616	0.686474502	0.526943687	0.724462218	0.642104169	0.702628121	0.592372863	0.784105305	0.849598851
A2ML1	0.042074025	0.013912554	0.003883716	0.042571997	0.047980866	0.012611697	0	0.020661171	0.006083721	0.011387941	0.008100969	0.017655356	0.029258838	0.014946445	0.01248351	0.025376624	0.44313791	0.04919019	0.037846342	0.005404984	0.041426814	0.01991039	0.027376315	0.013532069	0	0.006593848	0.031408385	0.05943608	0.007563074	0.129639931	0.008859937	0.047287475	0.009541143	0.023750469	0.005246997	0.011330452	0.013564864	0.013122267	0.004571623	0.014860095	0	0.013736383	0.027911025	0.029651971	0.028342348	0.042178854	0.015630865	0.009888643	0.017000508
A2MP1	0.118213299	0.072724488	0.060903546	0.111267374	0.061562035	0.024721715	0.080129729	0.024300279	0.05247193	0.160724761	0.050815009	0.132896265	0.09176607	0.010045144	0.052203609	0.062535057	0.07445557	0.128564869	0.155793122	0.06356978	0.205151285	0.06869063	0.072652301	0.099029834	0.027000024	0.082722566	0.11903027	0.109654458	0.10081203	0.217819661	0.034734872	0.103817178	0.052367702	0.136564773	0.131651518	0.044420385	0.106360536	0.025722545	0.121874937	0.069909773	0.045318135	0.035901799	0.058359235	0.046499537	0.124448286	0.072156988	0.049023922	0.046521424	0.066649513
A3GALT2	0.075089591	0.066212696	0.055450208	0.10130443	0.093416226	0.225081187	0	0.110622093	0	0.081296319	0.057831255	0.025207637	0.061433297	0.152428273	0.029705792	0	0.022596259	0.016721871	0	0	0.046695481	0.085281862	0.120267223	0	0.030728033	0	0.056054603	0.024958984	0.215965326	0.033052661	0.063249384	0.168788088	0.034056191	0.028258338	0.074914604	0.080885917	0	0.023419334	0.032635937	0.053041677	0.051575404	0	0	0.317519564	0.161864452	0	0.069741082	0.014118623	0
A4GALT	4.772220329	4.913879759	9.521722066	6.197641866	11.39763663	9.764255923	8.573441162	6.498512357	6.521748913	5.75069943	9.578795335	5.17851206	12.60341984	9.908148536	8.301996833	4.884798675	8.00379749	6.457795699	7.149279139	8.188249953	8.294326405	9.812282429	4.687433411	8.070292144	10.15782312	5.972316999	8.216103911	2.654811553	6.09009561	5.595266279	5.683321408	2.921840528	6.937117719	5.598953198	4.778459717	3.809759677	5.946769476	4.501788076	5.161701159	6.36094607	8.378278039	4.181287239	2.70116699	3.54414266	8.341257987	8.620676013	9.919954484	8.294007487	2.942504643
A4GNT	0.065062099	0.267729599	0.048045367	0.175552397	0.017986975	0.026003168	0.121562399	0.042599812	0.112892357	0.046959986	0.100216895	0.1310484	0.070972629	0.044024315	0.120114726	0.089695322	0.052209989	0.222162002	0.117049055	0.078009082	0.107892663	0.114945119	0.121574476	0.167404914	0.088748666	0.054381563	0.107931223	0.129755711	0.124750157	0.210017838	0.146141433	0.058499226	0.07868884	0.130585113	0.108184133	0.210253145	0.279684368	0.257030829	0.056555444	0.061277962	0.099306678	0.188813866	0.019182591	0.16303282	0.163623848	0.173931207	0.048342266	0.097865736	0.175260745
AA06	0	0	0	0	0	0	0	0	0	0	0	0	0	0	0	0	0	0	0	0.031228319	0	0	0	0	0	0	0	0.040400381	0	0	0	0	0	0	0	0	0	0	0	0	0	0	0	0	0	0	0	0	0
AAAS	7.496646783	7.063292995	5.853507813	8.056003446	5.096173451	5.041416076	6.506821766	6.718514416	6.082470589	9.084362713	4.953942983	5.714610339	5.756098062	5.403806995	6.139493838	5.182408396	7.692289555	7.023658657	6.186755388	6.982585785	5.968298567	8.370132421	6.645229104	6.400439787	6.411539936	5.178569075	6.919695548	6.79359053	5.979807444	7.533945862	5.433707478	6.284227713	5.918839304	5.253510419	5.870984024	6.818870465	8.043879236	6.20082053	5.986667547	5.081291396	6.303005438	7.095066593	5.287144981	6.253631457	8.623506636	6.746958828	6.510372167	5.972105949	4.718059079
AACS	1.513836291	2.182235778	1.653056354	1.742909546	1.5735474	1.427846019	1.566874914	1.275061564	1.372028022	1.772460806	1.461205799	1.177690347	1.401877005	2.374764119	1.890109031	1.589096354	1.714954095	1.552911562	1.498396153	1.689860716	1.314892394	2.05992737	1.863389074	1.75208036	2.070390469	1.307548145	1.712643313	1.637262198	2.175829861	2.111466158	1.479502671	1.478436407	1.956933843	1.584261367	2.247605697	1.485875403	2.369809757	1.85036459	1.709365511	1.382333205	1.579068126	1.82632189	1.184199035	2.110227317	1.533025522	2.016614228	1.443393402	1.543591685	2.0211591
AACSP1	0.227268199	0.010020057	0.117478976	0.143085014	0.169641656	0.034061842	0.02123146	0.044641579	0.09201358	0.061513413	0.026255048	0.045776473	0.022312283	0.069201534	0	0.078328607	0.246205625	0.096160653	0.040886366	0.08758712	0.047109938	0.077434922	0.050050557	0.087714232	0.176704371	0	0.158345961	0.015108308	0.040852908	0.090034275	0.019143231	0.194126276	0.041230158	0.248029616	0	0.024481152	0.039078581	0.177203986	0.118532179	0.112376168	0.02081327	0.059359057	0.070356978	0.010677926	0.048990335	0.008284889	0.025329631	0.038458628	0.091830408
AADAC	3.377230877	3.228404845	0.969231739	1.946769904	6.626895564	13.43171984	4.827178717	7.259475401	8.19067443	12.34029877	5.604015035	2.59729338	4.754915123	1.925805126	3.953488358	14.55493905	12.34792058	4.18431741	5.923865787	1.408045227	12.05692428	3.731030341	11.90318343	17.99146733	2.261494788	5.42752774	6.31424185	3.183976276	3.907379852	8.047787878	5.973881541	17.92954504	6.328755132	1.143852782	1.837833094	34.82487879	7.720831186	2.053951425	10.54839275	2.862724181	6.115457669	12.87038173	14.13478681	8.719922279	4.467284189	6.715329593	7.750441874	1.26422621	12.3745329
AADACL2	0.063117606	0	0	0.006812228	0.087944994	0.01362205	0.008490909	0	0.013142205	0.032800684	0	0.005085272	0.017350576	0	0	0.114859302	0.059260036	0.010120178	0.054504405	0.031135946	0.003140043	0.510396221	0.009098307	0.019488208	0.030994653	0.018992259	0.064079774	0	0	0.00666789	0	0.006810105	0.013740676	0	0	0.008158775	0	0.014173523	0.046086757	0.021400763	0.211559846	0.0131883	0.006699343	0	0.008163446	0.01104434	0	0.002848225	0.116295579
AADACL3	0	0	0	0	0	0	0	0	0	0	0	0.006368835	0	0	0	0	0	0	0	0	0	0	0	0	0	0	0	0	0	0	0	0	0	0.00713961	0	0	0	0	0	0	0	0	0	0	0	0	0	0	0
AADACL4	0.024386239	0	0.018008115	0	0	0.014619559	0	0	0.014104576	0	0	0.016372961	0	0.009900579	0.01929462	0	0.014676808	0.010861253	0	0	0	0	0.009764553	0.041830561	0.019958589	0.061149046	0.012136266	0	0	0	0.02054099	0	0.022120307	0	0	0	0	0.015211415	0	0	0.022332969	0	0	0	0	0	0	0	0
AADACP1	1.342636965	0.319825095	0.296033007	0.154524501	0.36414685	0.366215593	0.306737619	0.074994302	0.25394546	0.227342814	0.029404261	0.487038612	0.174920017	0.023250615	0.30207779	1.065845226	0.149357675	0.416608962	1.322202495	0.117711518	0.672698065	1.011768414	0.481554564	0.147352934	0.234354703	0.023933834	1.415545886	0.114213402	0.301970404	1.008336143	0.209034183	0.085820186	0.103895081	0.402302099	0.266631948	0.041126388	0.082061136	1.702778815	1.443653602	0.107876015	0.279717101	0.51521223	1.114401781	0.609894272	0.205749669	0.111343636	0.049643727	1.536221283	1.095301262
AADAT	2.637002346	2.329049921	1.874360261	2.433549223	1.474666479	1.475319973	1.09773986	2.54349175	1.445707213	3.096759798	1.944922725	1.97233483	1.492625106	1.140343475	1.427193425	2.4867559	2.217768583	2.260969742	2.086151059	1.344001494	1.987056396	2.10718579	2.239033976	2.353758391	1.697752159	1.680009015	2.385319858	2.098488738	1.787989685	2.586157267	1.161244682	3.035195985	2.080318047	2.366192612	3.239296425	1.651594916	2.979790972	1.904743706	2.553551337	2.075084354	1.386445822	1.850863601	2.062730249	2.578821258	2.569075543	2.940260093	1.464717136	1.080465409	1.926251403
AAED1	8.896351272	7.654297202	11.8546126	8.557793554	8.180644309	17.45600944	9.675349971	5.748833629	11.83487808	6.701291986	13.66811897	12.80172797	9.060132507	12.02877044	9.80450084	9.898104614	5.246816074	8.359097436	11.94202728	7.161127509	7.46075377	7.496590928	8.866461193	9.858970917	7.746572938	18.78414823	8.621412413	5.861670781	16.53053858	7.608992595	9.997248043	9.999643411	8.766355172	7.873850422	8.436601424	7.700449465	6.328031139	8.14913094	14.49565787	10.52154932	9.991179225	11.33063808	10.24458612	11.09424065	9.69147658	7.146012161	9.295224418	14.9210499	6.743162862
AAGAB	9.840066745	8.288022692	9.87110629	8.778149114	8.934008122	8.067742421	6.653883176	8.197896557	9.887370347	8.451137356	7.856284718	8.665324224	7.847174955	9.092428035	9.640765791	13.32387379	9.43213698	9.385576589	10.25743247	8.037662631	8.075820747	12.1771953	10.60853862	8.121518597	9.02939997	9.874701485	9.0860519	9.758910609	10.25264115	10.57699805	8.659852159	9.072731846	8.234952317	7.919043406	8.077643249	8.440855894	11.17369089	9.475683784	9.302595902	7.028672601	6.882551296	9.421875966	11.93863336	9.698443044	8.737291491	8.847258401	7.873464336	8.580096886	11.14250481
AAK1	2.281484048	2.543527582	1.520979383	2.219776251	2.256076255	1.80632801	0.93624193	1.83114052	0.780074225	2.284532294	1.552459808	2.152956232	2.236675297	1.990128409	1.746776851	0.819776156	1.589174154	2.35641536	2.278581881	1.980484983	2.496255978	2.138462201	1.853343864	2.412570708	1.892105172	2.398768704	2.446813812	2.043032597	2.160614941	3.023507827	0.87704669	2.584787095	2.342013751	2.582495818	2.004563822	2.155581596	1.997397523	1.492806968	2.193432751	2.316830256	1.418419733	2.049565401	1.046167087	2.439929651	2.879261292	2.64277006	1.847091737	1.230327849	0.699448352
AAMDC	11.3861017	9.185963744	10.27658164	7.271655969	7.230069746	7.454056417	6.419091095	10.2313765	10.17554783	9.60926261	8.967073916	8.892211327	6.695407358	4.237427552	8.617783413	12.2087812	6.198364225	9.182734176	9.352940406	9.578656111	9.752217758	10.02797069	9.878129493	7.680149169	7.878917482	9.987861108	10.42794482	10.64424232	7.376735868	8.96223833	10.35665526	6.327390252	8.248153629	8.01933227	8.125246447	7.899864843	7.460831225	6.757062487	8.728962629	9.383381145	8.752874279	9.499893216	5.664975658	6.092627934	9.800588472	7.206105096	8.239756326	6.965218917	11.50172319
AAMP	28.23949722	28.07575425	24.27998613	27.14077956	26.16365369	23.72244604	31.36973962	30.69428408	27.7471598	31.41243179	26.39652384	24.55553007	24.95036681	27.65595972	26.17908107	30.85104385	34.59297928	26.99445199	27.84823792	28.59249003	27.43448717	30.38698672	25.57154542	26.64700003	27.34024761	21.63902131	26.44391962	28.20018615	23.79070421	25.89807552	26.46893043	25.38362132	23.27810089	24.59045041	26.67673266	27.99934284	32.06441142	25.96465033	26.09255652	24.05483973	29.12532047	29.76491253	27.71885686	24.55134078	27.52757589	23.4190062	29.08336395	29.53527388	27.51964318
AANAT	0.116920322	0.030929492	0	0.20506052	0.029091263	0.210281328	0.019660914	0.017224719	0	0.151901616	0.013507163	0.141300892	0.074612002	0.035601398	0.027752535	0.048356291	0.052776193	0.070300579	0	0.027036024	0.021812546	0.026558096	0.056179621	0.120334491	0.01435378	0	0.02618441	0.011658923	0.075661825	0.169836343	0.01477263	0.141920724	0.03181688	0.026400255	0.069988712	0.113351087	0.060313061	0.032819149	0.045735019	0.024777003	0.032122763	0.01526892	0	0.016480087	0.226831964	0.140653958	0.045608757	0.065951377	0.070864562
AAR2	15.58544873	16.03286743	16.89327871	15.32849385	15.46006913	14.87284369	16.23619959	18.38056893	17.63708778	15.85010824	17.62821977	12.79807429	16.35502562	18.64069	19.20751061	15.83723093	18.41227093	13.6311182	15.25235502	16.82135927	15.55858481	16.81471757	15.64698001	14.77643329	15.13451238	12.82680611	14.5717384	15.01023311	16.9386355	14.26224978	17.13062952	14.64439419	14.90873746	15.68001482	15.79214833	13.86220552	14.75900093	17.2673598	16.37567348	14.44468887	14.06523302	15.7327982	15.96186466	16.56176996	15.52548124	13.4912509	17.83513144	15.83598681	16.38513896
AARD	1.332295433	8.944355273	3.610022344	5.771790499	4.226193452	0.754161952	4.682998212	3.206068591	1.188100014	2.861852896	1.864122893	2.630059519	1.156871513	1.655022209	1.965459375	7.035870344	5.405227408	2.510651674	1.976682906	5.163185701	2.145533435	2.290800932	13.12840523	7.497893973	4.131353434	1.397529504	2.274417839	2.57235856	1.339609548	4.584083392	1.207166409	1.646523603	3.235507607	2.888430903	3.558630051	8.645135111	2.341069479	5.264398339	1.204241728	1.428529793	1.669764394	4.86611378	3.169064315	1.690848725	2.557267077	3.47134096	2.076462657	4.592889967	6.061035383
AARS	24.83704239	24.4784791	23.53896466	22.41803073	25.35363732	21.70507226	21.2000427	28.35449857	19.23167407	24.3600228	23.37255701	22.07810735	27.67024006	26.101112	24.89630053	16.34532387	27.78233604	26.43935261	24.64821591	29.07352361	25.59458402	27.63287805	21.7626555	23.36961765	30.47034907	21.48662332	25.53573794	34.66658036	23.47837898	28.58082244	20.47717078	22.94847802	24.64633996	27.33368437	21.67253849	24.43940652	30.23168733	22.09375195	24.67250732	25.25494312	28.01520216	24.56996055	18.34568373	23.79078985	24.1220766	23.28389001	27.25643988	17.34936153	16.33360401
AARS2	4.119645916	3.159838409	2.296474624	3.882071553	3.068390489	2.769739742	2.157211217	3.422901862	1.845195552	5.243839581	1.424663146	3.131928689	3.231508651	2.873425454	2.566592912	1.958834798	4.286512357	3.438807268	3.488659166	3.935320431	3.601049433	4.634844991	3.563902856	3.548614589	3.042547106	2.621740452	4.033727312	3.398068678	2.628007335	4.263977808	1.708682543	3.647849107	3.15322456	2.811461329	3.432467591	3.128495264	4.486853938	2.463803316	3.2469948	3.200401263	3.265378262	3.431030864	1.71521735	3.207750387	4.247557833	3.76586559	3.226964338	2.170871352	1.4154446
AARSD1	1.109527767	0.950931587	0.712132471	1.287036681	0.52460878	0.522183493	0.422359321	0.529576393	0.401831907	1.111426477	0.543057968	1.162661432	0.5836694	0.631482683	0.5496935	0.657588108	0.805064918	0.992951386	0.895437913	0.479553672	0.868379617	1.004962937	0.730759753	0.818203067	0.492229238	0.897053534	0.877290857	0.675550208	0.767955266	1.068063181	0.593936303	0.727228764	0.714849018	0.72582883	0.817275049	0.592002368	0.918251704	0.595068589	0.88333781	0.571329317	0.474816759	0.929862413	0.513621136	0.69181661	1.374678866	1.338152705	0.600963274	0.510820477	0.511166134
AASDH	2.965490266	2.823529041	2.644917734	2.798322649	2.190283327	1.454573871	2.201904078	2.083065836	1.914073399	2.912780396	2.027554607	2.903438834	2.260520944	1.655166677	1.841363398	2.013789095	2.706962834	3.183112717	2.687307815	2.243339393	2.535251559	2.911860676	2.584123731	2.923263248	2.228937815	2.772992302	3.215888946	2.090263953	1.910729324	2.949726263	1.473707923	2.74550835	3.069228259	2.583980282	2.889966873	2.764728963	2.745870695	2.064277937	2.553849742	2.524203719	1.68540973	2.608150766	2.649757222	2.822790316	3.03315862	2.611359946	1.818120345	2.150675245	2.554321804
AASDHPPT	6.116674436	5.022928562	5.867054412	4.81604832	6.01240611	3.724050693	5.153239073	5.204104833	5.773740017	4.788475493	4.602397033	4.787958912	5.039491724	4.559742775	5.018145764	6.003242249	4.680769467	5.793458968	5.928589234	4.468836636	5.482840906	5.921579133	5.681065328	5.338419877	5.24675569	5.701013684	5.747060951	4.364939969	4.654126128	6.256174278	4.583600899	5.93719676	5.240291095	6.021973779	5.069512336	4.61039916	4.66241034	5.358868633	5.010954418	5.028613489	2.864357631	4.926875375	5.824148734	6.181591867	5.436556492	5.480112975	3.980926553	4.872849948	5.988863475
AASS	3.329669707	4.330297366	2.848016169	6.50113622	2.685223073	8.330617039	1.641264491	1.873371056	0.996782768	3.043326212	2.925208425	5.667501539	2.839101503	4.605677888	2.210833063	1.505117191	1.294011096	4.605445874	3.408993184	2.059178098	3.509962278	3.496574924	2.612884666	3.200160938	2.334841896	5.632578353	3.214220505	2.597240236	3.747575836	4.087593979	1.81103885	4.144686913	3.346593838	4.609205081	4.056403077	2.117771608	3.510007345	2.249158982	3.381562219	3.451186582	2.892255636	2.505553014	2.049737822	6.061089535	5.788884142	4.47705217	2.96818107	2.195917958	0.70988046
AATBC	0.554244065	0.639277199	0.232768005	0.652056335	0.326784296	0.231486349	0.47409668	0.549501745	0.209658706	1.057919646	0.188141423	0.529081101	0.435823492	0.428706865	0.673371928	0.287890575	0.559639877	0.666850653	0.708842419	0.457571123	0.441039486	1.437945981	0.874031681	0.439311008	0.722342036	0.484117525	0.635323836	0.675782156	0.277638846	1.04060952	0.192492764	0.821901718	0.571842162	0.338073846	0.550331843	0.449892649	1.483727295	0.452222826	0.390446068	0.42861571	0.400529465	0.583157476	0.320625563	0.533151439	1.019208046	1.482304985	0.327888972	0.693423113	0.114627863
AATF	10.4670971	9.541033247	9.771140649	10.17144615	9.379433009	10.30153238	7.964797242	10.56283765	6.969781926	9.306350463	8.854125859	8.922204149	9.798897646	10.50256349	9.934129961	7.08772532	11.53346784	10.11002055	10.58309851	10.01887158	9.562677743	11.24009154	9.311021316	9.147329477	10.01591767	9.551295499	10.87919483	9.170012219	10.63302236	9.855512541	7.048274371	9.736050693	10.62035173	9.670843577	8.283173016	10.02293878	10.57049092	10.02738487	9.894151372	8.799961905	9.032380581	10.04444908	6.248206262	9.378861547	9.132945868	8.40562962	9.786117785	7.727223692	5.899587505
AATK	8.345969782	6.675627873	4.337569142	9.361782415	5.588046103	5.04533311	3.861908845	8.023149434	2.979804103	13.47358183	8.767287942	5.169910239	7.026666544	5.578558933	5.213731642	2.522042724	6.038003428	4.864009508	7.781151685	7.025804967	7.92193143	3.312210527	9.113857414	7.943018797	6.034467337	5.438213055	7.823943899	10.41830087	5.527749611	7.832636372	2.848020684	6.379783019	7.577937498	2.981383997	5.183043607	7.610000459	6.514101288	4.960937308	7.031290777	8.25910036	8.54922181	12.22602694	1.271576238	5.884780937	9.356681881	7.687871133	7.47719855	3.758751716	2.33351025
AATK-AS1	0.014201636	0	0	0	0	0	0	0	0	0.023063265	0	0	0	0	0	0	0.012820839	0	0.019161941	0	0.00883148	0	0.008529768	0	0	0	0	0	0	0.018753673	0	0	0	0	0	0	0.018314698	0	0	0	0	0	0	0	0.022959974	0.046593884	0	0	0
ABALON	0.275834884	0.160173488	0.238467947	0.308597888	0.334786476	0.580787525	0.309222888	0.317159297	0.455267253	0.218513228	0.481871411	0.29812038	0.42932287	0.557200232	0.175659108	0.417368404	0.182206825	0.20675192	0.435720183	0.31113449	0.217552355	0.458451629	0.202038507	0.415448033	0.264296606	0.278351872	0.401778657	0.456186746	0.391827264	0.408668448	0.306010024	0.235913062	0.384460934	0.303817965	0.241632076	0.326115186	0.294988869	0.428045865	0.40351601	0.32790794	0.341947909	0.316290511	0.249928099	0.398275985	0.435069191	0.338448377	0.254937922	0.273232083	0.163103931
ABAT	1.575382543	2.860549532	0.931454234	2.556117453	1.48094055	1.467469743	2.405334456	1.707251748	0.709028525	1.105297049	0.953236423	1.333831699	1.680802156	2.67891752	1.699714595	0.921084607	1.743661721	2.607051936	1.88274919	1.547468341	1.511588874	3.12777181	1.819805454	1.166342426	1.722718721	1.492484799	2.697311368	1.433351105	1.19320344	2.488077711	1.241755989	1.775611194	1.85209899	1.800833908	2.072456707	1.452136303	1.985892963	3.929069192	1.658363799	1.706813558	1.239985135	1.43790169	2.091894671	2.155704973	2.200693734	1.675462328	1.47610608	2.899342727	1.124451287
ABCA1	10.69454731	11.03463463	4.073245261	8.357713656	7.981976199	7.71922376	4.307004695	5.380804821	1.988558815	13.4458024	12.48904422	9.174411726	5.822830877	5.127278853	5.735091903	3.270312496	6.240294259	8.735605637	10.25206722	10.09594229	13.23656426	5.139798826	12.42393131	15.74519831	7.616355794	12.0408398	12.84468756	9.380861583	6.165672108	11.36827485	2.015234032	14.70815535	18.11039241	12.32231328	10.93858827	10.46904644	3.107212013	4.835923309	8.830525498	9.563912073	5.104165532	17.35289263	18.81201251	9.081674995	14.22081531	8.605656415	7.109369062	4.742763968	3.773865696
ABCA10	0.813406541	0.390859731	0.229466881	0.583624403	0.20844989	0.435586325	0.266387256	0.242355173	0.132151738	1.246749908	0.295630899	0.711800093	0.391807757	0.094617969	0.278400355	0.2488436	0.11826137	0.867026529	0.312400052	0.345179747	0.672542702	0.864994497	0.389739852	0.591811614	0.216920535	0.676058906	1.037033497	0.197459564	0.364716102	0.993667981	0.127021769	0.645073733	0.62590863	0.3542597	0.920928215	0.265812007	0.204296592	0.12541952	0.492556086	0.416403985	0.307593132	0.282470486	0.113173866	0.283406517	0.960426238	1.089465351	0.174861347	0.24401617	0.092322064
ABCA11P	0.881051199	0.619088712	0.386303116	0.730517501	0.36536124	0.189818468	0.267501181	0.554339601	0.262754602	0.789929237	0.39228868	0.60078202	0.279316726	0.240328578	0.25051885	0.379570883	0.364552972	0.649923389	0.544858458	0.261735849	0.616380345	0.542013613	0.644932984	0.342403384	0.304207525	0.828470947	0.472727152	0.503339508	0.405834842	0.557488212	0.301488729	0.594134071	0.474516265	0.393732838	0.425764667	0.355898035	0.603617009	0.352070657	0.729957129	0.350075068	0.138680531	0.539337673	0.304411913	0.582119201	0.608340564	0.752766785	0.209688187	0.31060971	0.289249329
ABCA12	0.032632392	0.017984173	0.00301219	0.022012411	0.02368145	0.014672348	0.01219411	0.012018522	0.011796255	0.004416214	0.009424603	0.00547736	0.014683706	0.016560548	0.009682145	0.011246843	0.1202934	0.103554484	0.022015068	0.014672269	0.008455373	0.200751112	0.022866227	0.006996934	0.053415085	0.010228308	0.060900445	0.005423331	0.032262344	0.035910017	0.010307581	0.014670367	0.029600241	0.033771354	0.02441726	0.057120954	0.017534729	0.117041953	0.028365815	0.005762706	0.009339004	0.017756444	0.010823822	0.091991649	0.030775046	0.017843835	0.00757701	0.009203495	0.191189818
ABCA13	4.379684827	0.319607998	0.016356852	0.130398782	0.636297029	0.370605131	0.233263334	0.063285534	0.095502044	0.322653558	0.037220116	0.098693569	0.930469998	0.044963704	0.022305041	0.415017597	0.161184038	0.701334946	2.800289519	0.051736127	0.173640403	1.611551775	0.545858177	0.024178564	0.097234554	0.007573903	3.05549309	0.032127135	0.204148884	0.437861979	0.142475255	0.085094894	0.111419131	0.27432099	0.048214936	0.212570429	0.341051484	1.009867621	0.897939982	0.051206325	0.033193859	1.214909429	0.122894699	0.872293751	0.386318358	0.051384206	0.09575523	0.330908284	0.263618844
ABCA17P	0.0428447	0.066973125	0.038829485	0.162897647	0.053301531	0.056040902	0.069862937	0.057380794	0.047308473	0.10753151	0.076494019	0.082375368	0.05927089	0.040323701	0.087829554	0.048326868	0.109004434	0.065053522	0.078830954	0.054039148	0.072664248	0.066354841	0.053806045	0.075163295	0.086070276	0.065925443	0.066875	0.073794915	0.092419296	0.077151366	0.044290925	0.147087496	0.042396694	0.043973653	0.157378786	0.081814862	0.090414545	0.0546653	0.066021498	0.103174695	0.066881703	0.162769386	0.098186039	0.197640714	0.119644027	0.119270137	0.086820964	0.046137874	0.028328577
ABCA2	6.201240009	3.488553408	2.78356288	4.449362008	4.905228111	3.447671406	2.059256194	2.876501088	2.236133896	4.33382672	2.761788994	3.84549139	5.65474455	3.461591283	2.940192344	1.828007635	3.959067035	3.240335248	4.14083652	5.666857784	4.540188528	6.415323266	2.676729112	4.508937774	3.898633172	1.95731118	6.276913041	3.290866088	3.336342141	5.130370625	1.522912663	4.244022117	4.139344598	3.356815144	3.184914952	3.298640662	3.057218477	3.154446408	4.856912827	4.964793565	4.272314925	3.577971931	1.492966731	2.720803103	4.806979882	3.283302757	4.362252001	2.1676317	1.231950308
ABCA3	48.20235032	115.5297988	105.8443469	154.3051709	150.2374	141.7397062	87.58057926	152.4353169	68.98401014	145.5087652	120.5856476	97.10593303	160.3095111	180.1494703	239.1597633	53.6014981	205.1113063	86.43109616	137.5716988	92.07321809	95.53283232	53.6308825	80.5593462	125.9031417	181.938241	115.7469403	108.0696113	225.8155976	164.7333121	64.31118132	99.96222672	127.4936326	138.1391779	154.2503412	179.6182413	120.026658	271.762238	144.4570342	110.7266842	133.8393419	170.1840028	160.1161135	127.1177807	253.0744579	110.7752529	194.9798701	199.7023613	62.69088229	43.19721705
ABCA4	0.277880014	0.086724019	0.166005793	0.35383052	0.295204843	0.131961085	0.08925446	0.12879158	0.373811681	0.131832673	0.097387946	0.150932303	0.209972883	0.365069525	0.118576859	0.112989564	0.17757667	0.306627447	0.202213269	0.197338912	0.097080593	0.340420319	0.131269599	0.124520007	0.348806823	0.129180249	0.20510749	0.130763041	0.360318567	0.148428654	0.078897841	0.202125845	0.067971191	0.303147425	0.163535996	0.1059427	0.547605237	0.426516878	0.195409713	0.132329315	0.145827395	0.183483978	0.132558935	0.215641767	0.212006707	0.549746473	0.170511461	0.144415903	0.219515099
ABCA5	3.092203959	1.562376584	0.877310536	1.748506147	1.07732522	1.49445492	0.77881605	0.957530986	0.562205313	1.918294718	0.919478718	1.922590972	1.112872727	0.612691458	1.039296365	1.148902906	0.982051121	2.032027591	2.260728936	0.814471022	1.292440623	1.9161975	1.79645737	1.349407554	0.874382777	1.635904285	2.382427129	1.007117193	0.915095213	2.138038418	0.614684218	1.868691178	1.231217504	1.498361951	1.703641109	1.106805563	1.028938626	1.094295888	1.674656641	0.89281381	0.739149464	1.768771794	0.743581274	1.840501825	1.94431092	2.00264112	0.773203765	0.959377505	0.851570357
ABCA6	1.234950759	0.662948131	0.915962908	0.820228703	0.677572954	1.884240173	1.29720907	0.866348209	0.725262861	1.90710273	0.783885069	1.465131788	1.104061978	0.465014488	1.105953519	0.591203577	0.873934373	2.108239054	1.191428308	1.3751671	1.22762818	1.329622034	0.827047506	1.650453747	0.950751522	1.95328228	1.992372548	0.618884383	1.071408012	2.191110424	0.80931589	1.971839915	1.437796515	1.628146328	1.540768044	0.634440874	0.471367608	0.284427987	0.976753402	1.173348915	1.4926325	0.727806671	0.664995148	0.59170395	1.40124961	0.934024473	0.733063493	0.648118734	0.581248652
ABCA7	4.293604315	2.396287102	1.877970707	5.887522405	2.425193309	3.327142198	1.881756486	2.339881376	2.076240117	3.165819758	2.276797227	3.14367887	4.047037965	3.716178353	2.905607814	1.382766246	3.047318956	3.234425965	3.922735808	2.203143557	2.881279143	3.861493816	2.82879699	2.622096761	3.539089334	2.325154656	3.984211378	2.529806453	4.366764302	3.770456504	1.681982312	3.483534382	3.127100784	2.307963505	3.127973476	2.215270668	4.033449491	2.874842927	2.278442441	3.135592305	2.61275313	3.592877162	1.31959126	2.557929312	5.091112902	3.095817506	2.662118885	3.015720697	1.843698216
ABCA8	5.539936094	4.410073	4.762868568	3.419761116	5.332294243	7.204908256	3.583329666	3.724234509	5.249886785	6.827567586	4.185971089	4.935916788	8.028088883	1.779449264	5.962660388	3.734720229	3.573384351	6.977700818	5.798623524	5.547158325	6.12538133	9.461773428	7.601356766	8.681478512	5.147329491	8.274945845	9.262336356	4.180941706	5.408848038	8.956215671	3.39260682	8.923009386	9.919166354	9.472391829	7.04482798	3.558465958	2.196923241	2.54432329	6.084592114	8.554544971	6.282153018	6.561086205	3.21805332	4.413916384	7.411885244	6.839458366	4.005429537	2.484518527	2.04568713
ABCA9	1.402295438	0.54476045	0.97449539	0.876944531	0.707577572	2.131505788	1.38514893	0.759478349	0.109384159	2.10213121	0.841555817	1.235899642	1.200673768	0.378787345	0.997560752	0.779274929	0.407229629	1.549858909	0.963999318	1.408038753	1.386895119	1.743784989	0.861597071	2.833140566	0.966535999	2.871693425	1.995332871	0.39952126	1.093904904	3.11156859	0.304439998	1.568183367	2.275869545	1.398124466	1.735856383	0.706227254	0.303512167	0.325067226	1.242086845	1.484342806	0.858288312	0.702514023	0.486965795	0.489696074	2.255785433	1.648492541	0.498065337	0.54998209	0.220758734
ABCA9-AS1	0.008563729	0	0.01897176	0.011553448	0.021307648	0	0.009600313	0	0	0	0	0.025873658	0	0.005215188	0	0.008854538	0	0.034327373	0.011554843	0.006600768	0.010650942	0.009726125	0.005143536	0.011017246	0	0.016105309	0.006392849	0	0	0	0.010820087	0.023099694	0.011652001	0.009668321	0.025631318	0	0	0	0	0	0	0	0.022723993	0.012070699	0.02769019	0.018731053	0.023861247	0.004830552	0
ABCB1	0.520402162	1.009150603	4.772724327	1.237568138	2.068430898	5.917068844	0.336192825	0.487282129	0.902974665	3.187127968	0.453441464	1.976472394	3.000513982	1.565787016	1.486476628	5.526659267	0.824148521	0.975239913	0.850930773	1.410706784	1.039420811	3.916884589	1.491297513	5.066624061	1.624256505	1.84126455	1.214828563	0.334225126	2.654158434	2.871123991	0.562789879	0.606695207	4.608460813	3.35089081	8.051836104	0.534444712	0.83605683	3.268122503	0.902805806	3.65887536	0.557362581	0.247653158	0.789919028	0.92621722	2.53115327	1.278121765	0.965850327	0.315932766	2.095618632
ABCB10	6.464559204	5.037197778	5.198066143	4.756404847	6.474275651	4.549977061	5.247283591	4.059383766	5.250938787	5.119719761	4.434322904	4.950262288	5.531534357	5.495798535	4.33414911	6.382382721	4.263636851	5.333715026	6.664641014	4.702210049	5.761669343	5.199889218	5.304657721	5.936602881	4.306032733	5.272596612	6.790720125	4.67345831	4.665486609	6.602090373	5.43508523	5.931481517	6.090360872	6.316893761	4.672807234	4.909172705	4.639755132	3.827872561	5.608879955	5.240021672	3.223220381	5.366257777	5.763169819	5.681680361	5.485858572	5.25712796	5.075964406	6.037293778	6.18439825
ABCB11	0.044738877	0.013149988	0	0	0.018552669	0.017880649	0.002786346	0	0	0	0	0	0.029281893	0.006054518	0.017698908	0.020559168	0.049364337	0.006642001	0.053657899	0.003831547	0.006182551	0.022582889	0.005971334	0.006395179	0.012205311	0.028045937	0.059373697	0	0.010722798	0.026257326	0	0.013408675	0	0.005612168	0.014878206	0.008032061	0.032053389	0.013953395	0.006481569	0.005267097	0.00682866	0	0.026381184	0.035033382	0	0.010872811	0.002770147	0.025235908	0
ABCB4	0.06491933	0.06778982	0.090833567	0.156728524	0.063760875	0.06759644	0.036388695	0.050336448	0.01185733	0.055488481	0.019736247	0.048175044	0.098957287	0.08947381	0.068936941	0.031795519	0.363982487	0.120982536	0.041491969	0.12114621	0.038246178	0.155223459	0.028730771	0.074727334	0.176175695	0.083535276	0.051013129	0.013628524	0.033166412	0.090239851	0.034536493	0.046082256	0.074383739	0.042432756	0.143171465	0.060729198	0.193880657	0.086317778	0.044551059	0.057925418	0.039896266	0.017848378	0.067999138	0.05297642	0.044191976	0.063524115	0.038081199	0.050110373	0.062127058
ABCB5	0.365121817	0.018293072	0.027575352	0.055976251	0.027529379	0	0.012403558	0.012224954	0.016798417	0	0.028759445	0.016714322	0.010862485	0.020213995	0.003282816	0.025740048	0.014982806	0.012935651	0.018661002	0.017056323	0.012040846	0.015707635	0.014952203	0.05693692	0.006791569	0.020807983	0.008259531	0.11860438	0	0.014610726	0.027959002	0.078342325	0.112907477	0.018737137	0.01655777	0.022346952	0	0.00776428	0.010819887	0.073271086	0.020898708	0.014449146	0.073398227	0.007797643	0.071551187	0.021175378	0.040077202	0.056169456	0
ABCB6	0.602628229	0.331845822	0.430482177	0.345116264	0.250922624	0.190222792	0.314347985	0.398600838	0.708480577	0.639124955	0.261423939	0.396348324	0.415352825	0.365494008	0.192668175	0.320447522	0.439669795	0.723040212	0.471273303	0.587728369	0.336512484	0.988925524	0.375245867	0.38605871	0.410675288	0.259046391	0.532491805	0.485642846	0.302429254	0.597653069	0.242407364	0.404721732	0.421688275	0.338790594	0.338648553	0.286154328	0.742267805	0.446479145	0.62860389	0.29710982	0.391953252	0.404736398	1.670879266	0.312029312	0.548776467	0.371220323	0.397504071	0.488382299	0.536691839
ABCB7	5.509072979	7.412143516	7.181418056	5.92030593	5.706001492	5.031564891	5.91978866	6.083805427	5.744409143	5.72642241	4.770757257	6.277541916	5.755617377	5.423567335	5.709453317	7.523554979	6.561200285	6.952025003	5.38591835	6.160117192	6.058306252	6.79538512	6.017035988	5.667724148	5.186209091	6.193657166	6.789873297	6.043679288	4.751537126	6.489339069	7.145774819	7.023084812	5.830041548	6.784198904	6.954156225	7.355226063	6.037246054	6.864727275	5.328360681	5.554052938	5.157731415	4.762515088	7.640923501	6.088143646	6.397692447	6.637730228	5.409738263	5.806519088	7.200555269
ABCB8	3.525699992	2.952911793	3.205091516	3.859279937	2.99578313	2.466345912	3.498951944	2.901080989	4.068889178	4.520866901	2.838934824	2.742812871	3.445235384	4.252445149	2.682150513	3.153414396	3.70162585	3.184559984	3.522989339	3.14985901	2.972800555	4.687990367	3.33248321	3.076804455	3.191963273	2.372669445	3.419174674	3.418626891	3.271628329	4.081738082	2.862339479	2.951817289	3.115999238	2.306841062	3.004431904	3.186299529	3.777512462	3.289859564	3.526044544	2.693901896	3.616907506	3.785877791	2.925641071	2.841385176	3.720216719	3.725324776	3.979920977	3.920249861	2.869149435
ABCB9	0.228294164	0.244624802	0.362777281	0.538016387	0.23967296	0.159384102	0.26348672	0.315037007	0.277454022	0.287837048	0.264848525	0.246407451	0.243989706	0.308559736	0.240075818	0.199195464	0.45741485	0.343648227	0.283337504	0.305897024	0.281539564	0.369777175	0.268449907	0.329638733	0.29090946	0.181155947	0.307766804	0.238213605	0.313753779	0.223875761	0.216637824	0.368959001	0.238536831	0.167477053	0.423810589	0.33618989	0.414910389	0.457853181	0.213517261	0.271491894	0.272587904	0.249074911	0.342509782	0.385597581	0.445395169	0.368709034	0.325296419	0.215166925	0.191495869
ABCC1	11.66362401	10.66332531	7.305054329	10.57550044	13.46948526	11.24996778	5.994878709	8.052368376	4.665821678	10.07325791	10.75448342	8.391547548	12.86958727	9.695705913	8.869984933	4.494645388	9.95131174	10.20516918	10.12980639	13.71770401	14.22048449	12.12001057	12.24648983	12.43734409	10.20437201	10.30482513	10.51998009	12.19518688	9.285728553	14.01169705	6.017696663	11.66179296	13.97258765	12.58988961	8.948645889	9.825780955	8.317469735	9.428215837	12.66706063	13.40244491	11.88268711	11.53036305	11.66945285	9.610077173	14.14869992	10.15868465	11.62996212	7.340845317	3.126404135
ABCC10	3.579645184	3.121552232	1.65271187	3.893396324	2.502521656	1.552525543	2.043757237	1.974076781	1.577538284	3.878959891	1.77491441	2.399125877	2.920333599	2.712401064	2.259532903	1.457553598	3.06287351	3.14701559	3.167239119	2.910511812	2.885986367	4.644775388	2.911064193	3.280707832	2.702854188	1.662156351	3.327263367	3.124109498	2.456552147	4.291971627	1.404871085	2.982155378	2.896465798	2.467736334	2.740106145	3.316812941	3.476582001	2.71798424	2.556758996	2.242160868	2.53701473	3.388158896	1.740017438	2.763895918	3.313590407	3.727718255	2.718582107	2.623139924	1.390078119
ABCC11	0.0282739	0.014023931	0	0.014304269	0.004396816	0.01906899	0.015848135	0.010413287	0.015331061	0.017218661	0	0.017796696	0.006939546	0.0043046	0.01677793	0.018271269	0.006381221	0.02361142	0.014305996	0.027241267	0.017582508	0.008027913	0.004245458	0.0136404	0.030371766	0.006646635	0.029021507	0.010572688	0.022870862	0.009334126	0.031258029	0.028599621	0.024043812	0.019950503	0.005289002	0.005710579	0.009115639	0.009920488	0.013824664	0.022468586	0.024274966	0.02307725	0.018756312	0.009963117	0.022855395	0.007730276	0.015755998	0.007974245	0
ABCC12	0.006868442	0.022711772	0.019020106	0.004633156	0.004272389	0.009264675	0.005774866	0.010118598	0.00297944	0.027885641	0.0119021	0.017293061	0.010114742	0	0.012227344	0.014203363	0.058906046	0.043592142	0.004633715	0.015882214	0.023491785	0.015601457	0.016501257	0.008836257	0.008432076	0	0.010254624	0.003424496	0.003703939	0.027209929	0.004339064	0.018526847	0.009345355	0.01163155	0.041114614	0.016646921	0.026573016	0.006426496	0.022389058	0.01455516	0.0094352	0.017939343	0.00911276	0.009681167	0.027760752	0.03755757	0	0.001937145	0
ABCC13	0.023881319	0.249538868	0.224849508	0.183646167	0.136665447	0.090196216	0.089686188	0.158318973	0.039365737	0.28699375	0.135185008	0.108229209	0.042202303	0.085805944	0.104867931	0.116053744	0.08623754	0.191454663	0.199779587	0.079151353	0.158904869	0.027122846	0.166385362	0.135182703	0.117272067	0.152701521	0.140837059	0.154788998	0.04636245	0.110375911	0.132763536	0.106288324	0.152719244	0.107846594	0.107215501	0.14277247	0.194026139	0.138537091	0.202399426	0.06832047	0.124662206	0.152817371	0.231298542	0.138010353	0.104244964	0.190655986	0.085172321	0.098336566	0.147637808
ABCC2	0.219816584	0.157600454	0.118329961	0.18292342	0.102230209	0.081284936	0.225696692	0.072635688	0.014258477	0.146795167	0.061705541	0.190343548	0.078658674	0.042536587	0.063391742	0.195419316	0.092730955	0.230575068	0.171857889	0.063338568	0.155858905	0.247320137	0.101178758	0.111003355	0.030264548	0.061816269	0.180963183	0.069650464	0.075334022	0.179047621	0.010382561	0.238280463	0.072675431	0.102051051	0.202907744	0.132776465	0.143064478	0.057665225	0.117860142	0.078362439	0.064907878	0.139507755	0.076317903	0.191112947	0.265704965	0.148282494	0.061820232	0.111245326	0.074707986
ABCC3	4.185471454	4.54435766	2.053307246	7.617536773	5.228529696	3.705109321	3.962081127	2.621009509	3.895776617	4.463670224	1.790717684	4.098519538	5.259632144	6.392098832	3.827866668	1.624744201	3.914375212	6.353985757	2.774267959	5.16502239	3.277712865	9.032266421	4.336689516	4.272741211	4.181930569	3.000288058	3.467432557	4.47239861	5.972003419	8.43387425	2.702174329	3.602833887	2.000353131	3.157238754	4.013631346	10.926401	4.8532598	11.34104033	2.955269998	3.380769683	2.767781661	4.055523097	2.664360991	4.30213579	5.899070301	4.881724703	4.483745147	5.463955628	5.004155494
ABCC4	4.79101168	5.929787733	7.421697248	3.649317506	4.078115881	6.148853018	4.355851729	5.663868161	3.281492116	4.451339991	4.532250029	8.073613845	7.86080643	8.328186479	7.1085213	7.835184782	6.320750643	7.79078582	4.250686566	4.715104782	5.237800834	3.31388585	5.432570756	5.059831426	4.635413546	6.682189289	6.395171365	3.699825414	5.778322304	4.934197077	4.547245644	7.088775905	4.620609361	7.660564641	12.60958229	3.989685706	6.478428091	6.538729617	7.100889568	6.797451346	4.737008574	4.533223157	4.018984748	7.025335248	5.956188473	7.642696083	6.969357737	2.894581379	4.676245389
ABCC5	6.63582354	3.137825529	1.470075114	4.209025961	2.873375667	1.853576331	1.150355076	1.341920154	1.256263926	2.809519367	1.858973335	2.930131693	1.841278511	1.180307239	1.049179719	1.925291274	2.270986201	3.280447881	3.29152938	2.661752251	2.670792933	7.409444123	2.982814509	2.20838929	1.541378394	1.431051227	4.287047804	2.184848061	2.450031865	6.029041068	1.097159269	3.347456825	1.988478529	2.554520626	1.255970414	2.361390152	1.95975276	2.864654757	3.910322125	1.593559091	1.446514045	3.039637545	2.562551774	2.223969084	5.988266709	2.743753016	2.054111083	1.955489159	1.101451208
ABCC5-AS1	0.409470423	0.288851123	0.060475014	0	0.067920966	0.098191068	0.153011377	0.160861978	0.047366114	0.177326513	0	0	0.160800674	0.033248214	0	0.282250203	0.049287788	0.328269226	0.220995604	0.042081658	0	0.310033209	0.098374229	0.070237883	0	0.102675637	0.57058566	0.163324353	0.117767872	0	0	0.147266707	0.074284613	0	0	0	0.070408105	0.153249332	0.213560109	0.115696451	0	0	0	0.153907849	0.353064678	0.059707728	0.182546168	0.431144821	0.1323611
ABCC6	6.476757837	4.081698708	3.350702977	5.03159631	3.152201348	3.049190533	2.333533826	4.346603862	2.160048924	4.543936189	3.341964104	2.865647148	6.009429699	3.160352925	3.895616606	2.311621323	3.892926715	3.559794124	5.470978759	4.642298913	5.748683777	3.212426382	4.836127774	4.963678366	4.520386718	4.18544147	4.685724321	5.252530495	3.551171084	5.976186927	2.161369253	4.5685994	4.572134916	4.038516081	4.84117914	4.334903044	3.638950535	2.99514354	3.91769838	3.273357036	4.690543841	4.848402375	2.283101427	4.158698386	6.051528112	4.945615038	5.451639828	3.072484351	2.048988005
ABCC6P1	0.90675441	0.681106908	0.462930854	0.594037839	0.547782295	0.275155355	0.309554816	0.373813043	0.420855719	0.739308397	0.40521489	0.503572329	0.40297808	0.159070077	0.345430488	0.733060787	0.512041362	0.48861395	0.614248834	0.736300238	0.612607688	0.822170841	0.802352561	0.547265904	0.430613391	0.435092127	0.696393894	0.967442515	0.321965212	0.87710452	0.462037578	0.764962768	0.517870495	0.522388028	0.536083754	0.687341695	0.923944769	0.474830243	0.506004464	0.419100362	0.456211581	0.584767165	0.663406807	0.368172156	0.651538621	0.661100809	0.503221241	0.345192312	0.551838927
ABCC6P2	0.855895837	0.534589138	0.816384609	1.379226423	0.916901511	0.62000776	0.959496415	0.735529072	1.093202863	1.196912803	0.823974567	0.502818635	0.781931224	0.694971025	0.451461849	1.204529605	0.708288852	0.651221392	1.090682732	0.678034372	0.798375656	1.99814532	1.128091478	0.611728263	0.904807896	0.402408416	1.082629337	0.948302341	0.615410943	1.130235276	1.021327792	0.673365738	0.646972771	0.617354156	0.782742842	0.883549092	1.011797804	1.290216131	0.929987848	0.705350881	0.767501392	1.459266461	1.009392593	1.005331211	0.922492111	1.170038624	1.086406765	0.965572245	1.700354691
ABCC8	0.381552168	0.174885335	0.083690709	0.112125381	0.385379834	0.050957079	0.160930585	0.066784539	0.013109889	0.079755072	0.096012852	0.334802645	0.430225231	0.098925455	0.134504392	0.039060297	0.300118853	0.259953797	0.081555573	0.032029991	0.117462075	0.085810313	0.224629381	0.05346079	0.208699467	0.113673352	0.23124798	0.113011392	0.061116626	0.089795175	0.157512241	0.117185451	0.133642162	0.37532142	0.011306822	0.036624208	0.073077754	0.148456051	0.265989148	0.276191565	0.482623424	0.453877558	0.035085067	0.074546985	0.842839041	0.156994855	0.185257338	0.144902317	0.082427885
ABCC9	2.201615494	2.253701393	2.994966674	2.280604782	3.706786284	5.092652528	1.4376344	2.516790649	1.519103962	2.293786222	2.807588185	3.375552247	3.397363011	1.376250738	2.612908087	1.905481724	1.667766515	2.568742064	1.926950349	2.785650298	2.803736325	3.193040732	1.804403235	3.836116282	2.54043426	4.49462354	2.890372828	1.576113612	1.977966119	2.640844218	1.484325306	3.525671481	4.41403843	3.470208481	4.093245812	1.785917282	1.613338744	1.692854298	2.888181857	4.81993077	2.762582932	2.190029237	1.960230406	2.208903068	2.573483213	2.893218702	2.561203235	0.897888063	2.051852018
ABCD1	4.957181338	4.744531531	3.08218272	4.341563727	4.921598459	3.878431201	4.479000513	4.482455311	4.717935696	4.302712854	5.164216315	3.716116664	6.036685718	6.789194191	3.209046657	2.839518392	5.29160817	3.851280376	4.178851286	6.476191269	5.059449264	3.235815063	4.341627577	5.042791257	5.718114509	2.730255069	3.933105051	4.976319024	3.581737485	5.168185254	3.309341338	5.172356054	4.074071446	3.742437306	4.127895565	5.317030889	3.830264098	3.60529944	4.685003277	4.736516503	5.89979733	4.40796743	7.327373804	3.743000335	5.104924894	3.995692497	5.963124498	5.309202678	2.133771628
ABCD2	0.946149308	0.504922229	0.204604868	0.337805939	0.372781359	0.243620256	0.17946336	0.126990191	0.174498342	0.313306215	0.056904175	0.305910316	0.370750639	0.047495164	0.12178994	0.683309734	0.433563448	0.392149054	0.57046247	0.15186635	0.416074848	1.128186891	0.352552337	0.390778447	0.292275905	0.239307645	0.664936271	0.12279436	0.137241672	0.699240219	0.181520053	0.592360145	0.100530732	0.171466229	0.122856108	0.378048951	0.269972981	0.307252053	0.444226482	0.1174306	0.05074861	0.219781399	0.294085917	0.295072285	0.298630572	0.184052565	0.050323591	0.171338251	0.432889546
ABCD3	10.74758841	10.22474968	10.07540752	9.85485022	11.38795854	8.672573612	8.761514091	10.16927322	10.46180055	9.114096959	8.316740555	8.838165037	8.127637506	7.302088705	8.1358038	12.91887597	8.37450581	9.937635183	10.69230952	7.231480308	9.082913761	9.924476802	10.75048858	9.673491137	8.917459837	10.01652116	9.947533787	9.314686813	7.948164514	9.200842678	8.381674749	9.576204199	8.812966883	10.78053138	11.18120643	9.810921717	11.32626591	9.157498501	9.742003044	8.944979031	6.720050834	10.63784203	12.19914849	12.57606637	9.166874285	11.24735094	8.090019343	8.135070302	14.43985845
ABCD4	4.128891362	4.356582493	3.861918236	5.077917767	3.392919096	2.796497068	3.368386076	3.080060194	3.60491828	5.415425127	2.675046728	4.631676957	3.441529892	2.859414654	3.271438052	3.770938677	4.162403995	4.18249293	4.19993296	4.384343496	3.786040179	5.581425081	3.719833735	4.19987135	3.140251469	3.207030025	4.590647611	4.079346535	3.20917788	4.472908144	3.35363466	4.300510299	3.53202201	3.418620794	3.819209567	3.661256901	4.469882891	3.387831427	3.552248145	3.52091124	3.796623757	3.805685694	3.703681743	3.560161109	6.141781316	4.20570777	3.685636061	3.549483691	3.03342993
ABCE1	5.854740788	7.60065741	9.805871436	7.019240851	7.987885071	11.88227118	6.712327039	6.689431878	8.857516148	5.442636113	7.167355595	7.993480567	7.99496757	10.31679079	7.275904003	7.809405846	6.837014702	7.628968664	7.775588359	6.782481909	6.509051871	8.062872585	6.222856965	6.772344493	6.266885421	10.49953034	5.812186809	6.113257906	9.058586318	7.334667684	6.506559507	8.339985132	6.717653042	7.728869594	7.902300952	6.498192539	7.184065389	7.525826399	6.288291338	7.379236	4.850870491	6.175394833	11.06745508	8.191852714	7.387335967	6.543700131	6.77807178	7.981306128	9.705470107
ABCF1	16.43442693	14.38426546	14.49806558	18.24619779	16.83951916	22.5472678	10.58585686	18.84021676	10.84949995	16.1992847	19.08389223	17.08708298	17.5825031	20.9233738	17.89210159	10.44837459	19.02225288	17.16698784	18.462278	16.90435942	16.67654295	17.20562983	15.2737645	17.86550161	18.69545691	19.88797352	15.69993629	18.97336927	18.73261656	17.18677708	12.48161492	16.00339462	17.23102477	14.66825143	16.30858469	16.18153799	14.99578992	15.50409111	17.95182911	15.76382693	16.5101272	17.23328746	12.94900839	16.68518627	16.63012302	15.38520167	17.82129664	13.22031289	7.69962342
ABCF2	8.842204477	8.64207429	9.577539948	8.395445209	10.55624358	11.20747949	8.157157618	9.854568243	10.48805872	9.255224079	9.084356651	9.113716951	10.12774315	13.75641865	11.71699171	9.523406138	12.34792058	8.441706539	10.29168116	10.50709379	8.867280716	10.72889157	8.132151656	8.938954884	11.35694414	9.115648319	8.508756032	9.976714124	11.10747228	9.684711987	8.71352689	9.161459213	9.344312961	8.500905905	8.468390305	7.776068021	10.50478474	9.662907839	8.489254409	9.436010599	8.667079662	9.652786301	9.47835218	10.93776852	10.08861679	7.510676441	9.967145241	8.679648957	8.213247306
ABCF3	9.751451233	8.318976149	7.674891303	10.08413907	8.534210051	6.725993867	8.252599731	8.439847502	6.595724483	10.28595944	7.822662943	7.775348218	8.371455388	8.711587594	9.437114383	7.58101171	10.14847575	8.633726518	9.342224527	9.491010119	8.999780426	9.656471639	7.655619674	8.616557366	9.278903994	7.638933309	9.419649304	9.694415423	7.573738497	9.350976698	7.430970518	9.265231013	8.678089179	8.083436684	7.763847728	8.303233762	9.886760951	8.024335534	8.797074222	7.75315093	6.795750345	9.594347987	7.73137273	9.260245376	9.913933426	7.937836838	8.930815038	8.607205628	6.121897891
ABCG1	11.32818668	18.76256987	19.43367183	11.34938967	19.47413165	12.53798554	23.87935402	12.08513388	18.71247027	12.12641321	13.41062021	10.88623996	23.03781172	30.54230044	21.86957332	15.19905125	16.94894376	13.00382684	15.02522192	17.45345205	13.60271164	6.057575824	19.49468862	16.09137154	20.84011229	11.41524618	11.43567016	18.99648203	17.6906642	9.451694818	16.94505859	13.39386011	21.21901572	22.66945616	9.127403951	13.09935601	22.10238199	17.94989234	10.87067825	17.99560861	15.07023866	14.05626231	11.66638141	16.80451934	19.16657835	15.80168288	30.65241227	29.00468496	15.53201613
ABCG2	1.75351542	2.710541287	9.378205159	2.793227262	8.68651436	2.355775474	3.540748922	1.797403655	3.684122239	1.818401461	1.769471786	4.675564335	5.613125412	4.451584721	2.237805731	4.101232852	2.570030775	3.930819341	2.216322735	5.174264543	2.253153262	1.895551225	2.918489576	3.234361773	3.708888771	3.993040276	2.961031215	1.664282344	2.86533266	2.789840923	4.2642257	2.69262958	3.715349231	9.844795648	1.904875335	2.75650296	2.93568974	3.612475772	2.231280251	8.495169436	2.426948293	1.862316965	1.163245324	2.992726685	16.16423387	4.072207447	5.945427266	4.281166688	3.265207464
ABCG4	0.034706933	0.037804905	0.045228483	0.027543303	0.045717493	0.007343583	0.009154819	0.01804599	0.035424505	0.013262021	0.051887666	0.032897353	0.036078225	0.02486591	0.019383847	0.008443651	0.044234041	0.016367221	0.022037302	0.066091892	0.017774217	0.064923554	0	0.036771004	0.015038165	0	0.02438478	0.052930877	0.013211561	0.010783885	0.010317991	0.022027774	0.016666951	0.050708192	0.01833144	0.013195071	0.010531463	0.03056352	0.026619808	0.034611153	0.03365437	0.010664626	0.195025562	0.017265854	0.066013129	0.026792784	0.052334171	0.039154357	0.014848674
ABCG5	0.113573006	0.036416983	0	0.046431197	0.008563154	0.049517861	0.019290951	0.030421076	0.053745259	0.044712976	0.007951798	0.041592601	0.003378831	0	0	0.014233908	0.037283827	0.045985145	0.065011521	0.026527282	0.012841257	0.093810048	0.082683716	0.06198682	0.008450209	0.064724293	0.041106709	0.027454882	0.03711904	0.036357927	0.00869679	0.046416724	0.028096358	0.015542086	0.020601516	0.055609068	0.026630162	0.051522535	0.080773945	0.007293231	0.009455491	0.017977922	0.027397072	0.05821192	0.089025448	0.060221343	0.023014557	0.042708835	0
ABCG8	0	0	0	0	0.011953071	0.008640077	0	0	0.008335725	0	0	0	0	0	0.022806023	0	0	0.00641894	0	0	0	0.021824477	0.011541592	0	0	0.018069371	0	0	0.010362689	0	0	0.02591673	0	0	0.028757088	0	0	0.008989861	0	0	0	0	0	0	0	0	0	0.005419644	0
ABHD1	0.124433021	0.175556601	0.067384578	0.164143809	0.089441497	0.054704937	0.083696893	0.09776795	0.062373908	0.053887344	0.063889173	0.027848178	0.057009569	0.05725443	0.065635045	0.051463417	0.094860362	0.084978165	0.20147353	0.06394049	0.08597818	0.157025459	0.06975434	0.085377711	0.108629901	0.114406828	0.090825406	0.060661651	0.125258723	0.124150934	0.020962458	0.074587566	0.060197812	0.018731067	0.074485827	0.080422963	0.057056417	0.072443133	0.057687367	0.087896818	0.098761886	0.050555626	0.029349779	0.062360934	0.11623301	0.066529626	0.067800985	0.053031744	0.067038181
ABHD10	9.302248141	8.755626377	7.999036666	6.209146697	6.685212715	3.132607095	9.615820461	7.666795826	9.802120074	6.689629508	4.61188466	5.241135879	6.270064134	5.904953247	6.51840075	11.40154414	8.478152124	11.42130364	7.490758544	6.127986539	7.352799299	9.019862545	8.532105548	6.673366098	8.220282776	5.244274569	9.383310455	7.33620628	5.100974468	8.886931599	9.241915784	6.767346367	6.919460516	7.320368668	5.682499625	7.463874511	8.700773006	6.899517247	6.332506135	6.017096302	3.661819536	6.408852626	8.242882096	6.821643152	6.906323759	6.738869924	5.101141169	10.00181772	13.16138581
ABHD11	14.12835746	8.566820819	6.951297674	11.92241171	7.083512875	7.705446467	9.304963445	7.267567074	8.783010068	8.79257519	7.482401813	5.294925312	7.616231294	7.289187961	7.2222062	11.06886898	7.866903715	8.990427419	12.16534621	6.820188536	5.057289877	13.77192165	8.586535928	6.188236695	6.536895638	4.270615717	8.292187538	6.848967619	7.070033953	7.060966716	5.992692592	5.582173814	6.803516476	4.091866548	8.587835154	7.410655355	8.410431116	9.66064416	12.61659137	5.819673019	7.091741968	13.0015958	6.500610669	7.725985729	7.342557621	7.548188884	6.963084934	11.41460151	8.99023308
ABHD11-AS1	7.112652907	9.16494073	9.606748544	7.428991533	3.767787791	4.415342619	12.96351876	4.529360159	10.15188234	3.129908297	4.240958704	2.634198087	4.347429681	2.682737613	6.916498686	16.985797	4.225500356	6.560547421	4.643680038	3.784558897	1.084372829	17.98025927	6.421768602	4.191489703	7.605188117	4.142354734	6.542817824	4.667329988	1.979682156	1.39372053	5.507967166	2.908781388	3.309126588	2.797575426	4.394990109	4.077998321	3.373153873	4.16473826	9.992036107	2.236590715	5.673294434	10.60697423	2.983236744	5.497792456	2.003072588	2.15793145	4.37276586	9.758321712	5.339987615
ABHD12	15.82331917	21.87727157	13.15986738	19.18148715	14.62224111	12.24819747	21.74425987	17.29343669	19.34474068	13.72762679	16.60624742	11.41595005	17.65706913	29.93625945	18.57550245	13.96716242	18.01279633	19.05708111	14.38785147	17.98080908	16.06246914	13.67126199	17.64859682	13.91058296	16.2445103	11.50155778	12.47550851	21.76526026	17.00162467	15.48154244	24.87023318	16.23472648	16.10398999	14.21386966	12.39299253	19.69115639	17.87335094	19.32568373	15.67581442	13.71178398	15.86388131	17.77753859	27.40378359	19.14559326	17.04646511	17.61513792	18.49688483	28.52024876	14.7906678
ABHD12B	1.607549185	0.167662348	0.082969433	0.085506957	0.351235761	0.181346352	0.339110949	0.101859947	0.084979753	0.233928147	0.166408005	0.116054963	0.548702749	0.084212848	0.102573219	0.309789287	0.093629052	0.415728894	1.267210544	0.11991	0.111075141	1.047024842	0.186875617	0.111188907	0.09195592	0.184210813	1.071003664	0.120655682	0.136715674	0.152173141	0.10191918	0.077709367	0.148953688	0.117090241	0.120716355	0.074479112	0.133750049	0.102430603	0.082640009	0.085470623	0.047490223	0.534240422	0.114668214	0.219277125	0.158358724	0.107121898	0.099536406	0.796269378	0.398110857
ABHD13	5.974468547	4.898077396	6.838310169	5.474880066	5.508074802	6.526422559	5.979746544	5.398971575	8.264969758	4.822015494	6.400467111	6.599026967	4.902432377	4.729436987	4.497439176	6.407978499	4.417064815	5.67545254	5.520846665	3.945041167	5.888406836	4.510896069	6.352767404	5.955154013	4.811205182	7.857417584	4.622887583	4.233184875	5.468473275	5.637590122	5.95767605	7.07760264	5.534635102	6.547416598	6.252471381	5.487483663	4.05808151	4.636304263	6.06687277	5.987280512	3.301308949	4.829790079	6.816112343	6.524576959	5.622462397	5.015135955	3.958865993	6.553352816	7.204369062
ABHD14A	5.96529645	6.821982099	7.025095986	5.592830989	5.358273027	4.153940509	7.598720019	7.439731194	6.791460117	5.263458066	5.224511574	3.340001328	4.868074724	4.64917131	6.274605395	9.162734163	7.028111077	5.395229431	5.143119738	6.730924102	5.617969019	7.900084225	5.995160498	4.806864481	5.922111162	2.571769962	5.602560921	5.647762537	5.3769849	5.104634586	6.040502329	4.748793952	5.581935782	4.86262059	4.946962887	4.906319319	6.554289868	7.525908412	5.138554388	4.917318113	7.255279943	7.298068814	5.700157869	5.266489695	5.187660377	4.686780451	6.636476928	7.391740444	8.027244313
ABHD14A-ACY1	0.094660076	0	0.013106646	0.127707248	0.044161183	0.053201953	0.053059028	0.12202169	0.082124611	0.134510846	0.027338897	0.047666198	0.023233369	0.04323497	0.028085976	0.061171601	0.08545646	0.055335175	0.12772266	0.072962284	0.088298478	0.053754372	0.049747781	0.060890142	0.072631187	0.066758143	0.123662049	0.129789023	0.051047257	0.031250344	0.01495012	0.095750581	0.04829873	0.040076173	0.053122209	0.038237659	0.06103771	0.011071155	0.030856344	0.025074693	0.048763067	0.04635712	0.094193261	0.066712367	0.057389326	0.116463179	0.032969098	0.046720638	0.028686394
ABHD14B	23.12275982	24.0963838	24.89033712	21.35417905	22.32163142	18.65520016	30.11248417	27.54276651	20.79510241	23.69221903	23.00200207	16.85441156	21.38482783	13.71391534	23.30370084	21.74289126	31.85484858	20.98668353	21.18187986	25.90506155	23.26262191	21.06793842	20.93532853	17.50769772	23.79734979	12.05014399	21.92648235	22.84322638	19.70115675	18.96558749	20.33645769	19.05326503	19.25484911	21.0158893	23.75985044	19.04395075	23.23302625	19.94098145	20.42695802	20.25584626	27.08464146	21.9717398	19.09803876	19.63846619	20.1680239	19.87047119	25.85216978	22.78220518	21.51399669
ABHD15	6.044962916	5.534631182	4.863995922	5.077856351	6.633488305	3.826950402	5.510036823	5.0828265	4.916673789	5.660946533	3.730526501	3.718786151	6.407099557	6.4292438	5.89675694	3.957993343	6.795787026	4.962401456	6.299994867	6.664846668	5.691908698	6.905955203	6.584956916	5.768442545	6.379719609	3.472191623	5.672657157	4.250767882	4.743714161	7.577773372	4.314208416	6.306885334	6.314171461	4.965592537	4.651170804	5.908804066	6.288039625	6.42303275	4.294151575	5.438248558	5.214471485	6.609589188	4.615399859	6.068819556	6.419275125	5.807956202	6.884248631	6.216431353	4.579760397
ABHD16A	1.680113774	1.614693777	1.113203316	2.096145504	1.257936199	1.291840276	1.302884694	1.40788123	1.182145509	2.062632285	0.890340927	1.856594376	1.507220761	1.340440216	1.017114032	1.402483793	1.51954262	1.659982921	1.613894057	1.306882228	1.449302689	1.526530958	1.262773264	1.602262588	1.301897842	1.890017921	1.762797812	1.168138141	1.416404665	1.628358873	0.856905026	1.571619095	1.241570813	1.085887693	1.522418806	1.474410233	1.494828654	1.153767342	1.607828739	1.104047245	1.36361245	1.167504377	1.276111157	1.546898027	2.282657083	1.409249025	1.388077601	1.884973877	0.553060961
ABHD16B	0	0	0	0	0	0	0	0	0	0	0	0	0	0	0	0	0	0	0	0	0	0	0	0	0	0	0	0	0	0	0	0	0	0	0	0	0	0	0	0	0	0	0	0	0	0	0	0	0
ABHD17A	6.650602739	3.574903185	3.183247499	6.910087547	4.47287056	3.390670812	6.389524818	6.796005872	10.08871213	8.006383065	4.905218981	5.683396251	5.982628483	4.455260679	3.673017932	4.523920418	6.19789718	4.731518659	6.201820393	5.45569268	5.812640352	3.865481322	4.890070386	4.507397988	4.736466727	3.043507253	5.072115222	5.793700187	4.048690253	6.675549903	5.080206161	5.164074173	4.506035194	2.679395827	5.842387284	3.740364288	6.621492868	2.903524396	5.492821208	4.556421755	4.517842401	3.992627445	5.030279172	3.403960757	7.788457839	5.802202287	5.845675024	5.672409263	4.853743426
ABHD17B	7.390043966	4.738515312	6.278344653	4.342909616	6.190127258	10.75419504	4.709782241	5.736721945	5.44294111	5.22774622	7.427661511	6.780198444	5.734535682	4.769191686	4.857725301	5.869430654	4.921616322	5.61929464	7.133973121	5.075810282	6.409084915	5.975436944	5.893876341	6.033906487	4.4299771	6.932739517	6.724676923	3.391174358	5.394516793	5.439312967	5.051250968	5.648691026	5.922359007	7.092737698	4.247574507	5.061533988	4.486178855	5.319497164	5.652811234	4.997058365	3.827700239	5.548670983	5.579780857	5.464326777	5.470145959	5.403741072	4.595600285	5.569403198	4.762270976
ABHD17C	12.73217818	11.33595318	8.969426602	11.07681686	10.20552311	5.542191383	9.342755738	13.71808507	6.418807053	11.00627093	10.60239676	10.69320897	7.308672139	9.389581646	8.671806347	9.219192784	10.59243076	12.57870595	8.458641793	10.86122151	14.10562713	11.65810345	12.75873339	10.82612292	9.828243106	12.50672487	9.496703761	11.5028917	10.83495272	12.41763041	5.583785337	7.997958645	11.25775431	9.460746528	11.6108032	9.935486818	9.960135862	9.604328992	12.79496102	9.582182963	5.823612492	13.62634326	8.354936188	8.328782417	16.96048926	13.92811569	7.411867638	6.510857376	13.64948757
ABHD18	2.063118609	1.888790865	1.450692255	2.001055122	1.560602178	1.372821862	1.140944858	1.499354573	1.221791786	2.47922463	1.230439914	2.820684505	1.339997356	1.369318295	1.21256473	1.586627926	1.378197715	2.002914856	2.033232193	1.383456401	1.969850039	1.612879587	2.056558399	2.014759218	1.33661972	2.500106681	1.981842397	1.777990189	1.429543399	2.448320727	1.201178001	2.106837309	1.513593345	1.83933437	2.024858306	1.963168873	1.816151623	1.022394106	1.995684292	1.504713358	1.067533789	1.519717461	1.381713994	2.06284176	2.621182955	2.459045896	1.329958464	1.700003165	1.228923163
ABHD2	34.07679227	32.26689027	22.4023477	38.22135355	40.8525276	47.07324883	19.94361682	23.6178116	11.56152574	29.97839695	25.61467315	21.75664953	40.73069664	42.18888535	31.28498056	13.41028148	22.17747969	29.96485427	36.67635502	30.6394338	30.91201551	46.24023785	36.5190275	45.87300277	27.78232684	29.71218553	39.91805144	27.19163919	34.5947878	42.06589295	17.06575062	29.95398421	42.70657253	34.40210998	35.17404687	39.79740762	26.59587373	42.96688078	31.9471817	31.23256735	22.73502137	35.66927556	24.88570476	37.35432748	29.94817804	37.46355473	28.43598148	21.46746957	14.5007183
ABHD3	5.029033331	4.297470911	3.728867735	3.908643255	3.969098404	3.913226668	4.391868113	3.179511054	4.670888969	3.962106282	3.773807292	5.906416136	3.670590274	3.821564645	2.88159795	5.269545354	3.970906871	5.450092876	4.866610715	3.173358006	4.620852575	2.944079896	5.005451721	4.104492082	3.967146686	4.003714884	3.835182497	3.63755181	4.105165227	4.840367612	3.934709972	5.963964343	3.431282178	4.290555441	3.554540107	4.112676506	4.787573724	3.221102517	4.366405842	3.94596182	2.654597618	4.112851233	9.384030592	4.827616133	5.063194933	4.464048416	3.196313989	6.523657617	4.293944461
ABHD4	8.996544758	10.18530224	10.09073894	8.793224524	10.55047909	6.964316091	10.94243384	12.8829892	11.65862768	8.030538319	8.111067972	8.293789538	9.35745345	9.283252626	9.400438177	6.6155148	11.67725787	11.15913729	8.446249284	14.4167109	9.549983023	9.560327239	10.90523046	10.44903267	10.16416886	7.110830256	9.83909781	11.38008243	7.511434556	9.861395345	11.25565519	8.722603456	8.525829426	11.10163162	11.19436781	8.376283243	10.04434755	8.588376204	7.37457514	9.472455061	10.48318873	8.708912006	16.42693442	8.069573792	9.896589429	9.281558972	11.00152379	10.42618347	7.130507111
ABHD5	5.743489645	9.63075359	11.3647841	7.046183001	8.897689397	14.03180388	14.73254515	7.182903168	11.66762366	5.387969953	7.805496527	12.35714613	9.343725649	11.4246817	11.40067484	11.14256532	7.127181948	9.820583028	8.452083253	7.808655024	8.503729885	4.052286516	8.853205087	7.321502115	9.78125014	12.7825989	6.869693051	7.075517849	11.30085207	7.536475567	9.342524197	9.841984474	8.413317942	10.70845785	9.905874027	11.80412915	9.306788322	8.829406457	8.157183768	13.02655596	11.97061548	7.895889929	7.796937252	12.37939245	14.44712947	8.713394194	11.6689319	23.06291783	7.241053508
ABHD6	6.09282254	4.586165503	7.965919105	3.282190143	5.573947622	2.784396645	6.030515614	3.342334513	3.998523509	4.599743034	6.206257253	10.71302105	4.034488453	3.53665023	3.717130758	5.997278113	3.94820038	4.771128613	4.120078913	6.153501599	5.718849773	4.4727711	4.392212437	4.671846638	4.85228943	4.065457441	4.878515343	3.614038614	3.147165094	5.982494766	4.245700795	4.262630535	5.241939592	6.000743427	2.711891971	3.089440872	3.201852207	3.764920611	4.781469426	7.650149796	3.890846174	4.57467747	4.590860737	3.529695753	11.97267015	3.963634883	4.933926043	6.563696377	3.355532758
ABHD8	8.956149551	6.221866269	6.314248171	8.456444593	6.385400626	4.730188085	8.89073647	9.456136723	10.77564079	8.8246419	5.795673056	4.84243273	7.422115255	8.452899559	8.264164913	7.559171303	10.44925636	5.51122605	7.472584703	8.635746593	9.136002489	6.026765008	9.839885981	7.706239873	9.629567603	4.05285363	7.542058055	8.283796404	6.51051173	7.787670518	5.562797608	5.453566045	6.936367795	4.839847683	8.391994972	7.11393471	9.18921342	7.469252231	7.477986	6.776566257	7.034885098	8.397560781	6.425543182	7.936839715	7.960929516	6.538239363	7.508993929	9.136563528	4.775181232
ABI1	19.17988068	15.69737736	15.653996	16.06849655	17.50586416	17.49590005	16.52337144	15.01551985	19.87105035	15.50738857	16.03163831	18.82395547	17.12851215	15.64886548	13.7824102	20.2925316	14.81877424	17.80403541	19.86279641	15.37540886	18.05228685	16.73991162	16.6808222	16.84565195	14.48772109	18.84867155	18.87897233	16.27746467	14.94096818	20.56188162	19.25169987	18.6834248	17.41974185	16.89400397	15.01683487	18.69540479	14.6318157	14.64856033	16.62204455	15.25706492	11.02015251	15.80778517	22.42273034	15.58141822	15.99735386	15.33588321	12.94293298	18.54214044	19.05147875
ABI2	4.856944133	3.107922825	2.758353737	2.531894311	4.317230235	2.91930618	1.634499394	3.19322851	2.168054879	3.441640011	3.62737754	3.325803663	2.974900911	1.47572991	2.370581064	2.798316416	2.045968166	3.304568121	3.947862471	3.107085929	3.885411842	3.978694401	3.473183868	3.601814638	2.538387592	4.447891346	4.202086665	3.390397305	2.452596327	4.108674815	2.362860994	3.798137842	3.818291536	3.691130442	3.123843627	2.502143494	1.907884302	2.613392319	3.936669534	3.393241882	2.411448012	3.947144528	1.450279884	2.550885212	4.249514217	2.920196951	2.259216492	1.356985405	2.711277947
ABI3	7.511726022	10.78363806	5.104376786	11.42116703	11.67322469	4.584535365	10.65916131	13.88469422	10.87218163	8.821163722	7.479481515	10.72025591	12.26218622	19.62509676	14.01904159	8.009355177	14.40983467	11.1164221	9.045192919	9.964580322	11.22271501	6.808485799	5.867379224	10.63626327	13.02956171	7.509493753	6.335220018	15.77101892	6.33067048	10.54587131	11.81587851	10.48957491	9.092878278	6.203038781	5.710377901	12.97122267	14.29224322	7.247873896	8.074763384	7.434462696	8.643227111	4.710859837	6.59805384	6.921435225	10.04581138	8.539979795	9.011098719	14.33749632	11.12135043
ABI3BP	13.61796378	10.84398767	12.77332768	9.119225834	20.15235113	13.9899911	6.284597361	6.631783416	10.1805604	15.6135365	9.727298226	20.95785183	23.12453961	8.572257578	13.45056258	9.59594642	10.82942674	15.2178745	13.09197984	20.30979743	15.20227988	18.73927924	9.793749824	20.43469403	16.06386428	21.75698433	19.07109024	12.35252124	10.58576335	15.59125141	10.22310943	15.82941371	21.54856024	30.21175894	11.93754459	6.406845438	5.757238263	5.621766581	16.92745617	27.89447445	21.08126549	14.069452	4.440731478	6.94672145	14.91764194	12.1725228	10.16430852	4.877163783	6.709307972
ABL1	12.60897924	11.50512066	12.90696363	16.28714064	15.36914238	24.55205385	9.273303776	12.1713386	9.634868242	12.8207832	13.92780911	11.91578988	21.66974406	25.07219954	16.00798582	7.150293509	12.96129818	11.80226783	12.88155067	18.01298818	16.34940026	18.47920437	11.35304334	18.591305	12.54185516	15.2306285	13.99789543	11.52973818	19.20310617	15.22010251	8.216887074	11.3132556	16.1984725	13.62042419	15.7585842	13.2966279	11.5753796	13.54030449	13.86319075	17.68517776	17.17247287	12.61685784	10.24692406	12.96782752	15.64583955	13.97469076	20.58504721	11.25596434	4.871430504
ABL2	2.412410993	2.840837835	3.331134545	3.340608526	2.369236183	4.616624489	1.417166747	1.843851757	1.188068751	2.223911501	3.101542949	4.429202614	3.606655887	5.0260731	2.244162041	0.958590416	1.442023783	4.250488477	2.793732067	2.51597973	2.853845182	2.623596103	1.903690116	2.832721305	1.714365556	5.081743111	2.260822475	2.336243355	4.487145155	3.012220097	1.620409421	3.339567244	2.543910404	2.843508814	3.156381644	4.138250916	1.823313388	1.669847813	2.528483821	3.047279755	3.218418807	2.169230197	1.857883975	3.133528735	2.90093221	2.779803011	2.401312194	3.10722173	1.03953934
ABLIM1	33.98163419	24.6417281	27.28240397	28.09499947	44.1147742	32.23286187	12.21653626	25.53151416	10.08900137	27.88352983	32.7781941	23.68178477	27.92587174	15.56181798	26.6300347	16.511045	22.27058037	17.59518101	35.75999629	37.86306062	36.68569344	34.85844926	34.89175748	36.18866905	20.90344239	32.76346189	34.37184663	30.41926416	26.73247785	33.39153846	14.84045453	28.75796093	38.41837504	38.32375082	28.08985732	26.8122803	14.27102593	27.62048418	38.65616829	34.09011582	28.36474794	38.9471628	10.11840403	23.68188999	34.69097422	28.45682653	26.80917291	11.43352737	14.40778266
ABLIM2	0.802157681	0.755852574	0.890879231	0.753829559	0.837317634	0.540529736	0.446067752	0.611137232	0.980546674	0.928040022	0.77264813	0.767355648	0.739734492	0.582594015	0.994714348	0.547095988	0.653468557	0.540144909	0.793901165	1.004923082	0.984503461	1.596120049	0.696626368	1.263422638	0.670373004	0.477647946	0.944829106	0.738681119	0.935922639	0.799345461	0.411821558	0.742176487	1.26134021	0.750305814	0.639808369	0.649768379	0.840683711	0.586176371	0.838941592	1.148204556	1.075759417	0.82920158	0.331355563	0.393789349	0.978632367	0.884205416	0.615674597	0.288914785	0.456677524
ABLIM3	7.476111931	5.390721571	8.942618141	5.42198135	8.103718632	5.322227692	4.956319123	8.792259296	6.68747242	7.142503337	5.02769323	9.005071643	7.819901824	3.850331859	5.997889367	5.104466603	5.679010553	6.279082264	6.230770971	9.626396324	6.384690847	5.385540742	4.70421706	8.261608213	6.308709682	6.558393882	7.817813281	5.887618755	6.196048942	6.837454115	4.294204197	9.602614826	8.525426599	8.562452309	5.176355479	4.621194368	4.488168284	4.509737196	10.04600548	8.670596306	7.156595913	5.826937034	4.048471986	2.567608956	9.511244786	6.042430331	8.999854522	2.392898511	3.209120066
ABO	4.46303858	8.080512439	2.21849266	5.724848221	6.23161503	5.345146839	3.900961734	3.864826746	1.866958398	8.710585879	8.426352439	8.194017397	2.055312167	1.634436991	6.647898293	2.737507141	7.090498972	6.294450186	4.306388378	5.013280555	5.548296165	7.647866408	7.273278144	4.873319633	5.768484518	3.463452521	5.37880703	6.779074498	6.349984739	6.082485472	1.980634443	5.91872406	7.665344383	5.696123043	5.04766326	8.881487561	6.153185217	7.243197573	9.473713323	1.93425566	7.846985857	6.394130768	3.095688057	4.345280723	4.651768824	7.514162119	6.227259606	4.025680753	1.826953978
ABR	13.95851299	13.52802746	8.805082454	15.16738163	12.51453518	12.30048791	11.79062106	10.63461985	7.552886625	13.15784991	12.10865425	11.77821197	15.37208113	19.47545158	12.20076949	6.091368695	11.7840328	11.89081842	11.74942662	13.30417615	14.9113876	12.79578994	9.557966395	12.96393719	12.46759817	9.154731321	12.816541	14.91771545	13.43209017	14.09808191	7.087115323	13.08925461	12.69027227	12.64073709	12.30823145	12.82641747	13.51426714	10.76257313	13.18753586	13.13327144	12.01319733	11.19486105	8.840533755	14.22510608	14.32926519	13.18952328	12.24974325	13.26533453	4.691985659
ABRA	0.065059475	0.02458642	0.01029502	0.062694756	0.057812946	0.041789121	0.010419214	0.041076734	0.064507317	0.045281017	0.032211274	0.03744089	0.027374053	0.005660041	0.022060999	0.038439302	0.025171658	0.012418493	0.012540464	0.035819052	0.017339193	0.031667276	0.04465821	0.047828046	0.04564033	0	0.048567092	0	0.010024162	0.012273275	0.046972138	0.050140171	0.012645911	0.073451164	0.013908828	0.030034952	0.035957968	0.052177086	0.060592675	0.02954354	0.012767487	0.024275089	0.024662337	0.026200646	0.030052148	0.193123617	0.015537959	0.010485192	0
ABRACL	10.49827569	19.24819638	18.43580792	14.65275718	13.32598037	9.459768399	18.44292035	17.19500602	37.57987974	9.009664598	10.62439673	19.53396523	15.32401386	14.93069235	15.70099662	29.07845085	21.17037818	18.81712153	22.14013769	18.10805323	12.53948764	15.1221798	18.2883977	12.13347717	16.81760599	19.42246576	11.42098522	18.38378917	15.0050009	17.24456472	20.27395746	22.93636014	12.2228522	9.347010341	12.64521061	22.8586635	19.56518013	18.00841411	14.10582319	12.72887535	10.12730334	14.51807126	41.95587628	19.66980781	16.48973867	14.51484915	12.17623504	29.40425643	24.9861358
ABT1	8.74357047	8.544468939	11.41628401	8.680130443	8.501130005	7.98758866	13.84144344	9.772706093	14.25989854	10.06792476	8.997584334	10.22227386	8.315568643	10.19996354	8.903397159	15.43256823	12.03222036	6.955124607	9.19665951	9.302629346	9.303358021	8.589234032	9.173266215	8.534200461	8.634170843	7.870684694	7.959563542	8.104077968	9.804864252	8.691134951	10.98148926	8.255849515	7.820867483	9.077336972	9.394542852	7.407603054	9.473077418	9.440207335	8.977804361	6.900004528	6.900103475	8.753766828	12.40699963	8.199807263	9.236729885	8.071375294	7.853044518	13.33157097	13.08276594
ABTB1	9.692131843	7.193257319	6.50374399	9.915692106	4.734982744	7.777622034	8.596541991	7.232785139	7.514488705	12.45666126	7.379537127	9.654029009	7.694042444	6.19526857	7.373626016	7.427141671	8.210324283	7.842437882	9.310076273	9.227818535	7.996538416	6.753591188	9.954317972	8.946563153	6.707176476	6.719284713	9.636578435	7.179480738	8.192001385	9.683601818	6.56616858	8.334447815	7.156003889	5.791998736	9.291488152	7.152326368	7.276630095	5.02614941	8.833946859	6.768364695	10.11071671	9.201281386	7.049722463	6.409464693	11.1284706	7.965053631	7.857362194	8.378506229	7.248583773
ABTB2	1.181675816	1.150946556	0.370718036	1.882494205	1.345171116	3.768953474	1.090937583	0.622001805	1.39372384	1.145562081	0.85654915	0.964500058	1.865294281	1.733994982	1.423817212	0.702736601	2.440355033	0.897806102	0.861466611	1.254106194	1.024615092	1.520428292	1.110219675	1.987225033	1.681409779	0.823077473	1.037793544	1.206568374	1.543817689	2.053385751	0.949809115	0.965258789	1.548265815	1.057974432	0.801358794	1.339448342	0.664013695	1.38747193	1.107738391	1.560308444	1.336812069	0.948097715	0.847089043	0.674944563	0.973945208	1.272604246	0.634115146	0.795792944	0.474349392
ACAA1	7.873364447	8.345413408	7.220415365	8.337229135	7.150101093	5.958972164	9.692863791	8.721849976	7.790465864	8.637293477	7.289020949	5.75190675	7.489194447	8.867573798	8.343511002	8.129552589	9.267858957	7.934553713	7.725630228	8.87938982	6.827732227	7.669294892	8.291247496	5.196664307	7.798974504	6.146421407	6.91580172	10.12913611	7.702791156	6.899615028	9.000847477	7.177987801	7.300308363	6.427678224	7.123439522	7.929950137	10.16758029	8.327639709	8.316101583	5.387219803	6.373075263	8.155034563	9.446862095	8.700330971	7.637383717	7.530761122	9.449765509	9.754242028	8.264168139
ACAA2	11.93444821	14.49664457	17.34648027	13.45149862	13.15146491	12.92477683	17.17089333	14.00449094	17.4275079	12.51919241	14.04965987	12.09547618	13.34491829	14.63112175	17.57914067	23.12914649	16.06997617	13.79445567	13.58254438	16.28088919	13.4178985	10.62446887	23.36287732	12.65834267	15.15959501	13.68122498	13.52193517	16.91463252	14.8537051	13.79981172	16.01018731	15.92569524	14.32869933	13.59920242	11.94441137	16.6406189	14.83098416	17.25522412	13.02023326	11.8269397	11.90049569	14.32626327	16.64458559	15.17090783	12.33253458	15.4479855	14.44063635	18.95405118	18.51182985
ACACA	5.08744966	9.331347977	6.368979437	10.58014495	7.740885891	7.629245189	5.287286503	7.096099443	2.879304766	8.023792982	6.474186329	6.00477195	6.975510064	7.873426544	10.31656962	3.767324172	6.69950926	7.733946362	7.173800245	5.98855838	7.72165486	7.688342133	7.345540468	9.06348925	8.752826283	8.048023954	7.810132475	9.117540992	8.084554398	8.276459442	4.362354923	7.988386761	7.793888189	10.50947519	12.57851795	7.245389603	8.303582634	9.199731272	5.787723038	9.127034034	7.025150479	8.55767351	6.333256145	13.61473348	8.726177537	11.40525011	7.398875813	4.927705563	3.560094372
ACACB	3.388476671	2.208819947	2.43053687	1.750460932	2.330098867	2.277975236	1.441678367	1.521368377	0.767291853	3.904594124	1.835409739	3.256983133	2.718355434	1.474950829	2.231252147	1.162676249	1.445445508	2.905918802	2.281828497	2.050506776	3.017770689	2.949212007	1.918022794	3.015953184	1.78141242	2.57954753	3.59758094	2.092987603	2.305664358	3.5526244	1.008144158	3.154609224	3.444317106	4.025834154	2.216441916	1.74277784	1.397803534	1.835044089	3.342108968	3.533272308	2.743871937	2.123216808	0.545712657	1.851223338	3.63310369	2.586964405	2.06977108	2.144845166	0.432251841
ACAD10	3.04623193	2.923756505	1.851472575	3.229752198	2.136502626	1.931063517	2.098793211	2.090746418	1.216324246	2.951927524	1.583201026	2.338797941	2.278537683	2.528189578	1.677504163	1.292479018	2.870407966	2.907583441	2.522218634	2.552393232	3.465974798	3.409240555	2.471068258	2.183563727	2.055526827	1.930292779	2.459153279	2.841769374	2.164550023	2.525269916	1.546784181	2.548195527	2.122122845	2.26579281	3.097770468	2.506200013	2.754556466	2.526975264	2.508384759	1.9928134	2.195693899	2.493598834	1.719349568	2.824754444	3.105573668	3.053952342	2.631405766	1.79834362	1.240713028
ACAD11	0.200818998	0.125347846	0.069982189	0.17655966	0.095441287	0.154208778	0.075885445	0.079778923	0.046982109	0.168560196	0.114694239	0.149979666	0.090824702	0.071453775	0.123184278	0.10731875	0.065184272	0.150744397	0.097423982	0.090437741	0.126285187	0.169135847	0.121970867	0.087085567	0.105262738	0.178225652	0.171809235	0.139500221	0.077875407	0.184737228	0.06271989	0.188677358	0.098243169	0.173225502	0.18909534	0.131250729	0.064017521	0.12667243	0.129450899	0.129103292	0.077490363	0.117867239	0.065861132	0.159020931	0.1605094	0.212218144	0.08801831	0.053456183	0.054703345
ACAD8	3.811921926	4.022213643	2.980978142	4.752680247	3.174836521	1.630486362	3.08295957	2.876220689	2.452473952	3.721261396	2.247208586	2.749842602	2.887388957	2.443127336	3.062624142	3.000311005	4.436952074	4.184814897	3.616710844	3.284797822	2.98531485	4.568499665	3.164156207	2.823956465	4.34671025	2.544005738	3.421127904	3.434539183	3.237459168	3.558505486	2.241284319	3.345575661	3.035221259	3.791844288	2.77215885	2.658631249	4.022958536	3.095768943	3.643947508	2.151858842	1.899928893	3.290756707	2.339329595	3.994502932	3.785380926	4.180531368	2.854202886	3.485007171	2.790625497
ACAD9	9.346883975	8.758507449	8.245985445	9.404619118	7.516497976	6.146245731	8.425067411	8.726567135	7.860114808	8.822106737	7.547279501	7.014510035	8.200369827	8.331862587	7.542827276	7.366762919	8.702546628	8.357542473	8.447612733	8.506631707	7.834621059	9.852765099	7.954376023	7.475992318	7.59171309	6.54380998	8.017803235	9.35287017	7.224856204	8.642716992	7.431926835	7.957115955	5.088641945	7.168611926	7.394549275	7.372012025	8.837250391	8.40494844	8.078514503	7.398743935	7.51531231	9.204014894	7.607863648	8.090743878	8.533851506	7.843666368	8.422253517	7.707348882	7.53191863
ACADL	4.994922575	5.91121665	6.128120922	6.462866693	5.02207593	7.081630328	4.155437116	7.332707745	2.620352188	13.27280658	6.600481827	7.677977132	4.313063197	3.753376696	9.373936293	5.810863892	3.739270939	4.468837067	8.300268172	4.507422792	8.570096252	3.231234999	6.133422584	10.67237625	3.356485488	7.87749133	7.945890243	7.316791899	5.922786244	8.269997439	3.816111089	8.974281274	7.281078501	8.871009765	5.901255649	6.938001997	4.053277156	3.323397478	9.879619711	6.55522155	4.766965262	9.51365568	5.611680467	8.67082687	12.44832912	10.89960963	7.461694342	4.036756922	4.730512642
ACADM	12.89378388	9.856569006	11.18381889	7.453532212	9.750286875	8.362079038	9.983411745	8.927755703	11.00285207	8.93736008	8.763502701	11.22504569	7.88107646	7.055016597	8.145250047	15.30494793	8.911949269	11.71308859	11.05162839	7.522322996	10.49670083	9.58831661	12.05125099	10.20685809	8.892171028	12.58490325	12.36475707	10.20681026	9.209371291	9.006397432	9.652182583	11.73998614	9.068609075	10.19012316	10.81547293	10.25029871	9.057929794	8.780752024	10.84033734	9.546553703	5.658942173	8.452367403	17.94860498	11.00927006	10.95722166	9.689491926	8.171202315	10.59018058	12.60236519
ACADS	11.09606086	10.05290267	10.37897855	13.84140637	10.40578443	7.086869875	15.95140142	13.47626081	17.59223605	12.93974604	12.1204854	8.180297127	10.5376665	12.4841519	11.15488406	15.85704665	14.70064114	9.386596258	10.94659886	12.09668102	10.82389956	9.642454292	14.60672789	9.143524063	12.22727375	7.237779367	9.932672427	13.42220257	10.4292168	11.42844427	13.24381903	9.168214552	9.749266397	7.893008312	9.449467323	13.92125137	15.55048608	11.626134	11.68781896	8.893334537	12.1210964	12.43857692	10.00696683	9.976925161	12.47532973	11.2307801	14.13969892	15.55605683	12.87026754
ACADSB	6.136326162	11.54374697	8.311587264	13.12758031	7.01776145	10.12325579	9.40769233	7.924361933	5.355680017	7.478968952	7.443645287	7.239439962	6.585042518	10.13634128	6.913442622	8.858884021	8.067492892	7.613816777	7.633363652	5.629025623	7.260247676	8.619726171	11.20183914	8.115580286	7.282013217	8.506976103	7.587785851	7.625214979	9.183446432	8.059950782	7.292790452	7.525163937	7.736537627	9.012173436	13.99816207	8.955913749	6.266411362	12.26051004	7.974344725	6.822825964	5.072315235	7.826475123	16.62500766	11.70157312	7.478564642	9.970026002	5.372270968	7.130466736	7.939549931
ACADVL	39.67412937	34.26460085	37.99388417	48.36273488	32.24125196	44.38087925	35.70858438	32.24021225	35.92252863	48.33550791	33.95850702	41.05313721	40.97343841	51.47588957	36.25445124	31.26398186	41.75604658	44.17443665	40.30832632	34.40160439	36.57580695	44.61694601	45.3503781	37.53239582	38.28387605	36.0097494	35.33356098	47.20857132	52.87167449	42.14619851	38.02447642	43.16577896	34.00877864	32.8122341	34.95558545	47.98094412	57.78236122	40.45525104	39.23350154	31.10703016	36.66382563	41.96191214	33.34389808	41.56630233	50.54412968	42.33535642	42.0151674	45.63386555	31.15989792
ACAN	0.118544215	0.015524291	0.052003633	0.066505411	0.110972448	0.130876415	0.039473232	0.103746243	0.718902792	0.068618923	0.046101181	0.028368991	0.120991156	0.127228979	0.086364118	0.016989868	0.044502697	0.167802781	0.044342291	0.199027572	0.056930986	0.069316922	0.032427662	0.015099728	0.449562275	0.030902468	1.855737273	0.081926698	0.035444804	0.065096288	0.029659021	0.060152807	0.041521204	0.068904956	0.021077459	0.015171671	0.051463496	0.118603856	0.064275563	0.355675371	0.077391475	0	0.031144453	0.023160958	0.288426783	0.077015744	0.270781836	0.1681615	0.065446424
ACAP1	2.261748865	2.231687289	1.11601296	3.556425727	1.214788584	1.36833044	1.050180527	1.204709032	1.598524951	3.059473762	1.072255059	3.137856597	2.186619752	1.372119429	0.851760861	1.402062005	7.594224638	2.22215888	2.369684754	2.199423027	2.604866584	2.484493587	1.247575938	2.450309253	2.054422195	1.894788188	1.991052548	2.153844949	1.62253373	4.392347204	1.037567744	4.271964877	1.32390977	1.079045061	2.106734748	2.703945035	4.872447672	0.66182262	1.732088269	0.899364126	1.703976009	1.203098752	1.469496105	1.74110198	2.013779395	1.750890301	0.969086218	1.152198368	1.430430923
ACAP2	5.998350079	6.558496218	5.117443742	5.695326307	6.629997778	5.322568804	4.278114436	5.001117585	4.967238908	5.774802665	4.935435718	7.577574904	5.6617033	4.364696826	4.466241053	4.810185241	4.615709572	6.708421222	6.609613182	4.231996218	6.874542433	4.964558037	4.716943124	7.205782592	4.987493038	8.060462323	6.421398116	5.263692109	4.858607955	7.554521859	4.356092236	7.308742837	7.752552858	7.787398527	5.817788108	6.341054309	5.41743439	3.896026783	5.435301349	6.722918065	3.323505485	4.851322479	5.283164849	5.619193822	7.27925971	6.004584617	4.085114946	4.658558957	5.890592787
ACAP3	3.34712128	2.110729825	1.46820619	5.768579457	1.909343251	2.213969486	1.643959519	1.695761722	2.209113808	4.418407431	2.048384498	2.906902141	2.458488174	2.680034775	1.849076829	1.292346429	2.052070669	2.796381284	3.18859352	2.399543074	2.707786588	4.0407861	2.412761328	2.987888751	2.019762072	1.913293884	2.773127922	3.043443359	2.868561466	3.719454304	1.278069792	2.97159774	2.20688295	1.762259739	3.079773478	2.414098916	3.827318707	1.408812924	3.168483063	2.14052882	2.872970728	2.706545711	1.018129815	2.060843388	4.61009123	3.04538558	2.426495641	1.974094132	1.050008633
ACAT1	12.48178875	14.36833892	15.88803372	11.55617949	9.629499847	9.661436628	18.84018349	13.77425339	15.13734975	10.39576684	12.28997023	12.06706837	9.955910546	10.45238942	12.57683353	17.44301201	13.08966783	13.24342543	11.55138694	11.57174767	13.17139524	12.91047351	12.42121453	10.31783679	13.2573247	12.67687401	12.99753056	12.18123566	11.2711594	11.88052558	13.56306804	14.38506155	13.00865392	12.84409764	12.61968302	10.93602514	11.39545843	13.18890168	13.28526946	10.3198168	11.02980284	13.89296756	14.77165348	13.39207755	10.68281466	14.11680376	11.38915587	14.99687536	17.26470879
ACAT2	4.544553385	8.689503844	6.920808957	5.2311402	5.06833549	7.718117151	9.204408484	7.36191447	9.213496859	6.596802035	5.222549756	5.500594925	5.055184424	6.830052455	9.041070923	9.798054171	5.871747385	7.954371193	6.92747623	3.975723167	4.800282379	6.703741558	5.688039577	4.988360105	8.789160879	6.732049114	7.114071035	7.887387255	7.085618139	6.583245838	12.2966424	6.651357872	5.000223643	6.092324062	8.467755063	6.755977882	12.39742762	6.420002708	5.41298789	5.376938071	6.00968028	5.203686438	5.673915159	8.37011312	3.97694632	8.038057388	3.402128652	10.47218577	9.544808637
ACBD3	18.63523013	17.84259142	21.88642803	19.32887392	21.97260341	31.43685286	15.05043514	18.35501259	17.39055197	16.17764947	25.65368128	19.27929832	18.1653453	19.82952105	16.247682	18.58730394	14.83350278	20.00376962	20.33542504	17.82224097	19.19412644	17.42591128	19.72471114	20.49411069	16.85951317	23.60638586	19.03982792	16.24894725	23.06268849	19.3067908	16.37495256	21.02156103	21.32433463	21.80644106	21.92247752	19.41462078	15.05251681	18.7619499	21.25617447	19.47989685	14.50527245	18.31758357	19.77765388	22.05024583	16.37130223	18.82253583	17.18025757	17.32152635	19.74399976
ACBD4	4.384001159	3.829859145	3.259917144	4.693190639	2.758623712	2.426978433	4.207675104	3.586399909	3.341619097	5.252945746	3.40773274	2.881961923	3.069081289	2.151527502	2.631676751	4.045581263	3.83225604	3.606131726	3.906889364	4.024615812	4.225372148	4.258966258	4.537181322	3.585536023	2.905385955	2.818386416	3.87253284	3.969251797	2.954738531	4.638524283	3.298607789	3.164401174	3.081670433	2.625937457	4.373784806	3.736293165	4.197635729	2.975712946	4.208687592	2.737511013	3.362809217	4.348124322	2.303211489	2.580687349	4.275626339	4.123311962	3.264946498	3.197733542	3.485275285
ACBD5	10.50056033	10.19675525	9.791680887	8.250922512	10.58915989	6.858750555	8.882046163	9.311869694	8.416278924	8.961621933	9.474482211	9.994023648	8.925865989	6.367934361	8.162140516	11.01159358	6.996667047	9.474896782	10.80495423	8.768677723	11.20923358	7.351780386	10.57999718	11.19154128	8.65876737	10.91774878	10.27230416	10.40364794	7.202673375	11.25548587	8.4895476	11.0452052	11.55736705	11.6466438	9.546830244	9.455907906	7.939943383	7.635201223	10.44905496	9.15533202	5.749743082	9.79988027	10.85779001	10.08180914	8.798366119	9.052420997	6.548539242	7.676025059	9.89886002
ACBD7	1.358906049	0.158260721	0.132536362	0.276727455	0.382769557	0.522615077	0.095810862	0	0.074147888	0.444144912	0.177721083	0.39593491	0.159423098	0.04163795	0.060859197	0.636249991	0.154312233	0.388264433	0.945599572	0.237151776	0.329517975	2.640208037	0.390125837	0.153932556	0.083937991	0.064292221	0.421083076	0.068179013	0.147484999	0.541728256	0.107984178	0.115267166	0.232573322	0.135085418	0.051159973	0.248570307	0.132261954	0.943605309	0.490323366	0.108668162	0.011740462	0.736638771	0.045356969	0.289116613	0.276347353	0.112161246	0.11430461	0.221760404	0.207200788
ACCS	3.75776616	3.063564633	1.333917286	4.203959962	1.24664002	1.28052883	1.305665571	2.829483779	0.766418839	4.889186603	1.16779231	2.221984423	1.382919834	1.217817135	1.335322792	2.417565524	1.436316865	4.583454531	4.358650862	1.744626393	2.052573351	3.748698483	2.349375615	1.905476839	0.971208369	1.967191891	2.736284373	2.169388098	2.441217221	3.557722371	1.021760899	3.455775316	1.847820196	1.721794191	3.282027324	2.009715154	3.355418715	2.356320268	2.492817582	1.289947911	1.346360605	1.853892248	1.253700555	3.5001091	4.710968177	7.065619442	1.849144216	1.316412572	2.280218707
ACCSL	0	0	0	0	0	0	0	0	0	0.022272666	0	0	0	0	0.016276929	0.01418054	0	0.009162546	0	0	0.017057481	0	0	0	0	0	0.03071444	0	0	0.018110804	0.017328366	0.018497077	0.018660677	0.015483813	0	0	0	0.01283234	0	0.014531772	0.018840078	0	0.018196234	0	0.022172916	0.029997777	0	0	0
ACD	6.097505424	4.077165423	3.801651124	4.587396509	4.081938377	4.407980749	4.702514851	4.529465034	4.831681592	5.8703989	4.313658973	4.720624754	4.441941909	4.015678645	3.837522019	3.81148993	5.866852477	4.161177694	4.99529148	5.296896555	5.60250146	5.882993167	3.822127241	4.640233137	4.632801532	3.31690412	5.236800843	4.380940555	4.327138029	4.731494033	3.613633732	4.414528595	4.096855204	3.435268698	3.673755937	3.761195146	4.497795554	3.530884256	5.272653104	3.889059207	5.047524601	4.38866578	2.877585126	2.933895223	5.625756458	3.553582402	4.905392549	4.521669768	2.657981735
ACE	11.36561971	17.721379	6.347295495	11.95956624	13.05043107	15.48908633	10.19857323	19.75620663	6.304568437	30.86045215	21.99897831	9.689161815	19.20924398	18.13235173	16.42787499	8.529624761	11.54002406	17.63204063	15.19494268	15.49411448	11.84766779	4.613346037	7.295224286	12.85370885	14.19356304	20.10242908	16.69015919	14.82534104	13.59534	16.70230569	13.30437365	18.48696282	29.13772002	17.0719546	15.92761951	18.10229726	12.22956372	7.962125669	13.21493277	14.34544018	18.65316814	8.198835286	10.47396782	10.08315356	24.52137596	15.5664792	12.22206423	11.56158776	5.257837028
ACE2	0.629377387	1.035184744	0.679088501	0.906295337	0.981774557	1.014636867	0.592231199	0.739838081	0.379109879	0.804970229	0.994562068	0.387533713	0.64671142	0.889690365	0.681160026	0.687839288	0.800757072	1.690604166	0.73920384	0.44238263	0.819276133	0.644436323	0.430898835	0.755155636	1.088927597	0.551953469	0.662146782	1.125118698	0.661221908	0.912930319	0.552111056	1.222677524	0.496946278	1.41375182	1.20051321	1.053824417	1.320519605	0.707877113	0.722836964	0.72560771	1.182634785	0.434382507	1.341242299	1.599567484	0.527213875	0.656207092	0.625133055	0.537119032	0.758969203
ACER1	0.026580156	0	0.039256445	0.07171933	0.022044936	0.031869627	0.05959502	0	0.0153735	0.028777209	0.061413191	0	0.052190668	0.021582578	0.021030468	0	0.047991638	0.01183839	0.023909328	0.013658338	0.033058461	0.060376017	0.010643025	0.045593864	0.021754171	0	0.039684331	0.017669924	0.038223621	0.070199734	0.044777937	0	0.024110369	0.060017189	0.026518215	0.057263871	0.045704361	0	0	0.037551305	0	0	0	0	0	0.019379186	0.009874758	0.019990798	0
ACER2	1.647542121	1.361975639	1.419406398	1.234845778	1.964245207	1.265493328	0.660546971	0.960751399	0.655125414	1.226310298	0.528698605	1.244432792	1.578176942	0.843075468	0.896191107	1.135659799	1.063871837	1.482866836	1.466556323	1.37572049	0.996086795	2.468906099	1.422470255	1.516077479	1.446730155	1.312532306	1.981497654	0.77580284	1.073566241	1.238898795	0.708333748	1.450491523	1.759098149	2.079639403	1.455361797	1.146172962	0.66396919	1.744928755	1.089016602	1.51534952	0.793703524	1.135549202	0.516112851	1.274003506	1.257812635	1.714209403	0.816101544	0.832525623	0.41606807
ACER3	5.062267676	8.521108141	5.859356881	6.629068138	5.056338594	5.730539827	5.996345868	6.112755167	6.128648797	5.58578517	5.052754157	7.105131756	5.857313426	9.012113123	6.468737174	3.982863979	4.375660283	8.139860996	5.946418762	5.028758181	6.32248622	3.682505559	6.632973488	5.341981186	6.255677125	8.002995488	5.198669347	6.442238369	6.735668034	7.017312453	7.538083579	6.303833221	6.400857524	6.567884376	5.333406008	5.498776414	7.373293179	4.535045038	5.172900426	6.41151167	4.558258883	5.390949007	4.688203082	7.618438501	7.556564842	7.377221496	5.2634145	10.06860028	6.239355198
ACHE	0.69658627	0.453870199	0.273669293	1.953619685	0.930631925	0.61097688	0.373141066	0.818947425	1.089598345	0.824751269	0.658053342	0.926162777	0.966865589	1.375028859	0.529425535	0.376086481	3.48815131	0.944501117	0.592638619	1.00506475	0.580420695	0.522228546	0.634787552	1.112473181	0.977334279	0.554987824	0.512318939	0.862279042	1.591412947	0.833766878	0.832430377	1.240300655	0.373513629	0.309925268	0.647034484	1.78533278	1.495742906	0.488021011	0.599544297	0.610825166	1.074747924	0.5287851	0.227635818	0.599749721	0.77667605	1.020744497	1.105266243	0.332920994	0.457552209
ACIN1	17.04132299	14.18283589	9.421051215	17.84499219	11.23139904	11.68224728	6.979300735	11.48226972	4.67216016	21.24342432	10.53020503	15.47810905	10.95911897	11.46654989	10.57111114	5.980866315	13.95585609	15.76574717	14.78665983	13.85657088	14.2871461	18.13180386	16.0696301	17.47240961	11.7595743	13.5372812	17.4738257	13.22056555	12.43200192	18.83647918	4.566931819	16.80833656	13.54571364	11.42686215	16.5052744	14.85981731	16.14460158	10.03815645	14.52370496	12.69877136	9.063881871	15.1594736	5.489278577	17.36031537	20.57118169	17.81920447	11.10195964	8.444049406	4.085112507
ACKR1	10.91822617	16.06549213	69.18309978	33.39659755	50.38403718	20.06284567	18.21659299	6.913933366	17.74223056	4.185949802	32.81124631	73.86024421	75.53488205	50.37871691	14.87705865	22.75397673	40.69991745	20.57488079	9.859419121	24.8156299	39.0291293	42.22699414	4.607909307	24.99554796	33.77820589	56.61513176	10.71907206	9.347566116	25.88561321	22.63824763	20.56951949	15.39765729	18.19726119	25.33935602	18.44980223	22.76898239	40.86123988	47.19926604	13.37999041	64.74809605	79.45979548	12.06723226	8.307583224	6.597903767	83.12782944	10.11881551	63.14009879	14.73139555	19.98501775
ACKR2	0.423715911	0.421102579	0.694937413	0.322140308	0.51256795	0.341029483	0.270306111	0.220718282	0.377759695	0.296533119	0.124402231	0.702564365	0.808991943	0.459049075	0.511206869	0.445365945	0.359271835	0.397243045	0.499061872	0.483573579	0.425083416	0.643411028	0.340259592	0.644495825	0.724224167	0.554718787	0.737462925	0.200753473	0.343376576	0.432784977	0.14788837	0.460959065	0.675257867	0.422867499	0.462432277	0.295036152	0.525299304	0.175227492	0.653202107	0.461357845	0.630296891	0.391313199	0.391343806	0.21117654	0.363329312	0.98309773	0.375706649	0.282581571	0.209989228
ACKR3	15.58105684	10.30432889	22.98666519	8.949829149	16.33658662	10.07506456	14.5240866	4.260028403	9.661134855	10.66279717	5.685570478	20.61394163	15.38592309	10.23447172	9.24590818	23.94246724	8.916745827	7.333510604	10.34327287	16.86937766	12.93315919	24.04536833	11.57864968	27.99595527	12.26485342	12.9664142	15.91474086	3.923810921	14.19966041	10.60208741	6.934631059	6.8211617	17.17287217	9.064243499	7.09356367	6.413020952	11.04125678	21.98446953	17.77265263	32.75403425	20.64822896	8.944693169	3.309973995	9.222644953	22.55009087	28.79662996	17.35285379	9.933801984	6.295710597
ACKR4	3.402057299	1.892305264	2.49562529	0.957467255	2.858955724	1.387829012	1.900612683	2.887660049	3.489067524	2.670975731	4.437753741	3.358149672	1.703180738	0.466498918	1.791521974	5.2763776	1.800055934	2.227679867	3.222342125	2.144683483	3.98604374	1.074709045	3.599524442	2.0434496	2.143594598	5.868411807	2.926479378	3.886683687	1.397230576	3.867728429	3.302102009	2.977858514	3.295419708	2.492750886	1.062070242	1.310544019	2.048401914	1.191047783	2.90828844	2.172375205	2.197434413	2.250839052	3.900918798	1.730735399	1.875879388	3.560424616	1.010696478	1.633058221	5.339253455
ACLY	22.82265855	25.3959768	25.28566156	24.43364984	30.92071716	26.46842154	20.62221471	23.18136116	20.93726576	21.18608263	22.35703444	23.21707459	32.64825431	29.96732844	23.98735057	18.15244816	26.23089082	24.00874132	26.67496442	28.06284399	25.85491262	30.40222373	21.49900235	25.90746583	32.20000982	25.03278085	27.07996043	25.9979895	23.27054331	30.40371526	22.28738793	25.43882054	29.53709726	29.62309023	25.07580056	21.9118275	29.62241844	25.05553625	23.03845688	26.9175988	25.23631869	23.67068998	18.2592532	25.32692745	25.11423768	25.13124249	26.4539034	22.96761435	18.58631974
ACMSD	0.036776374	0.048643151	0.030552368	0.148846581	0.022876074	0.181891461	0.072148848	0.067723759	0.079765556	0.149310834	0.053107158	0.120372125	0.04061877	0.072787921	0	0.009506308	0.049801018	0.11670485	0.062026893	0.049606494	0.102914492	0.020884104	0.033132864	0.082797475	0.011287173	0.207489582	0.048043927	0.009168058	0.228072179	0.097128537	0	0.173600215	0.037529067	0.103799926	0.041277005	0.07427854	0.047427506	0.051615035	0.047951977	0.058450595	0.056834799	0.024013598	0.012198337	0.051836827	0.118913705	0.09049419	0.030741168	0.09853633	0.011144947
ACO1	8.105317529	8.929800938	10.55673611	8.454448028	9.836870817	10.50561897	9.000925162	7.274804637	7.603869346	10.58428042	6.98112043	7.423907736	12.25647708	12.68112848	8.133237592	9.282919649	9.423851145	9.516679115	8.899048852	11.55442027	8.658151795	7.910217249	11.07992437	11.30172622	11.60860746	9.108314312	10.46939721	8.810673281	9.727026118	8.731821742	7.725098058	10.08366626	9.748599409	9.240700829	9.205646371	13.66874572	13.92974258	12.46575975	7.702552036	11.12884241	9.413989192	7.559722331	4.739494031	17.84266624	11.87385019	9.922412789	13.76663487	8.440423147	12.34973741
ACO2	20.24492297	19.26801755	19.79990259	17.65281711	22.41906208	20.61553181	19.94641321	15.4678485	15.41451103	18.35787978	19.76437881	15.59624771	24.00630834	25.03975573	16.73990875	17.80073315	25.1238187	17.0895412	20.73280753	21.13800962	18.61839294	22.20124716	17.90621141	18.35793338	21.65662477	15.61071137	21.30468863	20.20023028	18.13768037	18.84350105	14.89107428	19.66415061	19.51045573	19.48679859	17.22971937	18.6337854	19.65267745	19.5588647	20.17569629	22.33038852	23.92400605	20.33974363	17.1501197	20.18474201	18.62396517	15.54332082	22.25982092	18.06401843	10.8070824
ACOD1	0.058809257	0	0	0.047604241	0.043897473	0.031730554	0.006592773	0.017327576	0.051021376	1.356177209	0.013587821	0.082917726	0.057736576	0.007162799	0	0.206741467	0.084946155	0.02357346	0.111089966	0.081592412	0.102399736	0.093508408	0.247253556	0.121053071	0.043318481	0.221198318	0.035121028	0.082099809	0.03805682	0.18638239	0	0.269673279	0.016003438	0.013278952	0	0.171041947	0.030336611	0.044020172	0.015336042	0	0.064629169	0.015360099	0.046815392	0.132627985	0	0.154356956	0.032772222	0.019903562	0.099802823
ACOT1	2.668179076	1.186262495	6.109670953	4.19458296	3.440258396	2.836220051	8.847755612	1.629560949	4.720463183	0.728249866	6.59651046	2.529063257	2.795613112	5.971557804	2.288490553	3.199264037	5.451753009	1.567843804	2.339568955	2.062345187	1.663891095	1.256277005	1.858428739	3.653763995	0.825782247	2.417582688	2.187078485	1.043381691	3.401690275	3.789884076	6.912349023	4.334395339	1.586386298	1.09692829	3.623846376	6.64192371	2.024078875	4.251737053	2.709125722	5.036544111	2.443524013	4.645923352	4.402723888	4.087407911	5.461578731	1.961675965	1.107869459	7.841399238	7.030360227
ACOT11	0.443011674	0.502746741	0.301978836	0.434993009	0.3195929	0.306444995	0.339416454	0.409351575	0.277456417	0.408678795	0.233181091	0.227039057	0.204597786	0.480509534	0.214664494	0.29814267	0.43543601	0.509621618	0.321862933	0.282870771	0.319506465	0.979492919	0.451865492	0.317005251	0.341122688	0.207054126	0.551834841	0.428687413	0.37036959	0.56077859	0.158978181	0.364148896	0.321002614	0.405449865	0.388366419	0.334610829	0.405668318	0.588648129	0.468259545	0.191648897	0.381704454	0.441607566	0.566901743	0.336232241	0.508560608	0.349749875	0.261481936	0.347480303	0.384488129
ACOT12	0.015715354	0.013857526	0.011605066	0.014134538	0	0	0.005872532	0	0	0	0	0	0	0	0	0	0	0	0.014136244	0	0	0	0	0	0	0.019703304	0	0	0	0	0	0.014130132	0	0	0	0.016928456	0	0	0	0	0.007196077	0	0	0	0.016938148	0	0	0.005909718	0
ACOT13	5.192204247	7.091117588	5.893313481	5.01583732	4.712268217	4.124103067	6.27471313	6.541708238	7.168970154	5.574061603	4.853817774	5.09996854	4.759953668	4.471483749	4.855051446	7.393015417	5.150327062	6.696207437	5.826307191	5.066578042	5.240074599	4.672568772	7.031578256	4.715577064	5.208128825	6.970072764	5.06359063	7.112526536	4.61952118	6.040761155	7.77509675	6.554709092	4.995192246	5.309281175	5.642302356	5.828397302	5.719000049	4.51461231	4.999626525	4.241891632	4.21868963	5.387975988	12.1771693	7.556686217	5.46430665	5.589113496	4.377479811	7.724596273	6.851961236
ACOT2	6.136557957	8.152047418	11.98277142	9.354382486	6.602610464	9.131420542	16.29571809	7.787185176	13.11716729	5.578004441	9.851988093	6.088545031	9.564817837	14.92875376	7.898860843	12.08139382	10.74173066	6.183493569	6.135944956	7.950602206	5.556137773	4.678741861	6.703082122	5.602681886	7.316828707	6.338815395	6.302312944	7.031455789	8.332286128	8.421425703	15.4392195	10.07303047	5.590623377	6.789157136	9.03126389	8.800222156	7.216963126	8.710172003	5.427234978	9.512225716	7.680166034	8.551871568	10.17893393	8.868256414	9.670217265	7.922264864	11.61557106	11.9264783	8.820017153
ACOT4	1.512266846	2.724335691	2.689781133	1.594150872	2.090395697	1.491510682	6.052098786	2.507356061	3.921902166	1.390796919	2.129007952	1.288278881	2.511721953	3.881848635	2.521697308	2.947901424	2.603238228	2.781069458	1.784494283	2.331256175	1.880847306	1.329703819	2.910452797	1.380700732	2.541931631	1.284401799	1.497123043	2.086315335	2.151332836	2.147303471	3.87622054	1.973791612	2.064999034	1.640012464	1.395181423	2.364680267	4.152140609	3.032783945	1.272138331	2.28578863	1.183897894	2.604895924	2.833427935	3.636643071	2.47119116	2.620087338	2.706402793	7.723096081	4.402183376
ACOT6	0.010822295	0	0	0	0	0.01946391	0.048529052	0	0	0.035150522	0	0	0.010624897	0.013181245	0	0	0	0.057840994	0.029204547	0	0	0	0	0	0	0	0	0	0	0.028582309	0	0.029191921	0	0	0	0	0.027913272	0.040503768	0	0	0.014866621	0	0.057434268	0	0	0.023671111	0	0.036627265	0
ACOT7	4.203432993	7.489677092	5.790849164	7.304334352	4.441461338	5.147864358	7.764392416	5.30524676	7.212777155	5.626418913	6.132756389	4.076962458	6.967340341	13.83518329	10.82480087	7.652347799	7.527825197	5.927534314	5.939676638	6.518146848	5.602449947	6.431129213	5.608698696	5.942901509	5.777779191	4.226979706	5.932762634	5.968441092	7.312630978	5.854119933	8.621463068	4.62240341	7.366641558	5.026002991	2.964040637	9.741349503	7.702858349	7.924025984	5.97460816	4.743287982	5.514128535	7.540788123	4.571936239	6.869966422	4.527151285	5.479718718	6.023853852	11.89019843	7.797301266
ACOT8	5.111385697	3.931011482	3.426692557	4.058789761	3.357130386	3.13714985	4.765986616	4.351520782	5.467992262	4.72781611	3.552771802	3.299172923	3.248971313	3.35704368	7.920045156	7.107358915	4.652823335	3.707147132	5.182756951	4.408226022	3.976065316	4.707647858	5.822401613	3.549838928	3.603844661	2.937527311	4.078813917	4.599947248	4.247693998	4.06107601	4.377088552	3.688658744	3.704744528	3.204406951	3.174286301	3.407662443	4.224670111	3.417694112	4.881586346	2.646751986	4.141114418	6.190925674	3.789939151	3.717935786	4.35290701	3.702261783	3.847522643	4.895586504	5.444477344
ACOT9	8.365190238	8.148137571	9.948894789	8.345248545	7.714373425	9.829089359	7.133568716	5.756251104	9.434426794	7.713387052	8.242260377	9.827426657	8.773069332	10.04022925	8.31091072	10.64564311	5.836256244	8.214226473	9.879940031	7.857753127	8.958749138	9.912706657	8.183328292	8.219071107	7.456882428	11.0796291	7.750398678	8.19729006	9.55579159	10.57406104	6.744821023	8.438461128	8.67880123	8.524676924	6.652256507	7.133301138	7.263922947	7.098132855	10.06360751	7.274672312	7.333233376	7.879289452	8.772492549	7.531556514	9.377047299	8.740508508	8.472057117	10.31586183	7.153781713
ACOX1	9.923964229	11.02142454	9.347130042	10.40584947	10.6709514	9.822386785	7.452372901	10.19637471	7.473077858	10.95040407	9.490121241	9.77072654	10.36458912	10.11952092	10.35565596	8.278146594	9.487043968	11.04086408	9.913664911	9.805249933	10.78835365	9.642215772	10.77740075	10.19508836	9.658253773	11.5839982	9.94763431	10.63273925	9.156625838	11.7379198	7.954360305	10.61457125	10.66733011	10.61198642	10.47525816	11.55928211	10.35621608	9.767570699	9.777155888	11.09955318	8.897402482	10.89765127	8.192345467	13.34256787	11.70271674	11.21505223	10.12238466	10.12671245	6.785131218
ACOX2	3.450346266	3.027828195	3.843932283	4.11780588	4.531836822	3.603935341	2.261285322	3.714540261	3.494254286	3.749911233	3.050819749	3.621865189	3.582839575	1.943620459	2.779820181	3.31367151	5.211426822	3.249299178	3.187208265	5.457017298	3.515556204	3.707672604	4.244316477	3.243792549	3.013958978	3.843405318	3.685223372	4.307335936	1.803414006	4.354754439	2.339006135	4.930877849	3.195951601	3.917862174	2.959058918	3.044823435	2.85803264	2.067376771	3.46064408	3.698059125	4.994968948	4.653202509	1.294101661	2.328778499	5.696221451	2.583322386	5.609254104	1.890099121	2.895549128
ACOX3	5.585818211	4.869706241	4.23303082	5.218547836	4.389785379	4.42435523	4.754301408	5.384672774	3.7544357	4.584300719	4.676302047	4.391772079	5.209409446	5.643793559	3.840110894	3.806737699	5.613707318	5.737740928	5.695281589	5.311250188	4.305794401	5.618114519	5.414299986	4.625181009	3.62897588	4.344706501	5.273169893	4.740143248	4.710469928	4.545308066	4.04611044	5.198962771	4.003913623	4.314444196	5.629259831	4.808579441	5.151544629	5.058210824	5.225873994	4.380717071	4.860948297	4.069012459	4.063257917	4.110251957	4.596060296	4.696278273	5.23494407	4.671744479	2.961829129
ACOXL	1.771046861	4.466989389	3.829740452	4.868852725	2.000979792	3.39757839	2.817049417	4.332105159	1.445676093	5.542479487	3.546388257	2.660855371	1.347252416	3.345515479	3.252001186	3.28462228	2.578273603	3.348665979	3.462713099	1.737700833	3.651770218	2.03927081	2.895469496	3.485030923	3.610049275	2.689701493	2.61424935	3.563163128	3.147529281	1.994529947	2.285529192	2.595912044	3.534264659	3.903397393	5.240750397	2.130929423	5.177011026	3.322517687	1.934526837	2.742823237	3.360146093	4.538432202	1.359604137	4.038065787	2.960518281	5.822776172	2.962058004	2.877612227	1.668862277
ACOXL-AS1	0.26858969	0.690776689	0.479324395	0.694519794	0.241325251	0.295202634	0.146368401	0.384695421	0.01941845	0.981418548	0.318906007	0.556022305	0.227066919	0.249894429	0.274492948	0.223711248	0.161650158	0.872270679	0.463069072	0.230026781	0.561393423	0.262679069	0.416743274	0.671885107	0.128230445	0.589307896	0.46784034	0.349665765	0.25749712	0.433498359	0.103692499	0.613804375	0.314692306	0.387465283	0.826221644	0.361653379	0.490702638	0.139615261	0.38912079	0.371546747	0.261348441	0.360501347	0.029696127	0.662516783	0.398046476	1.395250604	0.153832733	0.206213352	0.045219519
ACP1	14.59701032	14.11700846	17.27675195	14.09195761	13.1784471	13.0461114	14.29036518	14.68080161	17.15765729	13.64444398	13.70951069	12.66434722	12.07373404	12.80833896	13.79194244	19.89448699	14.44192611	14.03059848	15.54704077	12.61509996	13.87917649	15.06485645	16.02243457	13.28748783	13.34466759	12.81428973	13.48591552	12.93837726	15.43473945	13.77711972	14.62841933	14.70187258	14.25403876	15.42701449	14.36955751	13.47610905	14.13728733	16.96063647	14.88751821	11.21102784	9.38971142	14.58934335	19.78727192	15.18267628	12.36929424	15.8189597	12.30703444	14.9919211	18.49636605
ACP2	14.84960239	18.46980741	10.94946642	17.74833841	13.19364768	9.140266623	12.16087347	13.57736965	15.81937102	15.85026219	15.30826021	10.68060756	15.91359743	22.55315871	13.09240172	10.80584047	15.89720729	13.25702644	11.94934566	16.59231236	12.23030231	15.97624974	20.65417389	14.54194317	17.46777536	9.440235015	11.59276442	21.64152372	13.90340324	15.73210835	15.98102608	15.47291645	11.98982232	10.63731751	12.494311	21.17345591	17.71440832	16.64818221	9.170763925	10.89437833	13.76588093	13.23544557	32.79250243	19.38202973	16.58725016	14.08987557	15.61647359	16.15549391	15.52824793
ACP5	63.88648536	201.8587934	90.59157049	135.945001	73.47916526	82.44776672	277.6391443	152.4167242	141.7430947	75.8957477	134.9737102	86.26961783	153.8907113	245.5380605	166.2433056	89.28514762	127.0885611	180.7426043	91.1975194	121.9245917	73.99119614	39.6222441	141.9430822	68.02538935	104.1346824	94.34179785	69.46201143	207.4310019	137.6019449	89.8432281	220.6930133	106.5965516	103.7508434	90.97786866	85.37988682	205.3219589	217.2207375	140.3763878	60.79344445	97.09824666	82.05490979	88.7545881	177.5158921	137.6962218	100.535167	135.5066885	146.1839852	460.5704549	134.6663894
ACP6	1.290982185	1.30260747	0.953330947	1.438404322	0.873613551	0.552542321	1.046434063	1.13860287	0.479213584	1.220372629	0.709837555	0.58646959	0.798715052	0.499354259	0.782593639	0.792481164	1.146134759	1.197167127	0.849280934	0.85479952	1.050449196	1.446761156	1.252450895	0.771207253	0.420532141	0.430817015	1.310534121	1.033276891	0.427179325	1.554939766	0.784456299	0.898000613	0.731163078	0.877400119	1.121370151	0.916712696	1.162375406	1.266006909	0.915618136	0.651048889	0.54261551	0.754892362	0.596504815	0.85701964	1.117991406	1.770084519	0.50227924	0.874329974	0.755205293
ACP7	0.206031143	0.021800962	0.036514685	0.011118381	0.08202107	0.022232834	0.023096986	0	0.021449669	0.040151015	0.009520659	0.016599558	0.068772866	0.0050188	0.009780826	0.068168829	0.022319896	0.05505785	0.077838061	0.025408816	0.046124374	0.233996741	0.039598767	0.010602371	0.010117405	0.092992997	0.141498632	0	0.017776998	0.05441402	0.062475815	0.033344747	0.033639669	0.009304242	0	0.013316108	0.010628066	0.061687747	0.139692735	0.026196477	0	0.086099609	0	0.046464616	0.106589851	0.027038549	0.013777624	0.046486487	0.029969757
ACPP	0.833569673	2.802796231	2.171345775	1.532395606	1.291518873	3.025809395	1.40683616	1.493411453	2.283457863	1.229740127	1.918899798	1.506777045	1.960479665	2.049122399	2.19601116	2.241509544	2.045319773	1.803258183	1.244191725	1.08730856	0.987364969	1.400998147	1.258062415	1.445563635	1.866744481	1.940895223	1.581868115	1.583255553	1.791487234	1.128977362	1.774618113	1.713112549	2.035696042	1.633976203	2.695934153	1.440610399	2.701249837	2.565497855	1.003269028	1.08057395	1.958795219	2.304758508	2.657509464	3.658201992	1.263723989	2.744860942	1.864876208	2.042668123	1.746989747
ACPT	0.095046587	0.050286257	0.042112519	0.076937217	0	0.102564835	0.031965406	0	0.016491988	0.185225244	0.043920842	0.057432991	0.093312937	0.057882006	0.067681572	0.098274198	0.068644313	0.088897787	0.025648834	0.0732602	0.070927211	0.129537261	0.114173505	0.048911013	0.02333688	0	0.056762048	0.037910973	0.102511381	0.125511774	0	0.025637745	0.103458007	0	0.028447528	0	0.024514774	0.106717055	0.074357603	0	0.078339478	0.049649496	0	0.053587811	0.122930463	0.103945525	0.021186378	0.010722607	0.046085639
ACR	0.366859514	0.197383939	0.358150712	0.268439519	0.3094214	0.257209094	0.278824035	0.128244263	0.129468911	0.363523658	0.488462048	0.450872687	0.18313627	0.340798231	0.13283207	0.064291086	0.224535916	0.265860695	0.201353936	0.191707604	0.719210189	0.155362926	0.082161672	0.207984638	0.244272191	0.304037571	0.083551033	0.310017491	0.214601776	0.229907823	0.125700087	0.251583605	0.287649938	0.463318708	0.148883225	0.140656642	0.080187958	0.197807499	0.372943646	0.395300891	0.239165593	0.09744226	0.049498353	0.017528601	0.663475233	0.136002547	0.263342869	0.07716215	0.045223912
ACRBP	0.941181858	2.096634465	0.887895725	1.336591336	1.165287741	0.672227172	0.979380456	0.862447661	2.305078661	1.360262141	0.634689379	1.142882173	1.481076201	1.601574539	1.06890699	0.782239114	1.105793973	0.655858487	1.118011295	1.47866037	1.445014069	0.981986296	1.211725058	0.903778482	1.282600843	0.897716606	1.196764788	0.727462639	1.340515694	1.629392706	2.298669038	2.089291373	1.225447897	0.813458443	0.8760898	1.891842792	0.534289289	1.289331961	0.751579346	0.877958227	1.243415323	0.882138649	1.696826051	1.345651562	0.961023922	1.083475795	0.903420534	1.254839191	0.753312973
ACRV1	0	0	0	0.031234006	0.043202893	0.020818992	0.019465371	0.034106812	0.02008563	0.056396565	0.040118472	0.023315925	0.005682302	0	0.013738258	0	0.073151812	0.007733487	0	0.044611885	0.01439707	0.026293956	0.041715654	0.029784419	0.014211021	0.043539669	0.017282658	0	0	0.030572217	0.014625705	0.015612135	0.015750219	0.026137685	0	0.018703954	0.014928301	0	0.030186767	0	0.015901639	0	0.015358214	0.081580901	0.037429325	0.01265955	0.01290147	0.006529544	0
ACSBG1	1.36894802	0.16049137	0.017231337	0.100738208	0.274811695	0.290970081	0.176135989	0.027500948	0.026992354	0.166736479	0.03234826	0.137867092	0.267268434	0.02463115	0.036924697	0.871779309	0.199420905	0.386610472	0.722044286	0.035971381	0.166390239	1.289745683	0.224240649	0.028018344	0.091668853	0.046809112	1.293662591	0.015512175	0.120801504	0.45604238	0.062895863	0.037765053	0.088897832	0.077276081	0.009311985	0.120650731	0.104320344	0.477412944	0.515199708	0.02307603	0.017095711	0.731349748	0.061918049	0.46923193	0.201199677	0.040830509	0.046812113	0.273774342	0.135770645
ACSBG2	0.04085597	0.039301183	0.041141255	0.070151922	0.02772405	0.033399776	0.041637561	0.032830404	0.032223248	0.132699084	0.051489446	0.052367824	0.043757189	0.022618817	0.105792953	0.053764283	0.046942793	0.104216988	0.100229125	0.028628224	0.050813678	0.118113029	0.066924156	0.162462036	0.045597298	0.027940165	0.11645112	0.022221967	0.144211833	0.078474899	0.03754228	0.090167214	0.111179089	0.058705528	0.111165709	0.048010614	0.105377259	0.083404626	0.058114123	0.062966795	0.035715257	0.116410568	0.009855634	0.083763018	0.084066677	0.064990831	0.033116392	0.05447159	0.009004548
ACSF2	9.845570465	10.99520247	8.69915911	12.24591786	7.522753748	5.513165076	6.704585334	8.218570823	8.212199	12.45268328	7.286738136	6.076523366	7.098798204	7.391874626	9.944450887	10.36715659	7.763808612	7.982234343	16.81260499	9.726859205	8.039863056	12.52640058	11.74197198	11.42186469	6.387815759	7.094059377	9.535877164	11.53105056	9.889941551	9.933296706	7.707123434	8.077999332	9.748083933	7.619777632	9.584662588	12.59679209	8.926088577	7.736645923	10.14785671	5.882946003	7.630125937	15.01493008	8.556090979	9.201841491	9.633315226	10.54517578	7.34988959	8.95951216	11.58127661
ACSF3	2.583894872	2.306586381	1.59508634	2.729957947	1.662734923	1.158319389	1.850060051	1.670556276	1.608460185	2.195545908	1.493151883	1.665349303	1.67316219	1.448180013	1.256954284	1.488923826	2.514550284	2.216824877	2.03211815	2.235162456	2.022401386	2.388207483	1.916279904	1.781773637	1.557006782	1.254701759	2.169687668	1.908006898	1.674235023	2.605239772	1.251907034	2.090632572	1.500952905	1.419436541	1.858441353	1.921188336	2.254621416	1.503940542	1.995327355	1.486140764	1.798193822	2.191114371	1.431461092	1.964558446	2.837155068	2.229831283	2.002498023	1.709007796	1.15837873
ACSL1	19.32436713	45.30976226	26.32719669	32.29093215	27.48527172	69.37421615	50.74067653	34.61263906	21.75867648	26.79341817	31.54363197	32.16450381	42.21220688	75.02406585	57.31068488	27.61681695	27.10351458	49.16614084	27.03331192	17.72309492	27.27259061	14.21198347	35.52089277	23.93033946	36.75727967	35.48778174	22.84993993	47.40109018	43.36293085	30.90186567	37.92254492	46.91002385	18.24582127	47.11166286	51.42917378	43.2627222	40.31511601	29.79878465	27.13853719	30.26528211	38.11309089	35.63130388	45.5577908	60.59838652	29.79597038	55.68500053	27.19153081	52.28704699	21.70336588
ACSL3	13.78774012	10.80120675	8.779142701	12.01911298	13.47674865	14.62647503	9.668091511	14.49488624	10.7238124	10.51638071	12.51867746	12.75123453	15.96850634	12.64057144	15.02242031	9.507621487	8.962228578	15.78332142	13.20400915	9.723670476	12.78471309	9.77270066	11.05006193	11.17920304	12.24393269	18.03812399	12.2212119	14.41347191	12.98054894	13.5905328	14.38862327	15.47831065	12.94931639	19.3573672	11.56445052	11.74905931	9.6190794	10.19206835	13.79732027	13.00330632	10.09078477	11.75443252	12.38302251	14.51133117	13.71127164	11.94378875	9.199973859	10.79061993	11.49374251
ACSL4	16.79428739	23.45668117	38.30633487	22.54163325	48.79291864	39.72714178	19.53188444	27.17875334	43.02346417	16.4387621	44.23500078	27.41545684	25.93008412	31.62922554	37.93062026	29.27321354	26.98244775	24.3810589	29.20102366	21.96066932	24.91608249	15.87561414	22.68877254	17.41307148	33.21354984	51.18003576	17.88401355	33.00787296	41.04816173	22.46987892	37.46585379	38.09242203	29.82672556	43.47733121	26.76642751	19.70303396	27.71429826	21.87029216	22.69141356	35.229885	25.59535747	16.982705	27.02961398	40.94108316	27.85171213	22.96545367	34.47699053	27.19808046	28.22269818
ACSL5	17.8622289	27.83139558	23.91686856	23.10326924	25.62833148	35.04423221	17.27310618	29.90342906	15.65413151	25.15991541	23.18410781	28.38685225	21.96651969	22.78272644	27.16790378	21.31880561	28.27286442	31.32552401	23.55463946	20.6494976	26.40327389	27.28242469	18.38166751	26.09818195	29.943184	26.69207829	18.96119726	30.64447073	23.9069754	26.83637291	22.40815472	33.51497881	23.7773719	33.61031069	25.16594837	26.16587813	29.8330741	30.80715553	25.12662069	22.97408958	22.16254524	26.95797108	25.14244057	34.42143945	24.42178632	29.39778206	24.30719725	22.75612085	16.77964416
ACSL6	0.09348918	0.073962289	0.089038964	0.094300991	0.058696731	0.040856544	0.073461751	0.046338525	0.095511264	0.062432777	0.042393669	0.158388532	0.120091133	0.04575969	0.0539217	0.06504487	0.145135431	0.107404328	0.110817036	0.10775294	0.17278252	0.081370758	0.071369934	0.121397981	0.075084775	0.072299681	0.118708141	0.045305334	0.090465787	0.115378666	0.097146702	0.169688875	0.08321722	0.124290016	0.057531839	0.079058766	0.130706426	0.058860796	0.072911352	0.040734184	0.037207643	0.027384647	0.083464499	0.036946076	0.127131475	0.078353914	0.027266274	0.04829893	0.059310925
ACSM1	0.552958596	0.389284991	0.978026945	0.529422385	0.310671588	0.184463088	0.669881785	0.867175491	0.232128602	0.912481102	0.886081184	0.422155487	1.234597439	0.450802239	0.762107228	1.374010899	0.507247046	0.446877589	0.938634761	0.536200358	0.338318598	0.678660643	0.562456625	0.263899701	0.821180187	0.670914299	0.958727002	0.302376655	0.384765811	0.341544162	0.495817008	0.240571528	1.043606966	0.584005645	0.413752498	0.562017665	0.575085355	0.76772346	0.907053979	0.680396685	0.875991439	0.594004083	0.686310494	1.018252396	0.446987753	0.321872694	0.357843898	0.503077377	0.443255242
ACSM2A	0.003125296	0	0.010385493	0	0.019440335	0	0.078830834	0.004604191	0.056939931	0.015226315	0.007220966	0.00944248	0.029148761	0.038065208	0.003709145	0.009694276	0.00282143	0.004175876	0.00421689	0.002408922	0.013604554	0.017747538	0.016894	0.028144876	0.00767357	0.011755126	0.004666086	0.009349337	0.003370751	0	0	0.021075334	0.004252348	0.021170472	0	0.005049817	0.016121763	0.020469407	0.012225033	0	0.04293229	0.020407016	0.004146512	0.008810299	0.010105415	0.010253726	0.005224835	0.001762889	0.015153755
ACSM2B	0.010985465	0.008302965	0.038243515	0.016937882	0.003904748	0.008467445	0.100280783	0	0.029953638	0	0.003625973	0.018965982	0.010785091	0.007645704	0.007450117	0.032452892	0.002833534	0	0.021174908	0.004838514	0.013662921	0.007129472	0.024507137	0.012113839	0.011559737	0.005902779	0.011715261	0	0.013540851	0.00414475	0.003965685	0	0.004270591	0.010630649	0.004697085	0.015214445	0.004047732	0.00881024	0.008184987	0.009977011	0.004311648	0.008197827	0.012492904	0.004424049	0.015223155	0.017162861	0.006996335	0.001770453	0.015218768
ACSM3	0.792194223	2.996230325	3.031358382	2.645402911	1.865195523	1.26874484	1.526623972	2.387171601	1.647216849	1.440681572	1.493783092	1.328602324	0.973787664	1.792185851	1.437476287	1.980045436	2.59471029	2.3247484	1.413407496	2.291045564	1.80972747	1.067026336	1.818682347	1.659291407	2.543878061	2.056216804	1.644609946	1.374253395	1.744129844	1.41355269	1.555148872	2.490053717	1.777161084	3.200533107	2.336752384	2.004656426	2.608952424	2.82399086	1.344511325	2.660360171	1.738035726	1.598844536	3.409397855	3.529776747	2.651471948	2.04061198	2.893208175	1.447658857	2.011839651
ACSM4	0.015505985	0.041018725	0.068702741	0.083677377	0	0	0.011588589	0	0.008968392	0.067150694	0	0.031232232	0.030446312	0.050362252	0.01226848	0.021376721	0.018664491	0.082873512	0	0.015935646	0.01285681	0.023480916	0.024835157	0	0.012690665	0.019440805	0.061734742	0.020616101	0.011149199	0.054602942	0	0.013941882	0.028130387	0.046682728	0.046409552	0.016702926	0.039993623	0.009672176	0	0.043812382	0.021300621	0	0	0.072853029	0.066849953	0.04522071	0.023042431	0.023323943	0.012530754
ACSM5	0.584734372	0.581127935	0.393629316	0.592744669	0.27329491	0.691413285	0.934377123	0.27603883	0.431625652	0.870904515	1.298773538	0.963042418	0.593098725	0.4131487	0.322063861	0.273903061	0.519132363	0.410071926	0.645123513	0.632477875	0.634837019	0.293526268	0.395830295	0.531985941	0.444195696	0.644009162	0.376215072	0.998642766	0.334492852	0.460735576	0.718390426	1.359402142	0.580218502	0.488734474	0.290074338	0.720350017	0.266637606	0.278089081	0.362256432	0.492914177	0.856505693	0.329073554	0.582922312	0.391604792	0.741654095	0.282643698	0.27724324	0.568549794	0.328948896
ACSM6	0.036488137	0.048261908	0.030312912	0.036919997	0.011348391	0.123044917	0	0	0.015828078	0.044442181	0.031614557	0.036747293	0.017911297	0.016665564	0.010826158	0.018863605	0	0.048753756	0.036924453	0.0070311	0.045381287	0.041440848	0.02739432	0.023471013	0	0.034310562	0.034048129	0	0.009838463	0.048183644	0.011525493	0.061514148	0	0.030895917	0.040953495	0.029478551	0.035291843	0.085350833	0.035682113	0.009665414	0.031327418	0.035738086	0.024205465	0.051430553	0.058990856	0.11971325	0.010166744	0.020581905	0
ACSS1	10.85090811	8.522479112	5.498939902	7.432838094	6.780764736	6.082988066	6.559429263	6.436764988	3.846868529	9.803671045	5.748680275	5.851199878	5.514504703	4.35094063	6.786917377	5.245664357	8.580385156	7.272859494	7.083912259	8.088907233	6.830230862	9.342362566	9.261831992	7.542712951	6.365804682	5.097512815	8.804029721	7.905811994	5.408283909	9.236193546	4.232457941	8.837154681	6.642391496	6.715661733	8.456506362	7.454878331	7.956140127	6.285144608	8.051805044	6.265280328	7.906252468	8.933978684	5.398209898	6.349526641	8.121228982	8.100259112	7.091004587	5.610488398	4.821334175
ACSS2	14.62868635	33.06905516	18.792647	30.61241157	17.29690335	17.12504192	23.55030644	26.48605165	16.2247806	18.00002415	17.62756257	14.81638911	16.72865994	23.33365217	24.28300421	14.29702894	26.84629382	28.10099722	18.94580063	14.91675618	17.21534469	14.91588479	19.0833095	15.64189169	27.87975814	15.94431568	15.00062813	35.76996429	18.07769645	18.44795133	22.54731297	22.79182699	19.04040864	19.79827938	24.70621042	19.0231961	32.57375719	19.88267549	15.7353944	17.03422377	20.3110262	16.16991432	18.40248871	23.4979415	15.97448839	27.89892097	15.71580128	22.64803344	12.87082043
ACSS3	1.703634799	2.846590354	2.685351097	2.451785385	2.367792038	2.328180873	1.27758134	3.550380545	1.691617102	2.125531239	1.859522941	2.652491735	1.57851743	1.705342071	2.445826768	2.064170478	2.206370359	3.160289813	2.244318715	2.101837742	2.284757855	1.543428172	2.033564972	1.990176481	2.804753245	3.363870981	2.548883267	3.4172603	1.830676501	2.430573555	2.183045779	4.387690084	2.73824066	3.860905787	2.955433779	1.975935888	2.874739132	1.618306942	2.542337454	3.046786476	2.212390443	2.565031291	3.432632254	3.750213709	2.506793776	3.426691679	2.327783816	1.166496817	1.636470402
ACTA1	0.779299362	0.113270215	0.151774081	0.531458625	0.191768828	0.200224395	0.393612813	0.555108324	0.430920742	0.333777129	0.395728254	0.15524195	0.319486021	0.198177147	0.060981323	0.247927068	0.170084079	0.205964237	0.161767797	0.224426129	0.255622618	0.116713505	0.185167278	0.198310437	0.126159642	0.128842472	0.626499238	0.256184353	0.110835717	0.226173057	0.086560695	0.16169786	0.046608005	0.154693134	0.281944495	0.221394764	0.154615256	0.08012702	0.424310844	0.12703393	0.447032832	0.603913889	0.204515937	0.337979576	0.858395878	1.741987939	0.162256477	0.183560989	0.103808288
ACTA2	139.0202904	50.37093148	114.0039516	60.43915332	115.5912077	45.770159	101.9039396	33.17354487	222.7855525	46.92691052	102.3743894	52.12856928	80.40252367	59.59187128	30.93114907	62.63229916	42.98639227	63.95572104	45.30059451	170.6241087	125.4441925	63.00427887	17.33014629	31.05888078	122.4886691	56.79316134	140.6601096	60.08320041	33.09061287	55.58402743	69.65258459	50.654493	55.02727835	127.035987	12.6210319	32.76228358	42.65400667	52.00788869	100.9648512	113.587332	81.32415487	49.78833277	25.25200901	12.61469809	66.95701907	42.5733261	170.0922514	51.57044698	76.35084125
ACTA2-AS1	2.023184399	0.329846566	0.213856976	0.824821115	1.100861654	0.122977912	0.563637575	0.462193912	0.600208867	0.614013247	0.446080105	0.210641764	0.406733592	0.122474178	0.171851229	0.207941164	0.384903093	0.472940535	0.466731422	0.756465074	0.865443447	0.502501202	0.17393973	0.165587519	0.325902501	0.347961702	0.804699663	0.40910621	0.173525392	0.701115159	0.172788255	0.857112594	0.35025557	0.463186381	0.132424449	0.181974255	0.269731834	0.165590806	0.419560965	0.306851851	0.45307931	0.241625989	0.106730661	0.034016391	1.339577081	0.290322496	0.578292266	0.381162905	0.156022258
ACTB	1699.993074	1552.395254	1706.052662	1815.819961	1693.144484	1689.122453	1785.784573	1975.349198	2477.683531	1615.698844	1951.371417	1637.849194	1906.565699	2551.007554	1657.844552	1713.626491	2320.45033	1535.04336	1748.023443	1994.111644	1632.035761	1386.202792	1871.757545	1504.061766	2054.324501	1425.952184	1484.793829	1868.711166	1806.832495	1632.821096	2105.666003	1485.706283	1708.129809	1267.391885	1454.597001	1842.998328	2091.281029	1693.849708	1753.276529	1472.730117	2319.583755	1742.973715	1737.181703	1556.241692	1425.749664	1402.218918	2154.710489	1749.428771	1916.056869
ACTBL2	0.137467164	0.036364847	0.020302635	0.012363926	0.250826245	0.049446969	0.077053331	0.013501122	0.039754308	0	0.010587218	0.036918272	0.067479882	0	0.021753061	0.028427061	0	0.030612874	0.049461674	0.028255258	0.034194328	0.08326733	0.016513069	0	0.045003261	0	0.034206549	0.009138526	0.049421199	0.048407834	0.046316478	0	0.024938786	0.010346557	0.027429363	0.014807855	0.047274733	0.171495912	0.071696271	0.009710386	0.037767815	0.035904369	0	0.038752388	0.088897996	0	0.015321072	0.041355337	0
ACTC1	0.091073848	0.029202668	0.048911889	0.059572857	0.192269482	0.0893435	0.043314193	0.056920659	0.26816633	0.035855199	0.16578958	0.066705961	0.051480017	0.020168242	0.026203083	0.079898893	0.104642255	0.088500836	0.074475058	0.059562011	0.068649101	0.025075331	0.019891146	0	0.020328591	0.051902214	0.774638605	0.06604796	0.017859387	0.327997249	0.153426453	0.029777144	0.045060768	0.018694727	0.008260147	0.008918549	0.014236431	0.041315764	0.057575449	0.052635775	0.090987951	0.036041103	0.051262467	0.007779994	1.079762201	0.150910349	0.036910607	0.112084642	0.100362184
ACTG1	821.3264244	672.6102963	926.6795449	780.6941478	865.3709425	853.4712856	815.3320245	1000.295671	1168.362223	779.5148396	840.5248826	723.9365571	903.4488228	1204.109052	752.4449389	841.4819582	1063.280364	789.0418668	846.6473538	1115.366098	752.0214745	926.2765088	973.9263219	750.8596282	889.4267503	715.7859531	718.2048557	792.4165398	871.9912178	755.7904049	944.7105841	762.0233625	770.2733565	574.1829287	742.2468746	896.9047557	940.3221216	865.4819861	865.1226022	798.3626033	1169.478731	854.8277392	724.3215102	769.1007396	744.670055	643.6720587	1085.227469	789.2204461	976.7796876
ACTG2	14.07263853	4.585615801	9.057335341	9.744337819	16.39137337	5.800255371	14.24325137	6.572421118	24.52303157	7.16874187	15.09693942	5.96135154	10.16160258	12.37734779	4.290027772	13.53972963	6.490183839	7.900129741	4.859158489	15.28773317	13.93850909	12.49930894	2.134762934	3.855140086	36.73851987	8.124792401	14.31464822	6.217439413	5.905930556	6.397029836	12.19887428	4.068692009	6.006177064	15.41370343	1.085917754	2.464367431	4.055107767	14.22642512	12.18596436	11.00609927	9.594283731	7.59856162	4.769146591	0.871269463	6.713000024	7.223005691	18.73581823	5.862992593	25.19092918
ACTL10	0.694430609	0.334001915	0.209783886	0.528051839	0.801085597	0.249786844	0.544940816	0.669623678	0.449113904	0.635638604	0.335481164	0.254313736	0.539213501	0.469032621	0.659327974	0.613574086	1.037255178	0.430192396	0.613295494	0.593646038	0.510357657	0.946426819	0.583923165	0.454814534	0.713017637	0.308685088	0.508969161	0.314756417	0.735352351	1.083745897	0.350959228	0.374629656	0.584093908	0.370618967	0.377897633	0.306014398	1.188640177	0.531611957	0.526809685	0.441477804	0.251493673	1.203669777	0.418791537	0.551692852	0.591966554	0.400436296	0.492520602	0.292000696	0.535677382
ACTL6A	7.462188992	7.787288739	9.770688782	7.764357437	7.931228252	6.660253382	9.373039804	7.226226459	12.10777104	7.55850041	6.447382382	8.223904179	6.600995271	6.521653013	7.169329333	13.5293006	7.862575692	8.187833461	8.263551828	8.055631755	7.318153851	9.63039917	7.867439939	8.685817248	7.621329741	6.774440747	8.165973549	6.419735902	6.229696129	8.961561176	8.266281395	7.733746198	7.337621873	8.078585837	7.29882286	7.024991423	8.356436189	7.568765565	6.986195246	7.020791219	5.862404249	7.78876979	8.615577778	6.943296072	7.885111139	7.223611519	7.520844156	8.190461096	13.37830367
ACTL6B	0.02679526	0.014176557	0	0.014459946	0.026668006	0	0	0	0.009298747	0	0	0.032382687	0.010522606	0	0	0.011082072	0	0.007160517	0	0	0	0.012172924	0.006437493	0.027577704	0	0	0.096013158	0	0.011559885	0.014153567	0	0	0	0	0	0	0	0.010028455	0	0	0	0	0	0.045321964	0.277249617	0	0	0	0
ACTL7A	0	0.022669206	0	0	0	0	0	0	0	0	0	0	0	0.010437358	0	0	0	0	0	0.013210373	0	0	0	0	0	0	0	0	0	0	0	0	0	0.038699169	0	0.027692869	0	0	0	0	0	0	0	0	0	0	0	0	0
ACTL7B	0.021526314	0	0	0.014520727	0	0	0.012065967	0	0	0	0.037302253	0	0	0.013109216	0	0.011128655	0.009716676	0	0.01452248	0	0	0.012224092	0.025858211	0	0	0	0	0	0.011608477	0.028426122	0.027198033	0	0	0	0.016107112	0	0	0	0.014033865	0	0.007392691	0	0	0.015170824	0	0	0	0.024284744	0.013046943
ACTL8	0	0	0	0	0	0	0	0	0	0	0	0.013834449	0.013486323	0	0.016303125	0	0	0	0	0	0	0	0	0	0	0.02583416	0	0	0	0	0	0	0	0	0	0	0	0	0	0	0	0	0	0	0	0	0	0	0
ACTL9	0	0	0	0	0	0	0	0	0	0	0	0	0	0	0	0	0	0	0	0.013840321	0	0	0	0	0	0	0	0	0	0.023711691	0	0	0	0	0	0.029013427	0	0	0	0	0	0	0	0	0	0	0	0	0
ACTN1	17.19928632	16.26457311	17.70471759	15.73144538	22.66658663	15.70374666	14.45647059	10.5115037	22.5701091	11.90044305	13.81322875	16.55820797	25.61638768	27.73678593	12.25742182	10.76343858	15.19963298	13.73218748	16.19503734	25.95845078	17.23885	18.91668237	13.29358998	17.40701096	21.94754514	13.31441927	20.03743157	17.40889126	14.23191378	17.04962998	12.86653535	16.03528774	17.57056212	16.79378965	10.98068953	19.02401603	16.34910512	15.30460761	15.77268493	20.99791508	17.97285368	15.13972518	9.271585867	13.77627327	16.36628058	15.50623068	25.86579785	14.59150935	9.417344053
ACTN1-AS1	0.054712715	0.072367082	0	0.073813698	0	0	0	0	0.023733662	0	0	0.082651964	0.040286066	0.066638514	0	0	0.024696552	0.054828443	0.147645211	0.021085788	0.017011922	0.062139135	0.032861477	0	0	0	0.081686409	0.081836668	0	0.072249726	0.069128333	0.07379069	0.074443341	0.061769828	0.163755641	0.088404159	0.035279275	0.076788394	0.071338811	0.028985916	0.056369272	0	0	0	0.044227386	0	0.060978741	0.092585587	0.033160981
ACTN2	1.537259088	0.618561884	0.753947354	0.668407728	0.766131303	1.836235117	0.910979383	0.586637163	0.859664982	1.248243975	0.952145078	0.941963363	0.965991388	0.273519168	0.906724999	0.51705379	0.572674184	1.07340805	1.02459903	0.660255894	1.111453769	0.546914278	0.553427678	1.227118046	0.784448337	0.740174371	2.823986297	0.711046698	0.509383316	0.825449859	0.39781918	1.11158402	1.436419943	1.385297295	0.838440727	0.418968573	0.352307896	0.255609539	1.575749212	0.991035298	1.386622922	0.816321216	0.239588139	0.41116774	1.025563506	0.516509636	0.485095259	0.699967125	0.331154069
ACTN3	0.025481782	0.019259479	0	0.029466714	0	0.013094004	0.008161767	0	0.031581898	0.011823448	0.008410773	0.014664437	0.039312419	0	0.00864061	0.030110969	0.046008475	0	0	0.044893484	0.004527483	0.066149821	0.00437281	0.074931059	0	0	0.021739687	0.007259892	0.007852308	0.038456494	0.009198766	0	0.049530116	0.016439169	0.043581257	0.023527522	0.028167246	0.00681205	0.00949291	0	0.040005033	0.009507801	0.009659474	0.010261982	0.023540991	0.015924324	0.008114316	0.00821345	0
ACTN4	103.1570282	89.45696319	99.53019999	90.10088768	124.5675198	112.017636	71.76704327	118.5296502	82.0829425	105.2464844	101.8491478	98.56136951	133.9662196	123.3485459	99.76351359	78.57859544	87.28573033	76.00570838	108.7856601	122.5928973	119.6560895	97.18185657	79.25140611	107.4625437	110.8413557	104.4592769	104.807547	104.271779	83.11236808	104.3219701	79.03919096	79.86209782	115.2193945	113.7131679	92.71797136	79.36750885	85.38561038	97.98884071	104.413768	125.1185402	121.1291158	123.2327324	47.14237297	69.3004413	103.6142784	85.69868402	115.7925096	62.53890669	47.35714336
ACTR10	13.53182656	13.18152328	13.06134524	11.33247687	13.16313033	12.38228507	14.40221579	12.51489462	21.13669718	11.7985133	13.63685049	13.56089747	11.63877319	10.2733524	12.19623934	21.46060315	11.53795509	14.14174723	14.68695166	12.92461195	13.39611141	12.54973593	14.36633146	13.31853896	12.29684291	13.87776011	12.02531528	11.10077226	13.22367883	13.2522348	15.69943975	14.59510056	14.43091266	13.06204752	11.38464571	11.72870831	11.31508271	12.68782292	13.74643613	11.65436219	9.788574957	12.75795988	15.97264907	12.82276438	10.50550986	12.05671838	10.83513271	15.61269439	19.97264772
ACTR1A	31.16515635	32.38064818	34.28835442	33.31534429	33.5923411	27.34148101	29.75640935	39.30878243	38.68963109	30.91581413	36.75880605	27.5574294	33.68455137	37.57626782	40.55147551	31.357691	36.42354997	31.43368978	32.57680524	38.36422482	34.4296452	31.08392809	32.97973866	31.10682751	37.37738167	30.79374526	29.75201366	36.87450201	34.24786077	34.85218606	39.26808827	32.68243715	35.01661997	31.82115434	25.75251412	30.01393741	32.79245676	30.35304832	33.49458592	30.74867819	35.52803943	35.04635394	30.88682723	30.07754889	33.255233	29.35550383	35.9578122	33.51311511	28.49217219
ACTR1B	28.69114325	21.96956499	27.7056907	21.50091948	23.16422006	20.93978848	32.06972443	21.03935059	29.68106112	26.08287836	21.76614863	21.54301156	25.23412203	22.69456179	22.33992693	37.55212078	24.94638668	20.92762981	25.62502109	28.64902426	24.44083762	29.43306486	23.6377648	24.18220839	21.90217039	14.63628425	27.85896323	20.19158495	20.62648088	25.33627027	23.64877398	19.94185739	23.90094594	23.84033416	22.00814663	19.45625151	25.40546936	21.70466964	25.61714557	21.83036412	25.37131797	25.4954541	23.18860903	18.56984406	23.73303939	22.19318905	24.8622473	29.11643819	26.88516197
ACTR2	52.87219254	70.42350862	71.22992517	62.17589104	81.28247491	70.68768657	60.63232291	66.18511961	77.72847873	53.38741638	61.91733854	76.54952275	73.80207149	81.70488928	61.74977322	62.08577272	68.50240584	80.25521811	74.82035723	57.20666029	74.00770707	50.22797593	59.05785695	66.81522795	76.89118696	98.93516856	62.48418327	65.90308595	65.08030892	77.44213332	66.83264246	88.38077453	75.78609566	80.82613938	65.50429067	74.81810569	66.14915126	67.79000228	58.56281312	77.87861618	48.12511976	50.9007218	88.52197581	77.8783627	70.01369215	63.59440297	59.09812146	73.62886341	73.89447406
ACTR3	13.93652585	16.45464913	19.12822324	14.20325271	17.5229892	18.09156777	17.63177189	18.00794373	27.94307435	12.60364861	15.43233449	18.96655761	17.22808595	22.27131161	14.23736826	21.50041919	19.59169321	19.47176467	18.51462864	16.07044715	17.09668079	13.97457514	15.17367306	15.49612429	18.24933762	21.8733193	14.36015742	14.87608469	16.08082227	17.78339861	19.59274464	21.06034916	15.84243764	16.27395296	14.61324408	17.98936966	18.54833119	13.92262992	13.73257615	16.58832557	13.15136417	12.83828672	27.27319527	17.77461292	15.60841684	14.32102416	15.43195871	22.20624836	24.39507683
ACTR3B	1.024392042	0.601569386	0.626203507	0.516107729	0.661000439	0.546595315	0.617079848	0.632459416	0.660098372	0.883571153	0.579435767	0.714890097	0.636391444	0.556537792	0.630582373	0.676819495	0.828859573	0.800801079	1.015134357	0.64215046	0.792986002	0.975163551	0.661222664	0.678080064	0.589662992	0.47163638	0.847211726	0.53405762	0.518039835	0.729693453	0.370566422	0.710860112	0.647746045	0.815804698	0.502521046	0.597520544	0.652315194	0.588609042	0.886761322	0.630530294	0.60142195	0.782684252	0.518834328	0.671021868	0.687198431	0.604312778	0.50690097	0.692916432	0.474030275
ACTR3C	0.642120615	0.817860046	0.601501711	0.609614305	0.458592691	0.4740607	0.337705111	0.43795047	0.447045192	0.321850367	0.494537801	0.327332485	0.346335445	0.473112821	0.376334684	1.061461747	0.407928927	0.762641571	0.647124848	0.446052551	0.502836597	0.594227118	0.51184548	0.469136867	0.413615494	0.626162445	0.627290922	0.478250449	0.538651289	0.549590025	0.350564115	0.80187406	0.560883329	0.653345014	0.866029059	0.608428627	0.848537551	0.534047826	0.501315276	0.474579321	0.574443017	0.538335807	0.58373576	0.709536624	0.397307071	0.736919063	0.625098173	0.449398398	0.571765121
ACTR5	2.949879206	2.759598048	2.919210251	3.124520884	2.608006222	2.190369016	2.881684448	2.705993228	3.057228715	3.323403046	2.237291723	2.794893089	2.763765496	2.55330729	2.926350625	3.210037613	3.676926625	3.247895865	3.367346928	2.631506373	3.097721753	3.820793666	2.458269074	2.97951015	2.38977841	2.158990442	3.137331328	2.2596492	2.61630626	3.519702465	2.219868429	3.43320894	3.028929772	2.456921992	2.315562223	2.274313322	3.540306158	2.054875379	2.746419085	2.210659228	2.056983947	2.841983621	1.946954507	2.434234133	3.06643211	2.969510892	2.525589688	3.006919961	2.831598696
ACTR6	6.38963579	5.107259816	4.857302981	4.176542801	4.411068634	3.46625028	5.868213052	5.085018831	7.329163834	4.602164813	4.088387628	5.572732281	3.998558476	2.9117518	3.618310432	7.602989935	4.407372681	6.18668445	6.369769886	3.918273652	4.998694261	5.117605078	4.735155242	4.691127947	4.229226563	5.594704717	6.095824141	4.687418926	3.896593902	5.391614522	5.693215869	5.597177679	4.842624275	5.117516024	3.919312826	4.644035338	4.745798003	4.109236342	5.060958262	4.119785866	3.048819204	4.93735138	7.822643688	4.893587431	4.972396993	4.582697306	3.439085858	6.144011574	8.262328398
ACTR8	4.13744384	4.656196992	4.603894672	5.259035362	5.538966486	3.176949545	3.91110026	4.499565893	3.67149121	4.561251365	4.001322633	4.43954476	4.553494629	4.579078794	4.521731569	4.636067185	5.759094977	4.543775712	5.242675932	5.290842253	4.217718187	5.006586448	4.372435283	4.674688671	4.54590487	4.737321572	4.72929349	4.546463683	3.525085537	5.280662498	4.240936512	5.146982286	5.29532733	6.213929218	4.55189131	5.046994765	4.556076242	4.360281444	4.516136268	4.223759879	3.144590179	3.98043406	3.943669056	4.429317227	5.039703043	4.648788483	4.460386456	4.315954765	3.572577794
ACTRT1	0.008909377	0	0	0	0	0	0	0	0	0	0	0	0	0	0	0	0	0	0	0	0	0	0	0	0	0	0	0	0.019218209	0	0	0	0	0	0	0	0	0	0	0	0	0	0	0	0	0	0	0	0
ACTRT2	0.009009694	0	0	0	0	0	0	0	0	0	0	0	0	0	0	0	0	0	0	0	0	0.040930493	0	0	0	0	0	0	0	0	0	0	0.024517582	0	0	0	0	0	0	0	0	0	0	0	0	0	0	0	0
ACTRT3	1.059980393	0.996608408	1.739961154	1.068218583	1.350458512	1.860439142	1.016483961	1.185284007	0.786655468	1.2029017	1.888442858	1.453355437	0.733467611	0.777726303	1.015493628	0.831884963	0.933862232	0.998233153	0.878801972	1.053258785	0.802114239	1.044309366	1.442036996	1.03507168	0.830944245	0.864626163	1.010548468	0.738611646	1.597766416	0.961263693	0.709970389	0.878422038	0.973072861	0.80741329	1.624488629	1.176194193	0.988171603	2.043298945	1.065705776	1.353157995	1.043829584	0.983988632	1.338562188	2.016077672	1.321395183	0.824026204	0.839773068	1.030124321	1.099125256
ACVR1	11.14066055	9.914181366	11.45884803	10.10370777	11.19313691	9.58542928	9.266154263	7.950956034	10.49491808	7.920584262	8.325591843	9.739757184	10.87760136	9.825022234	8.697811372	8.061957121	7.896508913	10.82123826	9.827842535	11.83683224	10.55158701	14.066805	9.254483697	12.21067106	9.847987955	9.425803614	10.52501737	7.723904739	9.337029482	10.95740438	8.124502229	9.944765727	11.60442953	11.90383535	9.661336576	9.539672901	7.175327	12.03302998	9.254521182	10.70953334	8.824461132	9.956254546	9.357301763	9.045461272	10.30252021	9.376417795	9.727255436	9.52392426	9.101567236
ACVR1B	9.906962978	6.892602058	5.498092777	6.107571089	8.655136492	11.10418455	6.401856196	7.226208419	5.547820559	4.9987378	5.307887765	8.116916769	9.971459839	12.74877933	8.545244491	4.806458057	9.388578651	5.976743505	8.46419638	6.392618074	7.401890215	8.872551077	5.870572892	5.09465359	5.043928279	9.597122472	7.975062735	6.13421202	14.87605888	7.119124894	7.459736805	6.93108558	8.553736156	6.340515413	5.380797398	5.089842288	4.927094817	8.555819514	8.361309904	4.749085155	6.43525078	7.874898746	4.585374296	6.044832183	9.363396255	8.277841624	5.150892487	10.17126704	3.916655679
ACVR1C	0.054302146	0.191530756	0.033930462	0.567293791	0.045036882	0.080133309	0.181064295	0.151791077	0.026575506	0.094969485	0.019302243	0.098157635	0.051944709	0.11531833	0.234651531	0.043189346	0.047765468	0.223249254	0.108963611	0.05795324	0.161049894	0.053766064	0.182308826	0.164797399	0.058117588	0.125689719	0.172540884	0.088858869	0.048054927	0.143415118	0.126663856	0.20281004	0.056834394	0.125756517	0.133355328	0.166482482	0.093372097	0.046899795	0.043571372	0.162283304	0.084158495	0.083642797	0.088671764	0.219806185	0.166577797	0.213181589	0.048106557	0.19163555	0.047258455
ACVR2A	3.050351026	2.016059242	2.467603878	2.56152067	2.300895466	1.401275013	1.560327306	2.340221007	2.293660319	2.62274295	1.621039123	2.727295066	1.739643979	0.995030155	2.055860233	2.193872045	1.7174792	2.847709945	2.337286943	2.113562172	2.82947713	2.994023213	2.689651204	2.486431421	1.880514758	2.219249722	2.766961185	1.776375493	1.501166369	2.821901429	1.314153093	2.193447331	2.156239833	2.865207604	2.088573794	2.145047926	1.697407322	1.93574807	2.352347254	2.075888275	1.582069802	2.34615871	1.5004045	2.452295365	2.763865396	2.370114576	1.302549146	1.363264639	1.994361142
ACVR2B	1.271007221	0.653951311	0.412542997	0.702130297	0.902394575	0.272027427	0.426635839	0.589408342	0.270911064	0.993091548	0.296859028	0.517582727	0.546072714	0.364480167	0.760497722	0.37163302	0.46396388	0.877923722	0.770242111	0.718298948	0.87585465	1.228337238	0.758018091	0.68419032	0.533097409	0.397620274	1.125460644	0.585456531	0.519213895	1.329405981	0.285628577	0.787456897	0.637307629	0.796887275	0.530583255	0.677989826	0.63970575	0.515863493	0.744326974	0.532483657	0.281502643	1.004612335	0.291302711	0.520372563	0.857175287	0.939122465	0.4132797	0.258703323	0.498779569
ACVR2B-AS1	0.503565653	0.632414115	0.529618882	0.658780656	0.582172	0.448257635	0.701372056	0.419634385	0.238298409	0.677356282	0.693389166	0.122943565	0.42946195	0.27878568	0.470866906	0.483851083	0.284702085	0.462153452	0.576502637	0.431265943	0.544057078	0.762556055	0.574351247	0.536592867	0.387158563	0.45916447	0.569565543	0.324615533	0.493740752	0.64482235	0.424162881	0.356728293	0.678241836	0.620201465	0.685080215	0.443812061	0.275506326	0.913772733	0.504048241	0.344928951	0.461166484	0.491553684	0.512892348	0.44451057	0.559194413	0.400518585	0.396834239	0.384467442	0.382280103
ACVRL1	54.42703614	28.57931127	17.57479491	22.34446084	38.95276845	26.25581425	36.45640577	53.02055481	55.37368392	33.11794295	45.37466089	55.63736653	57.63900146	27.89488214	31.34169756	29.53230918	26.26689974	32.37332344	38.14097656	36.07748246	58.77035755	9.266720373	13.37743777	22.2094136	39.00033017	39.96663433	28.32680434	62.18612547	31.02480101	37.52289545	41.78165815	39.03580202	42.45025186	42.41028134	18.68042476	12.05074984	21.77184836	9.521395168	59.04254817	41.35834785	42.2372268	20.21595975	23.90872906	12.48876686	40.55904042	26.45276251	24.43004375	37.33491733	18.59241447
ACY1	0.834031629	0.62889968	0.630284031	1.135719802	0.756372842	0.539722076	0.838865663	0.941617953	0.865595898	1.126603652	0.684362925	0.628003966	0.684899916	0.783230759	0.490294783	1.007422719	0.90775052	0.739457937	0.788789486	0.672896607	0.722237649	0.743626685	0.702245258	0.501393713	0.755965731	0.76226893	0.669157155	0.870532888	0.613701468	0.638172926	0.472724161	0.662296712	0.509070081	0.554405358	1.061495471	0.680106519	1.38720041	0.641796694	0.609800251	0.586389061	0.621040085	1.017928028	0.982458173	0.670190204	1.020743839	0.724580997	0.751458569	0.76503597	0.651953967
ACY3	0.531807587	0.41683439	0.218175242	0.372021038	0.710610047	0.194833738	0.320170422	0.406238365	0.290500018	0.319869749	0.182034997	0.158691771	0.444758171	0.359847978	0.163633215	0.325847004	2.631664565	0.63162366	0.239185243	0.349180653	0.244971676	1.230354865	0.295753292	0.152038001	0.677056747	0.333379895	0.382292392	0.353534407	0.276165661	0.572217834	0.248861998	0.292211132	0.160797617	0.155659966	0.206332108	1.082066911	0.609625866	0.626593293	0.128409861	0.250438318	0.162343502	0.231500324	0.41812147	0.555252161	0.222906026	0.107703555	0.460999283	0.699947034	0.429766311
ACYP1	4.631530855	2.225965834	1.001401843	2.139113749	1.436153966	1.700982911	1.590387457	1.680181953	1.363531731	2.68787888	1.478230962	1.98903456	1.27672474	1.067229744	1.320544301	2.732353678	1.519300748	2.778292103	3.340422785	1.093483094	2.015261285	4.865281596	1.679094733	1.753543489	1.212313529	1.987925262	3.322475978	2.232927498	1.80010208	3.250884488	1.915466874	2.794987717	1.495013152	1.271901484	1.394546953	1.325918332	1.686046551	1.717790988	3.209897765	1.01685303	0.831117604	2.506557919	1.34708472	1.980027397	3.013131823	2.19034281	1.061844913	3.06754505	2.124320168
ACYP2	2.197414282	2.115031468	2.085498634	1.858070999	2.008580595	1.767290868	2.894202189	2.363332722	3.929192778	1.516223851	1.996279237	1.906523069	2.177590105	1.602062915	1.652908329	3.626721789	2.016361021	2.140032318	2.282849571	1.797100444	1.7899119	1.833680297	1.985908282	1.221041161	2.324045802	1.852856747	2.125558023	1.892860377	2.286544854	2.206964248	2.12465179	2.080112574	1.593183481	1.811135152	2.21545152	1.650258466	1.962391885	1.766442438	1.66798304	2.2189992	1.587242407	2.121930853	3.702468146	2.355683021	2.385071389	1.788260885	2.155876124	3.610837875	3.370235183
ADA	1.517299449	1.318136451	1.213274661	1.901660333	1.463182413	1.655080685	0.996419532	1.468147566	2.640527964	1.574674361	0.912728069	2.730644699	1.630653395	2.443988546	0.980291152	1.383164548	4.684793873	1.895387735	1.768636397	2.172930403	1.563283484	1.682462824	1.073090835	2.079061029	1.521037623	1.941728781	1.306925254	1.593576863	1.007055705	1.517548252	1.917075071	2.361198583	1.319307237	0.648713142	1.195783654	1.363631059	1.875689682	0.680433481	1.135517772	1.036907132	2.15215191	0.668309725	4.80044351	1.27813129	2.598188357	0.952413628	2.536604452	2.182708449	1.175377709
ADA2	23.08252079	59.85840665	13.85864182	33.90156243	24.51182183	19.09950861	37.24465239	26.57459292	17.8790092	34.87959013	33.82908562	32.40321808	42.59026249	61.55902813	34.80067394	18.91141571	31.48156328	27.46178974	45.67017685	35.06255388	26.89915707	19.44924915	25.73359588	29.9881851	31.52691397	24.17706766	37.04940581	46.91035858	25.33105716	39.27539976	31.48190092	45.75165265	27.15077005	31.85891758	23.74445502	63.24384789	35.10516535	30.83144037	19.54840871	33.1650859	24.0338359	19.55601206	40.1401117	37.82128816	25.5518386	26.79107371	35.55201493	54.00817368	15.62636893
ADAD1	0	0	0	0	0	0	0	0	0	0	0	0	0	0	0	0	0	0	0.012800659	0	0	0.010774774	0	0	0	0	0	0	0	0	0	0	0	0	0	0	0	0	0	0	0	0	0	0	0	0	0	0	0
ADAD2	0.034257	0.032953339	0.131085587	0.033612076	0.06973836	0	0.03491235	0	0.010807447	0.020230147	0.08634596	0.01881835	0.103953926	0.026551663	0.051744875	0.04508039	0.033737737	0.029128027	0.058828231	0.024004254	0.03485975	0.063665783	0.018704903	0.02403909	0.015293008	0.023427329	0.027897766	0	0.013435449	0.008224975	0.047217796	0.050402398	0.04237349	0.091415138	0.037284184	0.060384062	0.024097349	0.034966644	0.064970204	0.026398266	0.047058949	0.01626803	0	0.026337672	0.151046583	0.006811706	0.010412814	0.038646769	0.037750764
ADAL	1.307593693	1.036527455	1.334310633	1.01495771	1.259044227	0.785245201	0.863457278	0.877412348	1.165514545	1.265381903	1.03465152	0.933542228	1.147455384	0.572685659	1.121385874	1.111230601	0.929813516	1.418060289	1.178218083	1.370288602	1.189085144	1.317245328	1.09466993	1.094595614	0.94007467	0.901114287	1.357211536	1.027037307	0.917654347	1.176768368	0.876979585	1.407210911	1.078452014	1.370084596	1.467614827	1.179402395	1.166548271	1.064240404	0.899183424	0.93947218	1.116501963	0.760241631	0.986256266	1.224506777	1.339351905	1.317381368	1.147910406	1.063422697	1.042222137
ADAM10	8.23216547	9.65047798	9.174749308	9.136170847	10.87772674	7.203397074	7.992037494	7.93266051	6.82461967	7.201421861	8.300814988	8.048199235	8.281806564	8.571168715	7.322837964	6.55490484	7.132953177	9.53404492	8.603054886	7.564685642	8.681509513	6.577785597	8.126191193	8.854777958	9.678520698	11.3119873	7.918711168	8.208853577	8.43118321	9.86696747	8.420179832	10.31877543	11.49177181	10.54916183	8.411274879	8.700439043	7.599742293	9.516213521	7.714757682	9.890465125	6.021945186	7.499355574	7.608482793	9.902363196	9.186778732	8.684231998	6.957120703	7.562034293	8.658117134
ADAM11	0.112728839	0.071001665	0.04162253	0.057936789	0.033390915	0.043444916	0.033097933	0.023724612	0.046571713	0.183070108	0.068215421	0.108123324	0.081686967	0.016345296	0.019112595	0.044402632	0.048461158	0.057380207	0.036214863	0.057926241	0.10682203	0.128030066	0.025793159	0.089777855	0.052720801	0.060572168	0.084152413	0.032117032	0.057896365	0.106329786	0.020347207	0.101357778	0.051127125	0.042423052	0.088366252	0.034694463	0.06230453	0.020090548	0.118987753	0.062565827	0.040557514	0.035051295	0.01424418	0.007566329	0.130178722	0.035223804	0.065811019	0.02422365	0.032535302
ADAM12	0.202559121	0.322877551	0.267519135	0.339842458	0.261688599	0.205504146	0.15138505	0.179811389	0.236566355	0.248823628	0.069001602	0.342611672	0.321242563	0.46970015	0.184923077	0.139625111	0.675192707	0.385155908	0.185709525	0.504416536	0.301990945	0.569234807	0.166893642	0.283979026	0.306058686	0.405360499	0.352825636	0.248597555	0.288489483	0.480101631	0.180462808	0.490341379	0.229672053	0.337165531	0.454695937	0.805643423	0.472212733	0.602594194	0.186233368	0.354956947	0.18550407	0.128872166	0.130927996	0.878492263	0.306487712	0.323766063	1.109973885	0.12890618	0.349421223
ADAM15	15.48427995	13.18395452	20.5742169	16.87364991	19.8077303	12.30677541	15.77594246	19.13607641	18.75968594	18.78943278	18.83836884	22.15665165	21.57047171	23.04196674	13.82829907	13.22547116	20.87950921	15.57094462	13.92139164	21.50189309	18.98251432	18.59088898	11.83570174	14.44445684	16.24734933	11.49748809	13.2908154	18.13373291	13.74117109	19.66425985	13.51278317	11.46588969	17.83248178	18.01937708	14.67801702	14.90539243	20.55812925	18.97279796	16.23183332	19.77121261	18.78658372	15.65291614	19.25651319	12.67364744	28.37544191	11.78130325	26.25379316	17.86114336	14.92062817
ADAM17	6.505143489	11.23169792	9.922582972	8.140773075	9.218264208	15.63289067	8.296254033	6.258398096	7.921398063	6.520309781	7.951392087	12.43581665	12.86454196	13.81852934	8.788521735	7.820535789	5.868451231	8.246373518	7.619525433	8.094362164	8.018126824	5.375583996	8.601244696	9.148768825	7.37351912	12.18999719	8.647006942	6.74712107	10.86858483	8.534809794	7.400143339	9.502993766	10.71007985	10.73991805	8.925472737	8.265587657	6.170088781	8.010717388	10.15399043	12.40181255	7.517244275	7.204199774	6.978844062	9.293976713	10.02691468	8.746132826	8.739160908	12.53107386	4.250789631
ADAM18	0	0	0	0	0	0	0	0	0.005807767	0	0	0	0	0	0	0	0	0	0	0	0	0	0	0	0	0	0	0	0	0	0	0	0	0	0	0	0	0	0	0	0	0	0	0	0	0	0	0	0
ADAM19	2.198607429	2.215650089	1.203871953	3.309199149	2.166664715	2.098145822	0.782455377	1.586444882	1.580173879	2.407327109	1.10198042	4.418404071	2.740958523	3.606887442	0.737636009	0.752601262	8.824516514	3.088668938	2.479956601	3.335495812	3.027963111	1.928926501	1.081971803	2.976029414	2.158488749	2.675270765	2.235497439	2.475750424	1.54142308	4.257332014	0.768487401	6.020147919	1.23457672	1.279559096	2.243222719	3.872019561	2.84179503	0.82409974	2.058491405	2.105948734	2.575074763	0.842050043	1.869715038	3.358972867	4.508300012	1.8901247	2.467074492	0.911146006	0.974994818
ADAM2	0	0	0	0	0	0	0	0	0	0.014314309	0.010182681	0	0	0	0	0	0	0	0	0	0.005481294	0	0.005294035	0.01133961	0	0	0	0	0	0.023279086	0	0	0	0	0	0	0	0	0	0	0	0	0	0	0	0	0	0	0
ADAM20	0.064128391	0.036351836	0.010147686	0.061797515	0.011397114	0.008238213	0.010270102	0.026992582	0.023844051	0.059510651	0.06350058	0.046131329	0.017988197	0	0.032617917	0.018944593	0.016540946	0.04284269	0.123609944	0.021183862	0.074061204	0.020809385	0.027511934	0.082501241	0	0.051686805	0.047872035	0.009135256	0.039522814	0.072585772	0.011574977	0.061778252	0.049859726	0.010342855	0.013709775	0.044407671	0.059072274	0.042858638	0.03583531	0.019413823	0.006292384	0.011963841	0	0.051651364	0.08886619	0.030056806	0.015315591	0.056843244	0
ADAM20P1	0.10971396	0.100464782	0.06543819	0.125244864	0.041997275	0.083481826	0.023652715	0.024866271	0.007321921	0.191879678	0.029249196	0.161490061	0.024856795	0.030837335	0.020032318	0.008726127	0.091427709	0.169147734	0.136647249	0.071555463	0.094468313	0.105435816	0.121654617	0.054287355	0.031082509	0.03174349	0.081901798	0.050493818	0.100125981	0.156025118	0	0.079676434	0.057415102	0.066696755	0.063149011	0.068182509	0.043535137	0.047378996	0.121045551	0.044711302	0.017390125	0.121235429	0.011197221	0.095165169	0.204664635	0.138445572	0.051733448	0.038083985	0.030690848
ADAM21	0.05780034	0.038225501	0.032012169	0.025993086	0.035953649	0.051976987	0.064796692	0	0.133722843	0.015644495	0.022257853	0.106719918	0.0614749	0.035199576	0.011433042	0.079684181	0.069574033	0.064358443	0.051992445	0.066827193	0.029953271	0.098468787	0.034715962	0.06196683	0.047305911	0.036233916	0.086296251	0.105667211	0.020779959	0.050884683	0.04868632	0.025984983	0.078644433	0.043503806	0.086498465	0.031131036	0.049693606	0.036054144	0.050243136	0.051036151	0.033083545	0.062902437	0.051124709	0.040735204	0.077872147	0.021070673	0.03220999	0.016301751	0.081742192
ADAM21P1	0.005539929	0	0	0	0	0.009963568	0	0	0.009612595	0.017993538	0.012799951	0.022317103	0.010877761	0.006747474	0.01314973	0	0	0	0	0	0	0.01258378	0	0	0	0	0.016542293	0.022096963	0	0	0.01399916	0	0	0	0	0	0	0	0	0	0	0	0	0	0	0.012117233	0.006174394	0.006249828	0.013430843
ADAM22	0.677973014	0.288732732	0.3464263	0.269018527	0.428248958	0.602117545	0.301191213	0.275208617	0.244017605	0.511309132	0.283706892	0.748319055	0.598633969	0.171285946	0.298932952	0.277793986	0.382771248	0.381421507	0.44181005	0.323572388	0.441185975	0.634115631	0.586221378	0.577874853	0.270567394	0.603958987	0.817922079	0.238606986	0.348631132	0.659682231	0.225422172	0.529376672	0.659719709	0.746463482	0.694192903	0.308628276	0.267982515	0.306373039	0.489892197	0.520420638	0.48729223	0.537259726	0.222787897	0.520705363	0.566708025	0.475170535	0.279555462	0.171676856	0.223903899
ADAM23	0.201383009	0.221530503	1.431169783	0.699396571	0.709430842	0.311983347	0.055880966	0.064622874	0.525873773	0.168378719	0.101351053	0.654625182	0.716453274	0.466272415	0.203508504	0.230899216	0.302404874	0.226452313	0.382024224	0.424172107	0.565407294	1.032626416	0.249094191	0.610504044	0.62174377	0.487473415	0.726361499	0.087482774	0.249456601	0.663513763	0.156192782	0.252779943	0.591419362	0.409695285	0.674353942	0.476812467	0.879405012	0.906679468	0.155987683	0.781685297	0.54780292	0.276010527	0.100525622	0.252937638	0.393273142	0.296557991	0.466671133	0.209193535	0.309371654
ADAM28	3.158592927	0.467216924	0.276014662	1.699349042	1.325159768	0.810126188	0.715244328	0.282381496	0.389606672	1.067258707	0.373277838	0.874196329	1.306524819	0.570307671	0.318481929	0.583238608	2.464616043	1.598872674	1.245108126	0.510767198	0.471683779	1.231539037	0.740094858	0.52137225	0.823603946	0.478922389	2.465215619	0.55975546	0.516832324	1.392145836	0.532800471	1.414451761	0.376300701	0.556463511	0.643359506	0.805252131	1.281870237	1.014582358	0.960430505	0.499037607	0.285879193	0.750954604	0.643044529	1.238940899	0.845556111	0.542030726	0.387587687	0.640999986	0.846418874
ADAM29	0.118205915	0.085280664	0.033328768	0.023196113	0.037432354	0.061845373	0.014456069	0.082321259	0	0.188474537	0.039725616	0.051947113	0.044309939	0.010470648	0.030608386	0.035554902	0.038804721	0.034459911	0.231989119	0.05632316	0.098901608	0.009763678	0.069705829	0.116127733	0.084431163	0.137423679	0.093054217	0.120014292	0.050995841	0.124875472	0.005430932	0.086958308	0.116969897	0.082498028	0.038595421	0.034726495	0.055432938	0.012065459	0.201765368	0.054653318	0.035428329	0.224535409	0.005702933	0.060586521	0.187630435	0.169230364	0.00958135	0.012123008	0.026052273
ADAM30	0.004320883	0	0	0	0	0	0	0	0	0	0	0	0	0	0	0	0	0	0	0	0	0	0	0	0	0	0	0	0	0	0	0	0	0	0	0	0	0	0	0	0	0	0	0	0	0	0	0	0
ADAM32	0.053536097	0.016859714	0.014119266	0.024075436	0.028543847	0.034387404	0.005715837	0.003755688	0.019905652	0.070381536	0.020615771	0.046214002	0.032536895	0.010867571	0.01210236	0.055354087	0.025316179	0.047688299	0.030957867	0.013754887	0.03963351	0.049221322	0.050528937	0.042636437	0	0.033560744	0.032352502	0.012710594	0.046742495	0.050497121	0	0.04125931	0.027749489	0.034537968	0.030520765	0.041191902	0.036164418	0.014311815	0.043212398	0.027011965	0.024514235	0.039950939	0.020294128	0.057493254	0.094795616	0.041820377	0.01704782	0.021570119	0.024722165
ADAM33	1.046781588	0.63277161	0.982050368	1.859285317	1.343214528	0.789365973	0.462506656	0.090522776	0.864370679	1.66788443	0.806192874	0.928240778	1.704195895	0.983609145	0.807387553	0.721552276	0.328869681	0.82394913	0.846846772	1.414085101	1.405626815	3.559121719	0.632670737	1.219639778	0.926770953	0.932722101	1.6676965	0.49455495	0.994082769	1.802503118	0.255089947	0.284133366	1.80945553	0.743270811	0.518887004	0.382953362	0.452813179	0.283356281	1.38490717	1.381188359	1.425908747	0.538782989	0.203810924	0.222709986	1.390774659	1.228787907	0.631026493	0.772424695	0.718241606
ADAM3A	0	0	0	0	0	0	0	0	0	0	0	0	0	0	0	0	0	0	0	0	0	0.009696937	0	0	0	0	0	0	0	0	0	0	0	0	0	0	0	0	0	0	0	0	0	0	0	0	0	0	0
ADAM5	0	0	0	0	0	0	0	0	0	0	0	0	0.004407171	0	0	0	0	0	0	0	0	0	0	0	0	0	0	0	0	0	0	0	0	0	0	0	0	0	0	0	0	0	0	0	0	0	0	0	0
ADAM6	0	0	0	0	0	0	0	0	0	0	0	0	0	0	0	0	0	0	0	0	0	0	0	0	0	0	0	0	0	0	0	0	0	0	0	0	0	0	0	0	0	0	0	0	0	0	0	0	0
ADAM7	0	0	0	0	0	0	0	0	0.009910643	0	0	0	0	0	0	0	0	0	0	0	0	0	0	0	0	0	0	0	0	0	0	0	0	0	0	0	0	0	0	0	0	0	0	0	0	0	0	0	0.00692364
ADAM8	3.945290359	2.734930663	1.335068163	3.635154759	2.032584646	4.744857396	1.630416253	2.80943089	2.458489566	4.036515327	1.231497219	6.058423563	4.654304853	4.952050206	1.53216636	1.500992409	7.611828613	3.335404577	4.466792745	4.607888775	3.281236721	3.680768739	1.753482904	4.224514759	3.45256448	2.941678482	2.679245845	2.980635274	3.200748453	5.043635508	2.686980697	4.797197586	1.953343437	1.239790226	3.976178813	5.21059294	4.310743571	1.343250697	1.906805838	1.856020381	4.838323172	1.629973227	3.77391803	3.148558541	2.632769326	2.94675125	2.391106564	3.057881113	2.370108258
ADAM9	19.64771336	20.38534526	23.33272645	17.30988341	27.65706766	25.21413961	17.6826216	15.13141577	27.26949307	18.73734339	19.16989405	22.57937364	24.92941171	21.8167922	19.46075754	17.61685487	14.84331001	24.22076792	22.12474066	26.45685979	22.20673732	21.12198443	21.01427033	26.01302098	23.78639106	27.11802743	23.15155649	23.68260608	21.06097734	26.14346894	18.92078369	26.37635561	27.37064024	33.06073441	27.55429688	17.02684827	15.69627136	19.61206457	21.38034395	25.57274827	19.02207286	19.29039139	37.18138975	21.53057924	20.51577485	20.88978463	20.24868213	18.88312033	16.88651352
ADAMDEC1	0.441112846	1.097438779	0.127969892	0.623450233	0.457310361	0.113334563	0.170722538	0.263033747	0.291579422	1.006317053	0.194130841	1.301005652	1.794134505	0.358175182	0.124647357	0.28234282	5.641510934	2.161113219	0.977801306	2.015725247	0.973154503	0.310134943	0.031540548	0.148628891	0.567321662	1.046845082	0.674264679	2.471615079	0.362481589	1.594946792	1.486230802	3.966173914	0.057160761	0.118573747	0.345780985	6.6692562	1.801413594	0.058961392	0.205413641	0.100154783	0.137061953	0.013715724	6.27053579	5.062861174	2.19039849	0.539843087	0.12290793	0.426546886	0.738409895
ADAMTS1	21.11379384	13.8722255	82.6508236	22.30275187	13.40405795	42.11345811	10.00385049	9.618796981	32.25425778	19.65819934	26.06685483	71.08972329	45.53795925	26.72052527	14.77501265	8.962464977	12.32873687	21.18751742	11.2212033	11.74453627	30.64920648	16.30074108	11.33786553	54.58235285	13.42754125	55.01368774	12.70338729	14.07697293	54.7248278	6.271394919	10.61301465	29.51748786	48.38460932	23.46879146	42.58852288	31.43843662	7.723538804	33.99163332	42.32998421	75.89945193	53.04052367	7.404572486	8.907946798	10.91990676	23.80186051	20.42631552	29.6471681	7.891390831	3.647473134
ADAMTS10	2.399818819	1.063008095	0.606743702	2.132171373	1.195328019	0.730785689	0.727312471	0.80034687	0.942654594	2.260345588	1.073680905	2.53216749	1.474457308	0.500367257	0.730018679	0.51065362	1.13897743	1.529774119	1.550857224	1.32544311	2.094050357	1.448191594	0.560909627	1.143684071	0.766164138	1.156797774	1.692597388	1.5222223	0.944280271	1.826120388	0.782848369	1.701572163	1.313429598	1.170929781	1.081769248	0.681935083	1.100134351	0.390687714	1.645033213	1.365341874	1.467913952	0.820875154	0.303803409	0.392366511	3.476956556	1.109707332	1.080873047	0.749646159	0.195930634
ADAMTS12	0.759420089	0.477986869	0.936917406	0.667720312	0.820969846	0.805361573	0.501998751	0.478374371	1.474467682	0.952608621	0.553616866	1.20524112	1.104212316	0.328517381	0.441321503	0.33032915	0.557922839	0.867745056	0.703134273	1.808521459	0.812605471	0.910086029	0.454549035	0.909615778	0.559383442	0.758422025	1.489603206	0.697210249	0.482965105	1.448925482	0.532693968	1.47276497	0.94420773	1.543272842	1.081611201	0.664305995	0.300562967	0.624798999	0.768252899	1.470580225	1.143942249	0.400118171	0.545475762	0.549971076	1.502953149	0.581365684	1.612525374	0.268837183	0.438058659
ADAMTS13	1.238110008	0.439070913	0.15403753	0.659667897	0.329264376	0.298512544	0.264017004	0.310606218	0.151782337	0.815925639	0.367944775	1.07071073	0.347922551	0.289576334	0.234253177	0.092764783	0.307780994	0.509478031	0.538692918	0.401088042	0.616506328	0.708177117	0.382593256	0.369351837	0.170721462	0.354328083	0.565937406	0.398115033	0.430601678	0.479825268	0.198374578	0.659462276	0.384528289	0.314000232	0.443069748	0.398655057	0.457023596	0.247638534	0.766229827	0.223396713	0.499146543	0.656124878	0.178551346	0.499512938	0.899300517	0.436625836	0.284980536	0.250506622	0.059815252
ADAMTS14	0.699791093	0.160693653	0.069978394	0.413042906	0.145097437	0.15295183	0.035411287	0.035796293	0.172860694	0.26832877	0.106667879	0.151719453	0.178913257	0.446878965	0.126885285	0.075370286	0.320263047	0.568159607	0.399978696	0.202269896	0.069507052	1.484687784	0.078807672	0.150046993	0.268469347	0.100532096	0.420819107	0.213219545	0.172963879	0.327283445	0.049120607	0.170409018	0.119018923	0.126189111	0.145450066	0.188452366	0.275752827	0.345569632	0.259792961	0.030894839	0.120163154	0.196736953	0.116056681	0.43153494	0.33783713	0.127551753	0.338513604	0.117871345	0.0589081
ADAMTS15	1.893447633	1.719359199	2.244824406	1.656299752	2.611060094	1.875184578	1.563515729	1.562612631	2.584471492	2.184338812	1.548645166	2.004627017	4.384726071	2.891639312	3.626541585	1.409390244	1.723612971	1.794174528	1.376356313	1.565544511	4.833365	5.843904652	1.504572535	3.484036696	2.066838009	1.536406161	2.924641252	1.903838558	3.290815911	2.252999403	1.408594882	1.168788336	4.562971336	4.188719491	3.235451223	0.984553991	2.869654632	2.563457283	2.460000644	2.606433228	3.521782774	1.933363461	1.34140856	1.456888493	1.87537215	3.356599435	2.520282653	1.145691552	0.848051312
ADAMTS16	0.04367312	0.034659179	0.038700708	0.229788097	0.581353888	0.047127693	0.026927706	0.025735722	0.181870365	0.191496302	0.015135948	0.074771622	0.051451827	0.194153011	0.031099122	0.167077871	0.01182806	0.087530995	0.053034422	0.292863365	0.051601572	0.798577437	0.015738534	0.123608131	0.241269826	0.082133505	0.2282148	0.12193845	0.113047516	0.178782028	0.027590022	0.017670498	0.39218931	0.216947688	0.052285615	0.077623164	0.135172032	0.187969815	0.301805881	0.421099168	2.477748205	0.028516916	0.04635493	0.240075768	0.021182074	0.219705701	1.085448635	0.081294661	0.195877722
ADAMTS17	0.559208819	0.373934637	0.447362483	0.155078621	0.266681678	0.483312829	0.212448556	0.361568621	0.304569512	0.408666399	0.254820283	0.409870309	0.443782155	0.194870356	0.254409461	0.150974065	0.350581966	0.41095388	0.565895684	0.850083198	0.608565282	0.479863096	0.315345781	0.547560625	0.175442825	0.280445758	0.512537119	0.275714706	0.29151192	0.644093776	0.160935993	0.47766087	0.346619469	0.564697038	0.176670124	0.296167878	0.168272124	0.293588433	0.554957442	0.694564736	0.661494292	0.288056835	0.276164615	0.144505689	1.476664528	0.390722677	0.867360076	0.171736041	0.064020569
ADAMTS18	0.007668628	0	0.199618258	0.041383421	0.109713007	0.003448009	0.008596866	0	0.013306204	0.006226874	0.008859146	0.077230946	0.009410941	0.028020507	0	0.023787124	0.017307557	0.010246465	0	0.180280648	0.007153261	0.095804811	0.002302961	0.019731397	0.009414429	0.036054862	0.131667041	0.007646912	0.020677273	0.010126646	0	0.005171315	0.005217054	0.064933242	0.040166478	0.037172638	0.1236201	0.179379896	0.019997942	0.036564444	0.021068838	0.020029312	0.020348829	0.037831646	0.30375035	0.03354648	0.401703621	0.004325652	0
ADAMTS19	0.021306394	0.018787608	0.015733791	0.019163172	0.011780671	0.012773191	0	0	0.012323247	0.015378353	0.005469802	0.01907353	0.037187138	0.023067178	0.005619273	0.02447769	0	0.003163179	0.012776989	0.007298927	0.008833113	0.215097004	0.005687563	0.042638863	0.034875863	0	0.074224669	0	0.020426454	0	0	0	0.019326637	0.010690932	0.077941387	0.05355252	0.024424113	0.039870897	0.043214857	0.01505038	0.003252073	0	0	0.006673704	0.02296422	0.005178056	0.005277006	0.002670738	0.028697003
ADAMTS19-AS1	0.195462217	0	0	0	0	0.087884754	0	0	0	0	0	0	0.015991416	0	0	0.134733176	0	0.021763962	0.043955445	0.025109794	0.040516944	0.18499437	0	0	0	0	0.097275418	0	0	0.043018921	0	0	0	0	0.048751679	0	0.042011961	0.060961778	0.042476544	0.03451758	0	0	0	0	0.052667727	0	0.018153976	0	0
ADAMTS2	2.654822911	1.2732916	3.276460244	2.552550076	3.306912534	2.276520376	2.587813131	1.580138819	5.872288942	3.759624278	2.020275875	2.918570207	5.083622545	2.600592515	2.00827697	1.012575817	2.357606669	1.738019551	1.833743155	6.27751374	2.504370902	3.926915229	1.286432556	3.723978365	3.005666905	2.518311339	2.755170877	2.677199253	1.738834133	4.13478596	1.460409099	2.92014152	2.90064649	3.147681783	2.173410372	1.770751299	1.739777213	1.181224663	3.956700869	3.924739092	6.028659501	1.252818198	1.303739949	1.295853229	4.157454852	1.650230877	6.654671028	2.166408778	1.179041756
ADAMTS20	0	0	0.007832859	0	0	0	0	0	0	0	0.004084602	0.003560814	0.001735605	0.002153191	0.00419622	0	0	0.00236212	0	0	0.004397448	0.016062477	0	0	0	0	0	0	0	0	0	0	0.004810754	0.003991754	0	0	0	0	0	0	0.002428502	0	0	0	0.028581078	0	0.003940631	0	0
ADAMTS3	0.250806075	0.180011055	0.538397521	0.178363487	0.391837446	0.510518997	0.178724724	0.286424707	0.533018032	0.397833446	0.197653793	0.548251754	0.366483904	0.286530432	0.249203856	0.333702465	0.259769471	0.213019116	0.272824136	0.473551261	0.398985759	1.086401562	0.119109754	0.455228944	0.214816248	0.438768782	0.269955903	0.337338576	0.377447372	0.313224782	0.196519725	0.283194885	0.328025511	0.434611946	0.459709458	0.175922263	0.451317555	0.37837962	0.501939227	0.391408913	0.325837503	0.350385203	0.381769983	0.367216881	0.414911315	0.352960171	0.669571581	0.135989035	0.21682296
ADAMTS4	0.28742441	1.045464134	18.31751531	2.724406877	0.43463766	29.24459999	0.780538665	1.113339542	1.053339128	0.221314951	8.258204168	13.88936907	7.443761007	27.0115807	4.381618766	0.412472046	0.742645915	2.656850296	0.284174884	1.138265288	2.20649928	0.80765241	0.232160896	4.631710548	0.678339016	17.65616574	0.220112225	0.13836368	32.38679739	0.415544295	0.48524959	1.326690054	3.863561866	0.674172183	8.621178299	3.395048221	0.559197328	8.13050434	3.854283972	9.485547196	10.21127119	0.148847595	3.090190371	1.655440206	2.67192645	8.473499575	10.36140574	3.076235403	0.087102928
ADAMTS5	0.660213785	0.489916193	0.967767166	0.37382856	1.203002113	0.111874496	0.38512031	0.620649066	1.334452378	0.47754406	0.199251535	0.697649751	1.05345216	0.201460827	0.305366756	0.453139985	0.237387969	0.610135947	0.167861649	0.719189297	0.685736746	1.021178729	0.507770779	0.611106808	0.565798227	0.467936053	0.662763975	0.174806594	0.192120546	0.283765268	0.314375139	0.606328712	0.723257833	0.964034936	0.38504998	0.452290361	0.364635613	0.283072409	0.597241975	0.605170627	0.716616774	0.50217483	0.14630327	0.259048187	0.713107997	1.258523656	0.535718711	0.298245001	0.798587895
ADAMTS6	0.268997262	0.177897834	0.168845786	0.298391034	0.25284644	0.172014888	0.043558322	0.158514862	0.173734724	0.179593031	0.086321603	0.222746417	0.196600894	0.063706015	0.134794324	0.086529933	0.107930302	0.183704403	0.161311915	0.094454092	0.224898124	0.271564048	0.111300176	0.203793983	0.058708584	0.337258367	0.252124666	0.166902097	0.228875475	0.217078086	0.056645371	0.19349061	0.252135869	0.165344425	0.205750639	0.101416608	0.177306461	0.06991356	0.272797883	0.180513204	0.114962521	0.058548388	0.047585903	0.067405422	0.318920393	0.1961218	0.098269231	0.048891933	0.043476612
ADAMTS7	1.101403044	0.744828592	0.785205074	1.331740436	2.303610301	0.71192335	0.523595828	0.785674457	1.321961879	2.275502911	0.639065294	2.145059051	1.549611614	0.859352351	0.770536745	0.318522823	0.90011743	1.20608388	1.081611001	2.410228347	1.132954386	1.143681625	0.596863046	1.858023699	0.967849555	0.828537932	1.389704557	1.255181811	0.646649219	1.014823584	0.59849218	1.255377237	1.383663842	1.062089437	1.031088559	0.818899279	0.935535166	0.412213608	0.963157014	2.15151246	1.815601005	0.462867545	0.470251427	0.602301342	4.482425566	0.956374132	2.88333994	0.250376339	0.285090057
ADAMTS7P1	0.217975455	0.02084172	0.023272026	0.063775035	0.013068691	0.028339453	0.029440958	0.046427242	0.031898041	0.11941804	0.012135666	0.03702808	0.046409548	0.015993243	0.018700939	0.005430783	0.071126069	0.052635305	0.113391522	0.024290828	0.048994335	0.113341782	0.03470172	0.07432969	0.025792638	0.019755846	0.09802369	0.01571264	0.01699481	0.069359737	0.02654528	0.063755156	0.035732804	0.023719614	0.055021895	0.033947197	0.054188966	0.009828914	0.041091155	0.011130592	0.043291601	0.027437075	0.013937382	0.022210086	0.203799796	0.040209327	0.029269796	0.020739171	0.012733817
ADAMTS8	14.5209456	5.50361016	10.10224207	4.383975525	6.120260204	20.12912551	9.322915904	10.22492507	13.49188609	19.9503109	14.38812985	15.76435917	15.17036264	7.881171941	9.990820528	5.467104688	6.812644569	17.63596922	13.49724668	13.45279817	20.63004891	7.53550006	7.827294275	19.5770356	11.9748224	15.83159348	9.927092962	12.89353627	15.64307811	17.43347722	9.427374482	8.177307077	20.57401304	13.3196671	15.57152138	3.585733687	9.052959834	5.588252861	9.071874167	14.49816198	21.62336725	9.692337991	7.563602928	4.875489626	13.34436949	7.714270131	8.489486503	6.460070768	3.314543772
ADAMTS9	0.709666942	0.707164617	3.925111511	1.830745582	3.880455807	3.779422933	0.294306209	1.268000567	1.191856484	0.914983224	1.174364351	3.249986676	4.403946014	12.54481265	3.437260587	1.182453927	1.954468464	1.222119827	0.763441869	2.940117022	1.136090552	2.668491825	0.712798663	2.615585092	1.53053224	3.616124417	1.30115435	1.025624942	7.69281686	1.969251534	1.348002491	1.516523043	2.084497199	2.490226316	1.56432636	1.878836714	2.232345653	5.596924836	2.228897	2.735944829	1.587460027	0.798401555	1.412334461	0.959733604	4.604816309	1.953387517	4.286051836	0.420588232	0.700404626
ADAMTS9-AS1	0.46796732	0.350911093	1.661196149	0.447407247	0.366728256	1.573932592	0.371772067	0.320277147	0.914290728	0.574467473	0.744944628	1.373052634	1.012920058	1.14218548	0.948973749	0.388610886	0.335978303	0.738515216	0.318194659	0.238573754	0.680555216	0.803507566	0.212462287	0.971797558	0.253323866	1.462178496	0.638162577	0.393155179	2.289126789	0.423329956	0.595922241	0.800112376	1.067896104	1.285459539	0.374971904	0.339368162	0.118799112	0.706775891	0.610173204	0.698865504	0.736491425	0.370527853	0.405771574	0.244106397	0.982943952	0.922819066	0.484600662	0.274359246	0.254598453
ADAMTS9-AS2	0.39123525	0.510452098	0.490230597	0.291376306	0.392020057	0.827808271	0.452483756	0.292096169	0.245737912	0.436990199	0.57263498	0.720278954	0.349339019	0.219929212	0.39078808	0.501532697	0.303652847	0.366634885	0.582822939	0.390250357	0.513011066	0.349841953	0.378524954	0.63314129	0.404235939	0.685834071	0.549756759	0.229486675	0.431508845	0.607808816	0.272881035	0.420215123	0.53473212	0.699522801	0.519253922	0.263158842	0.127848345	0.430660571	0.443184475	0.652760273	0.328301123	0.356028492	0.244270356	0.314402323	0.429308976	0.44141778	0.177573602	0.25962883	0.21459263
ADAMTSL1	0.224524831	0.13627339	0.671818084	0.380276157	2.166870642	0.256968828	0.205938073	0.13173536	0.158531922	0.293594387	0.197623782	0.370013743	0.56013903	0.554032568	0.168417771	0.269333378	0.470321943	0.255843866	0.11540807	2.082709835	0.482336806	1.225327879	0.140107845	0.577702852	0.343653809	0.307091512	0.873595582	0.410947813	0.241110317	0.418425306	0.189121516	0.17565904	0.433774319	0.596952019	0.186183152	0.238715392	0.258214721	0.723904918	0.387803238	2.834194147	0.614190545	0.121854609	0.064478381	0.060280185	3.862489246	0.248735359	2.144903611	0.171057002	0.230928518
ADAMTSL2	8.173847946	3.917570381	5.348722089	5.399242371	7.206012244	5.568138967	6.791107529	5.226414954	10.58250325	5.281236267	3.497566792	5.050517462	10.75252937	5.501203853	5.451441646	2.19634954	6.148443411	4.319595025	5.1339621	13.153312	7.99392284	6.559883754	2.55826281	7.444780047	7.547841606	4.962721651	7.364666355	7.659366228	4.523046742	8.277900028	5.817421909	4.947147471	7.255432355	9.079808092	3.293599668	3.414589392	3.106567559	1.690428271	7.980795014	11.92665414	14.84966926	3.489031566	3.515635411	1.790293477	6.762279406	2.736227593	6.303144442	3.224045107	1.420200362
ADAMTSL3	3.777566856	2.878450011	4.105828107	2.142670743	4.330494295	2.976782925	1.603874231	3.151890414	3.780645275	4.011653311	3.096358559	3.47921215	5.163522184	1.509143047	3.59845445	1.574281326	1.834300055	2.562288157	3.33305205	3.739253469	4.752134057	4.454294218	1.912541995	5.822356105	3.448350623	4.206269475	5.006956439	3.107209258	2.338659378	3.071376316	2.149285907	4.677001294	5.729191291	5.266558592	2.663539058	2.044479871	1.029168129	1.770935283	4.874150788	5.282081506	4.111015487	2.152927172	1.58124418	0.954642069	4.087056658	2.799144073	2.16653954	1.132782848	2.023846547
ADAMTSL4	7.535961914	17.99226568	13.04370451	17.89541496	12.55971867	13.55701573	19.12769727	6.140403319	8.993640802	13.6476765	9.239365687	13.00596506	19.37173532	28.53458701	16.44654828	7.409067835	12.23363969	14.23411839	12.40798237	14.89734543	11.00163529	10.64770302	15.81194945	8.558047014	16.4260397	8.669674104	14.2765287	11.91700679	22.30965132	12.26452586	6.216907009	9.691223161	19.13679974	10.97094372	12.51080877	14.1769924	24.28859584	14.37404235	10.80703137	19.3442056	17.45049623	12.62798117	3.480688973	15.47014359	18.65174494	17.77175644	17.73645186	30.64721102	3.817101105
ADAMTSL4-AS1	0.810549462	0.955841637	0.443506498	0.698274204	0.097192778	1.097721464	0.202532909	0.028773557	0.237227995	0.761246085	0.29332489	1.288387141	0.268450858	0.202202906	0.162260244	0.080778243	0.22922017	0.469742996	0.474356698	0.10538069	0.242916231	0.476921413	0.533754605	0.351778747	0.04795542	0.422411173	0.123931554	0.165546029	0.473968525	0.399770798	0.049354782	1.119524654	0.212597917	0.385884737	1.373748696	0.59961082	0.440789107	0.283256043	0.445663513	0.444937134	0.563434733	0.114778956	0.038869988	0.825889942	1.042025557	0.662159158	0.217681547	0.291951804	0.023675574
ADAMTSL5	0.430879608	0.44845631	0.187781174	0.533657764	0.386652982	0.444636243	0.407808034	0.75964573	0.343178926	0.263837393	0.187684359	0.177844227	0.627595788	0.51619572	0.645504822	0.357869899	0.21681188	0.618192582	0.343107107	0.321225261	0.272340925	0.529476852	0.424252997	0.481628427	0.867166277	0.478227712	0.474569866	0.331049077	0.761836305	0.503695197	0.294515303	0.428698463	0.413268358	0.295063817	0.073994963	0.228265636	0.273280561	0.317236686	0.322353029	0.261952724	0.305653628	0.774860855	0.262407268	0.308643615	0.296915219	0.780219411	0.389692005	0.494062231	0.188372667
ADAP1	2.139697322	1.625814697	0.958126358	2.777506505	1.655046902	1.150835396	2.571649101	2.108922142	2.497070015	2.02082864	1.969318749	1.630180188	2.254619006	2.307282866	1.843032575	1.746873383	2.520746116	1.632245555	2.91434497	1.879276084	1.877938734	1.631575792	2.755612059	1.796102821	2.229372805	1.322308861	2.205242563	2.3202684	2.138619893	2.331231198	1.476358318	1.705553283	1.108091046	0.725276864	2.164990621	2.084186563	2.837674727	1.42933813	1.813770256	1.532875127	2.577975476	2.642349721	1.456342191	2.559622517	1.840040998	2.080027573	2.021116404	3.041606618	1.827247342
ADAP2	3.69061334	6.529710726	3.849774864	6.079886671	3.049578933	2.96572374	3.988072219	3.581087908	5.86468271	4.202662009	3.107944176	4.497324801	4.374099924	5.663527375	3.184769896	2.795767293	4.727986916	5.113695329	4.201155905	5.65247569	3.685680516	2.939131355	4.470212417	4.269227079	4.845147047	3.107594521	3.542576168	5.222357888	3.903141338	5.58137807	3.321478137	5.286010828	3.409624138	2.82144807	4.577821698	6.045995823	5.653263863	3.60328002	2.065515411	4.261347116	4.038024046	2.585944362	15.54575626	5.418520757	4.570210416	4.144432811	3.751802422	7.379589726	3.252853456
ADAR	39.72445589	40.72565777	30.38917928	37.51311772	46.12789505	36.49242956	26.71077279	38.11488465	20.90670867	39.05503982	32.54017168	38.28301297	43.2267369	33.47470455	33.98217524	21.48802278	41.10305408	36.77605326	42.92574258	39.7442177	46.79952845	40.64952407	36.34240231	44.86691881	38.57494124	35.93750513	43.63239044	42.15579548	33.25489323	48.78910934	23.5826228	43.19235064	46.3511896	41.99242406	37.3099473	39.95707193	34.0370186	31.62762862	36.3752126	41.37157497	33.94525696	36.51631025	31.22400639	35.34848488	40.52985815	37.73491249	33.13672075	25.2101821	22.22407977
ADARB1	11.63656159	4.559906773	6.662930672	5.016795311	6.026093026	9.728241809	6.475239148	4.91307057	4.870283897	11.42994421	6.325634317	9.122954086	8.972477899	3.114944542	7.381752952	2.824148398	5.030933295	7.49903265	8.72006304	9.450240876	10.50146008	5.675639103	5.803286919	13.73662026	7.814738447	9.686767458	6.153257991	7.416108853	6.504181263	12.27287024	4.168413614	8.978437233	13.65114808	11.65628485	5.316104775	4.01664987	2.747385846	2.541287809	11.1744282	12.70910263	9.011426427	8.012385817	2.164839364	3.280380077	10.33680421	5.518354958	5.437108674	2.980419916	2.129801418
ADARB2	0.54922968	0.106310017	0.1645705	0.157723857	0.29088496	0.133603551	0.155634097	0.165054519	0.080296668	0.352030153	0.514911606	0.076040122	0.343134739	0.083062027	0.320858162	0.11836091	0.25286187	0.344960764	0.184033373	0.200873572	0.296864753	0.146608874	0.058514872	0.225605709	0.275087942	0.251927904	0.340001319	0.162723648	0.094568285	0.225140401	0.190794988	0.216802704	0.281685163	0.30797368	0.138506151	0.18496508	0.091089188	0.11622343	0.371561682	0.325167226	0.260972623	0.130409623	0.113101201	0.061794448	0.693031741	0.109209541	0.149300181	0.079683667	0.106286732
ADARB2-AS1	0.011380245	0.030104706	0	0	0.056630992	0	0.012757749	0	0.098732032	0	0.026293944	0.022922145	0	0	0.027012467	0.023533395	0	0.03041151	0.061420408	0	0	0	0	0	0	0	0.050972319	0.022696036	0	0.060111772	0	0.030696927	0.03096843	0.025696248	0	0	0.029352357	0	0.178061673	0	0	0	0	0	0.036797185	0	0	0.038515604	0.055179872
ADAT1	4.494955638	4.816685848	4.248726953	3.834889811	4.75764717	2.982165171	2.924243206	3.329907492	3.07024487	3.874659421	3.316782332	4.25957934	4.892089865	4.463205861	2.865483255	2.998068454	4.596399354	4.267085273	4.412965948	5.112255471	3.964816876	4.15537109	3.044294246	3.972667795	3.755916355	4.690967419	4.243905736	4.024043613	3.552108476	4.251105618	2.711630512	4.495738081	3.681211608	4.195115892	4.279475887	4.307012809	3.812992812	4.288510259	4.123084334	3.919030302	3.206941602	3.585405279	4.0061042	4.786976668	4.051094494	3.633014267	3.638824142	3.644644204	2.449329473
ADAT2	1.108086888	1.043175264	0.699681158	1.810292515	0.568283128	0.458911523	0.314053986	0.678209793	0.334381656	1.987873465	0.465870052	1.340586062	0.488755608	0.582443835	0.563308769	0.39112994	0.61857376	1.194472966	1.06415672	0.693177289	0.956499162	1.110554078	1.193895238	1.019237333	0.424971906	0.852358045	1.041646867	0.886094368	0.765950752	1.748372893	0.284066866	1.448745213	0.694361835	0.834008897	0.89188055	0.78421574	1.22420804	0.457455485	1.079537671	0.601226485	0.424054049	0.978700558	0.464012851	1.257539738	1.67318212	2.607101533	0.670196735	0.360328909	0.415291023
ADAT3	1.344949566	0.302796551	0.215541924	1.358937566	0.626561045	0.730814567	0.763497361	1.16353475	1.102294369	1.040970842	0.85951929	0.749298988	0.910245387	1.422018831	0.747159774	0.65092928	0.816344135	0.627058953	1.575322265	0.670522411	0.854170348	0.689002724	1.374981775	0.736288935	0.632349124	0.409004292	0.922833669	0.776149645	0.753066844	1.042954031	0.853272922	0.617506354	0.529522774	0.258455784	0.94212566	1.128190408	1.018541204	0.439104664	1.283524579	0.776205784	0.393098184	1.136056824	0.85044823	0.968030142	1.054814264	0.988927594	1.326757841	0.710222917	0.402378928
ADCK1	1.461591982	1.643387419	1.520292026	1.923126565	0.9765571	0.753524571	1.735684862	1.532439517	0.772939785	1.978656394	0.862329599	1.357998044	1.231630738	1.533826344	1.331698889	0.886319784	2.008572374	1.605441148	1.267077487	1.651806003	1.045172552	1.930719126	1.518537683	1.499315254	1.306579996	1.041529149	1.279820309	2.02170586	1.636114033	1.628003617	1.107405469	1.36395505	1.520173071	1.348364358	1.109854858	1.875292144	1.906633464	1.473435976	1.393984795	1.127686804	1.114705792	1.415038657	1.475948344	1.581586229	1.806294032	1.46940303	1.416972998	1.795571815	0.974884188
ADCK2	10.63162145	10.14987448	11.57684418	9.53451004	8.628061191	7.114049053	13.76122241	10.12657352	14.93944781	11.56274788	9.575896945	7.480385808	10.66638948	12.54217823	10.90165873	12.44228271	14.07749237	8.838051337	10.09309356	13.30658732	10.23280243	4.931709855	12.68662832	9.453879156	11.36313792	5.951168747	9.960862537	11.49994822	9.916556166	11.77008314	12.77201124	10.68148734	9.017840957	9.159746616	8.247820168	12.18611733	10.75774446	9.951649301	9.409670046	9.164684078	11.41689643	11.61695947	11.96555134	10.15960872	9.436147419	9.132433293	11.5063305	13.65994967	14.23538408
ADCK5	2.259862587	1.235149315	1.024039154	2.998419012	1.266297488	0.873334706	1.523183062	1.279415919	1.450194236	2.957220328	1.14352765	1.702232577	1.453119289	1.364850099	1.163693545	1.486929481	2.082292201	1.884082853	1.776588661	1.626697047	1.440169004	2.428729152	1.620926501	1.549767374	1.341308889	1.334708391	1.812473049	1.415398307	1.228745828	2.231994832	1.215267016	1.057935668	0.927528195	0.906678348	1.565174268	1.403246767	2.577162593	1.153338151	1.802046476	0.989453603	1.398253967	1.804873263	1.065508305	1.237268674	3.230825078	2.13443151	1.686055522	2.038503658	1.143291933
ADCY1	0.387962886	0.372971274	0.285095216	0.513193417	0.409664329	0.170183337	0.268379468	0.214678811	0.126425163	0.190550641	0.41321137	0.863392315	0.236892788	0.186706046	0.074119575	0.121319607	0.345116515	0.423552759	0.178745644	0.765820868	0.506057526	0.208489886	0.112530521	0.360336431	0.334560825	0.24202006	0.309394065	0.398187106	0.322499441	0.197429186	0.208028766	0.579395989	0.32187254	3.243367933	0.147271149	0.149836229	0.17084243	0.182385205	0.725473004	1.086836899	0.380861296	0.16311676	0.055239625	0.10936785	1.052513726	0.250432657	0.441886301	0.13023569	0.135349742
ADCY10	0.029196751	0.016550478	0.013860294	0.033762643	0.01037789	0.011252226	0.009351665	0	0	0.013547179	0.024092431	0.037805297	0.004094886	0.017780402	0.004950159	0.004312603	0.015061719	0.016719147	0.016883359	0.016074522	0.036312791	0.033159766	0.017536113	0.02682975	0.005120505	0.031376363	0.021795461	0.012477459	0.031489813	0.022031518	0.021079694	0.022501413	0.022700429	0.028253735	0.012483734	0.006739395	0.021515818	0.01170776	0.021753747	0.013258259	0.011459334	0.021787871	0.016601581	0.005879034	0.047202775	0.041053318	0.013945944	0.009410882	0
ADCY10P1	0.932165136	0.554532774	0.158092494	0.595703928	0.183106217	0.409098093	0.179999589	0.21026098	0.096737098	0.68810162	0.221558882	1.024129965	0.186097627	0.19556274	0.127039996	0.175239962	0.297958887	0.536346515	0.619847568	0.360966952	0.474283256	0.734499508	0.474153161	0.395918502	0.306627337	0.327127692	0.695864048	0.418064067	0.442557756	1.024810961	0.152152171	0.812070334	0.333769657	0.251770418	0.367102439	0.454016415	0.437141	0.208656844	0.662962597	0.2551932	0.266519336	0.559160047	0.100597506	0.32690338	0.886920487	0.536547933	0.233633233	0.244035028	0.102723373
ADCY2	0.391281077	0.046346622	0.069540404	0.055151939	0.116245622	0.06695838	0.062195661	0.02581056	0.106399556	0.066388749	0.0269866	0.038229715	0.082418979	0.020449794	0.029456804	0.104161236	0.048767875	0.058523688	0.183205331	0.110283794	0.089884407	0.560463956	0.08856747	0.075131867	0.053771429	0.046677663	0.334598484	0.011646957	0.083457521	0.160022145	0.042427721	0.06301114	0.097339189	0.079119478	0.02621883	0.023590573	0.009414244	0.188516426	0.152293597	0.052597092	0.046129079	0.200198897	0.013559504	0.053505311	0.172309776	0.0351274	0.024408186	0.074942695	0.095568971
ADCY3	5.98082765	3.49411875	4.143456843	5.519870698	6.604456261	5.743148236	7.953323274	2.422236723	4.899116683	4.791182078	6.806780723	4.967631363	7.11662869	7.186663479	4.309041448	3.365104519	5.811427232	5.647564911	4.807657594	6.942563653	6.176860918	7.099862839	2.228938969	6.530673807	6.797550114	3.457802921	4.695040275	5.285314099	3.295935502	5.068023732	3.706228043	4.965195004	7.240493558	5.077320781	4.680740642	5.675319384	7.233311195	3.373416303	6.855874103	6.861078388	5.367902999	2.279676536	4.379732675	3.223083897	5.002060434	3.44374029	5.214860072	8.110974216	3.038285913
ADCY4	5.959392711	3.807870256	2.58770387	4.260826401	3.494684001	3.179713308	2.00689017	4.054182479	2.99060023	4.57738488	3.813550817	10.19732825	4.104054976	1.737756009	1.811964965	1.316040993	1.914152678	3.789422244	3.614644686	2.28752181	6.742718587	2.123314334	0.991343622	2.258173612	2.641970891	5.264980621	2.864704985	6.058043827	3.084483207	4.241803205	2.907554647	3.548868419	3.610488208	3.400763252	3.196797554	1.261657873	2.161311487	1.3008051	7.056413934	4.251066531	2.433039472	2.234236563	1.385510047	1.1587542	5.675579253	3.360212076	2.554167935	2.984637034	0.615617761
ADCY5	1.522250408	0.568725497	0.521033852	1.016138349	1.296025117	0.822628234	1.179189518	0.293342414	0.843723243	1.007591512	1.630221562	1.078229479	1.015682875	0.848824318	0.619904616	0.411761471	0.880558855	1.050718854	0.661932437	0.936434281	2.004527049	0.835758405	0.263454752	0.720237123	1.218704325	0.7597974	1.61783831	0.811486242	0.529112615	0.895528561	0.685471344	0.673322373	1.079776628	1.205461893	0.613239315	0.466281377	0.40937159	0.626422979	1.655594281	1.385130223	0.604541856	0.520069101	0.31012757	0.235918026	1.06839568	0.669065702	0.490482673	0.634836818	0.5072251
ADCY6	8.93149611	6.737315069	4.815939579	8.285003929	7.458069365	4.695512048	3.085524459	5.194082165	3.972760961	8.731949701	5.536266501	5.94858275	6.21438199	4.763314672	4.67579064	3.459702842	5.77212156	5.272292617	7.300063798	8.255921006	7.929392333	7.53826762	6.879481795	8.691716658	5.139455307	5.015894106	7.877677952	8.063704592	5.618542753	8.857283829	2.838979799	7.576136633	7.208169041	7.170353251	7.144341235	6.636429818	6.192003506	4.013887302	7.800784517	7.087563224	7.731263439	7.419388116	2.718597461	5.132616291	10.00710612	7.788209295	7.112455961	3.261346552	2.480141691
ADCY7	2.149620082	5.26265493	2.527344022	5.704096773	3.012007584	2.889565155	2.541201609	2.316654802	1.472400062	5.117174687	1.744677829	4.001082944	4.532504549	4.705126979	2.077581133	1.533897396	3.932126035	3.304344421	3.45089459	4.320030886	3.538889779	2.61831128	3.123949831	6.33256774	3.372955274	2.337994451	3.619152775	3.479357549	2.876858969	5.308973528	1.150878604	5.070061681	4.255019214	3.9861938	5.359306577	3.979109117	4.274033024	2.740037674	2.533974422	4.514467482	3.656020819	2.797556384	2.743770743	3.078014298	3.847075371	5.35722227	3.126619595	2.972351363	0.94590641
ADCY8	0.440290039	0.409072502	0.780321448	0.063746505	0.849678639	0.884567932	0.052970018	0.68976893	0.223600475	1.471905254	1.766603684	0.813292001	0.278332721	0.073245353	0.285486569	0.781682965	0.550657289	0.06313411	0.770846212	0.58602998	1.35163872	0.180506837	0.247676637	0.734982118	0.342771438	0.589717461	0.920297908	0.569685353	0.83855032	0.606941336	0.130254896	1.187632744	1.040333518	1.270587016	0.874242497	0.367853845	0.443165926	0.924397775	1.316195686	2.152806043	1.607956877	0.706811928	0.52431773	0.629677002	0.694461223	0.413396636	0.46917111	0.036344619	0.489454074
ADCY9	10.73366481	9.076751956	7.092064479	11.08915769	12.27697365	10.00571059	5.852946655	9.355875833	5.093640633	10.18500115	10.54943596	7.185023507	10.63253444	7.563362017	9.253426059	4.465335553	6.24876647	9.053648494	10.84366985	11.63637485	11.97080889	10.05682119	10.02214765	12.70848635	9.899618109	7.684881865	12.41398399	8.901313895	9.899624428	11.92492966	5.362858335	9.145286694	13.46758957	10.99619819	9.637046355	7.29761912	6.283566471	9.941242819	10.28865722	11.26041569	10.97715103	13.13926128	3.420851645	7.244062637	8.444826139	12.0792688	8.196630754	5.388019907	3.401129517
ADCYAP1	0.003364724	0.035603463	0.626142875	0.735382303	0.025115585	0.05446314	0.203688102	0.109052161	0.116765872	0.142070927	0.077741621	0.081326926	2.381716469	0.307360297	0.04791962	0.111327491	0.048601256	0.121386282	0.009079889	0.969957343	0.008369597	0.87128702	0.226342598	0.077916978	0.082614396	0.493571637	0.070329744	0.214732535	1.850781695	0.142182905	0.204060298	0.535481874	0.741655238	8.531931084	0.5941683	0.31532753	0.216960585	0.031482232	0.105292711	0.064172762	0.046221321	0	0.053570096	0.085367284	0.424303944	1.626451062	0.15750304	0.022775324	0.407866991
ADCYAP1R1	0.524703903	0.684097717	0.369480027	1.16295469	0.648102416	0.310066467	0.342425667	0.298155039	0.019509403	0.231287553	0.969858589	0.792645887	0.96771471	0.344643628	0.24019429	0.348764083	0.250377923	1.136759258	0.075854024	0.271547423	0.333286259	0.259652812	0.12380773	0.41948424	0.285268766	0.67664928	0.179059668	0.231710848	0.319336756	0.559258568	0.340946766	0.348777658	0.622133637	0.43582447	0.353349775	0.254343114	0.174000357	0.329632613	1.275452743	0.655237842	0.483957259	0.11257253	0.193928924	0.06867507	0.830118002	0.319705519	0.131579128	0.253688844	0.545175843
ADD1	29.82657837	23.25988217	21.78389728	21.99839688	27.84450741	25.99495019	19.86304365	23.37125949	18.82809156	25.42068791	26.26736112	23.91425422	26.62886229	20.85586186	26.10172917	18.94019896	23.7280008	20.59146465	26.7645192	28.6045305	29.96192751	27.48127645	21.62541929	26.80618127	23.31584561	23.73205629	28.33794133	25.14729796	24.09337834	26.66124059	19.36038492	24.28397215	29.24113541	26.75328254	22.06855284	20.63922116	19.72062461	19.00039922	32.58921945	26.65055306	27.48924562	25.15702016	13.80824142	18.86632963	27.17358145	21.58229356	24.79496302	17.43869938	12.56846209
ADD2	0.468751496	0.51845278	1.309258039	0.389797832	0.726432232	0.109015097	0.061156256	0.312540366	0.939563093	0.127968092	0.154053921	0.250284209	0.999748021	0.162418562	0.033571085	0.142058289	0.496137026	0.226772481	0.286249731	0.579334237	0.654617359	0.874292181	0.281540891	0.52506877	0.377028816	0.075996013	0.242835458	0.122900298	0.143824932	0.237461186	0.074032173	0.615852102	0.450854204	0.68204652	0.163277541	0.463582957	0.359579685	0.493413752	0.416245331	0.434589759	0.509311692	0.443284242	0.040210332	0.068349512	0.699039088	0.192239756	0.4211012	0.078638937	0.200834183
ADD3	14.92450102	13.20849152	11.85070809	12.7648383	15.32114656	15.42563513	11.66233958	14.93660399	15.63961578	15.8868805	9.16227974	19.04586324	12.43666155	6.980203552	8.673950622	18.45281147	10.83528081	15.61577082	13.39492615	11.91238399	13.38898854	18.85537512	11.33746573	15.98982955	11.83670037	17.19028134	18.69673388	11.29293475	10.69450571	15.90099285	10.95053667	19.00665866	14.75391681	15.50820248	18.91629259	11.18295722	10.67730672	7.600184394	14.91446863	14.30579278	11.31701245	9.559824155	15.50856065	9.893267562	14.40440193	14.20053512	9.469781291	10.42235424	11.92006714
ADGB	3.539581111	0.313711718	0.021893309	0.13332617	0.659802423	0.565795554	0.158794826	0.048529697	0.011431729	0.470771894	0.026638982	0.192418622	0.410728184	0.014042697	0.003909562	0.756138599	0.202223869	0.556791194	2.066805025	0.076172512	0.360539813	3.43451223	0.969483323	0.059331267	0.222425417	0.012390293	1.709077657	0.009854512	0.266466288	0.948309031	0.066593716	0.079970767	0.143427696	0.223143801	0.019718935	0.138389529	0.110453677	1.1897311	1.533385213	0.041884705	0.002262603	1.200239684	0.048076169	0.580396733	0.537897875	0.003602589	0.067921516	0.434805641	0.231602126
ADGRA1	0.387843568	0.104160524	0	0.100930555	0.146954943	0.198284654	0.070625704	0.02900364	0.013664282	0.179044424	0.004548775	0.083274745	0.112104668	0.007193639	0	0.272770971	0.092421234	0.110483148	0.329392085	0.045524291	0.161606718	1.507048401	0.260142831	0.045590359	0.178853878	0.007405024	0.467357299	0.003926348	0.072194621	0.337972733	0.024874719	0.026552393	0.064289375	0.071126014	0.011784967	0.031810815	0.066012335	0.261574119	0.297773443	0.020860232	0.00811343	0.375371722	0.047016965	0.116549162	0.241900611	0.068898476	0.039495995	0.202113638	0.052502762
ADGRA2	7.040529136	4.422334835	6.575537909	7.847312881	13.09205721	4.366457085	3.876243443	6.987756846	6.311103627	6.048124939	7.565885944	8.209900026	12.68317875	6.227648053	4.527581796	3.029578785	5.565380726	5.879820518	5.455617069	12.18669571	8.553539407	8.101197167	2.61365322	9.563831224	7.421296442	6.274250655	7.731391249	5.764008864	3.911140925	6.115144814	3.908271773	7.761722989	8.175757611	7.561760666	5.55707006	3.861337432	4.68594305	2.792439682	9.839603339	11.60389035	11.35036517	3.016655156	2.174693527	1.875873149	11.00436998	5.421328092	9.649425926	2.5466609	1.701170994
ADGRA3	2.961939351	2.211475428	1.989994069	1.979324285	2.259117421	1.946614038	1.654024869	1.778037877	1.729144779	1.9465371	1.59575814	1.996085146	2.106199093	1.623400661	1.961324147	1.396738779	1.56438906	2.44114009	2.323185431	3.072461495	1.955536057	4.030485343	2.094892504	2.492875338	2.089987913	1.457661044	2.940551752	1.750048399	2.146628217	2.642887184	1.199649352	2.359515145	2.757027251	2.665812144	2.589109461	2.361623936	1.620726063	2.88531767	2.180052379	2.314185432	1.787241079	1.86173534	1.604964914	2.079644446	3.025325344	1.876952771	2.30618303	1.617655368	1.88580941
ADGRB1	0.212335315	0.170351874	0.104104826	0.309945283	0.15156643	0.253546797	0.115116308	0.164098462	0.066438766	0.299606113	0.21312893	0.36107987	0.136696603	0.182304712	0.107410912	0.05038757	0.18226297	0.339524908	0.150294636	0.246837874	0.164513333	0.320224349	0.142167433	0.134345705	0.098287097	0.117834112	0.163705959	0.253386617	0.161434522	0.174672259	0.070368809	0.173703043	0.156294584	0.145405973	0.244832047	0.168732246	0.166094595	0.097707907	0.26778239	0.283995782	0.157797178	0.118190909	0.096984742	0.137378865	0.478348402	0.197954332	0.18815871	0.123699177	0.063292573
ADGRB2	1.000319983	0.152833006	0.142618421	0.316230216	0.562677391	0.26422082	0.207255844	0.160499022	0.309333211	0.428912505	0.087719933	0.269311558	0.54451636	0.148776756	0.043099443	0.310628067	0.387451835	0.27569743	0.703808504	0.269732796	0.205301172	1.732268583	0.339071463	0.131664334	0.389084405	0.09313088	1.017836243	0.115221302	0.20295826	0.405440574	0.158506739	0.187007452	0.175185645	0.156543029	0.18774048	0.181367584	0.234164139	0.42318761	0.538076389	0.136423658	0.235826473	0.629459079	0.074462388	0.18148069	0.277544526	0.090262134	0.382665974	0.243950367	0.148070021
ADGRB3	0.585889714	0.281796747	0.384580087	0.20758823	0.407389746	0.855041465	0.440083355	0.302242059	0.609278565	0.659946986	0.145852386	0.953617732	0.563582823	0.192214636	0.547845302	0.240682446	0.249324819	0.622053604	0.676074021	0.745052844	0.417093531	0.25541195	0.355450797	0.852724692	0.290614276	0.779085015	1.139808596	0.558658206	0.361696166	0.698139422	0.448641815	0.771561821	0.756913282	0.984395955	0.649471526	0.223121746	0.213697819	0.18826763	0.607028432	0.752472605	0.761480244	0.365818865	0.23555572	0.266931702	0.924890733	0.332238086	0.444120668	0.140205107	0.200866637
ADGRD1	4.048384015	5.94607829	5.149161024	7.520150378	7.062280666	7.479710272	4.574495423	4.687714555	3.359827307	9.224671489	7.161026473	5.559414389	5.948148168	5.983937566	8.069052352	3.212696925	4.224892385	4.860665495	5.269904806	5.508677222	6.187290788	11.97387939	5.984271859	10.84846957	5.521055848	4.871762947	5.77802301	6.380657904	7.237199031	6.869172935	4.022575716	4.732651478	9.260229666	6.031887896	6.284932159	6.639718187	3.461884893	5.482434623	6.244952441	6.289601192	7.027476434	8.767553536	2.22743148	4.5757939	5.38625738	6.423282564	4.327825082	4.549488895	2.686728889
ADGRD2	0.00230847	0.006106706	0	0	0	0	0	0	0	0	0.010667395	0	0.002266364	0	0	0	0	0.003084471	0	0	0.002871107	0.00524362	0.00277302	0	0.005668009	0	0.006893119	0	0	0	0	0	0	0	0	0	0.005954093	0	0	0	0	0	0	0	0.007464269	0.005049211	0.00257285	0.005208565	0
ADGRE1	3.077224907	3.46260966	2.027552489	2.842235566	7.553408749	7.254961086	1.409306194	3.062951792	6.016608056	7.616644928	1.452302408	8.785946164	8.079991658	1.812991835	2.557695178	6.249173302	1.926850691	1.347475166	2.329982431	2.443744454	6.38730437	0.321641682	2.124126149	4.558679216	1.941884019	2.338245827	6.713578294	0.819647106	4.149562261	0.574645518	2.775277855	1.583703072	8.618237537	2.67481517	2.036365671	1.138403279	8.195222278	4.53695742	4.872438897	4.808456244	4.639949842	6.016663104	1.502958886	12.43288525	11.23420946	1.057569306	2.602066683	2.302676217	3.106379698
ADGRE2	0.859754913	1.681212703	0.634889447	1.037706559	0.986461047	2.235281738	0.565975278	0.586263737	0.693082376	1.196079878	0.998373916	2.572161337	1.427197674	2.217295705	1.275902031	0.429889778	1.45848864	1.434467732	1.362404665	1.11477349	1.327853312	0.688070918	0.376363386	1.134730386	1.082826367	1.714630741	1.203808681	1.184553028	1.377304965	1.074544993	0.694169689	2.479305559	0.953620755	0.885152605	1.222184586	1.929019361	0.769809976	0.753028563	0.693133254	0.877928342	1.91741823	0.601140691	1.036271534	1.017189502	0.936254063	1.039310579	0.844027253	1.191048819	0.572390374
ADGRE3	1.435066099	2.30401279	3.449122167	0.499237658	1.549517368	2.80822301	3.956161209	2.473146598	0.759544096	0.967388948	1.219929635	3.863112605	2.144349061	1.989712823	4.027590296	2.892940222	1.645902873	7.621636688	1.875411646	1.885279064	2.099140442	0.23576512	0.146365041	0.998581163	2.271459076	1.88409975	2.021285119	2.034003228	1.615914687	0.440985641	0.650006136	1.351173337	0.56489822	2.955023274	0.918463081	0.670837062	7.088485461	0.667141463	1.376886838	3.088915809	2.746258458	1.367259973	1.089702369	1.094064005	2.91835273	1.293050087	3.329606923	4.999425863	0.44856743
ADGRE4P	0.613738961	1.19378901	0.309921122	0.742768223	0.145969027	0.592486358	0.424958493	0.345708664	0.046982109	0.703555599	0.32322922	1.018043792	0.389881647	0.516665761	0.278503584	0.055992391	0.382957599	1.380818672	0.779391853	0.340880716	0.280633749	0.276767749	0.146365041	0.359953675	0.199445187	0.916589067	0.464895577	1.125001785	0.671675382	1.036912183	0.193861479	0.803400363	0.405253071	0.631763596	0.742874551	0.46666926	0.779849796	0.092893115	0.753168869	0.277332998	0.074390748	0.200374306	0.311343534	0.877795539	1.561318711	1.066026026	0.30680668	0.677111649	0.153169366
ADGRE5	49.74337289	50.94642549	31.62487017	49.91731555	41.73339532	77.79231145	53.24173312	36.54463135	47.0669466	53.66703567	55.94608186	47.55961723	73.74101683	126.8913208	64.18848837	23.71540467	37.37554682	48.17274651	59.16721366	44.26548694	48.05646046	42.36267959	44.0258064	48.43916034	52.42634026	60.61859343	51.75721881	53.457135	75.78392128	45.26602429	57.67707423	44.40916215	61.65203321	29.41318061	41.77904791	49.05277749	41.81974539	58.97793791	54.5648857	38.89153834	73.67545495	53.51348075	27.53390479	45.00359002	37.0279369	42.26974319	53.10187857	88.07438738	32.64770647
ADGRF1	1.016912636	1.827074779	0.638111121	1.139329695	0.554847638	2.033163209	0.907373138	2.327024627	0.910013005	0.439269561	0.884963701	0.731970754	0.944645067	3.37746195	0.869938241	0.5017048	1.019630431	5.068074018	1.236976606	0.294429086	0.643295106	0.834842105	0.58907397	0.337358197	2.30165132	0.904772647	0.892457443	1.422734538	1.619001978	0.422626817	0.918306995	1.556691393	0.25003742	1.081641936	2.339113519	0.640564805	2.497707782	2.799379998	0.533065045	0.350046839	0.536083092	0.62558125	2.55320122	3.396391636	0.230334772	2.88813324	0.342889249	1.670169023	1.37660454
ADGRF2	0.47647545	0.010591961	0.013305449	0.016205541	0.074718373	0.043207141	0.020198937	0.005898692	0	0.026009737	0	0.012097301	0.033413181	0.002438376	0	0.07451935	0.010844084	0.053499528	0.145867466	0.006172415	0.027389327	0.204636462	0.06733648	0	0	0	0.11358179	0.003992657	0.017273849	0.068736096	0	0.005400163	0.010895851	0.00452045	0	0.012939217	0.005163628	0.052449055	0.109635315	0.004242505	0.002750151	0.094120538	0.005312333	0.022574756	0.045313188	0	0.004462557	0.018068305	0.019414341
ADGRF3	0.217787185	0.205758167	0.06892535	0.167897014	0.160352901	0.099921044	0.122074448	0.104765517	0.088689163	0.180450735	0.082154312	0.134286128	0.14617947	0.083908312	0.073849394	0.087315798	0.14444975	0.172222791	0.179911367	0.126756296	0.138197873	0.242300559	0.19220627	0.200131027	0.130955504	0.0835877	0.159260847	0.159553803	0.134223893	0.26998648	0.061772723	0.20980585	0.120949431	0.175627457	0.299313817	0.229810917	0.194884158	0.274470857	0.139086535	0.19779454	0.067161722	0.174130892	0.088454355	0.244326372	0.165271163	0.140962473	0.126318399	0.080226913	0.18857034
ADGRF4	0.343571969	0.019975107	0.025092405	0.050936023	0.056363786	0.05432216	0.050790211	0	0.006551079	0.098102194	0.008723293	0	0.074133015	0.105764814	0.017923342	0.17176394	0.047718021	0.100893389	0.224145547	0.040741399	0.065739966	0.41164657	0.140594015	0.038857643	0.07416049	0.014200788	0.242385327	0.015059298	0.057008541	0.219369857	0.038162265	0.030552087	0.020548206	0.085250013	0.06780092	0.024401738	0.087641583	0.091847162	0.098456396	0.008000831	0.005186438	0.187360595	0.020036785	0.095789594	0.122078542	0.016516027	0.042079108	0.042593192	0.091532521
ADGRF5	71.21423396	76.80604581	68.42894211	65.93123857	83.11023911	83.97320803	53.02427281	79.60221119	43.62768067	72.98609961	90.8193813	79.71606706	82.22559372	73.77442709	95.67287857	59.67838876	43.32941318	84.03266014	68.61479279	64.62821366	89.68928772	49.77025109	74.12066701	73.96744029	92.94767383	105.4338289	76.0704373	79.9894486	75.50742922	85.01522101	75.94706844	81.08489403	93.74702576	127.7093883	101.9741591	46.76098795	53.78764156	102.1222359	81.65399593	80.41329608	70.16901181	67.96903671	42.07465186	87.77534709	73.5307364	96.03529232	57.42799952	42.00300371	46.94074959
ADGRG1	8.337550472	4.658337327	7.032554764	5.270088329	13.68154479	12.07265928	4.495194716	7.867672219	4.36135839	6.684793831	6.278935516	4.928764091	10.25252702	16.32274971	7.531452731	5.690045447	6.062636982	7.679046644	9.966895802	8.898314656	7.934915198	15.93264921	4.770580174	6.653747617	8.879716583	7.496566561	8.271449323	7.876053959	10.26332251	8.48543375	4.857105636	5.069034355	9.32244875	8.012457625	5.943200749	5.43264438	5.628777917	12.02187529	10.61090466	6.285300902	8.431056716	6.858476711	4.696261259	5.614401544	7.72097079	4.039225381	10.70959653	5.921457192	3.082718915
ADGRG2	0.456386473	0.420220785	0.441291922	0.309559603	0.388972103	0.389998871	0.125787256	0.397466108	0.864087578	0.380819819	0.256336824	0.523112462	0.506235779	0.199620247	0.206483779	0.148604524	1.206446622	0.464932236	0.187119042	0.431458209	0.43120322	0.375147815	0.243825363	0.674726335	0.290976769	0.350907007	0.404691602	0.256461855	0.301864976	0.459495454	0.232565275	0.809365062	0.487169541	0.839777688	0.233950452	0.554086454	0.331677293	0.1344761	0.236714189	0.248465392	0.457215575	0.31940687	0.153887641	0.145716101	0.493256214	0.264724839	0.487577728	0.160718732	0.189502515
ADGRG3	0.476739979	0.325456281	1.209463952	0.72616719	0.23915115	4.439209336	0.836149741	0.090623745	0.280185497	0.437059267	0.239843408	3.802288201	1.721194958	2.795575732	0.675311683	0.206712251	0.812182819	0.441788821	0.622504135	0.740852019	0.578589258	0.506517919	0.33252262	1.632239805	0.802389217	1.576240613	0.608453357	0.406381726	1.791344826	0.528008812	0.291459998	0.943723093	0.60681383	0.434058249	1.979230343	0.285760472	1.070964359	0.158280941	0.601559707	0.977687128	2.397776152	0.311293396	0.683528154	0.314309407	0.745888892	0.655924355	0.565619026	1.405299065	0
ADGRG4	0.012708731	0.013447605	0.005630888	0.006858211	0.009486281	0.018285333	0.024219966	0	0.015436068	0.024766568	0.017618039	0.023038189	0.013724616	0.001547887	0.018099479	0.010512237	0.009178468	0.006792326	0.013718078	0.007836529	0.037934863	0.017320497	0.010686341	0.045779426	0.003120387	0.095602291	0.087281368	0	0.021930964	0.036920944	0.006422883	0.017140184	0.055333705	0.011478372	0.057056016	0.004106923	0.006555768	0.002378199	0.033141318	0.040397287	0.024441233	0.006638661	0	0.003582628	0.008218549	0.013898612	0.002832842	0.008602353	0.003081068
ADGRG5	0.511935988	0.497715363	0.121167043	0.519470837	0.522568965	0.212473256	0.098102988	0.431883624	0.334055748	0.47608775	0.212301581	0.378967448	0.478971863	0.239816663	0.285611144	0.303115111	3.420784726	0.564174556	0.86785714	0.397963626	0.764594609	0.521790341	0.147169102	0.630460612	0.805744469	0.320922775	0.525880683	0.40577115	0.316184198	0.67602632	0.42015662	0.690444808	0.291718165	0.197595895	0.550030909	0.487824182	1.077766166	0.139195366	0.313783494	0.166901818	0.291517368	0.245706465	0.377341766	0.277531198	0.325402314	0.215333492	0.16580549	0.197448414	0.334148447
ADGRG6	7.825513151	6.047677641	6.316601975	4.94545678	13.10590074	5.359009597	2.730576788	4.799298985	5.689356154	6.080658619	7.205775744	16.00566555	9.735867481	4.670846289	6.176077221	4.033909378	4.506973519	7.167235113	6.279408522	7.598230074	11.28696948	9.967137725	7.106037423	10.34551041	6.726218777	13.25921404	9.474967824	5.586953514	5.713659899	9.864914383	5.647196554	9.565844282	9.37907026	11.3852152	7.195236946	5.127086502	3.26589568	6.200855379	9.783882664	15.26088489	6.119096326	6.042135087	3.556413514	3.424699391	11.79905026	6.355437699	7.128618515	2.43762453	6.956502956
ADGRG7	0	0.00827861	0	0	0	0	0	0	0	0	0	0	0	0.003811638	0	0	0	0.00418149	0.008445118	0	0	0	0	0	0	0	0.014017076	0	0	0	0	0	0	0	0	0	0	0	0	0	0	0	0	0	0	0	0	0.007061037	0.015174128
ADGRL1	7.658735696	4.130218807	3.348592787	6.793365022	5.836505366	3.958365751	3.287521649	5.360303221	3.219522787	7.780595145	5.099156948	4.761267342	5.697409563	4.681514638	4.955627618	2.433198288	4.665684099	4.101764443	6.366749607	4.864891598	6.345248432	7.675468079	4.986859789	6.37716443	5.366913241	3.080958697	6.96162239	6.047061558	4.887484652	5.15141316	2.420591252	4.711962017	5.751162562	5.013902119	6.447422527	4.187525973	4.41997309	4.310573078	6.03452207	5.226686357	5.47903741	6.623170843	2.19357352	5.149837854	6.277568598	5.632260157	5.265769727	2.823320389	2.124834679
ADGRL2	22.71939479	14.49230606	10.93689921	13.52566999	33.00111916	15.21888739	7.975855193	25.97349402	18.30980061	14.26501924	19.9290055	26.72525789	28.52964234	8.311526096	12.94884459	10.9669747	8.594705805	15.34155546	18.61563532	15.12165917	30.91401009	8.172265872	7.548765209	20.8295722	14.98766735	28.80349556	17.8401473	26.46822024	11.95981801	20.58686725	24.72091232	26.2278796	23.1304697	40.11890569	9.740313935	10.63408321	4.118093221	5.641897007	28.83111051	30.01044936	18.96851434	8.133328962	8.429563946	3.970332225	34.58989994	9.183832442	13.04344239	7.180696419	10.55971532
ADGRL3	0.631084077	0.203235799	0.230987075	0.42940399	0.77145466	0.748445597	0.383470691	0.366495943	0.536403132	1.283317982	0.942490812	0.421868663	0.568390979	0.227250759	0.529712979	0.603339551	0.074311956	0.48760417	0.473882273	0.248148908	0.700719095	0.332403086	0.452651701	1.01192126	0.422184468	0.430015661	1.331386921	0.167812525	0.595813899	0.620796407	0.783493946	0.453940841	1.503289624	0.739331621	0.83218469	0.342855051	0.167489604	0.215652617	0.512795486	0.854742867	0.281435609	0.513599884	0.415007514	0.340338873	0.375582073	0.764188964	0.160039791	0.134135998	0.467864056
ADGRL4	8.465004775	7.922010273	37.17639311	8.403585915	21.48650013	9.825301157	6.901554968	10.89845603	15.84695305	5.340836269	8.462408036	13.31411364	12.12378722	6.415095366	6.203600374	17.0320192	5.033475165	8.259803068	9.472317312	14.59378074	13.76515779	11.4114724	4.430178026	10.32050794	10.48123005	14.71816102	6.487156132	6.377830649	8.636538809	11.30291355	12.34643393	9.820710234	12.38693296	17.90067542	8.64808073	6.393071987	6.750334611	14.67230914	10.33686635	14.35387185	8.496912537	3.64064398	6.048950388	4.154551895	18.81460847	6.351669839	31.24459412	4.783054877	13.26206061
ADGRV1	0.93110102	1.393683008	0.498482009	1.120181527	0.6140808	1.074909935	0.315156946	0.852395978	0.169217098	1.51121067	0.468275907	0.634287613	0.690535988	0.635043859	1.056548535	0.37742662	0.48102943	0.892486372	0.886549837	0.617310476	0.973048053	1.063052801	0.97514639	1.529394849	0.468197461	0.782806153	1.399900436	0.911622665	0.73216395	1.053279812	0.280855364	1.062518107	1.126771676	1.164991727	1.658378653	1.353927816	0.916207222	0.932871639	0.964699638	0.789713578	0.60772019	1.541102489	0.422142724	1.205657327	1.099264824	1.999613054	0.802135521	0.311620886	0.319645946
ADH1A	0.317517898	0.254983393	0.515001788	0.305977065	0.112860702	0.275330712	0.552995858	0.167059937	0.186926234	0.405149461	0.117903535	0.331193522	0.183695898	0.04834096	0.201875724	0.351750253	0.204747321	0.189398518	0.275412591	0.201034034	0.31028299	0.579561636	0.129408438	0.525197702	0.598625082	0.191937052	0.296285069	0.101770312	0.24461086	0.059898799	0.286555002	0.198823099	0.555456782	0.486498945	0.237583472	0.18322917	0.073120906	0.095492387	0.310503914	0.408524272	0.498486101	0.103663663	0.090272018	0.143854081	0.348334737	0.22322969	0.107428447	0.191895724	0.109968744
ADH1B	76.68713221	44.83693113	111.5469414	42.79977074	62.33293631	56.2374592	105.4347552	58.3062535	82.43004793	88.32896194	52.44178807	74.66254465	50.76444485	15.65077625	46.28224395	80.00145793	51.28457794	70.47898801	52.93556084	67.84881776	78.95680423	81.1409467	46.76691855	109.6352305	96.46776232	74.62381574	74.16437251	45.87258859	45.02296088	75.68506587	60.25595927	57.8514032	115.6848154	109.7220746	77.26610627	34.37826912	31.77626547	18.47158701	61.12852607	87.68444105	59.50645833	50.57357124	37.73203389	32.17466692	67.98370232	48.77762613	32.65428415	37.68687501	79.97074474
ADH1C	10.97184071	2.057559541	2.531301997	0.984341378	4.658355815	2.265442148	4.020234092	2.271440318	0.955471279	1.85558849	1.17686604	2.73124749	2.047571803	0.494629747	0.669865621	7.017316692	3.3555444	6.916165879	3.120552986	2.037295257	2.242939589	7.864409055	1.695016176	1.877315107	2.822369812	1.346265288	5.426085567	1.304106908	1.039333132	1.345243294	2.400314112	1.206834831	1.798166901	2.471191627	1.854136452	3.314300454	1.864111351	3.46489049	5.25928128	1.444059657	1.635799895	3.451761107	2.885824932	1.280662243	2.047585312	0.948486149	0.713451272	9.978336923	6.17436068
ADH4	0.052192316	0	0.046249949	0.042248036	0.012986112	0.009386794	0.064360839	0.123023673	0.027168415	0.084759616	0.048235935	0.021025204	0.020496132	0.019070623	0.037165543	0.053964674	0.037694207	0.062763256	0.014084378	0.040228899	0.0129826	0.071131957	0	0.013429094	0.051259319	0.039262025	0.023377032	0.041635614	0.011258282	0	0.329719321	0.028156578	0.042608419	0.094278938	0.031242413	0.050599038	0.053846557	0.048834038	0.027221006	0.03318078	0.04301805	0.013631853	0.05539726	0.014713164	0.084380011	0.045663146	0.017450908	0.088320535	0.050613417
ADH5	27.726191	32.34353468	41.88552143	21.83010536	27.69140304	22.27342092	33.87253048	28.82262509	44.40202272	26.96148327	26.35878723	27.27127549	25.56471301	19.13445649	28.20945935	46.53540191	26.68835464	28.85531022	28.09500859	28.91493362	30.02690221	26.3200227	28.86518089	29.60408392	28.90242391	27.82809393	30.1567889	31.98713831	25.19316416	26.56527119	40.71599138	27.47251951	31.3240323	37.55818792	29.50690888	23.42437708	30.17121849	27.66540962	27.56827233	27.1308178	24.05320609	26.14779088	33.71405099	23.59365251	25.17329023	27.83027998	25.94581526	28.76500604	55.92830432
ADH6	1.919979926	0.130823109	0.058001598	0.117739641	0.275048275	0.062783382	0.238066373	0.145711492	0.095905348	0.170073895	0.201640675	0.22265887	0.368423902	0.035431521	0.048335192	0.559459537	0.120806037	0.785164229	0.722223611	0.116597079	0.151959253	0.91188227	0.199184903	0.037425093	0.114282309	0.142243435	0.88167866	0.174049356	0.069025728	0.222806927	0.102914982	0.282487058	0.197906633	0.249605684	0.095775283	0.178616175	0.067528428	0.195975287	0.273100726	0.147952653	0.063938969	0.326715346	0.092630864	0.213218849	0.235155837	0.063628549	0.197775631	0.620266629	0.126947558
ADH7	2.347999319	0.119866711	0.027377202	0.011114804	0.932689484	0.088902724	0.461791094	0.351976152	0.035737946	0.013379365	0	0.041485542	0.550005908	0.135464007	0	0.400363013	0.23056472	5.190284779	0.600271844	0.069851762	0.071725941	0.570768344	0.074223799	0	0.192168846	0	0.793367416	0.057506848	0.062199473	0.152310234	0.260232141	0.100002055	0	0.074409986	0	0.026623646	0.010624646	0.146461261	0.623043983	0.017458699	0.011317383	0.570226381	0.032791862	0.092899332	0.026638889	0.0180199	0.07804808	12.20807091	0.449401709
ADHFE1	3.513081524	3.02552295	1.323596466	3.565024457	1.325165219	2.161355603	1.932798916	1.317759876	0.568696505	3.991974468	1.467202073	2.70939751	1.56193913	0.864914606	1.215561029	1.404943665	1.578050392	2.723350679	2.137430197	1.968366767	2.343888992	2.768522147	2.554992968	1.660254975	1.534017145	2.028925349	2.670949514	1.988172755	1.723273723	2.578795037	1.173301368	2.08125165	1.858105797	2.089104992	2.963322081	1.048119714	1.540998717	0.836932061	3.196207037	1.635083953	1.721201887	2.746451254	1.440428465	2.021117867	3.952017703	2.538931812	1.442122838	1.752459982	1.191885236
ADI1	15.84688834	21.1490974	21.79751169	18.86295775	16.04205266	15.67908262	25.50660583	21.28993814	23.27350173	17.20162859	21.92482211	17.05865188	13.496122	13.22074567	18.77998064	32.09864039	19.65689175	17.33107351	15.79559458	18.39806322	18.49205703	17.72588106	19.79376777	14.92442575	18.92871137	15.62435113	17.54007001	17.79046744	14.25531378	17.04630939	23.26322571	19.24838109	16.74300368	17.93249203	17.83617018	17.04781994	19.17141774	20.93306858	17.55796986	18.55240455	16.83121565	21.1639595	40.67519127	18.29885427	18.38287444	15.6131413	19.90734358	21.96116791	28.00738266
ADIG	0	0	0	0	0	0	0	0	0	0	0	0.024963614	0	0	0	0	0	0	0	0	0	0.028152096	0.014887871	0	0	0	0.018503988	0	0	0	0	0	0	0	0	0	0	0	0	0	0	0	0	0.034938423	0	0	0	0	0
ADIPOQ	0	0	0	0	0	0.004991503	0	0	0	0	0.012824924	0	0	0	0.013175385	0.00573923	0	0	0	0.004278408	0	0.529549894	0	0.021423087	0	0	0.012430925	0	0.005986682	0	0	0.007486244	0	0	0	0	0.085900024	0.015580736	0	0	0	0	0	0	0	0	0.00309322	0.003131011	0.006728523
ADIPOQ-AS1	0.003718494	0	0	0	0	0	0	0	0	0	0	0	0	0	0	0	0	0	0.010034557	0	0	0	0	0	0	0	0	0	0	0	0	0	0	0	0	0	0	0	0	0	0	0	0	0	0	0	0	0	0
ADIPOR1	52.37790569	55.19824652	53.1013803	48.03600351	49.62306215	43.8377298	54.34429328	56.35282759	47.50454776	45.02119133	57.84585323	46.92291533	51.76500858	50.34039924	52.93572222	55.48736679	54.91943866	50.17291892	53.30042998	53.32447263	51.78891491	41.2399902	53.18890921	46.69387162	51.22303401	44.06781747	48.50791191	51.39394031	48.39169658	47.87597691	54.04506321	50.57349967	51.61000874	53.74241984	49.22762283	46.37472336	45.1109776	55.17913451	46.91685298	46.83528585	49.28605689	54.37361549	69.58324342	54.09752421	43.21191544	46.3236601	48.67467118	59.99893965	50.40261368
ADIPOR2	17.14151771	19.17523293	15.35875013	17.75431659	21.41184771	23.86018729	21.15267495	27.72365061	15.55180678	17.24020674	20.78398046	19.86043177	28.77584773	21.89126215	28.68293887	15.72379484	13.7405934	15.9511032	21.51817181	14.5017132	21.3816763	12.47252312	13.99771448	17.9727127	16.21474065	23.32373693	17.58297861	24.03007488	23.95659585	18.65517929	28.36721947	23.38303685	24.28332166	35.98534883	18.61181204	17.533261	14.91524666	13.46668291	31.9325045	19.13188836	21.37513574	18.55127074	12.56480626	17.34572611	21.73368971	16.81223549	21.46908148	23.52511862	10.58736805
ADIRF	0	0	0	0	0	0	0	0	0	0	0	0	0	0	0	0	0	0	0	0	0	0	0.015409991	0.033007582	0	0	0	0	0	0	0	0	0	0	0	0	0	0	0	0	0	0	0	0	0	0	0	0	0
ADK	7.953482855	14.00875785	15.4997612	13.93075906	12.20572187	10.8114256	12.04453278	14.48937491	13.19347091	10.39576684	11.63160178	6.681726005	10.7612383	14.30049125	12.43621247	19.02479837	13.51093746	14.31270322	12.22886303	10.67396508	8.946774903	13.72767457	14.28755913	9.78728717	12.38040548	11.72111406	9.24513637	12.85473114	12.86286667	11.96831242	15.10914349	10.11942902	9.990090646	14.98073525	9.784296694	14.39743921	16.41736115	14.40187548	12.58287579	10.01215795	10.52802371	9.756523645	23.61207714	15.12120443	6.383745364	10.33399377	11.04684287	14.69284407	20.52997987
ADM	3.871920986	2.292742508	7.930726224	1.703092209	4.605956117	24.35584644	5.544551347	8.59087596	7.764522396	7.970852871	8.347456548	10.07587654	7.34824962	10.97505441	6.249987262	5.376835218	2.636479575	3.096536153	4.181977281	5.475043613	6.936357672	4.4081749	3.162971552	7.56274385	3.446491431	15.4138117	3.136541702	4.077019715	11.18684299	4.40388399	18.72324872	3.049363608	9.190548128	6.009263379	3.439952937	4.399131482	2.988691929	1.868687092	6.092617963	5.060825838	14.20306548	2.239104599	22.99821921	1.009177953	7.097470347	4.182923954	9.061198641	5.547777397	2.066961266
ADM2	0.227551665	0.403942354	0.557173442	0.541277435	0.283088742	0.280014472	0.61759915	0.529309643	0.342883694	0.398715099	0.262877948	0.132676118	0.390951965	0.346439237	0.170565158	0.148597207	2.13536229	0.624090262	0.161594853	0.452328621	0.156401467	0.340050456	0.11509202	0.26193014	0.867470475	0.101354973	0.178808415	0.292590969	0.297091216	0.340026542	0.105923489	0.49265122	0.105919852	0.344790049	0.304686595	0.851458583	0.818584779	0.302556328	0.257660572	0.253796238	0.300249422	0.086021584	0.135063209	0.194130491	0.396929414	0.170270354	0.136817129	0.212799613	1.110598161
ADM5	0.931517406	0.630832023	1.271207316	0.804302925	0.500630498	0.911382287	1.194646571	0.395226082	1.086167292	1.186012981	1.222484735	1.801216264	1.016953503	0.599048438	0.672167042	1.27906329	0.686213387	0.926019844	0.542969992	0.712252889	0.630253088	1.726585407	0.742998374	0.709451675	1.134433183	0.560592244	0.489547883	0.312103522	1.157388101	0.68885362	0.979224161	0.542735249	0.811163765	0.521627859	1.472085053	0.553889623	1.422342072	1.96628348	0.874502543	0.789604709	0.614221633	0.622843972	0.613005502	0.672249415	2.939705288	0.66828865	1.212617994	0.672565844	0.469735523
ADNP	13.60193166	11.60812549	11.43163087	12.40608013	13.45545898	14.48014569	8.399466753	12.8386305	7.648560406	14.041112	12.01859008	14.15558166	12.20181369	10.27302199	11.68610606	9.104193358	11.63796668	12.91018185	13.69566239	13.35914071	14.1376783	16.44822279	12.99008935	14.00749303	11.18706954	13.86637306	14.41762228	10.44254842	11.55987881	16.16867456	8.036615328	14.65538749	15.31146353	17.15472251	13.75061738	11.18903767	11.78436386	12.59646311	13.29144517	12.77803663	9.050671267	12.91561774	8.112876254	13.16538082	14.1653054	12.7260854	9.537536703	8.362906532	10.54640013
ADNP2	4.1973463	4.327583412	5.222063098	5.457529051	4.367688101	8.490594809	4.362000468	3.71908362	3.754598406	4.219696978	5.827791882	5.819999845	4.984616232	4.858222488	3.56850599	3.683956666	3.761788166	4.987090197	4.432212539	3.968693856	5.223055519	4.313065417	3.791945646	4.762636188	3.733980025	5.687390489	4.236160396	3.856169364	4.920650666	4.773851943	3.096311168	5.508569539	5.196658098	5.79342915	6.391888694	4.738990999	3.782359702	5.211968249	5.761774197	5.538498866	4.351290715	3.892603072	4.317886428	5.077169982	4.82600112	4.918212584	3.641712923	4.629813505	3.307702323
ADNP-AS1	1.740183041	1.315254144	0.82610043	1.676932555	0.824723188	1.018401319	0.758652527	0.854546722	0.790814821	1.300872658	1.053034164	1.307452431	0.772866668	0.706497648	0.590078169	0.942478187	1.221879886	1.420926113	1.080820286	0.87291069	0.85885431	1.380333398	0.879283788	0.888391774	0.678204478	0.986993098	1.443390909	0.964030656	1.191653337	1.568450373	0.558395854	1.341127878	1.089908336	1.185021162	1.033409386	0.714099618	0.997410173	1.08547477	1.404612715	1.112158659	0.891692556	1.046093998	0.586362364	1.479474475	1.964898245	1.298949028	0.861990749	0.825779536	0.770107437
ADO	6.724369125	6.461680066	8.844308184	6.733714121	8.571936793	4.850211015	8.397004522	7.633869934	9.291345705	6.729876082	7.03020462	7.664414406	7.142329672	8.155694314	5.906882584	7.051259089	7.985749541	8.343356138	7.744229479	8.222097043	7.015497089	7.697234738	7.946117108	7.483829936	7.072174933	7.196013672	6.482211779	5.842962126	8.169995974	8.045356639	7.403421453	7.893223473	6.445352512	7.412379335	7.670102931	7.403135413	7.037646272	6.81682773	6.958985994	8.250700865	5.72178413	6.619563234	7.699279761	7.791441616	8.331868884	6.763320037	6.113610568	12.0938678	8.45498039
ADORA1	0.745377513	1.082864334	1.055737032	0.898445325	1.21612725	0.274705386	0.797930054	0.864071785	1.510663699	1.627206645	0.494070171	0.584539303	0.998702251	1.361772591	1.537216286	0.915983062	2.040780205	0.718382115	0.972746261	1.690606278	0.615497911	0.874306965	1.133897372	1.13971062	2.017646185	0.436622573	1.272483625	0.798097902	1.90436354	0.952020734	0.578955973	0.601523534	0.897796287	0.786338309	0.704020315	1.243859812	3.254077462	2.320911337	0.56560392	1.346506825	1.070088106	0.694151135	0.202650736	1.343416109	1.31371483	1.002252126	1.307398179	1.388850073	0.829475528
ADORA2A	0.146561701	0.096926671	0.013528634	0.197728465	0.091166038	0.159253126	0.092419894	0.170932636	0.196027705	0.168593405	0.10582168	0.16605298	0.161874468	0.148756617	0.159446355	0.101025782	0.17090273	0.130552629	0.164793606	0.098846233	0.163294976	0.069356344	0.069688589	0.141413834	0.134945384	0.218207155	0.10029135	0.140057222	0.092208902	0.209667224	0.131167426	0.214139069	0.099707561	0.055155315	0.182775197	0.069070362	0.141756551	0.022855215	0.119436789	0.09705754	0.125832669	0.095699315	0.097225956	0.094682875	0.286312466	0.126891382	0.061255058	0.027557074	0.037012495
ADORA2A-AS1	0.079520343	0.092557947	0.070466538	0.120155863	0.102885498	0.183062304	0.089145759	0.037487835	0.02759591	0.227286331	0.176381736	0.179390698	0.090561075	0.073608655	0.045300411	0.065776569	0.074660284	0.161502116	0.154504753	0.068647992	0.138462251	0.065026096	0.191045604	0.163684805	0.062479061	0.167495213	0.118724345	0.069779738	0.109780138	0.193216411	0.016075558	0.283136252	0.129836585	0.165190168	0.247525297	0.092511384	0.090244823	0.029761464	0.124421977	0.094368062	0.157301779	0.099693721	0.025321021	0.161402492	0.246838262	0.278289932	0.035450995	0.028707282	0.015422946
ADORA2B	3.698802566	2.363178115	1.912347473	1.570834196	1.910546755	3.213322907	2.970640016	2.720843838	3.169797504	1.597467896	1.982868471	1.202940858	2.951384688	5.275231235	2.787546852	3.570138674	1.5313992	3.259014669	3.318110534	0.905192804	1.86633654	2.884171734	2.411473329	1.239666965	2.341280962	1.057104246	3.296915966	2.25203219	2.511581078	1.550805968	4.603605526	1.245445685	2.007606469	1.881134607	1.697384031	1.135288225	2.821899425	2.977138102	1.518165973	1.648481678	1.489156391	3.906233965	5.233689219	2.065598984	1.071027444	2.941898761	1.773140362	6.675308279	2.555124415
ADPGK	11.21187229	15.08661479	12.15616091	14.39803943	9.463563008	11.07614617	14.9235652	9.12047546	13.50636221	12.41672776	9.600880525	14.03068307	11.46936358	14.99659825	11.80002128	15.16368397	13.88283496	14.4846928	12.04641537	11.75326316	12.18332408	9.296542578	13.74297878	11.35820341	10.56836055	10.41691166	10.95763053	12.57925213	12.76294176	12.54799043	11.89678678	13.70065804	11.27833564	10.56217189	11.3644924	13.31669817	16.20169906	11.48819623	11.04441715	11.52293543	9.675784048	10.68963448	16.03248392	14.47671859	14.88080408	14.72148344	11.76695387	21.07204865	11.8795817
ADPGK-AS1	0.159116709	0.215855922	0.180769799	0.231179421	0.030454047	0.168767854	0.109770304	0.072126451	0.134505876	0.1192631	0.207385313	0.180791295	0.152208923	0.11926128	0.174315635	0.092806169	0.125229934	0.179895999	0.121108596	0.113210121	0.091337432	0.129743662	0.196037873	0.178459732	0.120209474	0.184148657	0.085278736	0.113914139	0.132010354	0.215505876	0.144336787	0.286132924	0.099922037	0.092123261	0.09768979	0.355983097	0.168369158	0.351200455	0.063836642	0.129688422	0.050441337	0.202466469	0.173217945	0.195523785	0.118728968	0.178476255	0.127320813	0.197917181	0.108803524
ADPRH	8.97997474	11.2794799	11.70156789	7.350596758	10.07761699	8.945887139	10.74491315	11.27985801	8.110895274	6.226197087	12.23608481	9.264470315	10.57015592	9.747994519	9.752144549	6.602991222	8.980918473	9.240832063	10.03904258	7.625096203	9.019098027	5.160873929	8.677651505	8.851038577	9.324856006	11.19613858	9.00023151	10.56177126	8.491420858	10.0449507	10.97796871	10.60341034	11.32377585	11.58210371	7.871341577	9.843491868	8.607745501	8.254211567	11.51709848	11.14626881	9.67201429	9.644035416	7.368654784	7.273021266	10.48600181	8.889335698	10.28359233	10.04618815	6.752509799
ADPRHL1	1.444671135	1.06889277	0.760264785	0.955844306	1.198175177	0.736666495	0.94938499	1.272082335	0.806759796	1.16856869	0.844066295	0.602040767	0.679272193	0.714613797	0.538672743	1.488006476	0.899454184	1.937698322	1.090391484	0.844744264	0.757262205	1.986518015	1.323153939	0.640886517	0.842609688	0.520480694	3.049414024	0.629218897	0.955177383	1.081778006	1.13295151	0.880894306	1.340559468	0.837377743	0.878036083	1.109007821	0.799480527	1.325819842	1.327956708	0.985295588	0.760363716	1.113185495	0.66094104	1.24829712	0.644308692	0.859579608	0.81431533	0.949152368	1.462696024
ADPRHL2	25.78976306	20.50747732	20.64293564	23.73402457	19.53692842	16.42728325	23.99822004	22.95441599	27.3022481	27.1486573	22.07910987	18.11921334	21.49131209	26.86778607	22.3909548	25.57034548	24.29394476	20.11138833	29.16364695	24.06692429	21.8609316	28.85446362	27.19937345	18.38645015	17.47004724	19.08295658	18.87396793	21.87452932	26.10990689	23.71766201	25.40839227	22.23594846	18.63118673	13.7782267	21.04318893	23.26619395	24.19193772	20.06552546	25.86057576	17.35526535	19.75925461	28.96838256	23.48329855	23.73636412	21.12032691	17.99708331	24.38908365	29.70931595	22.55328402
ADPRM	3.437782238	5.059263087	3.956783087	3.987579993	3.401792243	1.861963279	4.739857995	4.47077142	4.484079793	3.952958257	2.20942168	3.119958592	3.025931195	2.502646431	5.139872252	5.50746807	3.895469445	4.244939873	3.90275509	3.447760665	4.668827459	3.374845444	2.904954552	3.233153795	2.910627551	3.775104302	3.940915402	5.04356356	2.60823124	3.151693624	4.832838559	3.581308149	2.967807871	5.603209712	3.145927816	3.754229969	4.015565439	3.519752449	2.864649606	3.366231098	2.214686049	3.24068698	6.228267734	3.230402234	3.373075321	3.854723544	3.990042298	4.154692469	4.425885568
ADRA1A	0.584531633	0.306941363	0.368599758	0.189027692	0.1634145	0.720540765	0.309235784	0.283819065	0.50142636	1.287027222	0.192213766	0.736405257	0.530883277	0.047996139	0.795061719	0.271632036	0.24902638	0.409525714	0.578967166	0.236241595	0.413871435	0.258587206	0.583819425	1.808181087	0.671912995	0.625815733	1.20283516	0.580693295	0.306955676	1.063879693	0.260011424	0.596432683	1.507248525	1.463209765	1.428437545	0.212242544	0.451729153	0.135193793	0.633705297	1.280455833	0.760869498	0.405978871	0.243987606	0.290064185	0.502594935	0.330403862	0.182998787	0.113610494	0.074306001
ADRA1B	1.289117184	0.643059384	0.995471615	0.45715227	1.741207508	1.218857365	2.700377891	0.803060387	0.869160007	1.531252193	0.425498949	0.623171082	1.909253568	0.421686065	3.689346621	0.776886376	0.997524707	0.777567005	1.590286743	1.669295614	1.044441954	2.643737727	0.920272612	2.369215115	1.266072744	0.720383612	2.342585718	2.850063211	1.207628896	1.65367901	1.898682449	1.35115933	2.666082469	2.993952988	0.595286617	1.452106987	0.455991729	2.550187623	2.170702937	1.576647065	1.669672096	1.038954274	0.469123629	0.332256759	2.024586217	0.451140324	2.282387268	0.9224465	0.589341988
ADRA1D	1.789635247	0.376308825	0.355805502	0.445739492	1.404357268	0.239336329	0.632743178	0.648982948	2.794753491	0.700503286	0.890601328	0.388197613	0.851465502	0.273862798	0.718880178	0.370081611	0.314841203	0.625397978	0.681073072	0.827651198	0.867498263	0.416933548	0.220489909	0.554929623	0.540813377	0.483274719	1.205796793	0.92431437	0.227663448	0.424175814	0.67255178	0.82931214	0.799185289	0.518069523	0.53563942	0.326239866	0.390575712	0.360657746	0.933387804	0.826566134	0.693402653	0.51536711	0.24352953	0.103487858	1.157330829	0.250922262	1.10981309	0.238134111	0.967872755
ADRA2A	2.885325046	0.904346975	1.34051063	1.466655511	2.66237492	1.414134913	1.897055077	1.289301237	2.550687346	1.421263718	0.947845777	1.081074451	2.107741166	1.219991943	0.600477411	1.44923609	6.734185857	2.832046449	0.9871137	3.341205021	1.449879089	3.121657738	1.486584769	1.125906695	2.400626537	1.105826207	2.30702485	1.131771623	0.597314246	1.697415203	0.388743041	2.240793703	1.386137002	1.296820011	1.770135077	1.535612117	3.809144262	2.757246699	3.601648	1.441664284	1.20691954	0.919682344	1.796135955	1.773248557	1.44806013	1.308547869	0.640105814	1.238001557	1.002851813
ADRA2B	0.303833289	0.070327665	0.126206384	0.102476448	0.377987934	0.129780571	0.072379692	0.055950955	0.29654756	0.086348701	0.105300577	0.11474672	0.357949645	0.097140807	0.15325228	0.133514142	0.116574172	0.34507275	0.676426178	0.743550822	0.396779991	0.103522213	0.104930566	0.087948414	0.065275421	0.228560659	0.255164011	0.106040512	0.073731562	0.060183101	0.095971699	0.010244451	0.072345413	0.514534786	0.045468787	0.196372099	0.293871858	0.142141672	0.217889173	0.305835383	0.349553027	0.168633019	0.15116747	0.053532172	0.17192396	0.124605122	0.160849293	0.055699665	0.064452906
ADRA2C	2.273829286	0.730512312	1.119412208	1.078039065	1.842001641	1.194087202	1.383211616	1.211817058	2.874964406	1.145013328	2.267083397	1.49114916	1.19405016	0.78002843	0.920456952	0.777606434	0.965375631	0.965624744	1.39527774	1.702810457	2.163035814	0.800764984	0.465821614	0.907064717	1.61573891	1.591166091	2.035149954	0.714784521	1.127982735	1.287961622	1.499567709	1.125248758	1.311077404	1.23380908	0.826518835	0.512654868	0.727410395	0.868600427	1.73138215	2.353246703	1.743385935	1.642022085	0.576859876	0.331265631	0.873912042	0.809630214	1.231104535	0.9147235	1.011356649
ADRB1	15.52667448	8.784496223	2.902885445	7.579758659	7.491994441	15.25368814	5.865747198	30.78062658	9.60067789	8.978327902	34.56782696	17.86951111	14.67073654	10.45026445	9.799475522	4.964655432	4.650742459	8.406336036	13.58708552	4.849332197	15.51573143	5.494118816	6.657299818	5.888608185	6.236272027	13.09785561	8.823678244	20.94192598	16.09756375	6.281395778	23.03085643	14.10170345	11.80854565	8.967342192	8.098930414	3.596403911	2.569488622	6.986694149	26.95031768	7.959514371	11.53371015	9.095202986	3.965229243	4.516167683	4.512588578	5.231531267	2.410680077	6.409142306	3.938311055
ADRB2	18.31358351	10.88923851	12.2084351	6.210641237	10.17729493	17.02023666	8.324681092	12.70917086	6.923142858	14.90371918	21.34139599	18.07290944	9.046357269	7.853318925	10.32679643	10.64231646	8.667650462	9.042632266	13.29578792	9.81369208	12.81529868	4.417491473	20.0514375	12.93552092	8.207918972	18.57382294	10.24294894	15.7440154	13.16258639	11.02871195	14.15108975	10.74236419	16.75695179	14.6850365	12.43163577	14.19160213	7.701476927	9.345212199	17.85206619	11.76483037	17.87837485	15.39375926	3.60148558	12.09685292	11.14576376	9.865683212	8.284572132	9.648477621	8.564259108
ADRB3	0.021699619	0.045922433	0.019229004	0	0.064789695	0.039026789	0.072978647	0	0.067773683	0.042287865	0.010027352	0.026224488	0.055389927	0.10571805	0.092712282	0.035898399	0.148882535	0.092780877	0.070269111	0.073592975	0.026988405	0.05914803	0.078199175	0.011166633	0.191805422	0.048971058	0.064795321	0.138484288	0.093615478	0	0.0329004	0.070238731	0.047239978	0.039197667	0.038968292	0.042074386	0.100743258	0.056849441	0.011317479	0.027590662	0.071541204	0.034005697	0.218805091	0.122343697	0.0561313	0.047462584	0.048369578	0.078336822	0.063129515
ADRM1	30.9250976	24.72886562	28.85270808	30.28718691	32.01852057	30.67957456	36.2764974	36.63027004	40.72696326	26.55725311	32.41170509	27.54509832	37.65494598	50.32551809	31.53819056	32.16065812	41.54831665	29.86844687	33.8392899	36.98482697	28.80590139	30.64242602	26.98893762	26.00569082	35.82273203	25.83097571	24.5045497	34.46126057	34.06301007	28.13003636	32.39737078	22.61963685	24.78775591	24.23868806	23.50650304	29.37841082	39.86617328	26.45220354	32.51371242	29.25872508	33.31060789	28.77122247	34.51161342	26.52093773	30.07164935	23.40113664	38.15065765	45.85190952	20.70694252
ADSL	5.410263681	7.041759061	7.795736085	6.250206327	5.938863601	4.926508443	8.091101449	5.277883786	10.99691118	5.183116708	4.685009369	6.030188694	6.327029701	7.478303769	6.04327216	10.5439595	8.771099663	5.786191973	5.754073643	6.949055138	4.865723808	6.87784893	5.39854783	5.246552835	5.921928086	4.360615346	5.277562766	6.220051775	5.849886954	5.991698553	8.110992258	5.819035277	5.752968722	5.882259979	5.266116245	6.251517713	7.434505781	5.844862029	5.121802395	5.245997974	5.011980905	4.755786135	10.06141908	5.805894846	6.10809102	5.205799334	6.769679682	9.019401141	10.24518864
ADSS	18.17393407	13.6080908	14.86222125	14.53972799	14.91950906	13.59816388	13.48724755	11.38043646	12.71922272	12.17093052	11.56277262	13.46347741	14.4172688	13.69634148	13.41228686	14.81188397	11.8921779	15.53394772	17.16139979	13.73896126	13.60374624	16.43646216	12.96699892	14.21537341	12.84487091	19.23042423	16.10612656	10.86512363	14.15480842	16.27002351	10.9516929	15.14750162	15.00587691	14.49356725	16.85986271	13.63304994	11.9529185	13.53436285	15.53668243	12.7069324	8.884756684	14.19284888	13.3999035	14.46215292	13.06495808	14.0014622	12.69655237	15.4125453	16.19666968
ADSSL1	2.008539283	0.709610927	0.712139101	0.957085662	1.053557096	1.004762419	1.130800446	0.679325008	0.496224629	1.080079672	0.476364309	0.638545461	0.777008346	0.807347238	0.878782216	1.224042154	0.864597414	0.998247927	1.304186585	0.567311764	0.73343035	2.3818818	1.198376973	0.91266679	0.968898771	0.608710959	1.774101491	0.654353246	0.765134298	0.837271116	0.549004651	0.603972005	0.64551078	0.740852875	1.127999897	0.766567392	0.909160653	1.16989611	1.173588302	0.690602635	0.807032273	1.354928305	0.747097995	1.137425639	0.910371922	0.955251274	0.694302363	1.06293063	0.548215612
ADTRP	3.260851427	6.993903529	5.570040206	5.893427934	4.24476579	3.734064351	13.07976649	4.563014746	6.300412148	1.923843117	2.986580201	5.387394443	4.07667809	7.229331424	4.386271423	3.196146892	3.626144125	6.096500052	3.188496179	3.390838634	2.800941206	0.798854725	3.279654572	1.738362208	3.067731303	4.130875919	2.634593354	5.420387638	3.17424145	1.6702744	9.050781059	2.438186641	3.685429721	5.496056012	2.760801731	2.482388796	6.898687886	4.041104867	2.204317704	3.772164307	2.911425339	3.360008722	6.352423783	7.331335463	5.296799658	6.80842186	4.476691836	11.63124836	3.634890967
AEBP2	6.399439537	4.828685816	4.578957864	5.445590964	5.423869475	6.127835317	3.620875018	5.527452055	5.026364829	5.30861131	4.879102962	6.140794448	4.32617917	3.649219147	4.166237397	4.149318493	3.65100114	6.46308205	5.451505132	4.306428948	6.115345875	6.000303094	5.663054504	6.295588574	4.151763073	7.459169432	5.840255049	4.514515077	4.622371071	5.901303131	4.263068132	5.701375001	5.529151171	6.356126558	6.227099784	5.76655543	3.637780641	4.316227475	5.461131473	5.610283231	3.112283692	4.843862874	3.633989003	4.805229255	5.555691895	5.560532006	3.71272573	3.716327965	4.519783149
AEN	2.080610531	3.106517516	4.439637769	4.299445524	3.059513353	6.382027827	3.20295172	2.795625075	4.806172951	1.603069397	3.956871552	4.126500262	3.815889764	5.783399206	2.267310161	2.494410794	4.851358144	3.939776192	3.23214946	3.361532942	2.407789068	4.093005052	2.552973079	2.331855687	4.063851269	3.952892597	1.823162456	3.169355478	6.479659571	2.910446609	3.580337622	4.125951615	2.008856903	2.262512396	3.896829154	3.815569353	3.659899388	3.543137451	3.539486154	3.268501646	4.208306141	1.855866489	3.737073543	4.048137017	2.779049639	2.196307796	2.75042697	5.049652967	1.954745591
AES	90.72136424	62.13570401	69.36514889	70.615383	77.36455734	57.16466948	96.73692927	84.64339889	102.1046312	85.48153771	84.64945168	59.53300237	77.99437165	62.77099014	68.40685556	91.68329409	83.24018951	55.12947132	91.63500561	87.49460672	82.6092763	79.35005632	81.66229578	67.9847288	89.3381362	60.52535004	82.99958931	85.1776063	71.42359161	75.02909082	73.02723345	64.03594509	75.00550228	58.78235071	63.99488854	66.76866807	70.06296139	66.34343295	86.0375151	86.20615079	81.40642094	98.13298841	56.03068409	63.59932455	70.9559541	60.28715661	88.6925777	86.54288286	67.54925584
AFAP1	3.828330856	3.148530491	3.933937	3.903329539	7.300353351	3.485073581	1.926342499	3.364020506	3.267129123	3.5881762	4.323920662	4.350148461	5.521904639	3.662183437	2.985609741	2.284516721	3.261480381	3.674926086	3.494142505	6.462083955	5.035881465	6.598017023	3.00656973	4.83488722	4.131374212	3.862562116	3.420671266	3.190357992	2.839806316	5.330008319	2.343557937	3.878025738	4.731587912	5.386457004	3.569957823	3.730838748	2.622365151	3.444735302	3.489687663	5.490503284	4.256610179	2.858769116	1.337095051	1.977906014	4.896177894	3.568726615	5.60325122	1.300995392	1.707189145
AFAP1-AS1	0.086670737	0.254195365	0.054262864	0.096593289	0.084383929	0.047440953	0.251352994	0.344190184	0.035961998	0.012239313	0.100125946	0.083491256	0.066592067	0.082614105	0.03130584	0.042858831	0.268750821	0.221540798	0.101689417	0.052281584	0.037493825	0.064196722	0.06789921	0.058174953	0.319205247	0.04960767	0.04500867	0.06012195	0.251983384	0.054737541	0.04285041	0.101645454	0.18970727	0.548810602	0.062031938	0.07306516	0.194386467	0.074042319	0.034393811	0.063884192	0.165648509	0.054132199	0.014998839	0.03718024	0.036553495	0.090664362	0.075597486	0.087148994	0.735427102
AFAP1L1	10.79056188	8.235591562	7.870206239	7.368486402	16.61908501	4.696854614	4.487236092	14.75805576	6.601828903	7.689476344	8.947515564	13.50275038	10.48724554	5.139451315	4.859926799	5.007887455	5.508466236	7.620189593	8.650051631	10.98644156	11.92972105	5.587072929	3.514959898	9.643136103	7.777127765	10.87335214	6.907337653	14.29439231	3.790623769	8.394129628	9.683003698	11.07488687	10.43487184	11.09548873	5.186554965	5.091675106	4.630410402	3.334122455	12.07177808	12.45914277	10.10677996	4.398555197	4.101726454	2.668056614	18.7649277	5.783277122	10.5211772	4.185237207	3.136083332
AFAP1L2	3.817168777	2.035928898	6.241869671	2.530143325	5.040442004	1.451791153	1.522268934	2.430533068	4.255676338	2.686485956	2.110351307	3.639370582	2.774832422	0.880816349	1.889799492	2.602230834	2.791166834	2.473331981	2.79304239	3.821798209	2.604807651	4.852713264	2.027000794	3.271964243	2.601011996	2.487183842	2.902358031	2.187664208	1.664913035	2.540784128	1.726858951	2.958867725	3.64704217	3.550490008	2.171112967	2.186937789	1.637094854	3.273581149	2.739439935	5.20682995	2.065867104	1.571150547	1.085660451	0.997516406	7.236758591	2.051000163	3.206771825	1.010460763	2.723725761
AFDN	22.99553863	12.42641954	8.883008145	11.12131403	14.5134976	18.52134029	5.788061299	10.56604668	4.284264966	17.67886531	13.2358482	16.93661641	13.0135739	9.218525348	10.79120505	9.019276443	7.377904062	13.9432726	18.31700268	12.38121831	16.69494468	17.80900351	16.90251617	17.73370361	8.949288711	15.27829195	18.33164467	9.760991074	11.95644333	22.31353812	5.477684756	18.409766	15.03278014	16.00069051	15.60123386	11.82391456	7.745107044	11.42893379	19.26541001	15.26602868	9.878065701	16.05410128	4.169786455	12.57937531	19.03590543	14.92808958	10.16928067	5.35835708	5.547145662
AFDN-AS1	0.775104512	0.358465222	0.168111321	0.321755222	0.310187749	0.360692126	0.218750559	0.223585891	0.253936111	0.49294068	0.375707286	0.447622323	0.28735802	0.125433884	0.154389631	0.493185029	0.283811686	0.434542103	0.394929063	0.342586033	0.444931621	0.406298389	0.345087244	0.278929441	0.279479394	0.122323981	0.623126888	0.194578632	0.245532552	0.687137111	0.219150278	0.409379001	0.294999862	0.403883667	0.486691194	0.262742252	0.223684343	0.213004892	0.664338906	0.402023126	0.305281847	0.268983818	0.086297298	0.168080142	0.701047138	0.414945959	0.229560951	0.183446463	0.446788761
AFF1	12.33756678	10.13856544	8.059860553	9.678211643	13.91965307	11.77999605	4.674948787	7.338471583	4.083631545	10.43354146	9.070161258	12.92373928	15.28616928	7.996472721	10.39676721	5.281200304	6.355654053	10.24188975	10.94764551	9.194213081	13.34174677	10.7838291	8.57152724	14.20112087	7.594370464	12.10489606	13.55992861	10.32692899	10.33337644	14.35621519	6.037564122	13.60061485	14.34414222	21.6684159	10.66771958	10.36159676	6.937786212	7.43762094	12.26838791	13.75372959	8.681361514	10.060032	5.371388332	9.344821963	13.35282191	12.02771653	9.306175166	4.544414238	3.623540813
AFF2	0.703850987	0.418329887	0.514361451	0.256508661	0.486716814	0.175907553	0.2295411	0.546736625	0.418726454	0.34142887	0.559680283	0.403216008	0.406530876	0.201514182	0.459979541	0.143660235	0.348241483	0.454348734	0.661082857	0.288871987	0.655980486	0.195175268	0.121882622	0.319866708	0.311968733	0.532914853	0.376669643	0.359132442	0.220837884	0.255902073	0.339551106	0.680522335	0.509931041	0.679053543	0.265380947	0.218592949	0.091948782	0.130001884	0.510118852	0.462963405	0.30262161	0.195772721	0.409919352	0.126265753	0.546795244	0.209931962	0.245525855	0.167058614	0.292525025
AFF3	2.886831316	3.512550535	1.692369779	1.814436548	2.508479072	4.091025964	1.929137462	3.317012634	0.967980099	5.122386175	3.314095964	3.862949181	2.656546137	1.764160103	3.106423136	1.42383782	2.945530613	2.639100388	2.38427832	1.290754186	6.181991114	1.235211055	2.269988363	4.347552333	2.574112663	5.172008113	2.86936898	3.447972811	2.606195526	2.938749258	1.940564785	2.73029608	3.304239327	4.945524129	4.569858491	1.916476132	2.47329957	1.143632813	3.648747488	4.185605479	2.461961241	3.701727202	1.4536344	3.323796893	4.793933374	5.812964758	1.771165048	1.669201021	0.867533122
AFF4	10.21887442	10.27995631	8.902754971	11.02363834	13.02169437	20.61051116	5.371535038	8.608273089	5.555151627	8.591208219	12.00823496	12.48396573	13.25685097	12.28065769	9.057258529	5.338603817	6.435313235	11.19333068	11.8170538	8.495849889	12.00473971	10.65990061	8.613261567	13.15096636	7.952606377	17.99253981	10.64950127	8.981880413	13.50882041	12.52306421	7.190937602	13.36486106	12.61955982	16.6586615	12.50949882	10.6683169	6.597264957	6.593374901	12.91191441	13.61944479	9.286334782	9.685066627	7.235329814	11.67051867	12.33073778	11.08020466	8.772097164	7.171174521	5.519757823
AFG3L1P	1.482822478	1.204488275	0.60700875	1.717817902	0.57480576	0.835808716	0.353842823	0.641102149	0.254028859	1.87586225	0.831685282	1.368907984	0.763491113	0.798319895	0.841659965	0.524946292	0.96276134	1.324441659	1.391817889	0.80957747	1.152641591	1.137983203	1.198775091	1.071326664	0.461694173	1.060902591	1.068830492	1.058072913	1.063289944	1.85523836	0.332616645	1.34049474	0.946645644	0.824911036	1.18992559	0.950558026	1.389171405	0.573061181	1.358999868	0.688801711	0.612563432	1.287462171	0.381351608	1.166192642	1.949976735	1.865490662	0.779916309	0.780353129	0.302832255
AFG3L2	5.978107457	6.728565398	6.692486014	7.42629987	7.300088846	7.751743074	5.083165467	6.788161769	4.299404389	7.213004893	6.707456493	6.310597257	6.745726628	7.03398493	7.138484907	5.951294963	6.508346735	6.564712742	7.729708272	6.71880307	7.668308715	8.438089224	7.113795355	7.941981045	5.770635493	8.214825992	6.96021475	7.763216124	6.958340697	6.937151727	5.26502422	6.907851268	8.23124879	7.589296179	7.017018219	8.150959589	6.640173041	6.640526748	8.568411592	6.733554419	5.275632809	8.238578366	7.57505883	7.878645928	7.09945695	6.861223778	7.078505071	5.634302578	5.018481907
AFM	0	0	0	0	0	0	0.095938952	0	0.019799204	0	0	0	0	0	0	0	0	0	0	0	0	0	0	0	0.014008368	0	0	0	0.024613695	0	0	0	0	0	0	0	0	0	0	0	0	0	0	0	0	0	0	0.006436431	0
AFMID	6.954867276	5.864951519	4.568313608	5.939522776	3.981866643	3.930541392	5.318354941	6.746745285	6.711607447	7.622192686	5.663298516	4.917955217	3.238569792	4.422242443	3.858685578	6.756113227	4.299982045	4.618917048	4.967269283	3.954085354	5.215935948	4.475675554	5.850771636	4.63037342	4.752491073	4.97251414	5.298073914	5.146976548	4.707369217	5.404379491	5.298768683	5.553770234	4.260262952	4.299106769	4.988640847	4.476639874	5.865214271	4.261300587	5.303251111	3.558909154	3.823307119	5.675036769	4.154229961	5.403009542	5.757514143	6.364301	4.134774417	5.576817785	4.784618349
AFP	0.003928437	0	0	0	0	0	0	0	0	0	0	0	0	0	0	0.024371036	0	0.005248995	0	0	0	0.008923325	0	0.010107876	0	0	0.005865179	0.007834624	0.008473939	0	0.01985398	0	0	0	0	0	0	0	0	0.00832489	0.032379035	0	0	0	0	0	0.004378345	0	0.028571965
AFTPH	8.271742763	7.822420999	6.664048694	7.38577276	6.374300823	8.903684085	5.435371661	7.280169063	4.984538089	7.181677667	6.729644753	7.556914811	5.823659284	5.551114203	6.449829631	6.29396908	7.435430735	7.836883061	8.387128711	5.735743907	7.071130566	7.86153256	8.45894415	7.208645311	6.350184818	10.02843825	8.064135515	6.216124309	7.752942686	7.686609187	5.262048217	7.86252788	8.43348695	8.611830071	7.056456885	7.57587009	6.269886279	7.004188027	7.543383488	6.327544641	4.281679677	7.995889086	5.095560877	7.847859139	7.214117851	6.91454211	4.545205432	6.464069745	6.135615213
AGA	5.64279327	9.027191506	9.659250045	6.663597116	8.300145197	6.782928853	10.3445072	7.445714646	10.48866364	6.995282362	6.0377776	6.362501862	7.940948406	8.464162531	6.600382783	12.08450816	8.943937036	7.085597503	6.251105073	6.662383893	7.58359045	6.675067143	8.802060203	6.674515624	9.436308925	5.850592141	7.560100019	7.397422955	8.032033049	6.396004945	11.09040703	8.004151991	7.501885088	6.635395722	8.064858194	9.001559373	7.999202951	10.15639178	7.563460799	6.795382403	5.93691705	8.962884827	11.07435745	8.688917931	6.716346068	8.908593894	8.220025495	9.859274706	10.51253917
AGAP1	4.52030638	2.885268985	2.436693122	3.049826064	3.252421221	3.002069323	1.857827637	2.437363376	1.277129881	3.117682847	2.451932032	2.77208194	3.342636193	2.790388299	2.569226164	1.493484972	2.117328611	2.989755765	2.771773789	3.526063278	3.447458999	4.741531629	2.495325296	4.159767594	2.519667736	1.936866775	4.072412482	2.189911088	3.018388535	3.746713403	1.18951666	2.974330789	3.880523871	3.995740735	3.217589794	2.854860238	1.877025964	3.345980498	4.0454003	3.953080015	2.656177835	2.591288946	1.383534402	2.274863869	3.356902528	2.768457197	2.967152361	1.36867851	1.241725786
AGAP12P	0.970877122	0.112892647	0.153631733	0.014393671	0.172547555	0.095940856	0.167445451	0.031435112	0.009256128	0.259894171	0.024650572	0.590961544	0.382314768	0.142939613	0.06331047	0.110312788	0.086684897	0.413406458	0.215931122	0.090458032	0.15259694	0.448333856	0.339623363	0.068628265	0.039293472	0.140451715	0.525652039	0.30852424	0.264658758	0.54945917	0	0.374118798	0.101615161	0.012045116	0.03193235	0.120671678	0.165107005	0.179684841	1.112885459	0.079131552	0.087936064	0.390120917	0	0.195495032	1.811111465	0.420043866	0.041617991	0.445336671	0.038798348
AGAP1-IT1	2.8921932	2.958331423	0.128145097	0.624303807	0.191897188	0.173387089	2.766740665	5.567423371	1.0705883	1.127251826	0.757336865	1.864150326	0.35966235	0.093936219	0.73226568	0.358848828	0.243692482	3.349159089	1.456884677	0.356680081	1.510781644	0.17518744	0.69484207	0.446497143	1.372904441	1.668015206	0.777251099	3.614617182	0.332729712	0.50923	5.554419901	0.832145611	0.944443835	1.349633527	0.403963464	0.249235823	0.69623436	0.072162587	0.905057451	0.367736988	0.741629453	0.553958272	0.306979242	0.217418015	0.561101659	1.729096236	0.107447481	3.001780884	0.420704973
AGAP2	0.806833635	1.13261797	0.594404307	1.191200367	0.838038521	0.776881366	0.857564182	0.76251638	0.680176827	1.390634685	0.580358305	1.387491595	1.530056172	1.413790361	0.871742266	0.468271881	2.776115607	1.151788462	1.294046199	1.369924357	1.247251003	0.695906587	0.67889623	1.287697995	1.219452577	0.88751551	1.102329431	0.914605048	0.972818989	1.613247906	0.721285518	1.811908016	1.014943342	0.678880521	1.065044492	1.414361433	1.845429073	0.437995154	0.714575681	0.798439644	0.990718435	0.50695176	0.772558342	1.201615854	0.972161072	0.978104524	0.875907774	1.131338621	0.678163744
AGAP2-AS1	2.500808762	1.535340005	4.500227985	3.339331694	3.673935623	1.396898863	3.291499145	3.64647294	7.330853387	2.134597459	3.687725641	2.870998631	3.64508327	2.172682124	2.755271665	2.947557689	2.727684759	2.212437319	2.763918359	5.276170278	3.131554586	3.237697469	1.794236635	1.954532973	3.583564641	2.054607948	2.561359028	2.263929593	2.522313035	2.434526783	2.286212224	2.601564563	2.624574439	1.638135833	1.839303361	1.82041845	3.456239979	2.827041505	2.292544045	3.129087653	2.942926933	1.738824658	1.65332198	1.371472838	3.642921346	2.314908417	4.442423253	1.608026467	2.752096117
AGAP3	11.07012989	8.473088474	5.013363285	10.29893783	7.559482865	6.956581718	6.718286859	9.078341678	5.243573027	10.62946429	8.738529623	7.379519794	8.471029141	8.312623113	8.509037387	5.877215748	8.345804804	8.320643592	9.006786167	10.00590225	9.152352308	11.36409416	11.68772398	9.605966364	7.456926473	6.36419561	8.710042856	10.218308	8.77161417	12.29057439	5.542548311	7.541017881	8.353012544	6.587691663	7.711002578	9.510723331	9.063524514	7.388056931	10.44994603	7.638535179	8.438099806	11.40294382	6.266658071	7.243141634	11.85393374	9.470532174	8.646522394	7.158833031	3.907969884
AGAP4	0.810768725	0.448450931	0.163286019	0.755729881	0.311763882	0.344657997	0.074365115	0.184593056	0.089523863	0.861825231	0.366139764	0.749720408	0.238794092	0.219941625	0.27117438	0.205764785	0.339353656	0.492414338	0.487305698	0.221564656	0.572940375	0.477151282	0.553366838	0.28446949	0.135728746	0.40198369	0.319127213	0.382187135	0.317980035	0.642386169	0.111751502	0.596442882	0.481374559	0.31621031	0.441206909	0.381099796	0.399222465	0.089652771	0.269091475	0.343625787	0.232876162	0.308015528	0.136906498	0.425949053	0.846049274	0.59649292	0.386093377	0.353392308	0.026803694
AGAP5	0.115081126	0.043489944	0.036420907	0.099808442	0.061357817	0.014783824	0.027645202	0.036329503	0	0.226938088	0	0.132455411	0.056491023	0.065076841	0.029267119	0.016998439	0.066787722	0.09884961	0.133093982	0.069694792	0.097123602	0.102694146	0.157988275	0.063450851	0.07063995	0.077295143	0.134998919	0.049180816	0.035462685	0.227951946	0.020771788	0.066518221	0.06710655	0.046401733	0.147616642	0.119537181	0.063604625	0.023073495	0.05358999	0.043548664	0.022583901	0.085878487	0.032718173	0.150622175	0.199342697	0.152824949	0.041226719	0.01854684	0
AGAP6	1.993343485	1.586213147	0.924483065	2.525269385	0.776211979	1.180436861	0.51777888	1.014677651	0.309318708	2.78975009	0.805044012	2.350245222	1.105776025	1.371825519	1.279031779	0.754036777	1.367938881	1.634859235	1.749315417	1.06800852	1.572159994	2.098257664	1.630386816	1.647078348	0.606810579	1.539127295	1.687651542	1.389773092	1.747883929	3.22078306	0.429995731	1.988986013	1.080465001	1.17096828	1.891688583	1.060514201	2.152660956	0.621694388	2.070812182	0.987355711	0.790311459	1.724856495	0.60204199	2.124366655	3.392968314	3.012972879	1.034052793	1.128958171	0.265203894
AGAP9	1.240718386	1.165394604	0.55769514	1.916460702	0.536880896	0.565943252	0.262053474	0.609276038	0.179402481	1.197265283	0.62318863	1.693204425	0.772338207	0.394215481	0.789602494	0.204512472	0.917171663	0.900973005	1.261620037	0.45044219	1.017561419	1.766514359	1.474197235	1.029423968	0.496687145	1.471023181	0.926199967	0.932386311	0.552719195	1.127887233	0.215831859	0.776045907	1.003103112	0.832331078	1.251281693	0.915206544	0.765243143	0.437435007	0.644754567	0.9621533	0.364341837	0.692730761	0.322069514	1.67277512	1.787854817	2.487619338	0.676375855	0.583211174	0.163476183
AGBL1	0.174284599	0.347672067	0.139250433	0.501096338	0.440751139	0.80675105	0.243425018	0.361984324	0.347027339	0.788788379	0.244250261	0.529444763	0.294526117	0.473265807	0.542540071	0.129982486	0.180553233	0.137432062	0.616808382	0.334737477	0.309153052	0.129797434	0.329480123	0.617516542	0.119257134	0.548069307	0.44789892	0.262111106	0.449901657	0.39238325	0.505388124	0.547180773	0.21769818	0.41933456	0.590046548	0.692476232	0.191599292	0.438418716	0.387436134	0.429879059	0.541628065	0.544753918	0.864282553	0.76516003	0.720587595	0.949887192	0.426701497	0.228850247	0.083120762
AGBL1-AS1	0.015741117	0.041640731	0	0.056630837	0.065276502	0.066057639	0.029410793	0.015459891	0.009104388	0.051126722	0.036369697	0.073980283	0.010302666	0.025562971	0.049818075	0.010850438	0.009473759	0.03505425	0.042478253	0.02426594	0.01305177	0	0.050423512	0.013500642	0	0.09867802	0	0.020928722	0	0	0.079554245	0	0.014278477	0.035542966	0.031408869	0.084781038	0.013533361	0.009818844	0.082098108	0.066715126	0.03603937	0.068522409	0.027846204	0.103540874	0.050897746	0.06885965	0.029239806	0.023677625	0.038162309
AGBL2	4.574254364	0.630041038	0.098284305	0.264614636	0.691361854	0.90708991	0.311498011	0.089437852	0.044567168	0.856991905	0.064739785	0.385658919	0.703768113	0.019907694	0.055424085	0.864314675	0.278251721	1.08260925	2.646465691	0.097187678	0.394957069	3.739227808	0.92561125	0.096127133	0.235058523	0.114173511	2.510035769	0.093135293	0.407977722	1.147035234	0.135709899	0.258233769	0.20968502	0.247800316	0.104829892	0.286737109	0.258967763	0.9263344	1.863266188	0.049481703	0.076982146	1.3721978	0.117722965	0.855714164	0.838053714	0.081715628	0.156144725	0.879824804	0.283044665
AGBL3	0.92687397	0.296638679	0.275592922	0.387665864	0.344401221	0.305666228	0.306416434	0.27361066	0.489471447	0.438195728	0.331957894	0.571720389	0.337152528	0.091763615	0.237056859	0.460152425	0.246755968	0.517384806	0.50118952	0.221483019	0.414041357	0.513406847	0.393582182	0.342624756	0.271026548	0.362463125	0.64090349	0.471734018	0.374167243	0.596942724	0.32321067	0.713649989	0.28130964	0.363974505	0.319891614	0.226484996	0.27114877	0.288531838	0.639676875	0.404715908	0.279200312	0.329492729	0.237113842	0.350689575	0.640186422	0.417725299	0.191373271	0.169991546	0.484249253
AGBL4	0.471825675	0.095312742	0.011402887	0.018517722	0.132337567	0.166630058	0.075012895	0.035386617	0.017862268	0.133743449	0.015856707	0.0552933	0.112857133	0.025076514	0.024435025	0.255454968	0.030978253	0.114623922	0.384289104	0.039673609	0.074686486	0.537817458	0.191672865	0.013243728	0.042126478	0.025813387	0.443155882	0.027373938	0.088823048	0.140471594	0.021677874	0.05553585	0.032682442	0.061985054	0.051351943	0.027722559	0.048678024	0.298591803	0.263978459	0.010907592	0.018855227	0.26439255	0.10015976	0.120917282	0.072119919	0.022516423	0.02868338	0.114199643	0.087350876
AGBL4-IT1	0.124540615	0	0	0.067207803	0.061974578	0	0	0	0	0.080900909	0	0	0.024453799	0	0	0	0	0	0	0	0	0.169734134	0	0	0	0	0	0	0	0.065783798	0	0	0	0	0.149100467	0	0	0	0.194863213	0	0	0	0	0	0.080538587	0	0	0.028099906	0
AGBL5	7.284713675	6.077355465	5.749865398	5.394561569	5.927200318	4.323603822	5.042244771	5.076743739	4.360524589	6.430695825	4.787334346	4.700601661	4.634659127	3.795784273	4.843376804	7.015918359	5.080000778	5.258548924	6.644286041	6.02212986	5.135919513	9.159753048	6.20348547	5.094313876	4.420980451	3.399918213	6.98662322	5.166538012	4.767425376	5.651479457	4.139691919	4.883007765	5.196576406	5.285897768	6.092714142	4.972922221	4.625371341	6.775169489	5.725577657	4.714384014	4.504164082	6.247251478	4.121955105	5.39013952	5.469428312	4.74931294	4.810360459	4.428966388	4.970418625
AGBL5-AS1	0.094369351	0.083213254	0.069687424	0.084876685	0.078267649	0	0.070528094	0.185366751	0.163744771	0	0	0.063359737	0.030882685	0.076626105	0.074665911	0.06504931	0	0	0	0	0.078246481	0.142904742	0.075573323	0	0.077235326	0.118316643	0.046964667	0.062734743	0.067853971	0.08307831	0.07948909	0.084850228	0.256802091	0	0.18829887	0.101653923	0	0.117729626	0.164061738	0	0.129635475	0.164319094	0	0.088676635	0.203424243	0	0.105177092	0.03548735	0.152524216
AGER	1495.878231	687.5635104	886.7431748	640.3014538	1211.806441	891.864719	1116.451958	1184.169884	687.0088058	1308.315015	2064.467048	680.4425427	902.1540244	243.6236069	1189.283373	2016.477395	845.7084838	645.7055678	1155.902063	1570.266224	1392.298936	496.8992249	2264.351562	960.5868776	856.8360599	1245.97548	939.2852294	1519.086832	1128.569521	960.8423293	1101.075952	1079.966146	1424.812433	823.8790039	745.8794292	638.1065856	664.1959906	471.8695229	1385.453987	1145.934162	1369.62642	2473.885557	350.6170976	857.1401146	888.4673308	650.0669249	1064.790814	548.5900609	1482.817923
AGFG1	8.154712644	8.611379927	9.554675855	8.227602146	10.50211453	14.3648813	9.486702116	8.009022949	9.592768653	6.700758202	10.03794795	10.70118151	10.79464301	14.6582426	9.849291568	7.907584194	7.995482829	8.759703997	10.22273205	8.412435485	9.575078393	6.648627406	8.229943755	8.948401196	7.378960764	12.52822325	7.741410689	7.878234582	11.15802895	9.156065756	9.999601352	10.14050803	9.923702309	11.60549099	9.081243795	8.517870221	7.981677568	5.718968239	10.67395773	10.91810939	8.49642946	8.376774478	7.606515938	10.21059937	10.52574781	7.862209329	8.941677672	12.05394607	7.549048713
AGFG2	5.281904349	4.581240511	6.420198787	5.54936717	6.268641462	3.62746807	4.275871937	5.543321971	2.93195205	7.067147814	4.141728167	4.349684095	6.78941559	4.67403854	5.014910415	3.977543235	6.144004383	5.1025883	3.916560106	6.045547226	5.592580822	7.161450188	5.466090954	6.308087577	5.703937365	3.085498484	5.30729033	4.162286452	4.96573888	4.66022606	4.771899287	4.860486865	4.375605109	6.137336427	6.428440233	5.052689864	5.720574957	6.02666938	4.260169417	5.61634673	5.974772348	5.53042639	3.485299678	4.809550027	9.506611267	5.244797451	9.231366585	3.148112758	2.969015567
AGGF1	7.135183583	6.329676845	6.485648889	5.703894687	7.158057636	4.886886443	5.393186052	6.400290777	6.201294239	5.878105347	5.241479871	6.846351342	5.959881233	4.859241948	5.480974546	6.111647303	6.127952331	7.532131941	7.517190349	6.384698199	7.190798946	7.052933254	6.719823945	7.460929045	6.298157767	6.988224605	7.171293638	6.753542296	4.959062647	8.495057327	4.560417058	6.857581666	7.497627951	8.132778665	6.456011846	6.561055321	5.740009927	6.58358239	6.874287529	6.488621641	4.571770013	6.65336179	6.766225237	7.581264164	6.859859359	7.173982216	4.986107681	4.729618567	5.764062557
AGK	3.654862824	3.305562931	3.361771556	3.477169727	3.011792213	2.479485693	2.799465498	3.163197111	2.982545847	3.563174095	2.448867013	3.387379724	2.916250921	2.836681555	2.873194886	3.045017108	3.414257742	3.610989343	3.329831381	3.086905292	3.718727658	3.966616113	2.919857912	3.064214798	2.866436872	3.059787306	3.430529715	3.139468095	2.978050351	4.338294253	2.791952615	3.449711934	3.432330378	3.240977102	3.353701523	3.184980279	3.389396902	3.728911021	3.493171861	2.838645211	2.466024332	2.727415866	3.077075773	3.054014102	4.173195372	4.00775014	3.03165028	2.559078622	3.176403584
AGL	3.776773154	4.260579757	3.803451006	3.436459108	4.211317341	2.81748058	3.030797259	3.153201846	4.02203675	3.07164465	2.907563373	3.091187383	3.390449347	3.535049142	2.619495103	2.91307376	3.58771734	4.109285814	4.174224578	2.583456577	3.590923435	4.39285517	3.670651119	3.827689782	3.477430336	4.601947862	4.244923231	2.721627155	3.631345954	4.426062447	2.919127044	4.123284464	3.804501362	4.568975154	3.471138071	3.639895041	2.97169118	5.618790867	3.495415674	3.673629824	2.300058769	3.409708883	2.529600192	3.658778617	3.951203575	4.070617182	2.481937434	2.996901248	3.312166257
AGMAT	0.245813284	0.230301001	0.124796238	0.331630182	0.07645184	0.12894451	0.252603423	0.135799682	0.426522379	0.399197447	0.224813221	0.165039442	0.155858733	0.130984664	0.133711713	0.190620497	1.692089189	0.348972072	0.276391836	0.205257497	0.127385271	0.244281366	0.252218407	0.158119521	0.25147822	0.192619495	0.1758545	0.142985027	0.187792649	0.284028125	0.090585767	0.552544686	0.097550554	0.069379871	0.137947752	0.198591104	0.528342417	0.153331065	0.093482379	0.119375598	0.133662817	0.147131317	0.326134747	0.274294568	0.331174668	0.168017546	0.165520695	0.138656174	0.434541492
AGMO	0.046399799	0.075534529	0.071163934	0.038522231	0.115448601	0.089869327	0.10403238	0.136712501	0.068124276	0.034778144	0.065973096	0.035945655	0.070082256	0.039124815	0.050831936	0.029523356	0.032221874	0.157377654	0.02889516	0.060523913	0.066586948	0.121610461	0.042874745	0.05510159	0.017527057	0.120823492	0.069275176	0.03559108	0.038495353	0.047132523	0.072154022	0.028882668	0.058276248	0.096710162	0.064096158	0	0.092058548	0.020037339	0.065153595	0.037818257	0.088254761	0.018644514	0.01894194	0	0.10386716	0.101488156	0.075581679	0.044292408	0.051918614
AGO1	3.983107706	3.624374378	2.731507973	3.605678279	3.876186184	2.699983859	2.039373541	3.386971044	1.977360639	3.801401006	2.770750362	3.568132633	3.646117214	2.981698595	2.90070632	1.72377642	3.162615209	3.912213194	3.426478021	3.97299057	3.936922574	4.260836963	3.205684753	4.376529772	3.173726959	2.828902642	4.580625901	3.31695715	2.743225561	4.253505005	2.141572791	3.947590031	3.625620646	4.161482097	3.702229623	4.055120608	3.095596189	2.87064406	3.391511094	3.819284766	3.129557568	3.036128728	2.554650474	3.195737741	4.092780215	3.626950243	3.244470319	2.073583756	1.905292124
AGO2	3.740645375	2.936934344	2.642272632	3.977464143	3.705980348	6.561765561	1.393276201	1.915530577	1.309058413	3.48254578	3.658118175	3.886109206	4.218594619	6.439065882	3.201471288	1.374503049	2.354958864	2.976589161	3.532798445	2.992916757	3.435451957	3.677154817	2.489535507	4.313008799	2.110476128	3.29994556	3.661633379	2.348014084	5.084462206	4.894783213	1.420115047	4.015484931	3.186229546	3.843360586	3.579456503	3.22456028	2.47978563	1.885406534	4.51887868	4.013160822	2.864739574	3.119390391	1.688641114	3.366827748	4.84222419	3.593882548	3.456180923	2.203037572	1.284048133
AGO3	1.592856504	1.491360506	0.94822557	1.595416557	1.136480803	1.606681715	0.6018467	0.998092567	0.481682925	1.604695694	1.094900773	1.78213709	0.980303256	0.94731209	1.008710138	0.570267272	0.968225614	1.554762644	1.433903103	1.135841	1.596270444	1.662531982	1.358843569	1.601610238	0.777687209	1.79620577	1.388544103	1.147511278	1.171244182	2.204344745	0.585606584	1.731815121	1.490886302	1.640225233	1.440295699	1.60449876	1.173365288	0.725444579	1.360146093	1.37092393	0.85592558	1.336726965	0.649008873	1.592723507	2.020611511	1.773420468	0.969077953	0.694643947	0.506983851
AGO4	9.159436966	7.265706783	4.44546691	7.48700657	5.361027004	5.795266016	3.65576122	5.523097623	2.616731718	8.222769756	5.255080069	8.594621428	5.399918369	4.870929695	4.934505346	3.657763773	4.077979467	7.645772386	7.963332962	5.733222052	7.723838608	5.686564526	6.725609734	7.946410746	4.57657832	6.401212064	8.956279039	6.06791812	5.502791754	9.505944335	3.07182073	9.095659563	7.445399502	7.81283346	7.978034221	7.230479728	5.12565576	4.088054738	7.543792169	7.425787342	5.089570442	6.529496324	4.179344749	6.595481843	8.436591494	9.148058694	4.765504986	5.177505251	2.763454613
AGPAT2	45.9205214	61.6891135	46.47205453	79.09954692	54.6388286	41.65903508	93.62630022	76.38837007	96.19783677	55.29761629	49.42179289	32.62867866	55.17049052	98.65131578	79.31907548	65.51033496	74.36194946	46.25788496	61.70009629	60.50415654	52.42775348	42.91001006	77.1011395	42.39532033	71.08665491	44.9141954	44.10820733	75.69027029	66.87571117	41.1095318	69.05851246	36.95411483	48.53888024	39.74486468	61.93241989	57.57264338	86.53884419	60.30801574	41.64964544	47.39593922	64.47014416	65.37144553	67.4723756	63.67179677	52.7015305	76.05021126	67.09933819	103.7302547	51.40888939
AGPAT3	10.35125232	8.472944978	6.184271479	9.617867336	10.45380995	8.310570889	7.169880702	8.836115987	6.513377333	10.17489361	8.251482348	8.101941236	10.06563912	10.91511258	7.871661584	5.760952528	11.46999168	8.109522742	9.955464609	10.3259136	9.52344738	10.08416496	9.06739376	9.407710254	9.625787496	5.908521163	9.714680524	10.59883384	8.251231453	11.11430539	5.447381169	9.526210833	8.564912025	8.332627279	8.307612449	9.391001052	10.62613252	7.915295422	9.732821747	9.374254771	9.075412809	9.748089176	9.20285504	10.38074784	10.51412139	9.093017591	10.10301571	8.256083626	5.278443737
AGPAT4	2.261546224	2.398437702	1.578405443	2.343957387	1.965277549	2.365862778	1.381398371	1.505616017	1.335061092	2.138666141	2.324220928	2.123219532	2.171560927	2.969665716	1.822856372	1.153321517	1.571116391	2.387766486	2.419098347	2.03687416	1.77771383	3.601561282	2.351860933	2.284008748	1.706346689	2.317408682	2.155816946	2.323567834	2.629699244	2.668321065	1.601185305	2.670097054	2.27654512	2.146115851	1.691114534	1.953299429	2.45146905	1.920681849	2.493807648	1.701670634	1.275569313	2.059188652	1.123501784	2.601181295	3.252642065	2.120417585	2.035642698	2.630406243	1.242396622
AGPAT4-IT1	0.565830854	0.631188923	0.271847745	1.232429346	0.339243164	0.245216245	0.229272639	0.421812998	0.094631341	0.730692877	0.378027948	0.343282919	0.153936534	0.274005649	0.258905437	0.084584885	0.13539707	0.965541138	0.975024448	0.115601318	0.483290766	0.727802132	0.704264494	0.403437721	0.184122765	0.897455049	0.519087114	0.543834729	0.63232819	0.666174794	0.499579198	0.661994432	0.315373388	0.29246928	0.428485208	0.550760738	0.509915139	0.114814595	0.764442088	0.158913203	0.262216164	0.516362692	0.25325515	0.634193762	0.727420397	0.581530379	0.402693476	0.515284638	0.47929801
AGPAT5	4.624742889	2.523454352	5.825148532	2.492772415	5.284219268	2.644723169	2.733219629	2.424073931	5.240660011	2.494628935	1.970361727	4.068509414	3.59313179	2.789769336	2.582158889	4.323959828	3.375603162	3.484111082	4.012520247	3.813268469	3.15131689	5.482199945	2.629956468	2.981901023	2.999860283	2.765512606	3.962488395	2.224056476	3.101262544	3.854840658	2.548657143	3.804348018	3.242957919	3.591933948	3.026892273	3.073837536	2.975028021	3.017764203	3.285910737	3.637522114	2.237826387	2.662835829	4.373471132	3.005047456	4.056606868	2.46310949	4.347117698	2.633352302	4.439776744
AGPS	6.244418126	8.230406989	7.048308618	6.582773479	8.452419128	6.278232908	7.70064057	6.272449487	7.403999044	5.48387164	5.860563087	6.622240338	7.191630468	7.681615124	5.783442738	6.614729955	5.397580997	7.786294367	6.979762111	6.262548564	6.697944605	6.520811194	7.478513631	7.012691759	7.317013001	7.331619187	6.720548216	6.94628283	6.263169005	7.763306708	7.250303014	8.329120745	8.789563534	7.846885651	6.091182443	7.041056424	6.46570071	5.351599278	5.767399571	6.977157976	4.810361227	6.245578942	9.897037729	8.145549881	6.964283686	7.030623206	5.687069184	8.949345159	9.095389116
AGR2	32.76070428	33.39162137	23.60740471	29.79717585	29.13410757	36.29093553	30.57655666	28.0827696	20.262624	26.20683297	19.8694878	24.66346234	32.45915615	32.29946542	21.20288789	65.52230625	29.84357368	89.15208848	34.7554233	24.93225107	23.90992438	68.40450669	46.98620587	16.326049	26.71679864	26.76023038	42.77106097	33.94234068	24.23851159	26.13515132	26.55256927	27.15383265	17.49933997	22.68969698	35.47689699	44.52884882	92.55277755	72.35393825	41.33127506	15.21995965	20.95629216	63.92772281	51.87204672	78.60184723	22.01525802	37.09772305	58.9468738	72.00353403	72.67087319
AGR3	90.13815976	73.16611407	49.48816344	101.5200512	27.65337731	82.69440124	51.48328967	53.65648351	117.6996471	39.28882918	37.68987528	32.90118191	40.19993737	84.93032706	55.51236681	136.643309	23.65401672	75.94684629	109.6036591	22.15229287	21.83943606	185.066199	99.67293859	43.50558671	31.54317334	79.53856738	76.22778476	22.80364653	91.87269696	47.71695815	85.14727456	44.95379718	49.07561755	19.16419557	96.16041816	101.4355422	59.49545538	156.0160106	105.0237682	19.9271179	30.33794199	94.63795343	143.1525361	136.4627919	35.04456076	98.75858942	31.10893563	163.3343836	164.4514785
AGRN	30.76093458	19.12186114	15.39942427	37.68524796	42.61241336	20.26262317	15.55317556	26.20001712	14.66732343	29.91754429	25.60469948	15.16850237	39.81431704	28.10814768	21.60959721	13.10464238	26.79458798	20.71126839	32.29773998	50.0121969	28.62705117	48.00086995	34.42086662	27.70545621	30.81531549	16.02029125	26.11514027	27.44125437	30.22984589	33.33827228	13.21388275	23.76101369	30.55498501	25.23226842	26.76760852	30.38953378	24.63559816	34.42929477	30.18694048	33.15568523	35.72208456	40.22432303	10.41149861	21.48105347	38.29534177	27.68796308	38.09450452	12.77319633	15.18754425
AGRP	1.374119855	7.0484022	2.858552577	7.415378198	2.418306443	3.887865054	15.8365574	6.221189615	12.67750308	2.340408242	1.974627009	4.286651089	4.359753866	3.245225874	4.892474036	6.098968789	3.297959432	4.343790548	2.532385931	4.004091831	2.542703386	0.418707153	4.851283049	1.42286873	3.08587476	6.429053829	2.026549985	6.951403702	4.554564562	1.593276691	16.81121431	2.350484593	2.234469504	2.875692716	8.626750056	1.787059997	8.168906809	1.599289164	1.704287941	3.906269579	2.348031021	2.713630909	0.355731617	5.007444228	5.472618039	2.822284266	4.14623514	11.30513638	3.85952148
AGT	1.989431682	0.458272205	4.246370155	0.512668512	2.572310184	1.859351377	2.512151614	0.461030008	4.295554476	1.706158155	1.71725507	0.562798185	1.837930877	0.939280187	1.16727816	1.259616992	0.807192406	2.912058012	2.292206408	2.101988941	1.278856936	0.990103435	1.443265735	1.81171429	5.460952189	1.975800146	2.786679594	0.479232101	0.964349754	1.490659132	0.564854819	0.48236114	2.281066152	1.375383001	0.919919293	0.469533746	1.571074953	0.826137202	1.122114976	1.267131168	6.471418745	1.401195037	0.99351757	0.315071065	0.54207988	2.029020275	2.964668751	0.769135261	0.623212217
AGTPBP1	8.484203955	6.953217927	7.867384195	7.169149807	7.887949633	10.39634463	5.306257361	5.575452058	5.051046006	9.412810149	10.10977922	9.779271971	7.219876449	5.724004178	8.269457495	7.869083091	5.433821444	11.5301584	9.569346818	7.584428674	9.9717211	6.100027361	9.808542042	8.577213022	6.001821266	14.07889001	9.160620494	10.74776093	5.988528501	10.00214739	7.238110154	10.00571276	9.607486697	9.558052292	6.2300086	6.894128296	6.15097975	5.18547872	10.93056764	8.811061299	6.44876337	11.06281048	5.750334251	7.577803588	7.350682924	9.133976759	6.641929435	6.404320669	7.937203954
AGTR1	2.381654852	1.129575655	2.487247939	1.172020602	1.895908902	1.62200182	2.442973141	2.592176536	3.806775593	2.295557486	2.602556127	2.120529061	2.761043424	1.228463195	4.613400109	2.161851528	0.80420721	2.198560647	1.748309485	2.320915986	2.833937713	1.212409912	1.472473834	2.490981056	2.015513339	3.004487524	2.649007088	2.356557219	1.032246575	2.216600004	4.725372733	2.591542607	4.357439738	3.931459505	2.556056999	1.296628229	0.873481569	0.916161929	3.119791035	2.652236358	2.093475008	1.230645133	2.60799961	0.664131395	2.166251781	1.296282584	0.853351723	0.751652278	5.024374848
AGTR2	1.985718435	3.631210414	13.02995232	0.958912162	25.03519208	7.390308823	36.64311369	16.66213616	32.07335073	1.962282152	12.31673295	7.999287678	9.437842729	12.24964803	28.80736234	3.904199983	10.41101053	10.41108799	10.48936747	7.265861195	5.381386808	0.393533478	6.600983596	1.863107361	2.595932359	24.01060153	3.501915043	12.14635619	23.91774772	0.258113527	26.8739872	39.61469317	2.393552315	37.4944998	14.54572835	7.206564745	19.26057432	15.90271116	4.969755674	10.60003499	9.672356767	4.571457555	13.99208971	25.0460725	10.42820996	18.40303221	38.83135548	10.73979954	2.326285375
AGTRAP	23.44458922	18.17872979	17.54182703	16.25805051	15.5677086	13.93841364	27.71470258	20.20109345	29.14825035	20.1169829	16.70367333	16.40439528	19.40362248	22.28545177	20.13038952	25.02899753	24.99562862	19.0875935	19.42404637	22.119243	19.54592279	22.4885994	20.21713629	13.01428641	20.44874236	12.30075215	19.42861747	21.09752671	16.10493792	18.57972186	28.10045438	17.28829497	14.47948973	14.13953215	13.48633624	20.16834703	22.32165346	15.46691694	17.86558217	12.66847632	23.17756292	20.58520109	23.2156151	20.20228551	16.3037221	14.12221403	19.49025815	33.83362503	22.05212031
AGXT	0.014356106	0	0.012721588	0	0	0.025819472	0.012875055	0	0.039855945	0	0.08624107	0.005783228	0.0056377	0.01398826	0	0.011874891	0.051841158	0	0.007748145	0	0	0.006521892	0.055184288	0	0	0.021598957	0.00428675	0	0.006193444	0	0	0.007744795	0.007813295	0.012966261	0.068748724	0.009278571	0	0	0.052412188	0	0.003944206	0	0	0	0.018567766	0.006280091	0.009600152	0	0
AGXT2	0.009718706	0	0	0	0.008060459	0	0.083529035	0.009545074	0.067453564	0	0	0	0.006360958	0.019728508	0	0	0.005849183	0	0	0	0	0	0	0.008335417	0	0.012184938	0	0.012921579	0	0.008555889	0	0	0	0.007314848	0.009696058	0	0.008355618	0	0	0	0	0	0	0	0	0	0.007221167	0	0
AHCTF1	4.111704066	3.827705747	3.196679392	3.329013908	4.491979853	4.883608229	2.213586886	3.383960806	1.951213748	3.262944406	3.367808464	4.438794969	4.136119981	3.341329595	3.883621978	2.182147434	2.970988248	4.035838987	4.418846476	3.056260914	4.421166404	3.846612255	3.063350359	4.617784442	3.012949331	5.692989553	4.183374445	3.16738311	4.035139845	4.402112901	2.104281128	4.129421922	4.579276502	5.246751929	3.744549068	3.569397287	2.896975867	3.288643367	4.037380278	4.607919102	2.899172129	3.653958009	2.262703346	3.590734654	3.89885881	3.546629097	2.787278671	2.558287465	1.993013251
AHCY	16.36677327	22.18714511	27.43046605	18.9313369	20.33676523	15.87680729	30.49254267	20.40133896	37.79466755	16.3491721	17.25160249	18.37038604	19.93520914	26.57367348	19.1667815	42.97609439	30.72631583	18.94715533	17.58502243	24.42962388	15.71461215	24.69729001	17.97001252	16.96143856	25.33995037	12.86108596	18.1426898	21.71029717	17.6167309	18.48680135	30.30824706	16.53980225	16.53399226	19.98487113	19.48414577	19.73033725	29.86681422	24.82548656	16.05024329	17.52982475	19.28089656	18.4970384	41.74570823	21.51209997	16.55235484	15.82086124	27.80884285	30.27391755	37.79002888
AHCYL1	29.51924843	32.35755423	27.76923211	29.28167598	32.5153327	32.23072355	26.48174762	31.34780887	23.29655001	29.97754476	28.82858657	28.96986102	30.50741745	29.52470667	29.0755161	24.06730315	26.20382883	33.65756495	31.21097912	28.41748961	29.07152131	30.7305426	27.30532286	29.46894725	26.86065776	31.19283042	32.08325162	31.48558977	25.92597636	29.85161435	27.4293329	30.12357348	29.19757239	37.23078817	33.99455654	29.72101848	31.92348631	28.73739181	31.02279766	30.13945729	26.99136679	28.01728939	30.45088387	30.66321147	28.15923858	30.46201164	28.40688635	27.84151621	28.41620414
AHCYL2	16.48791351	33.88260953	26.60509957	43.15330893	32.35658563	40.40427859	17.79722675	31.61662663	13.49143418	25.67866584	26.738215	31.64579565	28.79124963	32.38054617	30.93406074	19.95088319	31.79541687	28.88744193	32.63966726	21.20112363	23.63397996	21.38890989	21.29044196	36.5296904	23.97715389	31.19744885	21.72065189	29.87790175	29.50921496	21.10716025	26.74776595	38.00859661	30.22165187	35.59368785	39.87772214	37.05364048	25.26440528	31.59113485	25.03748869	31.67635727	26.56802625	34.27271496	30.4701144	51.56364011	24.52542059	37.98238594	28.32166437	20.77416436	18.42949794
AHDC1	5.631289148	2.555345659	1.83087956	3.909640437	6.720825632	3.014556335	2.05751451	4.464251415	2.87111977	5.019948332	2.884912603	3.105875349	7.931080758	5.026408041	4.479589512	2.078942128	3.869349601	2.947084335	4.180440999	5.961977902	4.7233291	7.200186638	3.388703775	5.799409581	4.414133218	2.408752943	5.181271769	3.749507557	3.777646805	5.54177712	3.105472274	3.266668579	4.575815939	4.956051255	2.842991956	4.439650215	3.552672743	3.655458001	5.658502423	4.522434769	4.31509649	4.419901243	1.585408886	2.138151399	5.367648662	3.490094812	4.936440825	1.62051296	1.327069369
AHI1	2.675272619	1.836369773	1.704047637	2.111181994	1.47473154	2.618672875	1.117860168	1.15701433	0.882974004	2.431451039	1.359250406	2.337308298	1.430916643	1.443801307	1.462722777	1.5571781	1.187000543	2.141993887	2.051903779	1.550790086	1.805417329	2.789515338	2.701292671	2.338643123	1.123057532	2.516997998	2.714034445	1.736422744	2.055776544	2.734550475	0.706133413	2.495337503	1.897060916	2.288087824	2.63235547	1.86785142	2.033253415	1.499953874	2.358729088	1.386928653	1.06068773	2.496876303	1.241035438	2.902237028	2.663093251	3.393806461	1.362155099	1.302473398	0.841485125
AHNAK	153.2314278	116.7912571	90.5000766	113.585254	150.272149	158.2647064	48.24611528	93.19586012	29.95932595	163.59567	147.626852	122.8005476	148.3636743	88.58323968	146.0484243	58.73616144	56.37375886	103.0061967	156.885913	142.886132	168.1277799	141.2761015	122.3175445	219.1253065	104.7093813	183.8568667	175.9625204	129.0635186	123.3700746	181.9311436	59.57333051	153.7984643	224.7911861	179.1867781	118.9133482	92.33023967	61.74739051	84.11078351	160.3035319	180.1798519	119.0915875	188.6684365	24.55121095	100.4569969	129.0628429	139.498154	76.75731392	39.84554494	47.65429706
AHNAK2	1.475957893	0.680206618	0.892994716	0.990096858	1.647815251	1.15552228	0.897650444	0.46220717	0.198821097	2.239650584	0.47433737	0.965774398	2.122664265	0.6188851	1.646456724	0.681234796	0.530764699	0.678025504	1.170590323	1.705411274	1.200323364	7.43643663	1.172425227	2.506022994	2.480150528	0.726004437	2.763682149	0.273407977	1.869940625	1.731083586	0.291273672	0.717504487	1.449557124	1.637073199	1.35547901	0.562045303	0.65968917	2.035745366	0.850182594	1.494500325	1.172106076	1.637120128	0.280524067	2.989830706	0.941689196	1.621606671	0.515390722	0.726361079	0.557244392
AHR	35.3195913	31.33063324	35.30338098	33.1653001	29.11467242	63.49812641	19.03247902	25.68797466	35.4881699	29.55949918	53.17062978	62.0701982	30.34848978	27.04793373	21.13681972	29.72234896	21.98811019	36.126223	39.11851122	30.38222454	40.3350038	26.27385528	36.14717064	40.43885198	25.97463078	60.37251928	31.37368807	19.85221691	31.0784836	36.90938181	30.84640919	47.71307559	34.00785513	29.3856718	56.03717547	38.87001223	21.70360215	23.72059309	35.89268624	37.74120369	32.20933918	32.52025606	23.6597841	47.26937254	44.93305901	33.05614691	28.43522649	32.25414406	29.92499477
AHRR	0.076703264	0.935135761	0.114515007	1.268772675	0.145210036	0.182934896	0.693509421	0.68290917	0.164917728	0.097485701	0.238864625	0.775839069	1.014969607	1.141377671	0.97760997	0.131030558	0.286014247	3.125863921	0.094494474	0.113101993	0.126505951	0.128778055	0.060090536	0.085807676	0.880239278	0.501743931	0.1842253	0.894554298	0.194229561	0.123308207	0.391865272	0.278863071	0.136127183	1.099403176	0.77855378	0.070050912	0.632214894	0.106091597	0.173933648	0.141343151	0.093914525	0.483423009	0.305300012	0.197426205	0.129398802	1.021205891	0.070620339	0.622655554	0.246595384
AHSA1	32.11985265	19.58771681	17.85662222	17.87002585	20.58468373	19.12828952	19.83444755	20.80603448	21.76257615	22.78041174	16.92761835	16.57637291	19.41668134	19.98368791	20.59609002	29.85180786	25.74278759	22.04460487	27.083681	23.24437787	19.63928284	36.85449309	22.40622121	20.71698275	21.15556264	20.35311151	28.16618304	21.63552755	18.82947687	24.3961936	20.203576	22.02306668	19.84243322	17.51363196	15.48090727	17.89374556	20.67758018	20.05708678	23.79415551	15.28639361	16.93097346	29.71845712	20.97344383	23.37125659	21.61116918	17.6015668	17.72979653	23.32591469	22.44723932
AHSA2	7.087196024	3.983971021	1.157250208	8.597050224	1.318737986	1.837779031	0.929776866	1.557129362	0.625467777	7.213287994	1.316344099	4.657855292	1.618017611	1.198062225	1.892516276	0.944410123	1.958045872	4.842956702	3.82915795	1.73534377	3.332047331	4.756646225	3.098952528	3.254070323	1.04632581	3.625116363	4.661212418	3.13451428	2.289848893	5.86138189	0.536499202	5.471392141	2.003415789	2.231407394	4.178406287	2.551886995	4.392610617	0.986101492	4.492966347	1.592503264	1.395310961	2.972083884	0.818708975	2.897817441	7.33902345	6.381005202	1.378896517	1.507746667	0.529531252
AHSG	0.005441043	0	0	0	0	0	0.012199292	0	0	0	0	0	0	0	0	0	0.039296171	0	0	0.008387717	0	0	0	0	0	0	0	0.010851271	0.011736747	0	0	0.014676601	0	0	0	0	0	0	0.02837787	0	0.014948757	0	0.014437896	0	0	0	0	0	0.013191108
AHSP	0.136684433	0.120525958	0.504675826	0.061467635	0.113362751	0	0.127690989	0.201363704	0.553391283	0.073991223	0.263173372	0.183540305	0.089460873	0.055492571	0.054073	0.141325991	0.123394871	0.121754264	0	0	0.198331161	0.051745756	0	0.117229776	0.111867536	0	0.272094229	0	0.491397973	0.060165253	1.554280452	0.061448475	0.123983928	0.154314659	0.068182954	0.147235397	0	0.468928412	0.297033485	0.193101906	0.312939729	0	2.055267903	0.064219556	0	0	0.076169175	0.591098015	0
AICDA	0.073980724	0.108724861	0.045526134	0.133077922	0.040905211	0.007391912	0.202731479	0.133208177	0.12836749	0.053397197	0.056977246	0.057949242	0.125087266	0.220260079	0.204869836	0.093491416	2.048156796	0.1098329	0.088729321	0.107710132	0.086900065	0.009335831	0.143176874	0.042300568	0.141279899	0.046377086	0.092044717	0.098361633	0.035462685	0.151967964	0.05192947	0.110863701	0.06710655	0.167046237	0	0.13281909	0.148410791	0.07691165	0.117897978	0.078387596	0.045167802	0.139552541	0.021812115	0.046345285	0.093026592	0.161814651	0.082453438	0.259655757	0.059785576
AIDA	5.805417219	6.650315926	9.597236056	6.162885639	7.497049483	5.925118648	6.05367532	7.255627826	8.445998095	6.465420211	6.745123562	7.281653676	6.715283613	5.935961091	5.945678945	8.364169976	5.402102277	5.889445366	6.694272962	6.519693838	7.517597237	5.208763035	5.956158206	7.885115155	7.531867778	7.748929358	8.265537309	6.105727081	5.076958508	7.654237091	6.215081426	8.339742866	7.960723236	9.050914512	5.758688452	5.777771654	5.898908131	5.129000199	6.185034496	7.180178625	5.390031884	6.155229425	5.691495734	6.71170234	5.90824372	7.007348048	5.246361905	4.327544826	8.60311184
AIF1	23.17743792	47.98822253	34.38653828	41.01519444	28.08526629	35.67556218	51.62838907	35.770989	73.15532899	34.64169328	26.01060405	37.58980243	38.34804121	52.10839371	44.24985093	59.19543263	39.83700909	36.58586823	46.94978873	39.14778192	34.99101692	24.13550218	50.35593816	29.61126748	45.35378172	37.55023465	30.0800597	43.80237124	48.71856601	38.82120491	61.63625181	52.72125039	33.06474511	24.37720113	31.08148802	50.64643808	56.31235794	53.09809107	22.13560575	34.2537206	37.44863404	23.92613504	92.73178904	59.22834769	36.04379467	34.21360434	46.29605432	68.99077382	73.24252311
AIF1L	10.32146741	4.499514461	13.96996782	4.987125898	8.794823021	7.287087321	6.836313873	8.457047561	11.60413467	8.074915329	12.45972698	10.75489383	6.098423962	4.187474205	5.88396686	9.108143216	5.038488069	4.51954402	6.891540161	6.242316496	8.993775169	4.077612463	3.134460247	5.762753836	7.361871852	5.216247886	8.199194259	7.193966691	6.233140786	4.958030107	8.1017519	6.621360172	12.34076447	6.066428892	5.973078946	2.521895896	3.103351148	4.353941053	13.78558247	9.262058767	4.882202293	4.31632988	6.295691037	2.772069433	6.601306717	3.582936921	4.418847092	4.014919185	6.882514939
AIFM1	7.609635006	9.250640708	8.193120464	8.777265859	7.544589429	7.013607403	7.354228505	9.618801828	7.364585338	8.465034587	7.524911595	7.160570174	7.235114277	9.17398278	8.567021165	7.431598333	11.39017521	9.645029568	7.461576331	8.136894707	7.022373168	10.35343991	8.317591661	7.772057541	9.660536598	7.137292242	8.215932991	10.16378745	7.743665079	7.711707647	8.014620978	8.931217982	7.608622877	7.493767529	7.557129658	9.661242945	10.30795097	10.20351913	7.685170907	7.664907389	7.117873761	8.35467662	11.85847379	10.07633194	7.450428288	8.207753704	8.498400208	7.409535434	7.482706102
AIFM2	3.38830994	3.68027832	3.131781317	4.016212648	3.29405443	2.712874837	2.909623828	3.673041271	4.036284683	3.546910129	3.583093922	2.330157656	3.093969884	5.168449438	4.148531067	2.84084967	3.475273767	4.200830353	4.063794276	4.001068356	3.482318882	4.496670946	3.755692431	3.42566636	3.44037877	2.878976874	3.350176758	5.549147657	3.286021786	4.240601668	3.679377392	2.912023478	3.120966407	2.876753803	2.940139257	4.149400292	4.739390962	3.275267995	3.627984922	2.171522126	3.048221878	4.011369894	6.834168968	3.036315615	2.692608059	3.326540192	3.278958134	3.732488304	2.399679683
AIFM3	0.310528338	0.300991321	0.204804383	0.454116192	0.182837054	0.243005168	0.422522178	0.307308626	0.209766723	0.423452825	0.158829832	0.3962887	0.239702467	0.473490026	0.275701215	0.269603555	0.235396869	0.570110228	0.422187122	0.226559982	0.232906787	0.253066544	0.23633979	0.152479018	0.267728155	0.231813871	0.251275318	0.411289488	0.337473313	0.22537741	0.299500646	0.415610588	0.258022468	0.28902927	0.368927725	0.252789083	0.917091309	0.288329684	0.241080538	0.26623465	0.364704282	0.198119967	0.194990456	0.327435314	0.697484141	0.399227028	0.332882282	0.845047042	0.206886208
AIG1	5.684210878	5.787249411	6.821965544	4.04247784	4.961448197	4.998620661	5.16984648	4.890835174	7.363052896	4.72094997	4.44988725	6.08250313	4.038624565	3.742833689	4.394689557	8.440688574	4.24586929	5.200754847	5.449963685	4.622414162	4.375163178	6.931901413	5.015613998	4.254587356	5.496905915	4.802680231	5.614284052	4.562503085	4.370174684	4.383982738	6.829640278	4.385639752	5.113574486	5.497186111	3.993666913	3.919995606	4.599723088	6.324014365	5.582926054	4.559384441	4.195088147	4.630091997	6.222997198	4.823383966	4.706687849	3.835506933	4.259835387	4.48713829	7.651323053
AIM1	5.219260973	8.833789752	8.407197288	7.194499205	7.071803113	8.219600167	4.659310116	5.364653573	4.257657086	5.88258401	4.461664358	6.027473699	11.29019898	15.37340294	5.812958847	3.50731031	8.228697427	7.746932403	7.260073976	6.761942959	6.123527213	6.877217106	6.150516322	6.819467852	7.076651758	6.066708408	6.494054185	6.870233777	10.72042751	9.279646977	5.905695017	10.11141597	6.616413373	8.521968745	6.837007592	9.190014709	7.334882321	9.470715577	5.127415835	7.090123819	5.874115881	4.509183491	4.827139024	8.710782593	7.437887799	6.667695946	7.388394118	5.864624682	4.131256182
AIM1L	1.694388751	0.536485243	0.309183787	0.435414067	1.253362214	0.262771072	0.396031287	0.809570578	0.227028178	0.85701774	4.010599015	0.628104248	0.211949585	0.382464892	0.067289616	0.536626336	0.937080815	0.786705504	1.900752917	0.874031243	1.833427938	0.381407913	0.60510791	0.26932298	1.102974651	1.402569139	0.309298052	0.943735274	0.291641474	1.526215479	0.099188737	0.799971015	0.272971598	0.30528246	0.137062719	0.465104356	0.236228725	0.432557615	0.500428821	2.019445985	3.298164066	1.469467794	0.069437648	0.252043435	0.662800604	0.329109485	0.318385681	0.270612956	0.16917692
AIM2	0.669134594	0.472025007	0.183532184	1.943038129	0.475683422	0.332378476	0.242898897	0.356754875	0.586052505	0.931427592	0.206137191	1.091055297	0.725750775	0.589895142	0.559678423	0.882941577	3.843073582	0.842977072	0.722278317	0.510844941	0.515184335	0.810623414	0.367446598	0.541100901	0.876230733	1.054661248	0.294949332	1.004036934	0.508617693	1.026672569	0.62803899	2.200277495	0.20810045	0.402902849	0.534060209	1.482760854	2.54769396	0.298133137	0.36560697	0.526680883	0.534006957	0.18309024	2.401232684	0.538945602	0.556353661	0.404223399	0.63212706	0.481684694	1.143286298
AIMP1	13.94917758	13.29066684	13.02233474	10.27625076	11.35214865	12.73061358	12.78697874	11.49346266	12.82285234	11.33288525	12.0882615	13.1339137	10.09921322	8.611986763	10.92105612	17.42199557	10.10629208	13.01490158	14.5338255	9.83849701	12.07155347	11.51710023	11.936418	10.62088382	10.21063538	14.51302236	12.45207191	11.05562241	11.32710718	12.46646452	11.85010843	12.12012081	11.76670062	13.59418788	12.70001757	10.04492261	11.57931943	12.31013938	12.47983333	10.68765088	8.175305925	11.92668771	13.92377162	11.58221305	11.25725189	11.65386127	9.072493337	11.69616355	15.26752281
AIMP2	5.077923365	5.454225837	6.681765154	5.26253916	6.065955713	4.296981101	6.856075192	6.567509703	7.578140063	4.524816907	5.166159148	4.896521809	6.797517485	8.36512764	6.266289852	7.418204879	6.980067876	4.728013521	5.921071021	7.162192944	4.756155736	6.281394262	5.14591418	5.251294407	5.678099101	4.637330065	3.879082217	5.417783353	5.21379131	5.206225666	5.790983496	3.720207012	5.136833559	5.095909972	4.086228903	5.199780667	6.072488336	5.735315939	5.140586259	4.664493159	4.755628256	5.476126035	7.300917266	5.43923567	5.045098313	4.783959881	7.250962872	6.475147789	6.011844054
AIP	29.85232469	40.04247134	42.21557893	30.47947621	30.76720372	20.20374026	56.806015	41.58635245	56.43077459	33.74820895	28.4623927	32.13992187	32.87166136	27.78289693	37.67127396	57.74470856	51.23570741	33.70184016	32.94792921	43.46799247	34.56490593	31.79417023	34.72504317	32.27871836	39.83016326	28.86356154	31.35263827	37.05404661	30.26034709	32.63766851	46.73294488	29.16442035	33.84103508	31.25267036	29.04286176	30.57576444	40.55189132	32.35787998	29.09109732	33.43376999	35.75351664	31.9097161	36.76887548	24.2296469	33.09222481	27.31992625	37.91732491	46.07781405	46.10379246
AIPL1	0.006425483	0.008498819	0	0	0.00799371	0	0	0	0	0	0	0.01941336	0	0.007826054	0	0	0	0	0.026009269	0.009905294	0	0.007297645	0	0.008266391	0	0.012084034	0.004796642	0.006407287	0	0	0	0	0	0	0	0	0	0	0	0.006808235	0.004413353	0	0	0.036227243	0	0	0	0.003624429	0
AIRE	0.008210416	0.007239802	0	0	0.00680952	0	0	0	0	0	0	0.011024973	0.002686886	0.010000051	0	0	0.064238487	0.010970377	0.007385417	0.016875842	0.003403839	0.01243314	0	0.007041806	0.013439409	0	0.0122582	0.010916221	0.017710496	0.014456123	0.006915789	0.007382224	0	0.006179624	0.016382565	0	0.028235486	0.005121415	0	0	0	0.007148126	0.014524314	0.007715133	0.026547777	0	0	0.006175011	0
AIRN	0.005854035	0	0	0	0	0	0	0	0	0	0	0.005895613	0.002873629	0	0.013895302	0	0.005284859	0.00782189	0	0	0.003640411	0.013297263	0.010548128	0	0	0	0	0	0	0	0	0	0	0.006609117	0.00876059	0	0	0.010954723	0	0	0	0	0	0.008251347	0	0	0	0.003302092	0
AJAP1	0.968077643	0.125587951	0.025150391	0.066833975	0.184889576	0.23573376	0.055535544	0.009122644	0.028652585	0.150845468	0.274226441	0.309739985	0.221899745	0.101819138	0.051444542	0.162201149	0.078264478	0.143415825	0.342565456	0.089095742	0.360693886	0.321169912	0.053309501	0.100909274	0.038010614	0.353252198	0.331289256	0.107030883	0.100181014	0.196253671	0.133007259	0.406446615	0.81165746	0.193420975	0.040156764	0.030016793	0.042591086	0.054076857	0.470991427	0.360869402	0.371451007	0.247995331	0.021908824	0.02036596	0.18020387	0.022573901	0.027606337	0.202591146	0.062552757
AJUBA	10.36598677	5.273610373	6.034028761	5.517694289	9.025298001	4.648293554	4.632925522	7.009414738	4.867246442	9.549013465	9.019165801	5.145406176	4.671162301	3.113988021	7.735758011	6.960831003	4.206418819	7.670589916	8.505786553	10.5927044	10.56750202	10.51570005	11.919565	11.95571171	6.966228509	5.855258946	8.807622852	7.849093239	5.418001673	14.02507485	3.262801814	5.926062549	8.629750018	5.38615542	9.318542282	6.995860715	7.654735221	6.880055142	8.415044587	6.706698229	6.686023511	12.38789808	2.323916894	4.883414433	6.792154816	8.805067382	6.405429716	2.96162384	7.693480651
AK1	10.63297606	18.47680562	17.98330085	23.23711671	12.35020655	12.18200655	19.0612819	21.21604829	11.86117102	21.93752373	18.43385891	10.55862573	9.538870406	11.30770886	14.45957017	22.09730174	15.92202533	11.12850866	13.83513689	11.13728091	13.88723946	11.07852	20.99571136	18.09501147	17.7505718	12.25990225	15.52390929	18.01769114	15.27350392	10.35812389	15.23591566	10.86391525	13.99065881	11.71722911	18.62061895	16.16453647	12.95102569	14.25621014	12.51839661	11.33248258	13.24151601	24.90053481	16.06267637	18.95914438	15.22695675	19.80259296	12.64791006	12.92157356	16.14197465
AK2	13.80651996	16.46375748	20.33978405	16.991921	15.80787847	14.60673147	16.4701265	15.43926694	20.49245649	14.82671968	13.95101021	16.89442518	13.73685217	15.30207396	14.55510696	22.3468629	19.08773077	15.90570537	15.59439706	15.78352434	15.19192252	16.96525322	15.19387994	15.24273659	15.13282377	14.59697239	13.8378231	15.99214534	15.87458277	16.41934643	18.20686025	16.66703239	14.39934659	14.77466978	17.76435606	14.99027051	18.11074223	19.71189041	14.06118243	14.97950863	13.41381967	16.12682739	18.23486358	14.77182107	16.60354924	16.76654929	16.34198321	16.0649815	20.22635696
AK3	16.1469755	18.14642911	24.13019146	17.86189405	18.51039501	15.08516408	15.2168808	21.2886457	23.47335895	17.80938866	19.89421619	14.92138053	17.63844935	12.69247418	16.96037081	20.51035353	16.07753789	20.51784772	17.4710097	19.68787057	17.88380663	18.85115328	22.28487527	18.73032661	16.96201805	25.02807404	17.76725852	20.38428553	16.30627937	19.34642352	19.95392489	16.78556311	21.64353382	22.12453862	17.52254763	18.89155278	14.87178424	20.98661231	21.95484942	17.97424244	12.87558158	19.75903206	22.50678949	17.7679453	15.37491139	21.13805402	16.48115407	14.16627628	22.78569916
AK4	0.804185934	0.272622783	0.5239891	0.387478082	0.786074492	0.644163467	0.422354208	0.378316465	0.375228626	0.801151734	0.366928553	0.330084329	0.670094757	0.615258683	0.501270548	0.422734674	0.323342978	0.381498301	0.71578118	0.703193508	0.706014964	3.012493438	0.49112687	0.634662019	0.55170565	0.457528492	0.908057939	0.451494778	0.645042517	0.562209273	0.307382991	0.473943053	0.721799807	0.518807865	0.429809937	0.589641044	0.623127521	0.663918654	0.37889212	0.318638531	0.30402809	0.39272437	0.390023244	0.628670301	0.426095673	0.801878411	0.348346491	0.202031573	0.634863433
AK5	0.086967833	0.039159178	0.024595561	0.044934715	0.055247752	0.133116378	0.04356147	0.114491229	0.147691362	0.066109805	0.089780955	0.059632693	0.043599084	0.009014836	0.021960562	0.04974359	0.030068471	0.039558258	0.039946789	0.074164437	0.19791757	0.029421565	0.022227448	0.02856618	0.022716272	0.02783921	0.193383924	0.025831953	0.02793987	0.08307831	0.032730802	0.044920709	0.105742038	0.025068605	0.033229212	0.005979643	0.033407979	0.003462636	0.072380179	0.039212051	0.07371429	0.009665829	0.029460069	0.020865091	0.041881462	0.016189001	0.022685255	0.033399859	0.040374057
AK6	6.413231071	5.075469624	6.388841142	5.304753529	4.921159884	7.135656633	5.895000404	5.548398967	6.59659669	5.058439741	6.950503689	7.28774711	4.749805466	5.596895469	4.975816422	6.698363912	4.864832332	5.965902629	6.727622739	4.774321808	5.486934963	5.138291363	6.138864343	5.332816113	5.030727582	9.577518837	5.101357778	5.397132062	7.894097055	5.161076669	5.282274329	6.724714175	4.512051543	5.308319576	5.086725876	4.860674948	6.414888275	5.230419065	4.632733176	5.534084483	4.384601142	5.954667092	7.558145101	6.727488604	6.261223195	5.478833035	4.784941463	7.148189688	5.957933106
AK7	12.70037351	2.363499337	0.96414174	1.277902413	3.624366519	3.117070642	1.960154989	0.844806837	0.528604311	2.186831978	0.751199209	1.314895076	2.990883955	0.648556244	0.765650318	5.293955022	1.229523834	3.95080536	8.455898998	0.714311118	1.970892895	12.21162597	4.336059055	0.895831455	1.829138226	0.828098209	9.127316863	0.857738614	1.883073192	3.590208964	1.060935373	0.932232711	1.525664253	1.341075949	1.325566059	1.530500324	1.201738651	5.571511579	6.395586499	0.542507855	0.499376967	6.057923568	0.957829253	3.319743975	1.854207299	1.192686042	0.701895672	3.17690195	1.892980762
AK8	8.222653884	1.649365299	0.633515074	0.63245717	3.452603519	2.006642876	2.312371134	0.953067461	0.593802134	1.12674734	0.444089405	0.783725839	1.652274516	0.491041181	0.411715105	3.974653356	1.819822078	2.668384465	7.666305956	0.953933105	1.463461328	9.860531851	2.905767967	0.446297319	1.081973303	0.282123025	8.78390612	0.72924832	0.778643569	2.971471724	1.03062219	0.657550432	0.599581008	0.878574585	0.589304446	0.893817521	0.580383468	4.202076848	2.114930623	0.506653866	0.425029675	5.595603671	3.358674388	1.678361988	1.12170109	0.410149021	0.548607715	2.945787911	1.829815877
AK9	2.486258886	0.925679462	0.570176731	0.61235107	1.003155946	0.930335573	0.561420533	0.672408803	0.453181787	0.831826066	0.404251812	0.919337356	0.835211778	0.35516784	0.463449194	1.109026957	0.540242575	1.363706839	1.714105637	0.488618979	0.780547005	2.254952767	1.015835528	0.596980269	0.607029275	0.805919357	2.051915989	0.637188177	0.741145713	1.158571371	0.483775107	0.752375662	0.631375076	0.813027466	0.808269822	0.688323295	0.650748546	0.970371693	1.329114541	0.5830251	0.384905329	1.125890092	0.359976583	0.797027142	1.176558844	0.743195062	0.480438567	0.728031879	0.648560216
AKAIN1	0.054020149	0	0	0	0	0	0	0	0	0	0	0	0	0	0	0	0	0	0	0	0.067186325	0	0.021630339	0	0	0	0.026884134	0	0.038841865	0	0	0	0	0	0	0	0	0.033696173	0	0	0	0	0	0	0.232893578	0	0.020068953	0	0
AKAP1	10.63301429	16.6296578	12.76561564	15.22812545	12.31362205	8.367592195	12.73086968	11.7030143	6.760282272	14.91106102	9.401826046	8.306040182	11.74278763	13.21930884	16.16545321	10.94505541	13.70517282	12.34112182	10.25782814	12.13641576	13.06825655	17.54346945	14.71546549	16.98025206	13.72323962	7.80431831	14.96881121	14.05050257	12.75712461	15.13719422	8.125466392	9.677719366	16.62925532	15.90785296	13.42826588	14.76681858	13.68807105	18.29574862	11.8111385	10.02016127	7.782154334	17.34191888	7.670368284	12.40704218	10.43546775	20.67413533	12.54056783	8.58200993	8.353250444
AKAP10	7.748214218	6.524859695	5.323871924	5.693338221	6.018795124	3.433922716	4.846326074	5.322182252	5.223755414	5.961268941	3.886736302	6.446853212	5.727202787	4.490182277	5.860919771	6.624228295	5.78376128	6.986555023	6.228508265	5.801201395	6.690485706	6.388487514	5.846495966	6.529877445	5.174288879	5.661773526	6.899873004	5.935589246	4.181221019	8.118437087	5.365316844	7.764460958	6.244948707	7.829325673	5.769954334	6.460287124	5.558057606	5.643566801	5.681500639	5.79775727	4.041286097	5.586950894	5.92834665	5.985453371	7.053173361	6.977626377	4.906449135	4.909786153	4.904213564
AKAP11	11.14951363	8.210891643	7.390906246	7.17013761	11.30336337	6.148725665	4.911958281	6.913189451	5.383483487	8.081870353	11.89191327	9.735268258	8.564070432	4.483106058	6.972320821	6.341206058	6.238050249	8.529094857	8.727796632	6.575450023	10.44957304	6.144558168	7.325260456	10.76578227	6.866851104	11.74745913	9.576578576	7.073064047	6.648020139	11.75610842	5.100667488	10.18615014	11.31229607	13.8509125	7.142288126	7.690734106	5.346005052	4.784350415	10.48378489	10.57609601	5.088235946	9.778866182	5.249963949	7.953203586	10.38676598	9.123533434	5.933440517	4.095680219	6.048161753
AKAP12	8.01033952	6.544183096	12.78126027	7.975223413	11.48687213	52.56079348	6.622068438	16.74861017	5.957130049	6.859945447	15.08307079	21.26775646	18.73956076	40.32416123	9.518951198	7.590266911	3.152298279	12.12385392	9.011746164	10.20344695	10.99555968	16.95760704	4.736383567	16.8532991	10.47226544	34.10120909	10.74801	5.734053145	36.25128465	8.943525918	7.354254979	11.52056618	16.9912732	11.93239585	9.863556233	6.333059164	4.895977095	4.144201353	16.20629105	15.57205273	26.99549633	6.036682367	5.211869059	4.124848311	6.289325576	16.80944335	11.58205417	5.456120198	3.249100833
AKAP14	14.19247818	1.621022629	0.096966774	0.531458625	2.777096736	0.019680176	2.80915811	0.3224114	0.398725514	1.919218494	0.075847915	0.683256238	2.041160687	0.053310812	0.129867631	12.83022578	1.343492421	4.824902956	10.68951331	0.28676672	1.21124884	14.78911404	4.206269035	0.112620742	0.913489262	0	8.397362804	0	1.085779521	3.93038512	0.829539994	0.501776691	0.446660047	0.716530002	0	0.530424956	0.395127876	5.508287446	6.591706178	0.046377466	0	6.516305423	1.132412315	2.992192202	1.379894449	0.023934123	0.341480951	7.554983862	6.287321956
AKAP17A	12.10529889	7.70440374	5.011338066	14.24178696	5.96449423	11.26710578	5.17041027	6.618730235	4.459295832	15.92912102	8.594732113	11.51732304	7.825323677	7.427438876	5.891369403	3.99562392	8.452220632	10.21770748	9.597409761	7.385976477	8.690332618	9.776963814	10.26536087	9.417650433	4.736430286	8.22473427	9.545583046	7.506400624	9.921632572	10.63757102	3.28681049	9.661057391	8.224683023	6.285333878	10.71046282	8.944722002	11.35287924	5.109075736	11.34733517	9.64725276	6.486768284	7.60684501	4.251756668	9.414760264	14.09016148	11.57912334	6.835125805	7.99257856	2.125102126
AKAP2	0.617177794	0.516934025	0.42930183	0.650296613	1.12233738	1.063135	0.206287051	0.508591477	0.209092894	0.544779438	1.015871976	0.823281687	0.901686403	0.404611565	0.498624309	0.407464177	0.308722604	0.406882557	0.905251816	0.454371649	0.92557665	0.173850471	0.580973523	0.77933496	0.523779682	1.598629109	0.5932291	0.782684147	0.400443721	0.74833881	0.226324509	0.672056545	0.926157733	0.588314005	0.706719525	0.299957944	0.340210314	0.530232552	0.862054495	0.879974375	0.344496408	0.69327735	0.138274717	0.307570995	0.831938399	0.555641848	0.497292415	0.095529672	0.063166987
AKAP3	1.427572266	0.415499111	0.231974766	0.395551267	0.538442163	0.338984049	0.438243273	0.215966415	0.333099481	0.396784994	0.467742596	0.288245345	0.507156323	0.110531276	0.331396137	0.707349173	0.346613547	0.559644737	0.791198003	0.274414173	0.564343146	1.419171097	0.440243449	0.520886282	0.557050311	0.275695842	1.313218141	0.257557933	0.459272228	0.507008713	0.246962288	0.414257875	0.360932492	0.425585357	0.407424749	0.180471741	0.459130713	0.627035434	0.64625028	0.096156115	0.254122758	0.957221442	0.333425654	0.491976424	0.270862596	0.305375402	0.470706673	0.44495603	0.380790761
AKAP4	0.012626011	0	0	0	0	0	0	0	0.007302665	0	0.009724092	0.008477125	0	0.010252079	0	0	0	0.01124686	0	0	0	0	0	0	0	0	0.01256714	0	0.036313696	0	0	0.011352414	0	0	0	0	0	0	0.010975202	0.017837487	0.017344391	0	0	0	0.013608427	0	0.009381345	0	0
AKAP5	0.681723921	1.307462769	1.298828116	0.869138606	1.017729493	0.888908889	1.159737432	0.793410164	0.967014013	0.858010575	0.582793087	0.665968862	1.161216899	0.983929375	1.027530955	1.198285873	1.089330974	1.250193596	1.402747436	1.127112854	1.498625313	0.530366448	1.369630658	1.197157585	1.389289956	1.243616282	1.384232304	0.683192378	1.845515997	1.246827149	0.572793391	0.82749304	1.748467166	1.635519003	0.938586646	1.051953009	1.929765052	0.768619929	1.146663132	1.672200299	0.65085798	1.317615146	0.361793072	1.100230088	1.631185132	1.334537665	1.274562842	1.295902411	1.057761125
AKAP6	1.491107101	0.61739953	0.366240088	0.46181031	0.966229742	0.676269351	0.385920604	0.498555648	0.463462598	0.730672695	0.485322188	0.297727878	0.712860187	0.318216791	0.480118292	0.620718907	0.305512904	0.684328264	1.222895314	0.432743414	0.808736499	1.169252851	0.60199004	0.869078205	0.614433063	0.587670882	1.626117123	0.553379651	0.580356235	1.059862658	0.425943667	0.631293775	1.317859749	0.721682284	0.492859038	0.377109904	0.275902936	0.936578878	1.016068707	0.560531379	0.358013952	0.953317845	0.258044127	0.528175605	0.547122419	0.429657995	0.387289732	0.424933523	0.383504022
AKAP7	2.357179145	2.874985718	2.749782632	2.295649682	2.573623411	1.47775993	2.423652859	2.309343197	3.18508547	2.659272174	2.322561903	2.723113237	2.071037533	1.423067447	2.213128864	2.849956228	2.735618051	2.635658393	2.69692762	2.13353242	3.112879723	2.170825152	2.352026176	2.399021718	1.938740263	2.641175371	2.892858908	2.440572831	1.684396838	2.754894896	2.952475186	2.554293111	2.568956012	3.677680516	2.232502941	2.636431736	2.397320651	3.407768954	2.704965111	2.383362693	1.492951833	2.085177148	2.930252168	2.653053965	2.590835049	2.549196577	2.429046661	2.337101255	3.920452047
AKAP8	8.195445039	7.095208286	7.222738098	8.354762161	6.421408776	9.068822811	4.840950878	6.76118321	3.366334825	8.866408221	7.264344679	8.169615663	6.732274292	7.001790613	5.531708127	5.121224951	6.564591828	6.590133767	7.824989999	6.417972073	8.951217125	7.818595861	6.995088557	7.790649915	5.546452836	7.835255301	6.731941218	6.323825678	7.707696164	7.075831453	4.42807522	6.688157277	8.669322177	7.913439614	7.884971344	7.145920572	6.548937084	6.870630808	8.230067742	7.117418916	5.346578176	7.293361911	4.776375966	6.376481697	9.269961315	7.776417321	6.334038992	6.347543676	3.37408348
AKAP8L	7.911968949	6.298969797	4.147519503	8.131390182	4.388595395	5.646556499	3.745595652	6.258563047	2.745687098	9.084275691	5.11738316	5.709671217	4.992078696	5.177344357	4.563437635	2.923147755	5.609524529	7.120683479	6.813240985	5.884765039	5.7224342	7.148654326	5.99609094	6.107253706	4.881330346	6.738459999	6.771563728	5.763904247	6.022270264	6.202243003	3.763052022	6.619987749	5.307175828	5.717933636	6.078521735	7.890293064	6.823946295	4.818943985	6.938833168	4.907148507	5.513959831	6.304762925	2.89510647	4.645496826	7.153398897	7.517415643	4.84433554	4.863722578	1.765435533
AKAP9	8.643455173	6.505741031	3.358053637	5.784026777	5.613535445	7.037980947	1.960163972	3.453201381	1.127204255	6.635935958	3.398286497	5.985908518	4.424432153	2.135638136	3.254179031	3.605610724	2.852366298	6.226343242	7.06916516	3.922331781	5.981021799	9.382292729	7.186236539	6.903076306	3.835698831	7.031510674	8.614699789	4.263919617	4.830245082	9.499541632	1.792599029	6.165303314	5.875456037	6.537303383	7.011439225	5.623203616	4.656724764	6.686131166	8.079878445	5.429143332	2.964039314	7.033010643	1.84879836	6.811977433	6.856279505	6.546317912	2.890633434	2.615825	1.897092182
AKIP1	6.501583248	5.993127064	7.398986457	5.376974872	6.703385931	4.705273284	7.662969444	8.020053677	10.58579093	6.183221323	6.14763842	4.944456116	6.262766757	6.298382651	6.249569203	8.932458084	6.361917658	6.887215231	6.399071852	7.182296199	6.715419193	6.638080597	6.840387867	5.628711225	5.999942324	5.464531329	6.48234926	7.260264565	5.535320417	6.483250673	8.45373388	5.990905697	5.846974221	6.586060178	6.09769049	6.331890263	7.451350937	7.239476219	6.024097374	5.74465577	5.895539577	5.466539057	7.739791998	6.088460654	6.353514008	6.11194263	6.768481197	8.201311765	7.894620277
AKIRIN1	28.30996741	20.52331492	27.88679165	26.78136541	23.7778888	43.96828371	21.59938971	19.79001404	23.03327178	20.37433764	35.74288041	38.72345541	22.36419015	25.21911604	17.12916627	26.33018543	23.0822389	25.16979574	29.0282013	20.91716348	24.0677298	19.78704103	25.27099121	26.00713277	20.02375834	35.85702203	21.80642668	20.12089293	32.29153384	20.79843202	19.59300227	31.27088449	21.17569494	20.04912045	28.51893208	23.99974575	20.98623884	18.87095087	33.64235283	27.95236391	26.6599303	24.44787566	22.95396871	26.54514527	28.19696757	19.73792409	21.22393897	34.54600964	17.85771442
AKIRIN2	23.85069283	25.98959296	25.31225715	24.81558182	18.51697464	32.27529106	29.01366681	25.90919949	29.13805021	20.65632111	24.09072455	25.96801504	29.12495162	28.08998397	28.53436782	20.88603497	23.00033485	25.22755663	25.19880545	20.6150024	23.50637416	14.70785756	21.84165429	20.89540116	21.00893587	27.38974061	22.96814223	22.18653896	27.1330344	20.06106362	31.25153948	30.26695503	24.13841167	23.93356799	22.48523055	27.71317824	22.25103914	23.3347598	27.44078252	26.88651829	24.57282901	20.65887224	22.60292715	26.35989499	24.95406921	19.83598847	24.95473383	35.08600044	23.36828935
AKNA	9.217128627	6.379962745	3.189174177	8.351886581	5.339705329	7.130810229	3.211400075	5.205875091	2.921167992	8.947361257	4.023710083	8.754730577	10.4919646	8.010727648	5.781970086	2.87951652	15.65414271	6.296525045	9.366452885	6.875403054	8.629237614	9.859213969	4.964392388	8.800162026	6.268570865	5.80529466	9.093012612	5.893722305	6.549197916	11.54951509	3.454629909	10.77295347	5.570505129	5.609313342	5.982232537	7.778198394	8.51934081	4.135751467	7.145940304	5.443566595	7.362706364	6.488434184	4.44483317	6.540096321	7.388247236	6.408366626	5.140402617	5.242714515	1.865072908
AKNAD1	0.033862885	0.013781402	0.121183807	0.014056891	0.051849332	0.023424014	0.046722172	0.053724301	0.05875711	0.067683528	0.042129157	0.062960113	0.033245226	0.015863085	0.09274372	0.075412201	0.032922036	0.041765552	0.056234351	0.048186282	0.068033843	0.053251279	0.08135472	0.08042702	0.038374093	0.019595066	0.058335563	0.046754296	0.056188334	0.061915737	0.026329245	0.105393824	0.085060794	0.099987945	0.031185204	0.033670923	0.026873978	0.019497846	0.088306272	0.033120022	0.039361005	0.068034457	0.034559888	0.007343111	0.0673804	0.062671855	0.005806318	0.035263523	0.05683583
AKR1A1	26.41777395	38.39290482	32.1796248	32.57461637	23.04660014	22.05932658	40.11424908	27.66612124	47.94561612	27.99295884	20.77566992	24.62239356	28.02206343	38.28155259	26.37740169	41.0571401	39.04014458	34.90356526	26.30194657	34.28715369	22.80057583	33.46052033	30.21630168	23.30502398	32.78442837	18.62317611	27.43783911	31.16978032	28.16518097	30.22682245	40.06430984	30.7165982	24.27935823	23.54528877	23.67147869	38.33743671	43.59121192	34.65885118	22.44313065	22.48876183	26.06243478	27.27828592	49.53804979	34.02142607	27.66863013	27.79655873	35.68399344	49.60997375	42.70428817
AKR1B1	17.75248205	27.32557277	24.58107723	19.37718476	18.58204433	17.08061797	33.90084124	17.47998334	29.01872002	16.75820338	25.3618021	23.77233086	19.77425049	27.04136294	18.29983953	20.84007486	25.61072913	23.09374006	15.63199727	27.1077511	17.18047938	15.40663442	15.71112595	13.93266275	21.23135795	15.69638372	14.42474846	23.8447903	14.85710891	19.72417533	29.2052474	23.6831824	14.38318576	22.60532668	12.72059189	27.5142729	23.76458208	23.14628777	14.35804682	21.22282278	21.17192879	11.68535486	26.18471427	24.66245016	22.44025072	17.49800221	27.11114833	48.68514411	21.98149
AKR1B10	0.132138735	0.038839214	0	0.019807804	0.018265443	0.01320287	3.555198297	0.086518656	0.165591281	0	0.016961403	0.26615449	0.072071403	0.02682353	0.0871245	0.030361318	0.888056284	1.745958941	0.079240779	0.101850161	0.009130252	0	0.035273328	0.037777026	0.072098114	0.02761174	0.175363483	0.087843029	0.031670374	0	0.853322678	0.198016301	0.21974445	0.364668662	0.988731021	0	0	0.274747464	0.191436719	0.031113323	0.070590877	0.019173702	0.01947957	0.020694605	0.023736716	0.048170168	0.008181781	1.08490771	0.071189628
AKR1B15	0.011551376	0	0.034120639	0	0.009580431	0	0.051798378	0.011345003	0.01336223	0	0.008896447	0	0.007560453	0.004689748	0.009139557	0.047774561	0.027808689	0.020579217	0.020781341	0.017807186	0.01436676	0.0087462	0.027751888	0.009907238	0.018908137	0	0.045990062	0.00767911	0	0	0.077839542	0.020772357	0	0	0.0806712	0.049772206	0	0	0.010041072	0	0.010578775	0.020113646	0.020434508	0.054272768	0.012450175	0.033687729	0.004291436	0	0
AKR1C1	5.595598276	4.213346825	3.660128007	2.119457478	3.67085374	4.577010906	4.178689794	3.428896705	4.518884865	3.356206366	2.541514761	2.965815198	3.081843021	1.735151049	5.528091955	3.647289908	2.983043773	9.240671778	2.55382427	3.550031379	2.038611357	4.746996584	5.738028994	4.392706122	2.9214345	2.638324531	5.004767395	4.115808207	3.25121448	3.95389368	2.823572344	2.357259208	2.157255783	4.852952044	4.515495997	1.409703093	2.265221762	5.293861753	4.1081271	0.995062822	2.287492353	5.21986556	4.230202219	2.97016537	2.450820004	2.282330266	2.776596641	3.582225847	2.838946325
AKR1C2	1.084883833	1.374315982	2.598052781	0.654511555	1.387683198	3.146596715	2.381014997	1.260593463	3.012556896	0.973973083	1.416589663	2.062069713	1.886419241	1.888982672	2.203351708	1.757631767	0.855253049	13.98274977	0.891686327	2.717679079	1.672371158	1.349280436	1.555583775	2.938841868	1.547587139	0.99858682	2.72903043	2.990218829	2.027055126	0.640643703	2.031958401	2.076267235	1.42414121	2.622144395	2.349550205	0.265410309	2.073998188	1.02222616	1.434481629	0.934987157	4.29250784	1.26711766	1.865109945	1.297631673	1.321635442	0.82300106	0.806797052	4.277197184	0.736259854
AKR1C3	10.89430446	8.751348803	9.153301577	3.230755067	8.035415627	5.530237354	16.57386992	8.115848777	30.1593303	3.861610867	9.156700025	4.212038454	8.410775431	13.3408404	19.29419591	10.97364004	5.785336704	10.2864177	6.447120211	5.086808697	6.8971224	7.112263909	7.677768433	4.433190022	6.59060649	4.820773314	6.701656975	12.18635128	8.785160097	4.453945817	20.49792415	6.762758778	5.468766376	12.29315855	4.374486588	2.370667676	5.350119427	7.121647282	11.80806898	3.246168102	7.297438439	5.652685073	9.971692198	5.372110371	4.271462511	5.385414221	5.253382142	18.77477151	6.821013543
AKR1C4	0.066890153	0.070779089	0.01481859	0.036096981	0	0	0.029994707	0.039417068	0.01160643	0	0.030909809	0.040419142	0.039402046	0.032588114	0.015877234	0	0.012077311	0.026812655	0.072202674	0.020623091	0.033277239	0.03038779	0.048210568	0	0.016423604	0	0.059920438	0.080040879	0.014428718	0.035332155	0	0.036085729	0.018202447	0.030207189	0	0.021616064	0.051757682	0.01251723	0.12210342	0.028349862	0.009188721	0.069882833	0.070997637	0.094282629	0	0.058522308	0.014910162	0.045276964	0
AKR1C8P	0.017285475	0	0	0.031093439	0.014336154	0.010362649	0.012918512	0	0	0.018714252	0.026625281	0.011605496	0.016970188	0.021053212	0	0	0.010403228	0.015397366	0.015548596	0	0.007166138	0	0.006921319	0	0.014147065	0	0.017204878	0.011491017	0.012428698	0	0.029119766	0.093251241	0	0.013010027	0.017245194	0	0	0.010782169	0.210356387	0	0.007915037	0.015049026	0.015289095	0.04872825	0	0.037807729	0.006421704	0.019500475	0
AKR1D1	0	0	0	0.011168707	0.020598082	0	0	0	0.014364505	0.013444251	0.009563753	0	0.008127548	0	0.019650194	0.008559673	0.007473641	0.005530706	0	0	0	0	0.004972251	0.021300722	0.0101632	0	0.012359922	0.01651021	0	0	0	0.022330451	0	0.018692712	0.012388885	0.053505524	0	0.015491742	0.021588467	0	0.005686134	0	0	0	0.013384039	0	0	0	0
AKR1E2	0.683309063	0.700616347	0.751021105	0.500235156	0.527181351	0.304851375	0.4512981	0.827171326	0.56065252	0.808607433	0.550736828	0.554797463	0.530435983	0.258062265	0.477775332	0.514823436	0.315609058	0.672368656	0.628942945	0.538930763	0.586330634	0.505340021	0.343597535	0.517906307	0.429188109	0.597702198	0.316336278	0.845115119	0.582724398	0.601552956	0.602334584	0.42863934	0.706303145	0.932910961	0.428054671	0.239645864	0.396202164	0.396491168	0.704474452	0.505124866	0.574840632	0.193688498	0.295167463	0.52263081	0.56520294	0.77624987	0.501806852	0.591597765	0.372412769
AKR7A2	22.42821938	20.48041234	21.41939416	16.73900706	17.33151612	15.60479908	28.0763592	18.78693584	28.38892401	18.1882142	16.0277164	13.55250894	17.99640329	19.41077779	18.78625341	29.64137435	23.36257752	19.07549556	19.41803956	22.00802214	15.99468349	24.83569675	20.0248725	16.6464965	21.92138895	9.679643354	21.49723924	15.59794952	15.98690602	18.96634426	22.32491941	15.3958619	16.06019995	16.7508952	17.98682399	17.05103291	19.48652023	21.79220985	19.17712225	16.23888365	21.44830212	23.22513391	23.04246059	18.0355629	19.1992052	14.22944783	23.29031833	21.904263	28.28510635
AKR7A3	0.509116208	0.257474459	0.066345688	0.404032873	0.149028927	0.12118845	0.226617903	0.08823891	0.168883739	0.413398915	0.103791884	0.286526809	0.132307923	0.082070591	0.03554272	0.092894979	0.202771689	0.240090865	0.242448979	0.080791862	0.204859354	0.204078	0.242829018	0.13484852	0.091914554	0.253446704	0.402413044	0.134384424	0.080750193	0.138415265	0.094596666	0.262539507	0.203739671	0.101432559	0.112043333	0.169363758	0.115864565	0.112084112	0.273340288	0.142793778	0.133703957	0.175994399	0.039733765	0.274378992	0.629425538	0.343895563	0.133511349	0.13514247	0.127058916
AKR7L	0.185011203	0.036706424	0.051233348	0.112320555	0.034524855	0.024955714	0.01037028	0.013627939	0	0.150227845	0.064119986	0.139743928	0.02724549	0.045067666	0.010978694	0.028694078	0.041755731	0.086521184	0.074889406	0.021390496	0.086288795	0.241642213	0.088896943	0.071405131	0.02271299	0.017396992	0.110489131	0.046121822	0.059862499	0.085509431	0.011687883	0.112285544	0.113278668	0.031331228	0.069217522	0.089681676	0.011929697	0.10386407	0.217109157	0.039206384	0.038122571	0.120805404	0.036819765	0.130387971	0.239288055	0.091049971	0.041239958	0.046961764	0.02242679
AKT1	12.12490028	12.87716526	13.23359305	16.41822437	14.02678699	12.73825018	13.67226158	16.59679263	15.02408394	16.14966826	13.30362377	12.00886687	14.43853768	16.61043479	15.88331626	10.49562629	14.63127987	10.70189113	15.06758933	15.21509071	14.84896623	11.36982493	12.90048195	14.20424313	15.29495403	10.65602385	12.79902051	16.26867803	13.98889667	14.2527829	11.97043602	12.47767379	13.04998041	13.23689447	14.81670195	14.28526313	15.67052154	13.99659381	13.38214355	13.96646471	16.2621056	15.48520505	13.08432327	13.86488822	15.79918569	15.06518196	16.617368	13.34735448	10.28319578
AKT1S1	7.214811282	5.11824605	5.893051324	7.141388427	6.774101174	4.876477881	7.402640831	7.515495729	6.795679135	7.364196697	6.713274258	5.452349971	6.298867244	6.069389896	6.012122049	5.113190957	6.934388832	5.617674261	6.064288363	7.857365204	6.511370195	7.147354391	6.795572405	6.178338165	6.750504784	4.08775031	6.7236016	6.181870888	5.694683226	6.742535395	4.595943649	5.784768205	5.878441733	5.351332182	6.585734101	6.403931355	7.338728668	7.095103029	7.059073006	6.284967206	6.676825756	6.726256201	7.100029803	6.693609807	7.655924756	5.87685567	8.307224152	6.452555324	4.555441326
AKT2	6.798627034	5.782416213	4.727444644	7.285772831	5.729014913	5.279012393	6.309930708	5.180991448	5.918996819	6.906080428	4.830102194	5.092306535	6.443048235	6.405381765	5.020707675	4.523741431	7.636650188	5.239462142	6.245701778	6.281222811	5.45740192	7.471921997	6.133256419	6.51381966	5.553094059	4.131678562	6.351622187	5.05396266	5.890676914	6.911004698	3.851691852	5.841042302	5.322666715	4.699157623	6.973082246	5.330215162	6.865640156	5.236176822	5.844591673	5.245712495	6.851234124	6.291902172	5.456818905	5.58594384	6.99354553	5.98240061	6.588332197	6.180813006	4.267173093
AKT3	6.029127502	4.997063464	7.007627577	4.170898508	7.349328111	4.673205683	3.435503495	3.384043671	4.238964715	5.349842652	4.039832076	7.394659706	6.042527265	3.385292798	4.788476559	3.389367681	2.881262645	4.724817178	4.948070202	6.59265251	7.238105059	5.319004991	4.806092433	6.81777444	5.988366594	6.159757997	6.304294067	4.228109823	4.946207137	6.366455265	3.301788053	6.560556956	6.662706539	8.072961194	4.303031609	3.973568697	2.498822646	3.580421959	6.878160681	7.238702629	4.566178718	4.171485174	1.989938264	3.298695953	7.348757142	4.72872602	5.712128072	2.108195792	2.859816982
AKTIP	7.100347279	5.735779836	7.627745329	4.867617492	6.527750621	3.833207902	4.453072292	6.468308997	5.86755243	6.195093659	5.965040488	6.01805444	5.1949045	3.270360035	5.946948901	9.685131954	5.048009381	5.554178159	7.27242071	6.658439569	7.098386297	5.881071314	7.275690161	6.14250672	5.142444386	7.26673893	6.378888821	6.616404964	5.255747869	6.831474138	6.138308919	6.977177826	6.918336536	6.990891098	5.62775442	4.795849174	5.820958243	5.425317011	7.27803985	5.982131492	5.460082388	8.420800806	4.088178254	5.564262814	6.445873726	5.684561355	5.848051179	4.186961565	6.909417366
ALAD	13.61724036	12.67578491	12.96616819	12.54788425	17.02381838	11.30727391	11.32816647	12.89956173	10.73956045	12.84293411	13.76632813	12.49781297	12.76095709	11.40012067	10.75782488	13.67055041	12.49737708	12.54749406	12.68113255	16.50830609	13.9387556	13.54550831	14.19710763	13.87604838	12.62942498	11.06508739	14.57667159	14.09620599	12.66382771	14.05985767	10.18671117	12.90435236	13.4799367	13.69125816	12.18850687	11.21716256	11.78909743	12.56315447	13.38008586	13.53546319	12.74481742	15.31359649	9.469721287	10.80641272	13.9318663	11.51474856	11.38257598	8.944849033	7.910720665
ALAS1	27.51385056	35.80424145	42.40996338	34.3268623	33.8772692	51.49935663	44.64205886	38.65923734	26.11279269	36.59834636	39.18041305	30.79033364	30.51612326	39.49388316	39.61597754	27.87398833	57.54382279	45.65998553	32.87329949	48.36015557	33.08952976	26.2601551	39.3879009	27.78470494	51.05672269	35.8123391	30.11155574	45.00500439	44.45221716	29.67959505	30.34919172	33.63528623	30.59445197	28.87408192	41.34080898	43.96712543	67.13657095	49.21021761	27.76508792	55.04260946	42.44232729	34.74432004	19.7323739	52.40082797	46.08172749	34.79385441	41.09659377	57.27221715	25.5065477
ALAS2	0.149985652	1.301386657	2.219580364	0.728451958	0.179128021	1.348746804	0.437165121	3.199487455	5.204945462	0.175373761	1.718840292	1.667602143	0.365179787	0.350742172	0.128163651	0.322564103	0.18414786	0.793599315	0.582831894	0.138727492	1.298326922	0.190785197	0.007206734	0.13892882	0.206226282	2.527341079	1.173390426	0.083754116	2.614126685	0.110913826	7.292099696	0.420752162	0.42447356	0.257383931	0.16160702	0.949992588	0.154739461	1.324761717	2.299824214	0.889951849	5.15913551	0.062678417	7.673234338	0.050737662	0.426771479	0.131222701	0.541607807	5.028777022	0.05817934
ALB	0.128899721	0.020057918	0.01679762	0.061376625	0.018865818	0.054547363	0.323004888	0.067021855	0.085517084	0.012313612	0.026278372	0.053453328	0.059552278	0.004617534	0.008998823	0.023519457	0.013690241	0.040524665	0.092076048	0.023377315	0.037721431	0.163618947	0.081973669	0.068282786	0.09308492	0.028519321	0.073583078	0.007560865	0.02453352	0.040050781	0.019160237	0.112488739	0.051583482	0.085603433	0.056735002	0.0490058	0.048891621	0.035472281	0.059318739	0.032136	0.026039699	0.03960786	0.030179777	0.010687412	0.14710157	0.049753493	0.033802844	0.175356059	0
ALCAM	62.01829105	40.36867463	44.60846427	29.82912399	66.70056485	42.16426219	37.21165511	35.21047764	24.29414494	43.76677213	61.46882408	32.45068779	42.95501388	26.36696376	47.53708857	52.44859064	30.46388301	46.42028448	65.43564202	42.33448249	52.86426654	42.76491587	59.12165561	43.21085612	37.87586374	62.65030242	52.15450188	50.57170959	42.16536854	58.15399505	32.37008572	47.03152766	58.06095319	60.32927177	34.18215955	34.77442075	24.46591897	49.32093181	60.36461869	48.50592652	33.57714694	77.92170994	20.17331258	40.80202328	44.21659272	39.60742365	33.21290083	40.78903863	46.42614911
ALDH16A1	7.660157139	4.909115983	4.660952449	9.5532063	6.675608432	4.939414648	9.282890158	7.978275996	9.038031868	7.057388992	5.899572717	6.781484189	7.791149933	9.323134343	6.538582101	6.101297415	11.31652069	6.410782891	7.076476306	8.135962521	7.411145037	6.91482898	7.326884902	5.753954514	8.605126485	4.449373433	7.99084141	6.912563415	6.215660467	8.418625893	5.936669164	5.645345366	6.017933648	3.598747684	5.017842466	7.63661138	9.793338203	5.258061696	6.838385125	6.024525771	8.363679893	7.497293148	8.00468925	6.475151468	10.03046256	5.868370761	10.67948813	9.388334014	5.053896312
ALDH18A1	9.722766108	8.417486827	8.713685103	9.677316839	11.50364022	8.645376762	6.055780771	8.29366087	9.762437725	8.12669612	6.668614771	7.162409411	10.09612036	9.357703656	6.737874795	8.74534942	13.49147839	10.99247673	10.89861594	12.10066692	7.2554808	15.2818711	9.118876579	8.615890457	11.51050405	7.198936255	10.10039645	7.878224399	8.689758576	10.35216182	7.018489866	10.16030788	8.251943563	8.459087601	9.625492229	8.173558437	11.74951605	12.02352099	7.934406416	9.250124817	8.620816444	8.888044253	8.45249872	13.34020593	10.27775871	8.156985679	14.34859249	5.656915418	10.19512605
ALDH1A1	163.5016406	93.25828208	77.19375469	42.75359855	99.94778778	106.5701195	132.4164971	58.97310783	52.19559502	64.92154569	65.59872945	64.02953966	89.00830899	55.80022435	60.28738974	122.0789689	58.01305848	114.0411593	99.66937956	80.12285726	74.53536232	138.474695	96.3289959	68.66969681	71.95022268	70.5505241	121.8867303	67.88795435	55.86320473	115.5737969	92.15056689	83.89263274	61.33901377	103.3757636	68.36593968	85.82495487	61.91657582	103.8291207	85.1714796	80.84012367	65.72518572	104.8355823	115.2007937	91.33693412	71.93953056	62.65027734	59.56529292	127.3235426	89.64066082
ALDH1A2	1.391347761	2.019026471	3.881707501	1.734853051	1.847305332	6.994268665	1.453224758	0.726267017	1.424812468	1.162319559	1.646802336	1.202335881	2.297511272	1.765155472	1.959672733	2.226214924	1.946438884	3.08916495	0.993753991	2.488211054	1.03975162	6.138671919	1.464428151	2.04022231	4.269325506	4.635646629	3.305485716	2.517175185	2.507976251	0.721592258	0.934314879	0.873164155	2.343644229	1.713306747	4.942070037	0.489452674	5.541865849	3.762364112	2.764788509	2.240447956	2.398812594	0.58950571	0.531926453	4.822231713	2.501478804	6.771757989	1.550693207	1.968329623	1.033182625
ALDH1A3	2.084998045	1.97738161	1.852524011	3.566997078	4.856607964	3.442700986	1.536698671	1.797225712	1.370137868	2.024400889	2.629052739	2.269578262	7.902601851	6.073110017	3.048379399	3.389652813	2.278757514	2.329467889	3.381873425	3.908279346	2.629031608	9.320870191	2.461946318	2.271438609	3.627089718	3.487307214	2.652600539	1.296115882	6.095548368	2.138201365	2.432569983	1.09489429	1.99789832	2.814700802	2.170868702	1.806312014	2.036662991	3.532266113	3.713474347	2.829652169	2.142032322	5.810681311	0.676857673	3.532854404	1.333993595	1.736841118	2.860232576	2.392211371	1.812202788
ALDH1B1	6.376333261	4.805117575	5.883473249	5.780002561	7.231256839	5.925427426	7.737974	4.650674037	9.672744343	4.774050788	8.326201189	4.281080607	4.985065632	8.244266621	5.213511914	7.737006484	6.054183283	5.188852227	5.758163247	7.016492042	6.71514823	9.399668937	5.778475269	6.23160758	10.81659828	4.633296727	6.265555352	2.881419446	6.332174152	6.716255396	4.389581496	4.674373056	6.374739189	5.393194984	4.524270335	4.790432826	5.525107224	9.478482828	5.618873744	5.583674506	4.198904021	6.456572064	5.418293759	4.932254602	5.42776486	4.831554797	5.631285316	4.630728808	9.597086352
ALDH1L1	0.723610765	0.019759507	0.099286283	0.221699485	0.15332742	0.174641465	1.14405241	0.052269585	0.111786377	0.075815102	0.090605955	0.048896786	0.268581609	0.065958133	0.050973424	0.150602056	0.074176108	0.482803784	0.428334781	0.102193491	0.148640923	0.38175326	0.094213126	0.028828676	0.132965074	0.028095026	0.574330753	0.033517702	0.060421309	0.224399894	0.040109759	0.062963176	0.124499322	0.120170065	0.044712742	0.015086474	0.055388873	0.083866904	0.311659872	0.102888166	0.102609176	0.290200799	0.017342954	0.050009949	0.090570668	0.026548864	0.065559262	0.413961285	0.049799513
ALDH1L1-AS1	0.029296968	0	0	0	0	0	0	0	0.05083457	0.095155761	0	0	0	0	0	0	0	0	0	0	0	0.133094348	0.035192611	0	0	0	0.043740548	0.05842801	0	0	0	0	0	0	0	0	0.075563847	0	0	0	0	0	0	0	0	0	0	0.033051148	0
ALDH1L1-AS2	0.113007211	0	0.010431328	0.012704969	0.046862719	0.050810898	0.258650567	0.013873532	0.016340351	0.107054605	0.032637757	0.02845246	0.036981986	0	0.04470618	0.058422366	0.008501645	0.050331663	0.025413004	0.029034642	0.058562556	0.042782074	0.028280933	0.024230649	0.046244616	0.017710509	0.16169042	0	0.010156883	0.062178875	0.071391084	0.012701009	0.051253378	0.053159764	0.014092983	0	0	0.03524528	0.122789863	0.009978234	0.02587306	0.061491239	0	0	0.076125108	0	0	0.058432095	0
ALDH1L2	0.592957969	0.529495313	0.920198386	0.771542732	0.651552647	0.603591702	0.359359999	0.478898608	0.987088202	0.786984113	0.458992674	0.709328154	0.899808965	0.595728109	0.621569352	0.420140393	0.728233295	0.750054643	0.54420633	0.842162466	0.660735288	0.878552551	0.39410595	1.208154331	1.163977304	0.633989169	1.402083301	1.017479809	0.230489737	1.01355147	0.346072345	0.986454968	1.171281573	1.352473869	0.977451974	0.700333033	0.923838422	0.337951976	0.745673811	1.141745947	0.924119442	0.334114204	0.32746377	0.475165832	0.632607071	0.579348148	0.80679455	0.325981367	0.448778347
ALDH2	36.77768416	61.21290215	47.51057685	43.63592437	38.43238693	35.66630932	63.97331702	45.61195877	45.28874882	48.56491572	38.00144424	42.89943063	54.91806491	64.2313832	82.11602475	53.54664431	38.31496229	38.21149856	46.15772094	53.66973492	69.49017262	37.67679847	71.391315	52.45910648	50.47028174	42.82414907	56.1206805	38.32320248	62.36741172	57.97585644	61.42564435	38.16864429	65.32044763	46.39897809	42.85636753	63.4303118	55.50449081	62.93652593	47.56554886	57.21197248	46.52650088	50.650355	22.34417263	74.57402122	47.6063585	62.73865069	58.32831149	61.91621094	70.42458898
ALDH3A1	6.244538915	4.166482086	0.745626974	1.516515423	3.829421519	2.350771356	4.494761933	8.828789369	1.094292623	1.32666754	1.147591735	1.447991533	6.140262782	6.256468671	1.458176834	1.439303142	2.908671378	40.61805225	4.805817718	1.81847971	1.780077489	10.06482694	2.205996475	0.285863521	4.894133309	1.179905024	4.229804799	5.298203661	2.28375891	2.174794217	4.35984879	1.101775232	0.515745292	3.423543044	1.418128867	0.527988088	5.916545062	6.585692503	4.473697288	0.872507158	1.346647224	3.31146173	4.214030515	1.676527072	1.584871113	2.151322166	0.728383126	57.57065349	0.72090855
ALDH3A2	37.59340536	30.81512948	27.88399201	28.79358383	34.00096008	28.1573114	20.65181551	31.56461038	20.10917822	26.55211194	31.88043992	30.08864309	27.32065371	23.89122327	26.98161444	25.81903514	24.61956684	32.00343926	27.02600207	36.81643286	36.34682348	29.45943521	40.80946548	32.77321143	28.2508927	33.38847296	30.34597579	27.65255573	26.70556583	30.72326467	23.18806452	25.65049862	28.44028474	35.84322207	20.24838375	27.85975553	22.22053394	27.91696344	37.4403141	26.83249226	24.17322489	40.99985351	30.09477362	31.17822148	37.84505313	32.14893582	28.95350337	28.15301564	30.84639876
ALDH3B1	74.63326232	32.9886423	23.64991961	33.0224616	43.59981719	28.50598883	36.84940719	27.77068653	14.15827175	40.64170606	41.96475361	17.79354838	34.70676827	22.22049497	33.01699308	38.87352051	30.02355261	26.37742923	59.16499701	28.33555704	35.85474358	60.08019667	49.68637443	33.2597469	30.54762038	20.87970908	51.85698795	31.04734493	28.38762927	41.21230821	20.42388561	19.17978837	35.17599546	25.88918352	25.85623971	28.87878102	24.57916542	39.81667117	51.52091977	19.55990291	23.46908166	69.30529796	15.71978339	31.14012667	28.47047543	27.44506355	26.10245357	40.7033961	25.28157942
ALDH3B2	0.81526173	0.502520594	0.166582024	0.41645985	0.630205787	0.391474281	0.723169136	0.979492811	0.20600965	0.437039966	0.219454865	0.151456211	0.594465427	0.631448847	0.516660406	0.310989992	1.021818879	1.475334244	0.58738605	0.183025946	0.246107557	0.854004923	0.323271604	0.112011511	0.612176503	0.238169391	1.548077384	0.812953068	0.273177779	0.198591829	0.370023558	0.576456975	0.096925921	0.366380048	1.231887877	0.485990594	1.449471083	0.888704007	0.185767588	0.251599547	0.369684843	0.454810872	0.88212644	1.550758354	0.268727513	0.657873958	0.6528024	1.366202646	0.335812591
ALDH4A1	2.797245009	3.562131786	2.829358515	3.605245891	2.262399697	2.059776577	4.579250175	3.425566507	3.914220575	2.59260111	3.608378729	2.041183126	2.514531976	3.453461076	2.454846751	2.339623886	4.662044881	3.477868145	2.191504798	3.514976323	3.327935896	4.438240104	2.893235235	2.098473363	3.672645466	1.775294886	2.64257414	2.990044322	2.575250401	2.658100536	3.236082965	2.733515998	2.531033242	2.687866586	2.638379042	2.848679652	3.213522089	2.896518994	2.751291782	2.574081386	4.071423064	3.254155035	6.648970113	3.561199819	3.489947198	2.520187287	3.875728785	3.461079622	3.13836457
ALDH5A1	6.300587485	5.302378643	7.263952164	4.908176714	5.39083484	3.763312635	4.940885541	7.797045587	2.472768317	6.751133291	4.679370209	4.004633525	4.613655092	3.093281441	5.016251847	5.036252957	7.242307413	9.050176261	7.829017613	5.558313009	6.608471201	8.390099059	6.822506517	5.980161387	6.002477885	4.915719242	5.829526524	6.063230618	5.113438388	5.777258129	3.934947361	4.975402375	4.697812734	5.985714324	7.636021871	7.181329881	6.962883665	7.640535519	5.873618095	6.707818483	4.870305068	7.523004	5.140434546	6.375601286	4.795289308	7.987802508	5.121353383	4.702912099	4.016770095
ALDH6A1	5.636670952	8.466948555	5.999492536	5.533375355	5.445858331	6.718157903	7.597353895	6.200434577	3.38874052	5.204108432	6.832784428	5.574404814	4.850828345	5.126217601	4.97688535	3.991077028	6.066212553	7.9283898	4.835822727	5.581117746	6.867458207	5.276393918	5.350478109	5.523136976	6.12695814	6.466305656	6.750207734	4.823757056	3.968847819	6.190590187	4.353967326	6.720696965	7.145223453	9.3648977	7.176174228	3.976281455	4.968040131	5.2937091	5.912620498	6.681166959	5.692148796	5.751697177	9.937426634	6.456468805	5.558826292	5.474823244	6.542818101	5.396797207	3.591751213
ALDH7A1	7.071074094	6.169809423	6.521264603	5.618342808	6.535999884	7.010026716	5.978983225	5.889477996	5.965923401	6.347870942	5.43161507	6.485099628	5.292508352	3.991426204	5.566850899	7.014303495	5.20117744	6.064370074	6.268907578	6.722506876	5.518154477	10.36837901	5.819205987	5.333759721	6.199624049	5.901776601	6.781803978	5.996255935	4.52750244	6.761595875	5.500458723	5.641576385	6.109890644	7.018968723	6.287591072	5.651316798	4.864098725	6.260759631	7.961374197	6.948567141	5.858162891	6.865844276	8.661454924	5.431203313	7.577339655	5.478216436	5.341335379	3.949925385	6.655957287
ALDH8A1	0.209808381	0.259794795	0.178009088	0.084314391	0.088856159	0.096342282	0.185160839	0.210444261	0.092948566	0.652453986	0.195966894	0.395622791	0.197216307	0.163111008	0.190726103	0.073849565	0.153139288	0.196831815	0.373437365	0.165157304	0.249840359	0.25349647	0.402174978	0.080401314	0.109605222	0.302227241	0.053318325	0.240373812	0.077033657	0.294742608	0	0.132452745	0.279396138	0.100795953	0.307298766	0.274089883	0.195733549	0.033414196	0.325949716	0.066218872	0.171702216	0.093274577	0.059226586	0.51595084	1.024817007	0.380792905	0.218911129	0.241729732	0.032467236
ALDH9A1	32.04951079	29.21967494	33.58434547	22.04476882	30.68011397	25.30889618	27.98904653	35.60111908	31.48874311	33.13572116	27.03216949	29.34994238	26.16821131	23.30998313	25.77739002	40.3208579	35.32383348	34.54390783	26.86214487	31.73439178	32.49133091	29.45913432	27.86661183	27.5143741	31.03566611	29.98761789	33.43902772	25.32463904	24.12692743	27.16886752	30.95352756	28.70877203	26.75099413	28.13925625	31.66978656	26.71494593	33.85991307	30.51962603	28.66319259	31.6170806	27.14640516	23.17880278	41.72603903	37.16060337	33.12497528	19.6900853	33.73149302	28.93909726	39.55836351
ALDOA	71.64393902	96.06057935	100.3184157	88.04351053	82.22849068	88.29739627	133.9820191	93.70146171	125.9266656	78.34079587	81.40578129	71.67920071	104.8173124	166.2689093	100.417629	89.95843798	122.2896184	93.74503506	84.09557382	104.0766544	74.55392249	89.13387741	94.55203409	71.97569093	110.3665691	63.83866495	75.43020946	100.4930347	93.06957811	70.51629667	113.7238259	62.46772259	82.51516267	74.27919672	79.67051267	86.94883125	134.3288914	105.6868877	73.63709682	83.03273689	108.5473738	83.90439275	131.4117285	95.59261995	74.22903686	77.74190714	111.3809561	175.7192275	73.77550234
ALDOB	0.271621506	0.124361545	0.046287689	0.07047085	0.077980252	0.046972267	4.175156717	0.200076597	5.247782737	0.220554825	0.446546478	0.168338884	0.18974392	0.108155043	0.123986233	0.064810451	0.094312413	0.167505255	0.183246321	0.112732831	0.220884293	0.201705	0.194514201	0.282241088	0.089777006	0.255411407	0.03119481	0.239600135	0.28168672	0.206933121	0.052798139	0.352244419	0.085286374	0.283067607	0.187607442	0.050640326	0.040417872	0.06842344	0.299675399	0.088554281	0.157861559	0.12278679	0.083163695	0.029450339	0.439134097	0.114251018	0.151364611	0.170892368	0.18995519
ALDOC	4.840393505	5.852836023	4.649636298	5.43891998	5.95104113	6.39343573	6.073328846	7.060016856	6.05441816	7.768421398	6.041410793	4.262673435	4.327119766	5.836878403	6.953772962	6.94428041	7.594796987	6.636938045	5.274383138	4.549863734	5.144572517	6.565101438	3.697724213	5.512762231	7.074972133	4.621420605	6.665309639	5.519950358	4.140598534	3.695395846	6.905750464	3.986511779	6.603795578	5.94357384	7.145517667	3.574933774	6.281735108	5.629470441	4.572408493	4.901708544	6.553158848	4.728046239	4.327764278	6.804114598	3.5345657	5.499208173	3.557509757	5.164682043	5.342723264
ALG1	3.633527846	3.472654167	3.816610934	4.433353144	3.372541854	2.412178461	4.232956296	4.05244454	4.619829018	3.625569931	3.039652441	2.793254016	3.63993927	4.675249084	3.507985843	3.910019096	5.434515785	3.831454501	3.473340464	4.345848492	2.992675552	4.670054499	3.80374518	2.967378697	4.999080505	2.399175206	3.579739705	3.634596515	3.077379805	3.421898745	3.554696959	2.895759377	3.696270846	3.169880282	3.434716296	3.708491566	5.192644697	4.966378179	3.207961642	2.884459722	3.199808725	3.465868338	4.601684386	3.85317336	3.130543457	3.699674621	4.313079531	3.867837012	4.23882302
ALG10	0.752589658	0.655903966	0.542828352	0.464375445	0.653211206	0.409207752	0.467624245	0.429734949	0.551698129	0.558988602	0.424603162	0.517040859	0.541259684	0.493844684	0.422358298	0.506699886	0.489812132	0.64699811	0.574635567	0.508134348	0.682058299	0.662590909	0.536116014	0.637966095	0.487027768	0.789963753	0.679398647	0.465400602	0.358656702	0.901368426	0.442270127	0.731753472	0.658846468	0.823316228	0.567492208	0.735271231	0.534180787	0.534946896	0.486839845	0.432708418	0.300533369	0.449509503	0.650188889	0.657851729	0.726260237	0.638025163	0.367372949	0.470585387	0.770839805
ALG10B	1.408987404	1.035350509	1.023131166	1.056047141	1.107368625	0.462567495	0.690733639	0.761098168	0.861501442	1.165880394	0.591665413	0.948248826	0.812406932	0.4344745	0.66888239	0.918036721	0.635997148	1.199798997	0.953574768	0.530944163	1.105678342	1.089684543	0.932233801	0.9408588	0.678171898	1.030478127	1.080195553	0.695808249	0.586149494	1.40874661	0.72056732	1.281943246	0.882474476	1.219556202	0.830034707	1.066038802	0.790275473	0.634052545	1.064380799	1.08295779	0.502316234	0.765219771	0.866445269	0.939403822	1.359525669	1.281643147	0.625648595	0.522276838	0.889220577
ALG11	1.1482012	1.075377085	1.047614399	1.078965703	1.242656153	0.987758113	0.52826603	0.708878876	0.685212587	0.937720804	0.724565816	1.015989309	0.962730472	0.620422188	0.681350629	1.091118709	0.617144938	0.97991985	1.16864744	0.744331604	1.048336538	1.074146938	0.873001162	1.0673136	0.810720676	1.26066414	1.06770361	0.823966704	0.801725091	1.327799406	0.704399435	1.306887055	1.151382626	1.423684056	1.057790133	0.916900994	0.778887376	1.024641397	0.800481376	1.135725007	0.467260059	0.814738195	0.81892959	1.113238846	1.024727216	1.161344713	0.57697459	0.542842397	0.58328257
ALG12	2.730461035	2.494188958	2.825675233	3.435110141	3.090226225	2.358531099	3.085109772	2.622922205	2.607632924	2.992426344	2.775608384	2.241335883	2.920295523	3.258585988	2.272076689	2.449562465	3.288085065	2.327759469	2.854326903	4.334607461	2.919741849	3.506040967	2.598648734	3.565077995	3.560649569	2.142216815	2.886843485	2.834883377	2.890705982	3.172721821	2.013688954	2.678808933	3.060664923	2.674691272	3.344839056	2.420522409	3.419412373	2.709266768	2.764532289	2.586302258	3.251168861	3.350143841	2.647939825	2.442071655	3.149254435	2.868336929	3.344552878	2.575506043	2.094385563
ALG13	3.833562855	2.846176776	3.367744771	3.160250815	2.508199152	2.981006483	2.99183291	2.089592021	3.209569689	3.384363212	2.91514404	4.509950058	2.418688997	2.08371277	2.024656856	3.464308722	2.595989344	3.954455594	3.003690456	2.218932661	2.943524013	3.790636188	3.48335801	2.568818723	2.149861127	3.633642211	2.626601988	2.287502684	3.491709679	3.485819106	2.428955907	3.825979765	2.387109104	2.965606455	3.316935083	2.8243372	3.016718533	2.551486959	3.652511139	2.560738387	2.086054256	2.434607686	3.163609925	2.960177137	4.455709648	3.618295847	2.643145658	3.391681658	2.968746742
ALG14	0.849265377	0.984426698	1.277841496	0.939555734	0.777110899	0.631040448	1.272397694	0.857588219	1.519723042	0.828812305	0.872097487	0.792388062	0.782887116	0.93078087	0.67825605	1.588559111	0.899874359	0.987355923	0.875111699	0.786747468	0.791777548	0.7939721	0.999414631	0.670252997	0.884337664	0.66486019	0.692515545	0.705054373	0.851460617	0.754673256	1.054556916	0.813788823	0.698019345	0.864277429	0.962644497	0.962066318	1.199781	1.38529993	0.824873059	0.735092229	0.750373138	0.819224419	1.283706268	0.944153472	0.730557634	0.854651695	0.905052895	1.454380874	1.459620174
ALG1L	1.199785579	0.924032345	0.370095606	0.655654769	1.209202682	0.764795436	0.476713027	0.178989959	0.44798342	1.183859569	0.73688544	0.489440813	0.134191309	0.203472759	0.036048666	2.072781208	0.521000567	1.948068227	2.540968835	0.678947374	0.339996276	2.449299128	0.656761758	0.312612735	0.186445893	0.171369658	0.816282688	0.121153217	0.556917703	0.721983032	0.345395656	0.901244298	0.619919639	0.342921464	0.18182121	0.441706191	0.744254591	1.989393262	1.069320547	0.193101906	0.354665026	0.515665675	0.765688042	0.556569485	0.834811589	0.498272676	0.643206366	2.004593269	1.620049623
ALG1L2	0.19644018	0.067780776	0	0.299588084	0.148755525	0.046082332	0.067022862	0.100659463	0.014819685	0.138702693	0.039467227	0.223640005	0.058695643	0.072817803	0.040545731	0.158956385	0.061683716	0.159766936	0.13828811	0.092164166	0.138092772	0.310405497	0.102596205	0.153829866	0.16776399	0.064249331	0.16577055	0.136267061	0.14738661	0.203012574	0.043164856	0.092152216	0.139450902	0.077140172	0.076688766	0.027600498	0.154202673	0.047947923	0.289543248	0.036198556	0.070395782	0.200767459	0.135980131	0.264846761	0.165697799	0.149448563	0.076152237	0.067447272	0.082825025
ALG1L9P	0.097544954	0.092157263	0.061742109	0.093999485	0.08668009	0.031327626	0.058581499	0.092380736	0.078582638	0.169726806	0.032196666	0.049118882	0.068404096	0.059403476	0.066152981	0.086449205	0.125801211	0.060512698	0.122214077	0.09129716	0.1473163	0.182004257	0.071141744	0.188237526	0.059875767	0.117930303	0.213251539	0.132007556	0.097691254	0.101208596	0.061622971	0.169146332	0.113761579	0.10226058	0.062561339	0.056289995	0.080868737	0.12386438	0.163526027	0.110738032	0.081355814	0.081891271	0.064709275	0.088387079	0.135173334	0.190496084	0.081537288	0.039301637	0.06756719
ALG2	13.09462529	13.62432218	13.8343436	12.56490765	12.90001986	13.46195262	14.05415913	13.01242901	14.64845093	13.13149496	13.23842343	12.46578925	10.91329681	14.31269296	13.32512425	15.14128992	14.33608756	13.36747944	13.8172754	13.23913238	12.48016947	13.82400974	14.37898369	12.26888397	13.00386038	12.17189904	12.16210125	12.50545498	13.72033219	13.34151872	11.7348068	15.2931514	12.8472786	12.28819922	15.56902778	11.84467556	14.52366014	16.30395477	11.74069909	12.787774	10.14669565	13.12671597	16.36550282	16.96283253	13.64166521	12.63558037	11.38938973	14.8016512	14.55685905
ALG3	6.619448741	7.802107329	6.247344752	8.127604118	6.529157775	4.619784866	8.28664388	6.969447364	8.80507882	6.758448883	5.456714482	5.002638982	7.180875001	10.77674054	8.641221228	6.228978431	10.77722161	6.968023954	6.672421269	8.802707881	5.290864869	9.394274734	6.841600102	6.238356792	9.174526589	3.961933899	6.086439213	7.872196096	7.278846658	7.350199945	7.023310898	5.194063606	6.346337822	5.616418026	5.663751688	7.046811921	10.67666547	8.112791339	5.570852729	5.686193339	7.321235791	8.157015209	11.19989778	7.064077004	6.799884022	7.016899071	9.820253072	8.3182697	6.594823042
ALG5	12.79110452	14.43317575	19.7789679	13.49357462	12.67518534	10.85172417	18.8596914	13.49675254	25.74840497	12.26264567	13.49601989	14.39816807	10.73026902	12.60834711	12.57667974	31.68802706	14.18144897	14.14363904	14.18807225	13.52035351	11.11137479	14.59357685	15.89087558	11.14067579	13.78316135	12.59840362	10.77702118	12.59195526	12.99010765	11.80522331	20.21635093	14.11897742	14.02154244	13.96662542	11.7715974	14.16191117	18.46730133	16.99116458	12.93463044	10.74598025	10.14831875	13.76269779	23.39665007	14.90373736	11.92470317	13.98869879	13.31298773	18.88695326	28.12438099
ALG6	2.113104518	2.121013375	1.690307175	2.121539885	2.097920849	1.511795306	1.794783272	1.86705511	1.952201545	1.965745003	1.583612534	2.422453934	1.617497766	1.301026123	1.264674606	1.818489592	1.961355245	2.878725846	1.933346933	1.806170283	1.724204682	1.868241327	1.979097379	1.936564846	1.740026071	2.042934039	1.97324659	1.562931571	1.76857605	2.042434086	1.790800884	2.302269524	1.534344939	1.827937668	2.314611553	2.27343351	1.967942084	1.708518492	1.955980503	1.699101721	1.385659186	1.675324456	2.30600326	2.077989149	2.793240885	1.810290062	1.536442537	1.669009507	2.138220041
ALG8	6.924934979	6.22743084	6.605369338	6.111465918	5.820361914	4.754748686	6.160571768	6.290669074	6.230168763	5.583805161	5.327612123	5.556858395	5.64668572	5.960590926	5.437943408	5.943069447	6.141018225	7.814007173	6.573123707	6.233418881	5.495521782	7.17750257	5.704744754	5.550768679	6.564106681	6.019359222	6.092507817	6.635036052	5.894951459	6.080040787	5.761068649	6.440078179	5.880678513	6.480887466	4.934326011	6.479553122	7.383845773	5.864424058	5.441777503	5.279808221	5.075196253	6.332837885	6.020045748	6.877042791	5.546791493	5.693169955	5.673675718	6.224715873	6.832470015
ALG9	1.235061182	0.99325242	0.860121788	0.901019022	0.958072992	0.801722166	0.877662415	1.045090942	0.756847008	1.209141982	0.996728501	1.113496174	0.862734177	0.712241224	0.667473921	0.740099272	0.914484375	1.189105963	1.233122193	1.027085509	1.238004243	0.867388804	0.969235172	0.924978481	0.784594473	0.919467826	1.00427491	0.828477541	0.868510502	1.270145323	0.536980401	1.034340483	0.778268761	0.891095097	1.171609997	0.820957233	1.096180293	0.759431752	1.154134302	1.154574925	0.704542031	1.122560054	0.703783019	1.144042578	1.782342138	1.146257232	0.958035154	0.766058204	0.650754762
ALK	0.103426921	0.52277178	0.020457863	0.21926885	0.087311559	0.053146695	0.134580261	0.130601733	0.067297872	0.023994846	0.098147115	0.070681022	0.048956985	0.067484474	0.030687129	0.026734778	0.070028191	0.123387724	0.03488789	0.042706934	0.084990894	0.012585595	0.075431595	0.042768913	0.040812608	0.027787002	0.019302126	0.309402107	0.035855322	0.024388973	0.05600472	0.069745615	0.040207136	0.05421345	0.022111264	0.101463285	0.009527236	0.024192997	0.043346664	0.105673987	0.030445262	0.019295404	0.269544189	0.109336295	0.065690301	0.125229466	0.037051711	0.085426632	0.017910374
ALKAL1	0.599636966	0.25046027	1.002136073	0.113540873	0.628199175	0.151361087	0.165106443	0.247968012	2.519005422	0.136674009	0.072918702	0.021189329	0.175577071	0.115316936	0	0.174034965	0.208936481	0.463856734	0.170331863	0.745989892	0.065419716	1.385952892	0.176917335	0.054135689	0.284126995	0.079137015	0.157063431	0.020980313	0.226923304	0.639027162	0.239251058	0.141881852	0.143136745	0.285044661	0.094458883	0.611928216	0.081400331	0.649641169	0.109733981	0	0.057805136	0.439624463	0.027914848	0.059312063	0.204092852	0.046019596	0.164146554	0.106811967	0.663110623
ALKAL2	1.437463582	1.808549486	4.220112616	1.828935661	2.922337545	9.006442381	1.683516235	1.463432852	4.177297755	1.233637325	3.712774493	7.591456544	3.436322382	6.255869228	6.366299774	2.295875455	2.722008632	2.295437421	2.554511491	1.549357929	2.492762897	1.181295862	1.537215191	4.254889754	2.654237265	3.890192907	1.404588662	1.328510552	12.31464402	0.756198415	2.096756042	2.647977728	6.503582306	2.322162107	2.518443671	2.020505106	0.738497788	5.02997274	3.748559874	4.631184783	2.705107574	2.304554675	2.046715093	1.202497264	2.305072426	3.118536538	4.168040292	2.22154699	2.620792073
ALKBH1	3.659865072	3.024760806	3.869465257	3.607527692	2.508968011	2.388401056	3.5426976	4.111765646	4.178926994	3.026615663	2.683480041	3.717594679	3.062760932	3.72289979	4.274124574	3.072001685	3.364983344	3.657080261	3.875219569	3.192228195	3.768033034	2.167790569	3.206697784	2.814627557	2.564299716	3.72506056	3.252980272	3.079406786	4.175500496	3.269528762	4.436463893	3.630688754	3.099293029	3.049396562	3.381864917	4.058758053	2.740172522	3.209560458	3.157871185	2.823741937	2.362276817	3.186340218	3.488021055	3.299494207	3.69718555	3.603751874	2.98023949	4.408167757	2.280971767
ALKBH2	3.063720885	2.307151047	3.975743596	3.10752445	2.851642487	2.403129912	3.177598633	2.421464488	3.841495225	3.35933077	2.402623482	2.657567438	2.552271827	3.016542219	3.065443206	4.774761364	3.038387656	2.935739881	2.775987871	3.059557082	2.725711045	3.682761288	2.518423225	2.474213763	2.594398671	2.439286183	2.462363662	2.58675345	3.01490896	2.406767744	3.291716125	2.156492633	2.571123469	2.284890206	2.593631923	2.348693912	3.417498713	3.222295846	3.017912095	2.298418626	1.981441436	3.008043999	2.878008592	2.364064878	3.705830072	2.457898605	2.847574072	2.321027665	4.310174501
ALKBH3	7.588828826	7.510311872	8.549489339	6.524483627	6.714783546	4.970156991	7.496925321	6.218108912	7.052139354	5.820226968	5.82385363	5.64235551	6.146852057	5.883686373	6.687635508	8.839905016	7.338249291	7.853689002	7.442887233	5.791089067	7.310421608	7.797465909	6.775393702	5.83282383	5.221459678	5.928003012	6.277524738	6.307909673	5.704939872	5.573706977	6.955965634	5.561553278	6.066065248	6.422707946	5.007940221	6.976921855	7.893395619	8.241867937	7.093941035	5.318646829	5.271715119	7.231945205	7.118156669	5.934081908	6.788941073	6.37503338	6.202093266	6.905042412	8.636394387
ALKBH3-AS1	0.197472112	0.072553115	0.048608023	0.222010351	0.136482147	0.098653836	0.104538107	0.193944133	0.057107217	0.106897345	0.038021449	0.121534508	0.048467555	0.060128839	0.117181333	0.056716086	0.15846425	0.117268032	0.148024762	0.067647979	0.150089758	0.161977076	0.112016242	0.197592947	0.067340997	0.061895725	0.131034239	0.076577242	0.106490615	0.144870917	0.055444833	0.13316469	0.11941554	0.111471514	0.197011928	0.124083987	0.070739934	0.082118179	0.071522202	0.104617549	0.07535224	0.128941912	0.072777141	0.139169886	0.195100758	0.239956507	0.140611647	0.080447116	0.053193964
ALKBH4	3.953798233	2.622117286	2.711148224	3.556083447	4.31254069	1.1253962	4.159235737	5.498425221	3.977893077	4.946082841	2.801976836	1.862672122	3.191241915	3.756717428	4.127229272	5.21027527	4.969134234	3.137173454	3.481795943	4.695053542	4.297599983	4.364682917	3.731710649	4.103447788	3.793383623	1.957853865	3.894025016	3.556072252	3.045944788	4.358233501	3.848103996	2.569141597	4.143969731	3.938628033	2.867281948	2.72003386	4.25621865	4.010267222	3.205803267	2.56991743	1.726772186	4.15094055	3.746952514	3.512354177	3.401988911	3.609373474	3.598114978	3.479648264	4.497386303
ALKBH5	39.92138095	28.1028374	28.23830526	29.04363076	34.89063837	25.66763766	32.99267774	36.9889764	25.75931099	32.90146146	29.22831514	23.18442008	33.49567925	30.41937468	30.43665742	22.70714387	37.16671571	27.24702037	37.80893021	34.64060545	32.97940781	37.9786599	31.38025864	32.59046562	30.45921549	26.37196379	39.21792645	29.19090871	29.00172299	30.92976817	24.70520928	26.16576226	31.78147259	27.63051533	30.03042321	27.26217999	28.78762269	30.28919396	32.84233137	26.59500541	27.42282012	35.08467645	23.92975366	30.09501525	29.75640726	28.58229525	31.81679559	34.40596491	20.26757564
ALKBH6	0.572590926	0.339230177	0.237843031	0.788584077	0.252286915	0.257451354	0.317606425	0.527213611	0.263906375	0.658664939	0.33763188	0.420479595	0.228372166	0.239731008	0.339779463	0.320685672	0.328458962	0.641542589	0.563342316	0.312617808	0.459928187	0.596118826	0.365403088	0.283912876	0.21234767	0.257992569	0.387368252	0.380646306	0.270183036	0.535587071	0.399408145	0.555054497	0.275924166	0.269352708	0.481997736	0.366219327	0.730732146	0.223228315	0.435510732	0.151674733	0.237609676	0.482928958	0.213662701	0.344688332	0.761786593	0.717521939	0.239312796	0.336439588	0.187981744
ALKBH7	20.66042354	18.13265409	18.88902762	19.46855307	19.22242701	12.35955604	45.6615606	27.35178778	47.46771463	18.11935719	19.80177945	14.9939184	18.52992917	17.88687646	17.21000494	39.43056678	28.45409403	17.63554033	19.99329259	22.36780417	19.05307193	20.10694274	20.87550724	13.04078527	23.44105405	8.902859826	16.86815916	18.49609946	14.44412837	17.98705355	31.21807005	13.26771819	13.93579348	11.58318	20.46303997	18.42597869	28.07386469	18.09609537	20.88094366	18.60931695	19.49702691	19.97143309	30.14318142	15.42875936	19.00555654	14.66544907	26.52763836	33.41327914	35.56115206
ALKBH8	2.238922966	2.322491881	2.681434728	2.31525362	2.368265114	0.955576036	1.528891313	1.925452904	1.646629431	2.113298364	1.319511336	2.140366712	1.838246227	1.519198409	2.131143393	2.126936307	2.436770296	2.877653657	2.00117258	1.935961746	2.251010259	1.981336508	2.279912635	2.814581287	1.799860765	2.329729801	2.201617306	2.238249224	1.403505022	2.423781104	1.400055849	2.207235762	2.652006859	2.598280772	2.125988683	2.258720387	2.293763545	2.296903432	2.378403676	2.342185558	1.135792035	2.233714969	1.673738575	1.714060711	2.315135827	2.460976046	1.349002405	1.000072274	2.018271784
ALLC	0.010072994	0	0.022315328	0	0.02506289	0	0.005646132	0	0.008739067	0	0	0.010144537	0	0	0	0	0.009093616	0	0	0	0.006264028	0	0	0	0	0	0.00751952	0	0	0	0	0	0	0	0	0.016275825	0	0	0	0.01067302	0	0	0	0	0	0.011016099	0	0.01136377	0
ALMS1	4.227812712	2.048358125	1.237112922	1.637031726	2.382206826	2.524744996	0.800649942	1.320569934	0.592750478	2.154011175	1.488084935	2.056901224	2.203688526	0.979719875	1.431445498	1.024792769	1.361891651	2.181215427	3.276916867	1.599519225	2.320380635	4.771670071	1.953310126	2.154070018	1.467284337	2.045571342	3.60558251	1.517012156	1.479669436	3.267246347	0.741238313	1.838015089	2.300486756	2.523869278	1.551402347	1.689781283	1.217097321	2.343974735	2.59177039	1.868694438	1.315224178	2.714801883	0.664750363	1.646120769	2.05894312	1.833121563	1.250849533	0.768722565	0.669184534
ALMS1-IT1	0.346349401	0.241109119	0.107689725	0.262324143	0.151186204	0.18578011	0.272472087	0.268548651	0.115976165	0.177621076	0.238667147	0.3059731	0.244584413	0.125813009	0.288457767	0.201044663	0.109710358	0.381587225	0.229561325	0.187340273	0.332519693	0.234636429	0.153280776	0.281418228	0.134272899	0.457094198	0.263086839	0.206009344	0.301462278	0.449340492	0.261027535	0.229462079	0.264561813	0.343002841	0.163677921	0.353448808	0.094033415	0.204671865	0.380293085	0.154518184	0.133552636	0.253926422	0.145112162	0.205551346	0.196472869	0.225937216	0.1760772	0.185083289	0.162043407
ALMS1P1	0.634720417	0.204762964	0.051443981	0.062656851	0.154074646	0.153134135	0.052064573	0.228066106	0.026861798	0.175986379	0.053652999	0.109136572	0.151986126	0.018855396	0.055119152	0.096040154	0.097830597	0.144794823	0.229769513	0.214784377	0.134778854	0.439557361	0.241752388	0.079665216	0.076021227	0.058228384	0.427594272	0.123497173	0.083484178	0.265760179	0.039119782	0.083516428	0.04212755	0.174777989	0.046334728	0.050027989	0.019964571	0.173818468	0.201853469	0.131225237	0.042532558	0.424557225	0	0.043641343	0.325368099	0.050791278	0.051761882	0.096056147	0
ALOX12	0.861348792	0.453124158	0.336103297	0.88474859	0.365308866	0.360878449	0.641910804	0.749828349	0.619905821	0.985531413	0.395766072	0.857608914	0.691885467	0.429176487	0.557596802	0.374456252	0.362291618	0.778161475	0.871648565	0.430034012	1.077369697	0.522481806	0.370369948	0.453324316	0.504686796	0.533826965	0.876817413	0.575859859	0.622850687	0.878927865	0.74201972	1.293706499	0.466124591	0.596730538	0.703097615	0.268862191	0.542782969	0.348013454	0.561547708	0.539297602	0.611787599	0.639123389	0.324659494	0.413892093	1.012766568	0.931289917	0.474543277	0.596285154	0.355948142
ALOX12-AS1	0.903397568	0.610609905	0.625973727	1.00939142	0.57431959	0.393664687	0.691523909	0.727004134	0.725068157	0.801414416	0.44136555	0.953901812	0.504020389	0.538038164	0.642354289	0.757135951	0.776041353	0.930566668	0.762504676	0.607365086	0.767202248	1.120938222	0.554548913	0.614390431	0.410401199	0.733474919	0.778369652	0.785754122	0.600919995	0.966982973	0.422376907	1.137895102	0.595639292	0.80874888	0.905262767	0.437266703	0.903289802	0.603231672	0.726471701	0.742154792	0.628700487	0.519722346	0.760339012	0.830202952	0.965111132	1.201244503	0.461292709	0.561211979	0.617493128
ALOX12B	0.04820322	0.012751429	0	0.19509494	0.023987148	0.199395152	0.016211371	0.028405221	0.041819855	0.078281377	0	0.174764093	0.028394396	0.15851737	0.228833025	0.049840115	0.043516515	0.270509003	0.078047393	0.01486167	0.029975826	0.06569529	0.011580701	0.037208095	0.023670766	0.290089601	0.043180617	0.019226687	0.343127515	0	0.024361491	0.390068255	0.013117275	0.054420707	0.216408999	0.186926867	0.087029295	0.045101617	0.062851212	0.102149163	0.158920597	0.025179921	0.025581604	0.394070152	0.031172314	0.105432697	0.037606618	0.032628053	0.023372499
ALOX12P2	0.468642701	0.185658996	0.105325979	0.164935435	0.04506445	0.069219928	0.068526369	0.10005871	0.023569981	0.198539844	0.078463361	0.0547213	0.102243258	0.057906571	0.069859829	0.060862228	0.098104923	0.290401683	0.342129593	0.066311169	0.16331445	0.935943931	0.100624108	0.069902529	0.055587582	0.11921631	0.239989035	0.11739329	0.190459076	0.269067947	0.028604827	0.29923397	0.067769111	0.127799644	0.155850196	0.212169983	0.181019175	0.12286143	0.25386777	0.028786014	0.055980518	0.130089582	0.042052447	0.10211534	0.095165134	0.262450043	0.108500105	0.109825661	0.021954856
ALOX15	75.2633182	5.591568846	0.449938366	0.974236728	17.58384823	12.25021552	8.500168589	0.531921982	1.10290409	5.961379812	0.165109592	0.787864552	14.32318773	0.256530873	0.080347013	15.08083399	8.855237422	8.819583453	28.49986322	0.852301932	5.178301091	111.8563568	13.32801261	0.425801688	4.238708254	0.127318996	32.45105368	0.157518758	4.510813965	7.767821944	1.53966912	1.176835773	2.538246756	3.532856708	0.461536904	2.126997842	2.590104021	40.23026062	23.77468583	0.629651765	0.795661211	22.03394031	1.107794656	3.626103273	2.736277184	0.115170664	1.073111196	11.5708048	5.106245501
ALOX15B	8.574646027	31.89925664	21.98396565	29.71903292	52.09565024	42.27988052	24.85138228	27.49430298	21.74517577	21.61550464	42.69075364	10.98605105	40.88327919	70.4690406	135.3756829	25.04114855	40.45295193	21.48478239	25.68353792	9.737790261	20.70852041	11.80339839	17.77645279	34.35583503	37.51825828	14.55142322	16.02774742	70.55315391	68.4212281	8.151716167	84.64102296	23.12914099	29.76543736	77.52154187	31.5105224	15.97265798	31.99629813	67.97324846	45.25048139	24.58618364	49.81107546	37.81205942	15.15742111	53.19546753	8.243821199	33.94013625	64.3943965	38.09267011	3.444186199
ALOX5	22.74637841	60.71687398	43.16769708	62.53259018	38.88351491	44.23670824	79.23870163	28.5494863	29.09352408	40.64661224	24.39415364	42.76700694	54.64086643	93.96598659	50.78959419	32.21724892	47.24210687	44.13286875	39.10611029	46.48347886	35.86339357	14.20530604	36.16372928	33.02988216	58.57992996	29.89991627	30.83961952	37.82723376	55.66255864	37.04005227	38.27604284	32.04351806	50.9795984	39.67331965	42.62326655	50.46858366	96.27553261	46.08538828	30.96984198	65.32489938	36.15516014	34.46989487	9.936690369	62.75838033	45.28125485	52.74759969	59.48232615	112.2283261	27.85991796
ALOX5AP	37.11685041	96.19243478	99.12916141	81.03427007	53.67974157	94.14399283	214.6593491	74.60844201	109.9725157	53.80339738	47.51882949	65.12261519	111.8920002	175.8282265	105.2718378	88.19362656	91.00819041	123.366106	75.22209294	77.99002343	59.64453227	21.36571714	77.57738174	40.49027589	111.7355125	66.32175619	53.03053068	53.19507509	121.5611996	69.93251135	117.5992657	43.2329971	76.44371846	77.09998251	65.66706241	53.94189843	176.0050304	94.7422814	65.31307371	98.88906244	81.11653226	69.51009087	17.55074014	114.4823115	99.27998607	60.1532207	101.4140822	250.9606014	62.74699514
ALOXE3	0.003404993	0.009007392	0.015086586	0.027562349	0.016944113	0.030619422	0.007634291	0.010032482	0.023632667	0	0.023601612	0.034291772	0.010028659	0.062207762	0	0.007041242	0.055330785	0.045495942	0.027565675	0	0.008469765	0.046406035	0.024541231	0.026283165	0.016720626	0.025614295	0.015251026	0.020372107	0.036724157	0.080935066	0.008604271	0.055107515	0.00926582	0.015376744	0.020382351	0.033010489	0.008782288	0.063718029	0.008879405	0.014431286	0.023387251	0.026680002	0.018070409	0.028796322	0	0.014895173	0.022769721	0.015365268	0.016509935
ALPI	0	0	0	0	0	0	0	0	0	0	0	0	0	0	0	0	0	0.012998841	0	0	0	0	0	0	0	0	0	0	0	0.012846836	0	0	0	0	0	0	0	0	0	0	0	0	0	0	0	0	0	0	0
ALPK1	2.430709456	2.701179855	2.078019604	3.04386729	1.920342014	2.027018166	1.344997941	2.212827812	1.122901631	3.060108893	1.600837177	2.696955388	2.008020972	2.001523601	1.74320821	1.583133947	2.320037162	3.536494608	2.699445618	2.134562675	2.272522233	2.694574712	2.503092685	2.274504948	1.596606146	2.512258324	2.690780124	2.56262646	2.186918336	3.020525117	1.280957823	3.14378873	2.128529917	2.472156308	3.031306249	3.326635966	3.10521735	2.046876408	2.207711924	1.976752486	1.679525306	2.308846596	1.95978537	3.666241045	2.488848163	3.635268076	1.987822854	1.839842747	1.344799518
ALPK2	0.023077847	0	0.009022197	0.087909602	0	0.007324506	0.006087358	0.007999604	0.011777493	0.039682707	0.009409613	0.021874595	0.042648297	0.019841051	0.012888994	0.011228955	1.026995281	0.018138558	0.010990026	0.058595731	0.01350708	0.046253496	0.001630704	0.003492903	0.06666266	0.02042408	0.016214289	0.027073524	0.017569653	0.017926451	0	0.10985275	0	0.024521921	0.044693778	0.039482379	0.140054718	0.010161374	0.028320699	0.00863031	0.00372966	0	0.003602202	0.030615112	0.030726098	0.014846212	0.065058646	0.007657381	0
ALPK3	4.028076083	3.476556939	2.281466878	3.593418144	4.781151757	4.422049106	2.429686404	2.244708331	1.405171609	3.451318572	3.615116861	3.35896374	3.366353773	4.134962459	2.588900546	1.568175937	2.89477901	3.915412357	3.723331518	3.766854644	2.988139419	1.544435815	3.088486201	4.339012614	2.565928369	2.799497232	3.829912814	3.881302229	3.569453787	2.534420021	1.771378776	3.137736619	4.483911613	4.529139936	3.131355127	2.908222097	5.058854497	2.649831299	5.264334779	4.563135718	4.723147262	3.738191809	0.645909767	4.150180002	5.206768087	4.228595166	2.934671594	2.777770709	1.07245158
ALPL	30.13995539	57.64395438	86.08816295	116.2369119	82.30162142	101.230844	42.68033313	93.34565947	74.48982143	54.96930257	117.5554404	49.31081606	102.5019001	201.5112775	166.9931031	48.39822236	113.2736466	58.17452754	92.91572899	70.87870965	38.70910929	55.62839157	76.23609088	57.6011836	133.6004181	80.87200285	60.95446873	100.7480964	144.1167791	29.05635558	103.4469753	71.76695506	78.3685626	66.93030969	64.87566103	55.35223438	122.7293576	149.8509033	51.14017714	74.4180197	129.3218693	94.03380128	100.5387814	169.0306126	63.35491443	100.1288471	170.1226575	97.16960454	49.10242477
ALPP	1.27651077	2.103589703	1.307339712	1.072820206	1.15589983	1.32479299	4.246153258	2.478636452	0.566442355	2.433268735	1.866319903	0.50580084	1.03956225	2.890312134	2.145808943	1.168399583	1.246856969	0.961854707	1.716719477	2.84527863	1.686532686	1.578118695	5.228616543	2.326047226	5.405260867	1.353814693	1.630897587	2.537445021	2.085461511	40.45606783	1.184514774	1.411165531	1.12752824	1.615990774	8.981560625	1.704157068	1.327764737	2.318261439	1.724444941	1.06430145	1.356842827	2.525137022	1.810230867	3.633915746	0.622508774	1.4829924	1.231455611	3.102086282	0.497187062
ALPPL2	0.143793705	0.624917182	0.136523617	1.233248354	0.408888031	0.517226275	0.259069805	0.801954711	0.044554166	1.200955014	0.735660887	0.61029176	0.584850906	0.644252497	0.23160509	0.594706726	0.17617468	2.552590602	0.097008767	0.19000046	0.357680264	1.049859747	0.653907799	0.594613122	2.307486679	0.135212241	1.196101348	0.686206865	0.166164657	0.651030026	0.635880838	0.263195674	0.475147391	0.255107159	0.645563755	0.315318807	0.940441025	6.188904285	0.468724321	0.152359185	0.169311314	0.174370704	0.313423384	0.188202197	0.282288877	0.909842309	0.240392727	0.492452819	0.423311293
ALS2	3.656878981	2.837536688	2.652182276	2.638100427	2.859090687	2.547828433	1.765032802	1.852685696	1.816283363	2.863240868	2.478351084	3.218459847	2.570983497	2.30957899	2.393896672	1.978491294	2.223888344	2.986713942	2.897935394	2.634293986	3.100599703	3.327076715	2.710312329	3.689430121	2.282532962	3.274012027	3.123797138	2.808044325	2.723359366	3.448365894	1.825722942	3.295766225	3.022955972	3.282247826	2.697520939	2.701366852	2.130618135	2.445633435	3.157319492	2.957635377	2.283085784	2.733980781	1.76993951	2.763160191	3.308876328	3.303503697	2.098305262	1.863837732	1.646986863
ALS2CL	9.736724721	6.850590594	3.125323601	12.41507769	4.171353727	6.388853821	3.310401235	5.593554794	2.698043277	14.53134683	8.135750383	8.498998273	5.327742182	3.8152812	5.026251577	3.233016052	4.647696366	7.379374448	10.49019472	5.885805494	7.774341251	4.951206726	9.729783674	7.361569122	4.255165869	7.900865898	6.086625037	9.633035162	8.241976162	10.69975611	3.075535328	7.408595041	6.600922383	4.896246065	9.714034532	5.774059546	7.517956167	3.243069678	9.119836451	6.461430275	6.056587894	8.277585722	2.918240415	5.507154868	8.304962619	8.651008333	4.253767106	4.299356922	1.929422074
ALS2CR12	3.493432786	0.784036223	0.05381932	0.209759761	0.689082045	0.768983256	0.413961103	0.171789604	0.067445031	0.457650457	0.179617075	0.5284707	0.963563202	0.094684857	0.023065674	2.290821915	0.192998632	1.733369484	2.910767911	0.434423253	0.549907955	4.149715081	1.213991499	0.212526238	0.357891206	0.146200755	3.888211048	0.067829709	0.8803763	1.4885363	0.122778215	0.484918249	0.423098094	0.285242985	0.2181337	0.486742901	0.238104979	1.354739601	1.773859175	0.267704464	0.153512673	2.385776059	0.206283837	0.931390722	1.413933591	0.255055099	0.135379748	0.630354999	0.63608676
ALX1	0.239221406	0.04687584	0.019628222	0.023906443	0	0	0.009932503	0	0	0	0.020471064	0.035691921	0.052190668	0	0	0	0.015997213	0.047353562	0.119546642	0.013658338	0.022038974	0.201253391	0.031929075	0	0	0	0.052912442	0	0	0.070199734	0	0.023898992	0.024110369	0	0	0	0.022852181	0.066319665	0.046209777	0.018775652	0.012171081	0.069423396	0.02351029	0.024976741	0.057296655	0	0	0.009995399	0
ALX3	0	0	0	0	0	0	0	0	0	0	0	0.013871658	0	0	0	0	0.012434628	0	0	0	0.008565443	0	0	0	0	0	0	0	0	0	0	0	0	0.015550446	0	0	0	0	0	0.014594308	0	0	0	0	0	0	0	0.00776942	0
ALX4	0.037851683	0.023560205	0.004932658	0	0.049859895	0.024026927	0.007488244	0.013120742	0.007726855	0	0.015433402	0.008969535	0.034975312	0.013559489	0.005285048	0.00920872	0.004020169	0.023800312	0	0.020594398	0.008307735	0.141612386	0.008023915	0.011457936	0.065603014	0.008374761	0.03989138	0.008881058	0.004802881	0.011760999	0	0	0.018177122	0	0.006664143	0	0.005742852	0.02499963	0.005806359	0.018873612	0.009175937	0.005815467	0.005908238	0.025107054	0.014398899	0.014610221	0.004963139	0.015071323	0.005398031
ALYREF	23.6290102	17.55789078	24.75887018	21.74962347	22.14059521	22.27973423	23.23385415	24.42112732	32.39056741	18.30817388	24.99511668	22.1666897	20.76242497	27.451935	19.92469793	28.27483551	29.26946205	19.96479857	25.04471766	19.92438196	21.24436704	22.07873724	18.58397938	16.11499782	21.16954524	19.06002946	17.79092613	20.7962884	24.47592736	17.18570368	25.95975317	16.34552855	18.10590703	16.08872475	17.40657961	22.52654805	25.34298125	20.07660363	22.56880803	19.54659936	19.68784553	22.09434126	25.49006882	19.88007341	20.90881996	15.37136384	22.40073815	25.73008742	28.98783779
AMACR	1.106151312	0.938049695	1.002487727	0.585505265	0.790118226	0.585401833	0.652654565	0.740719867	0.867833747	1.160337763	0.990506674	0.533018042	0.859946802	0.65429159	0.747477069	1.225798981	1.113274411	1.018326694	1.285410564	0.836283805	1.33954644	1.406569018	0.963184965	1.320930961	1.383961889	0.656928828	1.61198115	0.707198725	0.981820869	0.831693214	0.72889097	1.192059768	1.224206744	1.195050823	1.322704205	0.684136364	0.914606809	0.663573619	0.759099217	0.829963008	0.694327746	1.05058252	0.540692941	1.29803678	0.62463184	0.746667476	0.808125872	0.826955016	1.026496172
AMBN	0	0	0	0	0	0.011461327	0.007144085	0.018776572	0	0	0	0.025671889	0	0	0	0	0	0.01702984	0	0	0.015851826	0	0	0	0	0	0	0	0	0	0	0	0	0	0	0	0	0.011925325	0	0	0.008754212	0	0	0	0	0.013938738	0	0	0
AMBP	0.263457403	0.331874515	0.347412805	0.406210414	0.296542739	0.270759104	0.653983072	0.942591292	0.35917949	0.774207036	0.362330805	0.315867379	0.160117868	0.611206757	0.52112489	0.765325367	0.588941975	0.729183365	0.169274765	0.299767385	0.234049372	0.28496928	0.557598562	0.387357965	0.492852955	0.165156353	0.533823282	0.362791855	0.351803389	0.049700449	0.475532481	0.456844271	0.204837729	0.339930772	0.600785027	0.344607297	1.229606311	0.434319068	0.147221496	0.42537294	0.456698812	0.606193347	4.743814451	0.353663797	0.304239345	0.658569511	0.587260234	0.452902742	0.623510925
AMBRA1	5.105759443	5.490881795	4.561406525	5.762720918	6.015612945	4.396299356	4.659454685	5.383257732	3.300503877	5.733726741	4.67631608	4.486667034	6.013518375	5.503318222	5.358575759	3.591886732	6.356666499	4.940433552	5.160058711	6.173219695	6.25471145	5.61307589	5.155119017	6.109194551	5.715041664	4.480982651	5.86915728	5.317580966	4.830109692	6.433832023	3.68930696	5.166829299	6.17512027	5.828373288	5.733090757	6.093008688	5.306319239	5.220610015	4.781941036	5.618515508	5.010510499	5.878942303	3.444611422	6.00660832	5.702652547	5.339277779	6.058710397	3.9473098	2.447334836
AMD1	10.06033639	13.11661873	18.47390249	13.62276664	13.03396946	24.55618298	14.55914909	11.08890753	15.48446915	11.25656282	16.27306415	15.43245615	13.33155294	21.19641779	14.67274061	19.68583784	11.35953843	13.36635744	15.57622227	10.05671225	12.68428873	9.776924288	13.91195308	13.36911282	10.74667208	19.1165914	11.18504327	11.12960559	19.75834906	11.7329074	13.93172333	16.04288477	12.10360906	12.61685083	19.21246847	16.48738797	12.96256882	12.75193447	15.93974963	12.76147716	10.66142584	15.18225841	17.90346693	19.9097341	13.08052811	13.27637956	12.49873372	20.16109478	11.35477531
AMDHD1	0.576744528	0.466533279	0.263987169	0.360109716	0.15417503	0.154305472	0.390070776	0.351099533	0.66991485	0.727626272	0.682800667	0.556839146	0.355645272	0.28446657	0.237591042	0.364697526	0.42169868	0.363018997	0.424466241	0.308609273	0.551323075	0.227365382	0.612647548	0.331132654	0.433018157	0.484058672	0.29177193	0.779489696	0.421548477	0.276948319	0.385430347	0.642852622	0.389123049	0.322877283	0.271056433	0.477500947	0.540931365	0.231908954	0.609062407	0.202016514	0.209527479	0.273885549	0.480621757	0.335921356	0.1232966	0.198084722	0.345304041	0.494708987	0.173335879
AMDHD2	3.351711427	2.435750661	1.650056454	4.644480953	2.342059904	1.671823253	3.333349002	2.609272658	3.856790674	3.638280288	2.459411215	2.864611826	2.357814458	2.61795036	2.01155026	2.061732359	3.372623569	2.777940941	2.840834548	2.599260475	2.790017537	2.3379458	2.715836226	2.225781552	2.181570682	1.852958954	2.451714838	3.023495637	2.416291397	2.888731391	2.689829981	2.847516132	1.643823555	1.754625296	3.115707995	3.629389635	3.577444504	2.019362395	2.554079774	2.000944419	3.105758366	2.35895378	3.275851475	1.901287176	3.640949166	3.117137256	3.480648669	4.191416938	1.83416833
AMELX	0	0	0	0	0.038149621	0	0	0	0	0	0.14170389	0.030883129	0.030105994	0	0.036394043	0	0	0.020486795	0	0	0	0	0	0	0	0	0.02289176	0	0	0.040494457	0	0	0	0	0	0.049548679	0	0	0	0	0	0.04004663	0	0	0	0	0	0	0
AMELY	0	0	0	0	0	0	0	0	0	0.098538074	0	0	0	0	0	0	0	0	0	0	0	0	0	0.039030293	0	0	0	0	0	0	0	0	0	0	0	0	0	0.028386231	0	0	0	0	0.040251623	0	0	0	0	0	0
AMER1	1.041751342	0.766167085	0.557647959	0.691469027	1.063969104	0.711800926	0.482778714	0.598693111	0.510440981	1.049057604	0.588600664	0.720813625	0.964689769	0.707364318	0.856637229	0.507990192	0.950046485	0.607833973	0.740656791	1.019190553	1.058023469	1.13665379	0.826974263	1.264132145	0.912178195	0.547538539	1.104812788	0.961685051	0.693439773	1.349631394	0.601595805	0.740336582	1.015102806	1.236040373	0.762473263	0.759544916	0.754841929	0.831421036	0.664330536	0.76800491	0.679075134	0.871321315	0.426515594	0.585635496	0.838429294	0.898826544	0.637145871	0.331873764	0.400712531
AMER2	0.012072395	0.057484233	0	0.084692605	0.093116731	0	0	0	0.016757912	0.105869196	0.011157261	0.038906045	0.060446194	0	0.031520913	0	0.061032271	0	0.006515602	0.005583111	0	0.005484416	0.002900362	0.139780341	0.0948527	0.009081541	0.003604832	0.077044535	0.020832865	0.156231092	0.088468622	0.166076019	0.003285194	0.103584594	0	0.031210294	0.009341273	0.018072968	0	0.007674913	0.07960266	0.078828231	0	0.027225943	0	0.036967557	0.006727499	0	0
AMER3	0.009783567	0	0	0	0.004868552	0.003519151	0	0	0	0.006355352	0.004520967	0.007882443	0.001921023	0	0	0	0.003532932	0	0	0.009049197	0.004867235	0.00888923	0.004700954	0	0	0	0.052584923	0	0	0	0	0	0	0.008836399	0	0	0	0.01098486	0.010205277	0.004146541	0	0.005110643	0	0.005516031	0.006326889	0	0.004361616	0	0.004743799
AMFR	18.91288748	18.65728435	21.04303616	16.61846569	19.60090798	14.44811307	20.56904469	19.23448854	24.26333689	14.74689538	17.61073201	15.0657966	20.81195811	20.24327154	19.75972773	19.3022473	20.53860984	17.7957242	17.05848362	18.06704163	18.24609283	16.02037109	17.06185227	14.69727085	18.36516007	14.96163063	16.68130663	18.65534933	17.09368557	16.33682006	20.41247537	17.06910142	18.58751197	20.24282434	14.92024913	15.38379765	16.83185345	15.25355166	16.88462551	18.03224032	17.33064347	17.07952587	15.69407828	15.9897772	18.33308881	15.37777821	18.8188571	21.30381804	17.92351587
AMHR2	0.080062835	0.086643021	0.128995026	0.029458338	0.072438734	0.091631972	0.191747004	0.032167823	0.170493774	0.177301311	0.025225145	0.117282151	0.032155564	0.031027256	0.120934156	0.142986445	0.164269276	0.097251132	0.127668202	0.359045781	0.149364481	0.297589579	0.174862662	0.16854696	0.151901995	0.041064418	0.168434681	0.007257828	0.047100454	0.124948077	0.018392302	0.117796621	0.089128867	0.057520738	0.174275475	0.094083335	0.056318478	0.102151701	0.104392326	0.169664011	0.084986531	0.038020393	0.086910553	0.051295325	0.0470686	0.087558888	0.129792159	0.053372248	0.11469665
AMIGO1	5.41828182	4.19397063	6.153356155	3.942030295	7.567404413	2.475363609	2.310233834	4.275272947	2.768201271	4.405671019	5.658513991	3.057994136	3.809382754	2.640330906	3.916781503	3.088071819	5.338603299	2.793436675	3.90220783	6.426574419	5.807124051	3.946076646	4.687896652	4.860546136	4.693217177	3.978581135	5.562711034	3.35046702	4.772769681	6.126282406	2.855333425	4.612147638	4.639394699	5.771540231	2.845604441	2.509413246	3.427960376	4.750610115	4.484859167	5.21097356	4.967772185	6.656584405	2.886066379	3.739640576	4.699796025	4.502025365	4.932023178	1.659413051	2.268768066
AMIGO2	15.01639967	11.19794612	11.37809255	8.129731723	10.00901969	8.736535379	13.50713736	7.561590533	15.81309797	8.177863099	12.55459388	12.91978065	11.42861522	5.955926719	10.92345667	12.53483427	8.548702684	11.97366704	12.59343489	12.00342075	16.47056781	7.211469618	13.70363456	8.643414183	11.6251465	15.50791436	11.70746292	7.777379633	12.3492683	14.14567825	9.331066785	10.58019716	13.69448866	13.78185414	7.710258022	5.804372185	10.28371237	11.38549046	13.35968919	14.34037918	7.290957761	9.407870439	2.292877312	11.04819865	19.63105652	14.70932177	11.98583709	16.50616586	13.94229798
AMIGO3	0.004473367	0	0.009910126	0.024140329	0	0	0.015044515	0.01318034	0.015523904	0.014529374	0	0.018020554	0	0	0.010618108	0.018501096	0	0	0	0	0.005563647	0	0	0	0.0109835	0	0.020036289	0	0.009649394	0	0	0	0	0	0.040166478	0.014456026	0	0	0	0	0.012290156	0	0	0	0	0.00978439	0.004985683	0.005046594	0.010845101
AMMECR1	2.133795872	2.021880287	1.788996802	2.306168297	1.999488591	1.90821592	1.40749333	2.170933118	1.329609549	2.067666334	1.815880108	2.817777463	2.45752423	2.232758402	2.033397056	1.381449276	1.727667069	2.389025698	2.126172617	1.850656531	2.135795103	2.42342625	1.968420618	2.547966505	1.775321998	2.305758229	2.156115012	2.065057145	1.835170827	2.210602128	2.100202775	2.602242948	2.486243082	2.94140412	2.540474255	2.692175285	1.804115835	1.768537113	2.126369546	2.302538712	1.700421122	2.047595972	1.584960147	2.099238335	2.274411662	2.316386779	1.469385523	1.363207669	1.500488578
AMMECR1L	6.685087004	5.370759218	5.814340404	6.610023626	7.005275153	5.334480864	4.509827963	5.791825215	4.497999952	7.415253981	5.0699098	7.084632642	6.608031799	7.323434168	6.944604071	5.021421416	5.535015478	6.183625699	6.618077986	6.926980387	6.789332617	6.041004564	6.941785091	7.687057529	5.0971746	7.484689476	6.596370515	5.352231556	6.374838503	7.897482389	4.647932973	7.035921357	6.600549106	7.079826462	6.229524615	6.230738524	5.215730646	5.052260191	7.804924483	6.838265357	5.012780444	7.241239809	4.195705365	6.458698736	7.416823978	6.240517284	5.946176532	5.751857686	3.468300084
AMN	0.766072216	0.437380037	0.494486719	1.13017891	0.390816011	0.48073679	0.784659206	0.62518388	0.459021071	1.127737083	0.751295967	0.366330015	0.630356407	0.865927764	0.902644328	0.723705073	0.646809391	0.666438187	0.959280748	0.679683093	0.771138776	0.901351821	1.042711777	0.779933785	0.62923683	0.269484873	0.658273598	0.796877072	1.010507153	1.0625655	0.438695602	0.490582615	0.457427573	0.329775895	0.692806905	0.801460007	0.746286507	0.541452385	0.711422689	0.420451761	0.442897953	1.187564441	0.299799214	0.598156923	0.490061524	1.145190623	0.715601147	0.758540199	0.521097048
AMN1	1.458594737	1.378032316	1.589025939	1.329894118	1.345983091	1.354883074	1.630655898	1.652926053	1.939875843	1.301504456	1.129528579	1.468954347	1.361177283	0.829696433	1.360134798	1.922446329	1.172077481	1.39743028	1.362494966	0.963650221	1.305748868	1.08314638	1.14561588	1.185690204	0.993712843	1.446907006	1.262342641	1.230700545	1.210115571	0.984224443	1.680889491	1.740213115	1.155863935	1.511011787	1.403224395	1.100694041	1.126551711	1.162280664	1.285304332	1.418105344	1.238536109	1.140796242	2.636978912	0.881104368	1.515940381	1.148163724	1.161172649	1.609337444	1.719513617
AMOTL1	14.97165594	12.15663127	11.26880015	12.26882961	17.24324831	13.23955131	6.463258523	13.92730503	7.911844908	13.60825045	15.47864347	14.6655471	16.20913788	8.880553236	11.86792145	8.057285592	9.423761199	12.75953749	15.49281591	14.41624941	20.0233525	10.03856326	10.76771864	17.55242238	12.73680175	12.47180039	16.46123993	14.83129977	11.9190182	16.18704903	7.331199195	14.77031509	16.56394387	20.33806204	14.11323954	10.41028352	9.38814721	7.183812494	17.3736558	18.44949683	12.53976155	14.44855259	5.890575272	10.43719135	17.22702308	15.08837192	13.51113898	5.492359674	5.749965363
AMOTL2	36.49347211	18.50730065	15.86400892	13.53736312	31.23210106	12.51335549	16.1009546	24.81188484	11.01454485	23.66148804	21.38470117	21.10310173	19.04292189	10.14718379	22.57339895	11.06077417	21.32355755	18.04412845	16.83569923	44.93767672	25.52654803	27.30728362	30.77376261	26.22553894	20.61856649	15.14496532	23.95396599	18.97057122	12.99141603	31.6035082	11.03992414	20.55075646	31.71301265	23.14015013	19.43476249	22.22147279	18.64627577	24.87882363	24.13049603	27.56607157	17.95459269	29.16407178	7.028374563	13.66092905	19.63305706	16.55186223	19.12631234	7.240985043	10.88221031
AMPD1	0.15387951	0.094981795	0.272719052	1.314806494	0.153148717	0.590405268	0.235757674	0	0.160202216	1.56602898	0.154066078	0.227292902	0.276966705	0.43106789	0.255676899	0.021213998	0.481582761	0.712769755	0.235309556	0.2688438	0.133968885	0.419439159	0.036969161	0.395932295	1.511287382	0.038585636	0.704545274	0.061377501	0.630666773	0.230296003	0.116654062	0.525758665	0.125623138	0.25480054	0.79830875	0.149182019	0.52918912	0.287956477	0.347776706	0.152176061	0.042276954	0.080382057	0.149717974	0.028919383	0.082926349	0.168286805	0.022867028	0.150451578	0.547156183
AMPD2	3.859784355	3.653333804	2.801775564	5.776876583	3.058036232	5.53118791	3.081689059	2.979954587	3.454463487	4.540434588	3.138856421	6.496931363	4.297825948	6.892823058	3.15782196	2.048781543	5.305527332	4.427675991	3.934421378	4.917441926	3.488952451	5.37465719	2.878382173	5.151495229	4.330747604	3.952327322	4.241467696	3.910600519	4.314708989	4.698021786	2.716947127	3.947904651	3.998140955	2.970057726	4.835483517	4.644852748	5.885098007	3.093504231	3.704181264	4.505234731	5.351173041	3.126783085	3.505283321	3.840297448	5.157160847	3.566545699	4.686631395	4.618993547	2.32915186
AMPD3	5.235699926	2.079032856	1.085576795	2.074824487	1.847614259	1.938872473	1.216991183	1.443803151	1.265580995	2.252696716	0.836080067	1.875310165	1.90953463	1.533401953	0.84550653	1.734345022	4.246832581	2.586243032	3.275363284	1.981474326	1.596300783	5.00881857	1.976448759	1.677871658	1.628888812	1.162579022	4.203921934	1.87936409	1.097670078	3.653562203	1.157301711	2.76557034	1.477075122	1.149011547	1.884069761	3.160998541	2.046519925	1.971516293	2.152703507	1.138272203	1.343701371	2.013326175	6.381384282	2.098645552	2.108538847	1.56648186	1.100687374	1.607415536	1.361626093
AMPH	0.254419948	0.138211367	0.246589122	0.196138031	0.327818687	0.102137178	0.140061337	0.107089095	0.496638238	0.191831042	0.267674776	0.20589666	0.22524743	0.105136563	0.129406781	0.150319768	0.07382674	0.25192288	0.153251328	0.178593184	0.257098556	0.299273362	0.136436934	0.169500611	0.284452387	0.128162368	0.647780757	0.040773131	0.161700972	0.161985015	0.189428313	0.312497549	0.203992719	0.266719398	0.095185146	0.117453929	0.082026191	0.178537103	0.296190239	0.149229126	0.199712849	0.106795749	0.090416171	0.057633519	0.433359328	0.173900347	0.146842348	0.115321295	0.335940269
AMT	3.480693113	2.257357913	0.740006794	3.809699572	1.152392889	1.726556777	1.746463341	0.835328989	0.891315813	4.62236684	1.011748995	2.843908937	1.270428738	1.668402815	1.299245783	1.805250269	1.642090572	2.985475421	2.681503779	1.354409386	2.021378866	3.749111076	2.107428628	1.69005189	1.447336831	1.256397715	2.753410455	2.1832681	1.895195172	2.950564142	1.290961385	2.165476049	1.627013819	1.590874398	3.898253122	2.294980507	2.765659989	2.195666556	3.008523943	1.148048199	1.260911767	2.514701809	2.465436152	2.23147821	4.338453498	3.616251364	1.507930336	1.485185673	1.292994699
AMTN	0.012345974	0	0.109403207	0.066624514	0.184310124	0	0.013840373	0.109128642	3.427534385	0	0	0.074601966	0.036362351	0.015037042	0	0.204243541	0.044582396	0.032992236	0	0.038064219	0.015355023	0.47673959	0.074152224	0	0.090939569	0	0.036865226	0	0	0	0.031197743	0.033301874	0	0.055753673	0	0	0	0	0.032195336	0	0.118717926	0	0.163801203	0.06960731	0	0.027003784	0.027519818	0.05571206	0
AMY1A	0.03066533	0	0	0	0	0	0.005729528	0.015058736	0.017736293	0.016600027	0	0	0.010035331	0	0	0.02113778	0	0.027315727	0	0	0.00635655	0	0.00613939	0	0	0	0.007630587	0	0	0	0	0	0.027815955	0	0	0.016516226	0.026364392	0.009564063	0	0	0.007020843	0	0	0.014407741	0	0	0.005696218	0.011531618	0
AMY1B	0.065824037	0	0.048608023	0.04440207	0.095537503	0	0	0.016162011	0	0	0.038021449	0	0.005385284	0	0.065100741	0	0.138656219	0.007329252	0.014802476	0	0.020466785	0.037379325	0.098837861	0.056455128	0.013468199	0	0.131034239	0	0	0	0	0	0	0	0	0	0	0.010264772	0.028608881	0	0.045211344	0	0	0	0	0	0	0.00618824	0.013298491
AMY1C	0.007844838	0	0	0	0	0	0	0	0	0	0	0	0	0	0	0	0	0	0	0	0	0.017819311	0	0	0	0	0	0	0	0	0	0	0.021347723	0.017713406	0	0.025351193	0	0	0	0	0	0	0	0	0	0	0	0	0.019018798
AMY2A	0.033727016	0	0.029887019	0.072802551	0.117483947	0.02426323	0.01512378	0	0	0.021908887	0	0	0.006622367	0	0	0	0.036537364	0	0	0	0.008389441	0.015321978	0	0	0.016562054	0.076114131	0.010070927	0	0	0.017815001	0	0	0.036711785	0.015230916	0	0	0	0.01262275	0	0	0.018532363	0	0	0.057046455	0.021810766	0	0.007517927	0	0.01635336
AMY2B	1.343342856	0.890662857	0.386197264	1.650920065	0.276407777	0.430331432	0.377444405	0.478387761	0.109724225	2.320347372	0.386985359	0.946674481	0.473171706	0.326814276	0.494922058	0.254466022	0.37029992	1.253698343	0.903964755	0.395200196	0.769481181	1.413099167	0.960813256	0.787149978	0.205620625	0.584981113	0.859915473	0.569218765	0.538248384	1.909337185	0.177070411	1.004995507	0.576704843	0.490101653	1.038408819	1.005194591	0.740568066	0.390184678	1.042912284	0.383909583	0.24416902	0.749932079	0.308386213	0.963593391	1.254449499	1.465377969	0.331439117	0.348984998	0.203029665
AMZ1	0.564264377	0.135258628	0.566365625	0.118253524	0.049979213	0.026273919	0.042989846	0.28516233	0.050696807	0.124553475	0.021095911	0.022068817	0.06633324	0.073396464	0.047679259	0.022657312	0.240688346	0.051238904	0.073917372	0.078821329	0.131727745	0.153473293	0.019742197	0.187942188	0.744283708	0.212922705	1.123266764	0.200301987	0.05120744	0.12539362	0.119976259	0.300467353	1.277099887	0.156684441	0.109310569	0.147529406	0.296726325	0.078595566	0.333341815	0.340538007	0.225766531	0.052464455	0.344036262	0.041182588	0.153518424	0.675009874	0.04070468	0.974426652	0.035417119
AMZ2	11.63612462	10.24713755	11.93336769	8.599313325	10.04632324	7.442132654	12.66314026	9.390251167	12.30928842	9.621141597	8.641154638	9.375015777	8.736435934	6.749497905	7.651342261	13.91606027	10.90520963	11.55316216	11.96178478	9.03916819	9.367230883	11.24874643	10.56542489	8.106408387	9.637810298	8.227695567	10.22409886	9.337070584	8.467157894	11.11315323	10.11865562	11.33378768	8.160078408	9.672680105	8.547624778	9.248577147	9.677605677	10.3984678	10.6719747	9.116572855	7.55407097	9.014387988	13.26970103	10.02919275	10.34429655	8.559033372	8.522813722	12.94212038	12.07959942
AMZ2P1	2.850591997	1.913732281	1.992305278	2.945889761	2.196322503	1.874054667	2.35115585	3.431951525	2.798431238	2.41436161	1.387792727	2.546657412	2.86049866	1.018543266	1.370578143	2.285173146	1.48594121	3.72901626	2.516397935	1.642133643	2.823079496	2.336740707	2.100783619	1.895548954	1.319967331	1.922200768	2.353407028	2.150917099	2.455283091	2.480311761	2.121584013	3.338827887	1.679664066	1.685941645	1.907001929	2.477241282	2.858773447	1.415868113	2.604809666	2.271450013	1.417735398	1.698815812	3.196467111	2.740999847	2.36062814	2.184779742	1.457230695	2.249988142	2.027409761
ANAPC1	1.104764127	1.090214131	0.895980414	1.096454933	1.221420487	1.038381411	0.664476046	0.611388978	0.531739447	1.076473193	0.918916816	1.195814597	1.235515943	0.958280538	0.85509752	0.639676764	1.042447625	1.10645912	1.112141682	1.01295323	1.117142161	1.259083316	0.923188784	1.23342402	0.898675639	1.051479573	1.201924757	0.957944043	0.876551921	1.46141024	0.512214648	1.124617288	1.176391361	1.468515432	1.219117557	1.064829991	0.899434876	0.893458054	0.921907066	1.211288106	0.740333635	0.85058897	0.634735499	1.029093448	1.136883099	1.15146714	0.89616375	0.617746706	0.570606747
ANAPC10	3.28871757	3.091501403	3.717532497	2.364975333	2.609532265	2.330874394	4.270467859	3.156386859	4.751009651	2.725162988	3.063652189	3.04801486	2.46016092	2.167018981	2.933990195	4.539025884	2.367053946	3.153036481	3.103141223	2.332786516	3.14922628	2.237663325	3.158624386	2.823838245	2.639491269	3.353089514	2.628400005	3.107590654	2.787511789	2.344543786	3.30335543	2.768381435	2.792866745	3.070130317	2.511239229	2.662987786	2.608478142	2.712620777	2.979198931	2.690856418	1.908968967	2.86647401	5.118715702	3.093849447	2.531286775	2.973979391	2.304418385	3.858039766	5.666511141
ANAPC11	8.850987397	9.402581062	10.33230701	9.504755445	8.788386075	6.32394855	17.88088601	10.82860361	26.51753108	9.469002429	8.682486214	7.89567421	8.620878031	9.637944724	9.161230997	20.15050576	11.9569334	8.389691179	9.308577785	9.331490193	8.046592596	9.799620821	10.67414537	7.263995894	10.58494124	6.265993012	8.130951923	9.891120738	8.181416272	8.027093525	16.84685109	6.989134575	6.505908056	7.04939915	7.631411386	8.537642122	13.38240043	9.76286151	8.357004288	6.898921637	9.293664942	8.710564582	15.69123595	8.639707082	9.447154202	7.788248157	12.15365216	18.02997964	19.40013721
ANAPC13	25.92575552	18.8361789	28.63931553	17.19186421	18.85099053	15.3049864	26.43555319	25.80903944	30.79359587	19.65456555	23.18554056	20.08116889	16.32564228	15.34222557	24.79816639	25.50989062	20.00967186	21.92152236	23.50619418	18.71559906	16.56440524	22.28853578	19.14736146	17.20390441	19.2819513	18.96391596	18.84722561	18.32447546	20.35829097	18.63363018	20.43432347	24.43294512	21.94636404	23.45504315	19.28123754	18.39780873	15.34186332	25.13607362	20.87544788	17.28597675	17.14734604	21.81539723	31.5097687	24.99929294	14.89864842	21.5571474	21.50939146	17.32100101	36.92010619
ANAPC15	3.98338168	4.475764689	4.682859505	3.930176166	3.403163166	3.458263529	5.232203617	3.846794088	5.470843613	3.504920351	3.406447475	4.11453691	3.43550853	3.510275627	3.668186247	7.071038217	4.890996617	3.061720653	3.942634148	3.785699855	3.982170508	3.88353426	3.936811764	2.753700187	3.456408076	4.459712556	3.726124253	3.790545037	3.170684485	3.260485055	5.262960816	2.958691845	3.468238578	3.39920455	3.282951281	3.558980353	4.341002777	3.897430483	4.412168155	3.387823243	2.983054815	4.11752417	4.324613108	2.95441143	3.403069558	3.283034495	4.117873453	5.976731994	6.093614899
ANAPC16	36.2380125	37.22011058	36.1028559	27.33066539	28.98916788	26.8598896	39.32323749	35.02644945	36.78476036	34.47624804	29.27283985	30.28410787	24.06878168	17.89780426	28.80772813	53.44608646	30.94247202	32.75312193	34.42113867	25.64258118	32.52389905	33.02226518	33.02040357	28.0887043	27.50906528	30.43646393	32.47805511	32.25878824	25.90490102	31.11503646	36.68412328	27.64959676	29.82788359	34.8383543	31.23816849	30.87676783	31.20384939	29.57624679	34.12780107	26.20847039	22.79341818	35.85946923	36.01511138	29.94817507	27.47662167	30.0299631	24.73319742	35.01276837	43.29909939
ANAPC1P1	0.03004171	0.026490258	0.01109221	0.013509899	0	0.018010016	0	0	0	0	0.011568513	0	0.00983125	0.006098323	0	0	0.018080542	0.020070169	0	0.007718536	0.012454563	0	0.018043611	0	0	0	0.022426226	0.009985546	0.021600756	0.026447299	0	0.013505687	0	0.011305545	0.044957552	0.016180347	0	0	0.013056928	0.01061041	0	0.013077409	0.013286026	0	0	0.043805904	0.027901888	0.011297107	0
ANAPC2	8.428630803	5.396960783	4.181258211	8.796337864	5.315978379	4.924740836	5.312020172	5.928060691	5.138705914	9.374702907	5.702170242	7.546380775	6.548841387	6.375349616	4.803552624	4.340414297	6.340235536	6.061225453	6.938972564	6.692297051	6.293842691	7.442459024	6.474103078	6.470988921	5.713315545	5.145242618	7.018402648	6.37036939	6.494734926	7.492589773	4.270448132	6.397071645	5.615764033	4.7446304	6.943395512	6.114445202	7.323270148	5.058137632	7.557487261	5.747927987	5.915141133	6.734443269	3.91053344	6.374135788	9.560715352	7.181950686	6.569986377	5.929013026	2.883343322
[truncated: 24,274 more rows]
[truncated: 10 more columns]
