# Supplementary material for: Identifying network biomarkers of cancer by sample-specific differential network
Source: BMC Bioinformatics. 2022 Jun 15;23:230. doi: 10.1186/s12859-022-04772-1 (PMC9202129; doi:10.1186/s12859-022-04772-1)
Supplement: Supplementary file 8 — Additional file 8. The normal gene of LUSC. [file 12859_2022_4772_MOESM8_ESM.txt]

Keys	TCGA-22-4609-11	TCGA-34-8454-11	TCGA-22-5481-11	TCGA-43-6143-11	TCGA-22-4593-11	TCGA-56-7823-11	TCGA-77-7142-11	TCGA-56-8309-11	TCGA-33-4587-11	TCGA-85-7710-11	TCGA-60-2709-11	TCGA-56-7730-11	TCGA-77-7335-11	TCGA-56-8201-11	TCGA-22-5491-11	TCGA-39-5040-11	TCGA-33-6737-11	TCGA-56-7580-11	TCGA-51-4079-11	TCGA-43-5670-11	TCGA-77-8007-11	TCGA-22-5478-11	TCGA-56-7222-11	TCGA-56-7582-11	TCGA-58-8386-11	TCGA-22-5489-11	TCGA-43-7657-11	TCGA-43-7658-11	TCGA-92-7340-11	TCGA-56-8083-11	TCGA-77-7138-11	TCGA-22-5482-11	TCGA-56-7579-11	TCGA-77-8008-11	TCGA-56-8082-11	TCGA-43-6771-11	TCGA-51-4081-11	TCGA-22-5471-11	TCGA-56-8623-11	TCGA-90-7767-11	TCGA-22-5472-11	TCGA-43-6647-11	TCGA-77-7338-11	TCGA-56-7731-11	TCGA-77-7337-11	TCGA-34-7107-11	TCGA-43-6773-11	TCGA-90-6837-11	TCGA-22-5483-11
1-Mar	1.474147046	1.844201502	1.267840316	3.068971261	2.648202404	2.267300031	2.391946023	2.310733812	2.384110228	6.276951354	1.706604442	0.730761247	3.84435463	1.732984232	0.683985132	1.664568312	1.69341299	2.968783239	0.939830156	1.754094243	4.703007255	3.029186552	2.626590139	2.281950478	3.358255534	1.458544631	2.051854256	2.203708419	2.465727403	1.740084054	2.023165324	2.127993679	2.547464485	2.168370615	1.101136908	1.380080298	1.831403999	2.150349852	2.32207018	1.892440821	2.770779596	1.719473592	0.788889887	0.976617116	2.983690118	2.052809472	3.635719557	1.84618212	1.323186851
2-Mar	14.15104954	22.97268476	21.33672215	18.68646458	26.08900549	23.14329474	18.4234703	24.81641953	25.15822598	17.62322204	22.19787287	20.53238154	23.55751676	20.76269989	20.27883278	22.90364427	27.64218816	16.86900109	19.71640012	18.72536233	25.1177267	22.59929856	14.48735967	17.89447015	24.83256287	21.01908985	19.58797264	20.1313181	15.94287381	24.45941713	17.95808711	23.27481301	19.8175662	20.36704037	18.63976903	20.74935718	20.85685888	20.02947797	19.38462225	15.23222773	20.91215004	22.62536747	19.56818851	19.16833898	20.15970238	21.55471363	19.52855791	18.88461088	19.16346575
3-Mar	0.723747837	1.71935439	2.281763698	1.310837822	1.625295062	1.511503372	0.923422289	0.814166361	2.586269039	1.45563306	2.987644022	2.13339351	1.509694504	0.717286487	1.964686409	1.957590134	1.003672369	1.108071263	1.376984301	1.258210723	0.995391	0.935138866	0.124356034	1.562172173	1.400174233	0.77568478	1.104735822	1.172888782	1.706069674	0.93751603	1.127017396	0.707002118	0.865680238	3.055049149	2.077682128	2.910321755	1.503868276	1.288709148	0.663882355	0.998794035	0.958479984	0.729830253	1.562813351	1.557510491	1.249403706	1.308966389	0.864989859	1.729838413	2.762717648
4-Mar	0.009955283	0.081631363	0.106530904	0.002981658	0.099274161	1.063433634	0.027933053	0.971030273	0.035762328	0.063521801	0.018564012	0.211360266	0.047805996	0.035225842	0.038232771	0.014094714	0.209547511	0.057674446	0.323436498	0.266421626	0.01959275	0.023505059	0.015741924	0.307246589	0.038175762	0.121183331	0.61375177	0.100947995	0.054769007	0.026738845	0.027705129	0.987076836	0.123045083	0.026903037	0.091828453	0.095050908	0.008863426	0.108869047	0.288711998	0.107703785	0.204522795	0.052270527	0.089393949	0.057889949	0.016919328	0.046666202	0.085593684	0.188100076	0.017169028
5-Mar	7.206485594	7.154815253	5.92065022	6.661204189	7.546370275	8.190888224	9.810705922	6.130899973	8.404199489	7.855600472	9.025860456	5.934334696	10.76021368	6.198528152	6.601391825	9.262501491	7.399588533	8.582497911	6.461675202	7.219719436	8.430115385	6.183160005	7.215041143	7.947761414	7.445396822	6.78493105	6.897560071	6.411610843	8.836622884	6.11823305	7.819988013	6.922092263	8.589246345	7.228763022	8.661805031	5.680043522	6.220389722	6.689335409	6.821470662	7.840467589	6.917347201	6.650320601	8.935952651	6.773087318	7.727882246	5.626431563	7.288300198	5.899189817	6.988921014
6-Mar	12.24720379	9.802857931	8.336146344	7.691780481	7.211612515	9.942657311	13.5274766	9.821156038	6.275731283	13.33476397	9.752277217	8.68402785	7.753661263	9.767880235	7.721835449	9.62498266	10.26771888	11.15559387	10.10031135	13.29823262	6.739376699	11.02193045	11.71843951	12.13694254	7.982192841	8.682352782	9.35521638	9.597029114	15.39424363	10.23938601	11.33714822	9.564536089	11.61578829	8.495803811	12.01019763	9.57379954	8.917201277	8.974832349	9.594367832	11.0296557	10.21559636	10.37206889	10.99042293	8.316274112	11.39787625	7.156388923	9.698746319	8.188527643	8.031098574
7-Mar	15.38131183	12.02849472	9.252268396	10.88294013	11.17254159	13.23549739	16.14627007	9.993972268	15.60787393	16.90542295	17.08812608	9.182234076	18.14435728	10.81199183	10.84887248	17.65842694	15.85236359	13.78907154	10.90295649	12.08347256	13.76401047	11.46634854	12.68049301	16.25287583	14.57927979	9.974693969	12.39269235	12.54945429	18.10372104	10.85763461	15.40793625	11.11399578	15.1498936	12.8356637	16.62214232	10.80469285	10.19742218	11.57940452	11.09163197	14.36190664	11.30478018	10.9068036	16.73338653	11.79644816	15.44172186	10.20626312	12.36747479	11.2264195	10.34279529
8-Mar	7.307077601	7.491817527	6.723768866	8.301434952	6.419307964	6.360748471	8.087342572	5.336941123	2.885324848	7.842803803	4.145463128	4.872472898	5.041378349	5.936722165	7.182012435	2.666713201	7.949343902	7.945842106	7.591436538	6.86047971	3.937117858	8.055469583	7.237217191	8.182017093	5.327253863	7.323648657	6.739203343	5.833626895	7.166631265	7.047605724	7.262116011	6.945122459	6.799117812	5.179306034	4.598734558	5.141781836	6.63985731	6.451630802	5.420780158	6.286373067	6.776247858	6.906504221	7.323205389	3.788075379	7.372826265	6.684426361	7.274271896	8.750881517	5.553880477
9-Mar	4.182084601	5.827642468	6.564976929	5.028982998	4.857480132	4.879730357	4.492121973	4.851878228	4.791568609	6.727008241	4.470027317	6.523324522	3.957555289	4.565096984	6.616014913	3.583903861	4.079059116	4.190585805	5.836306288	3.687240615	6.174807102	4.251257523	4.614518107	5.749802561	5.692226031	5.403701696	4.52259337	5.527380039	3.425823053	4.755316156	5.445002125	4.815402144	5.359209718	6.123782713	3.762428377	4.916662425	6.273043622	5.6470124	5.123764051	4.72082296	4.364042025	4.824824692	4.83593004	4.349532254	5.194489406	3.683280976	2.763470134	4.071240644	5.475133859
10-Mar	0.125974795	0.091144287	0.711470299	0.032340078	0.005982008	0.771870339	0.151485715	2.240658159	0.175987322	0.444965694	0.455438168	1.898708329	0.211248953	0.282005163	0.026582416	0.146506241	0.810877263	0.026064864	0.107418648	2.697626618	0.203655084	0.195929104	0.019919933	0.770718962	0.399279231	1.481184642	0.934466489	1.325875353	0.726052988	0.132925213	0.419446926	0.357755761	1.976770238	0.155018496	0.639101767	0.01676349	0.169839822	1.05782764	2.118606794	1.092746295	0.41426534	0.2197935	0.158367558	0.408131197	0.172043262	0.035149831	1.559199492	0.123200341	0.006207371
11-Mar	0	0.011474371	0	0.014249792	0.005271624	0	0.01112469	0	0	0.009486884	0	0	0	0	0.014055399	0	0	0	0.003594772	0.007578983	0.007803059	0	0.02256991	0	0.013031981	0	0	0.007538214	0.007270815	0	0	0.005838353	0	0	0.010971551	0	0	0	0	0.006434158	0	0	0.017089087	0	0	0	0	0.006514193	0
1-Dec	0.01567564	0.031756242	0.022365882	0.00563392	0.008336939	0.011416965	0.008796706	0.010792866	0.067573858	0.007501632	0.032571674	0.032601695	0.035128599	0	0.008335595	0.049935621	0.021653271	0.017027715	0.039795277	0.01498246	0.052446437	0	0.011897912	0.009784559	0.020609744	0.013010175	0.015504012	0.011921493	0.031621173	0.008420625	0.006543696	0.034624522	0.014999801	0.038125495	0.14748543	0.01314155	0.020097212	0.007346819	0.027738757	0.015263185	0.025608211	0.027912281	0.006756488	0.047399983	0.003996189	0.007348084	0.012440886	0.023179567	0.035685461
A1BG	0.055256044	0.074626375	0.108403483	0.04302861	0.056325847	0.187807071	0.062016119	0.10145186	0.097042537	0.233579579	0.123645772	0.071824847	0.035379142	0.128483501	0.088147982	0.050850568	0.079961586	0.056020589	0.095187869	0.084500176	0.105123139	0.069580294	0.069899488	0.11879959	0.242161919	0.091720761	0.03643404	0.084045631	0.084442009	0.089047163	0.088420754	0.092215664	0.110153617	0.082127798	0.061162426	0.069485208	0.194815279	0.038845891	0.184691931	0.074725214	0.041030903	0.098389744	0.00793879	0.055694389	0.056345672	0.125191658	0.095016254	0.048419026	0.049553602
A1BG-AS1	0.729134459	0.51989212	1.187325638	1.015939279	0.628742669	1.334031221	0.756072636	1.245949985	1.012277195	1.896357727	0.358912774	0.79667548	0.515900431	1.346073636	0.959936445	0.70690818	0.860166791	0.338619257	0.594016407	0.924139368	0.987856661	0.731859468	0.636630922	0.86296446	1.215664974	1.447105991	0.830891793	1.125102086	0.828427806	0.815991122	0.992519139	0.886953059	1.074354688	0.904886718	0.899184011	0.974479114	1.958787389	0.631455505	1.830951652	1.144665069	0.576736126	0.644088043	0.535170492	0.91557593	0.983268618	1.170251503	1.174120262	0.89413541	0.75448563
A1CF	0	0	0.001370356	0	0	0.001865377	0	0.005290224	0	0.005515492	0.001228101	0.001997503	0.007379405	0	0	0.001631761	0	0	0.032045614	0.004406275	0	0.001209425	0.005831872	0	0.005051029	0.002550823	0.006079549	0.001460858	0.002818075	0.002063724	0	0.002262871	0.005514219	0.003114594	0	0.001073576	0.000820903	0.009002779	0.009064274	0.003740696	0.0011411	0.004209681	0	0.001787196	0	0	0	0	0.004770426
A2M	793.907885	867.9264456	459.7836081	751.7312734	921.7299475	536.2629133	854.2958293	543.4479148	444.8724975	359.4929293	413.5928717	410.1599577	608.4009551	834.5341058	641.3098329	293.6589853	1312.956635	570.2412852	648.0057316	997.7223875	738.9470032	631.5936814	254.2898776	886.273432	706.6774462	800.4030939	826.082484	416.7646218	791.2427221	789.9330663	891.8204905	1191.636023	618.7007209	981.2867321	799.5632862	822.8064229	784.2209234	613.081775	656.3835066	840.3497512	1368.685801	885.2449646	904.7779503	652.0302402	872.7144572	1234.05459	1385.150034	1515.848432	1068.335251
A2M-AS1	0.477988306	1.130037088	0.486278098	0.780322401	0.886166809	0.784520466	0.859478716	0.845927781	1.047980517	0.740998321	0.521881751	0.595062743	0.872873804	0.786105161	1.062035435	1.143780875	1.301922655	1.060371456	1.080389631	1.087435414	0.960591457	0.52984082	0.568465877	1.330691076	0.918320642	0.815773594	1.205192182	0.780789795	0.956798843	0.75944664	0.702581598	1.075612669	1.062926119	0.743642827	0.456425532	0.578500989	0.870309212	0.765146687	0.784271605	0.671896944	0.924830057	0.585543739	0.972074364	0.383649436	0.969679361	0.670604889	0.721304607	0.967842098	0.682697556
A2ML1	0.044455024	0.020467839	0.027029014	0.021787373	0	0.041698575	0.014174345	0.062606897	0.012098154	0.050767753	0.011304144	1.867508973	0.016172445	0.036771421	0.039398613	0.019310993	0.035887307	0.052679363	0.055878692	0.027038591	0.013918999	0.023854808	0.032591366	0.039940776	0.033208977	0.01341671	0.039971181	0.023051267	0.03705597	0.010854685	0.029523243	0.01190215	0.033837357	0.016382008	0.176138238	0.007058432	0.162995048	0.021308591	0.01489871	0.014756362	0.036011457	0.013838686	0.032660678	0	0.0206053	0.033152408	0.048111117	0.0182599	0.018818458
A2MP1	0.057038191	0.169656594	0.084772552	0.082568933	0.023172735	0.123088459	0.128921706	0.114541808	0.178337234	0.163016725	0.063310347	0.065903449	0.050722512	0.105717507	0.073017451	0.208616593	0.125061438	0.137684271	0.04022254	0.096917244	0.115373682	0.052371983	0.048102615	0.204385294	0.177063679	0.057859381	0.122229673	0.174717579	0.177236469	0.144687565	0.138893005	0.065326369	0.299426719	0.057802246	0.056996937	0.026565289	0.086330191	0.059405583	0.140182876	0.107989407	0.08706152	0.067274678	0.051217722	0.055279493	0.113094648	0.022280932	0.182329632	0.065078986	0.036068599
A3GALT2	0.028850533	0.020873709	0.064318308	0.025922643	0.057539549	0.017510476	0.020237583	0.049659843	0.017273278	0.017258153	0.057641503	0.075003021	0.023090395	0.021875341	0.012784505	0.091904974	0.028465841	0.015669493	0.143868178	0.055149512	0.056780031	0.022705984	0	0.07503408	0.023707249	0.011972413	0.028534656	0.068566064	0.026453544	0.077489505	0.045163017	0.010620894	0.051762509	0.116948	0.139712996	0.050388788	0.231176873	0.067607967	0.106359018	0.117047589	0.010711619	0.128429233	0	0.13421263	0.018387159	0.050714712	0.057242667	0.023700711	0.044780449
A4GALT	6.323016242	11.22471466	7.847423657	11.54286928	6.133641661	9.148340336	4.037903301	7.483070091	9.162514559	7.540757281	6.988712011	9.001146156	3.924872816	5.839846478	6.9103443	4.96236892	7.450825165	3.769175926	7.903730509	10.16980054	6.453996854	2.999226701	2.783047044	7.955065776	7.779264465	9.600960208	10.29072848	5.457956524	6.993079169	7.838288552	6.378973004	5.858998536	4.540203458	21.77912108	18.84316727	12.62858091	8.962608765	8.742309689	6.011463763	8.332547431	6.813834561	7.489650878	6.564796338	18.16547769	5.790661705	9.472467295	9.212684968	9.498959816	8.161712314
A4GNT	0.033330429	0.132632325	0.074305623	0.104817643	0.049855696	0.171950703	0.175350489	0.37291149	0.279376503	0.209348898	0.086569661	0.032493545	0.120041369	0.113724601	0.022154515	0.221199859	0.008221501	0.190077762	0.049106896	0.183175165	0.040998004	0.150832607	0.347847638	0.208044804	0.136942497	0.082988903	0.057689631	0.213875014	0.084043401	0.055951273	0.234791583	0.085890711	0.179400497	0.042221133	0	0.046570507	0.160244342	0.273371344	0.270323667	0.13522268	0.136124055	0.022826409	0.017957533	0.019381638	0.138074999	0.058589667	0.099196919	0.116369018	0
AA06	0	0	0	0	0	0	0	0	0	0	0	0	0	0	0	0	0	0	0	0	0	0	0	0	0	0	0	0	0	0	0	0	0	0	0	0	0	0	0	0	0	0	0	0.02715576	0	0	0	0	0
AAAS	5.324376946	7.859314627	6.888238989	6.479113365	6.320631889	7.515066516	6.789278833	8.483372449	6.136442767	9.433398974	4.423256829	6.360013276	5.485799019	6.316592041	5.98616996	5.244724558	5.897299588	8.08854832	6.166062148	6.96021362	6.846648789	5.492705356	7.213593373	8.72591593	6.38841051	6.757293185	6.722807727	7.709297785	5.617746866	7.217408636	8.038973286	5.962980274	8.079029354	8.070058474	4.61355311	5.565859338	8.57847767	7.049172107	8.214298738	7.619008832	6.050990557	6.43311707	5.679618815	4.271946176	6.759440359	5.892735738	5.688936135	6.503834744	6.085173865
AACS	2.230887062	1.402446323	1.870003452	2.089345038	2.712606844	1.587190747	1.494777029	1.691927565	1.433935399	1.844054121	1.176120895	1.963016723	1.687877152	1.539267487	1.846306867	1.491619891	1.23944207	2.225101098	1.796962168	1.688787615	1.531190101	1.620086906	1.976511173	1.635928509	1.722419911	1.954287075	1.623331868	1.727644972	1.233376331	1.448111004	1.588478759	1.523716909	1.474025408	2.089796047	1.168449732	1.473341368	1.350918127	2.023018437	1.714490988	1.515532089	2.091644975	1.917162731	1.719176606	1.456685295	1.444590425	1.495765725	1.842938931	1.764127229	2.283783418
AACSP1	0.052391884	0	0.015573403	0.035306179	0.029025128	0.158993053	0.03062581	0.022545275	0.182979211	0.015670199	0.020935121	0.079452164	0.020965805	0.218488062	0.085126649	0.074176559	0.017231098	0.075881142	0.019792516	0.11684191	0.017185199	0.010308382	0.004142268	0.19076416	0.078928307	0.068848461	0.099318332	0.020752391	0.048039009	0.041043073	0.03189471	0.08036372	0.015666582	0	0.02416338	0.003050162	0	0.051156028	0.025752728	0.152331549	0.032420078	0.014950285	0.004704555	0.01015529	0.094606828	0.030698905	0.069300885	0.053799912	0.009035582
AADAC	8.92677509	9.358291926	7.48704437	4.093889315	8.487135267	2.513005305	4.828228764	2.878171945	12.63847878	4.995924872	10.30866446	6.762007948	31.33952132	5.165295304	4.383038813	5.232660361	4.434425152	21.85370067	3.132367309	2.502954658	5.040734053	5.075951287	9.073703657	4.344203345	4.449202618	4.919671375	5.337674292	12.79228172	7.000744734	3.457446524	2.040485665	1.322320456	11.85200085	2.976600033	8.274943737	1.260879736	0.448979305	11.67228443	1.043695692	2.038733213	1.878887356	4.029227315	3.184092399	2.047557299	20.40012267	0.383613619	1.632497024	2.10043287	5.666793992
AADACL2	0	0.235814049	0.007785166	0.060139407	0.046431046	0	0.024495817	0.030054438	0.041815572	0.087039491	0.011628329	0.007565381	0	0.022065149	0	0	0.054554384	0.546868702	0	0.047283828	0.014318175	0.0045806	0	0.015137027	0	0.014491555	0.005756449	0.019365079	0.01067323	0.027356653	0.003036992	0	0.01740388	0.01769441	0	0	0.017100068	0.013638917	0.0171651	0.021251373	0.038896422	0.029894674	0.015678757	0	0.0185467	0.006820634	0.040417545	0	0
AADACL3	0	0	0	0	0	0	0	0	0	0	0	0	0	0	0	0	0	0	0	0	0	0	0	0	0	0	0	0.003464711	0.00334181	0	0	0	0	0	0	0	0	0	0	0	0	0	0	0	0	0	0	0	0
AADACL4	0	0.013557971	0	0.008418687	0.012457769	0.011373471	0	0	0	0	0	0	0	0.02841711	0	0.019898156	0.009244621	0.020355417	0	0	0.018439991	0.007374039	0	0	0	0.007776368	0	0	0.008591103	0	0	0	0.011206994	0.009495064	0.012963845	0.006545744	0	0	0.027633086	0.015205039	0.006957452	0	0	0.010896787	0	0	0	0	0
AADACP1	0.02200355	0.180424788	0.183134554	0.118623147	0.048759906	0.480772234	0.391011836	1.123603305	0.579650701	0.175497917	0.545124747	0.371818528	0.270026788	0.322552561	0.156006545	0.249221439	0.36907265	0.270882854	0.089774601	1.759555876	0.194870929	0.155855363	0.396644853	0.419661285	0.229024756	0.48698922	0.67464181	0.585687772	0.30263143	0.07879897	1.37778626	0.151205218	0.587782327	0.475697033	0.466814412	0.128100722	0.239001498	0.317970819	1.049116477	0.79747105	0.62632626	0.431982989	0.268711456	0.162070756	0.215025575	0.111738726	1.484354698	0.054227745	0.075895294
AADAT	1.83658658	1.898275121	1.545063415	1.249882703	2.297123188	2.523834709	2.70160536	2.002427791	2.122127419	1.883367581	1.665562928	1.608690251	2.084014631	1.734125307	1.658400342	2.176214817	1.436001909	2.409054439	1.918765203	2.748979328	2.586686595	1.270110738	2.183966239	1.71493021	2.115281523	1.746161029	1.875232316	2.743603992	1.624989442	2.120739063	3.213406955	1.720349745	2.066489242	1.434770709	1.431524252	1.013316673	1.517919293	1.600886801	2.460072322	2.225286294	1.8931107	1.359497981	1.722962352	0.972979662	1.495466291	0.963018103	1.198293906	1.150883779	1.301111641
AAED1	11.93387687	6.993301663	8.598068916	6.707105581	10.31628706	8.5151675	8.579278546	7.453927899	6.382946843	6.526200745	18.66531675	11.56270425	10.71544808	9.164725329	7.955693067	27.46279447	9.621869741	7.749859879	8.438260475	12.54037139	8.955862365	9.5955753	10.97733381	8.900560128	7.352821879	7.088938169	6.15243825	7.692085193	10.23599022	7.653426593	9.622871046	9.434804991	9.558105053	9.557640692	16.20732885	14.80576511	8.435257312	9.105109506	7.761725256	12.23798576	8.939783977	11.25335688	9.786267444	13.60084421	10.62488014	8.77583222	9.25669048	7.826433514	10.78911154
AAGAB	8.084998588	7.5599041	8.686042353	8.298819956	11.06719865	9.192616342	9.65746136	11.15974435	11.24406603	11.97579837	10.78425452	11.67536097	10.99418453	7.262932926	8.154899939	11.79425182	8.77871175	10.43845776	6.867894461	10.04204201	14.25250623	8.487118249	8.266100447	9.468318234	9.51624952	8.557148933	9.302569607	9.241392385	8.694709685	7.765861527	8.361237922	9.16722564	10.55008522	11.07266133	8.82669437	8.324561732	7.504708167	7.736398338	10.48027859	10.03401675	9.782997512	8.455831325	9.79887721	9.81478441	10.11905834	6.754159623	8.249933202	7.002382126	8.246588959
AAK1	1.906514514	1.882296964	1.994999277	2.018569887	1.348901253	2.586672221	2.633482397	1.833417497	0.940863211	2.804413298	1.321318166	1.731484668	1.100627804	2.025703125	1.432058983	1.340110223	2.037131387	2.853168548	1.815004194	2.548701486	1.541463117	2.651153969	2.014018376	2.420367795	1.42794805	1.69750646	2.115626944	1.755359774	2.521298459	2.038205714	2.257770132	2.392289882	2.585446112	2.576282128	1.672675413	2.034571975	2.28232815	1.833954876	2.058303804	2.321452598	2.861571762	2.14045932	1.757317056	1.645872769	2.595865232	2.020335079	2.406068733	2.490517236	1.677204976
AAMDC	7.769665216	9.264671649	9.007807179	6.776436325	5.473275647	6.333700612	8.779882323	10.41925096	12.30482389	5.733588299	7.945253751	10.40548212	10.47952158	8.407764367	10.60823098	11.08095854	10.7909419	10.23009015	6.607236761	8.37703492	7.234588341	7.860296271	8.077700668	10.08979378	7.451750998	8.887991884	10.46397266	11.99977399	8.3497962	10.52604993	6.990900246	8.617207741	9.947432854	5.10292485	6.830538695	5.592517534	6.284596246	8.204868751	9.36296558	9.083700094	7.100414245	8.166256602	10.50817906	7.455017717	10.00040939	6.239266792	5.244111768	8.516611967	6.29509861
AAMP	25.58514846	26.59704731	32.073201	29.42833765	31.69664111	25.93993601	18.59977635	29.39721933	27.4906701	25.67297546	24.44324283	26.89148511	18.95736115	25.59270728	30.35139637	24.62254245	28.79596354	23.20250184	29.65061286	26.64580295	25.8380831	26.13914674	23.55623652	24.21113678	28.60097694	34.30548258	27.98705877	30.84508576	22.36060324	28.98216071	28.80008168	29.43977985	24.50905345	28.53780732	24.66423187	24.49009688	29.65965418	30.50108123	29.15565577	26.6401728	27.04947535	25.89682671	21.78086062	25.83657778	21.31407816	23.30796461	24.57996464	25.09520329	26.6741019
AANAT	0.040430267	0.068254169	0.072106991	0.096872561	0.031357741	0.089975064	0.028360339	0.046394538	0.048412504	0.701366606	0.064621652	0.096348058	0.021572122	0.183932665	0.01194388	0.107327384	0.013297057	0.131752531	0.100806264	0.128808107	0.112723918	0.037122728	0.038358541	0.119170565	0.143964708	0.061518524	0.086639815	0.044840327	0.049428265	0.018098576	0.042193394	0.044651404	0.048358947	0.047800492	0.261052776	0.094151106	0.230374616	0.031581256	0.149048323	0.082013482	0.030021881	0.087681033	0	0.054857114	0.03435628	0.071070068	0.254024136	0.215887502	0
AAR2	14.75704742	13.31772251	18.92663179	15.39736018	17.04893506	15.58525001	15.68250861	13.58106218	14.52507807	14.72870653	15.41781763	19.58409654	18.12934785	13.89904589	18.05522964	13.1381731	17.51834786	14.33437229	18.28550155	16.81986316	14.95699722	17.71891584	17.40062661	17.05499724	12.30222768	20.48274147	16.36048907	15.93770281	15.11054812	15.21654862	15.95681757	17.04932004	15.47665634	18.53787962	17.83040853	16.30710207	14.85363968	17.13461347	14.70853648	16.7929017	15.39630659	18.01290957	17.39872144	21.93316673	16.12897725	13.24494584	14.55011308	15.62178739	17.54021736
AARD	2.930607677	1.567008026	3.328072452	2.457282759	3.091200165	2.710748058	3.776675379	0.926736667	4.124596772	1.522495361	0.611186335	1.90865896	4.250298357	3.534908238	3.334704589	1.325306298	2.203358797	3.402696652	3.283916412	1.128592924	1.794114797	2.865006594	4.61471377	6.377560856	5.419612872	2.127619964	2.547552091	2.390448358	0.734891942	1.158511471	1.692021554	1.797348597	2.327123942	0.483610525	0.922706531	1.94479414	1.284440561	3.426605526	2.85997284	1.677944149	2.021684887	0.724878085	1.674525073	0.206347746	4.835090912	1.441143055	0.473426757	1.517877241	2.747611011
AARS	27.00100051	28.0761224	28.25289927	29.77918632	36.46982127	25.11355009	22.3968498	27.15728211	18.78626858	26.74169212	14.04044751	24.81551561	18.15460982	21.99040817	25.26154544	14.52713598	31.72962285	26.73905605	24.7233689	25.0324868	16.20027823	27.9275727	28.98223137	30.05204999	19.30280305	28.86042873	29.90807197	26.54146901	23.7529296	25.37824357	23.03240546	30.63409272	26.57070395	30.68744243	19.78254557	20.96748056	24.30836644	26.15521966	29.01796552	25.41473442	33.60238026	29.04295962	23.19454343	20.80631075	22.6155675	28.23973963	31.66209234	33.04289031	28.69685081
AARS2	3.217159943	3.959744536	4.038486404	3.371930889	2.58158859	3.630156415	2.54332462	3.770554698	2.697042775	4.933402423	1.432336364	2.932198421	1.324517262	3.139650987	2.81471791	2.486459337	3.485929716	3.558054039	3.242205619	3.475256518	2.62184237	3.323721787	2.713523168	3.839779154	3.131723245	3.775781067	3.59962894	3.675249496	3.100982478	3.047849915	3.687111612	3.804580815	3.2566904	5.045219154	2.33729264	2.765683255	5.075063873	3.411481016	4.339047064	3.819523161	3.701953526	3.221442074	2.242030181	2.140313606	2.210116797	3.653488768	4.434861622	3.291633355	3.059000601
AARSD1	0.657373873	0.662982584	0.842010697	0.701633	0.701884635	0.967236356	0.676314465	0.966939078	0.686976562	1.506211819	0.633611461	0.942529186	0.45278743	0.652504107	0.600257366	1.146467402	0.581782161	0.770334947	0.800111373	0.940553043	0.591993907	0.473469418	0.93742309	1.032030572	0.792266324	0.641487339	0.650176468	0.840808017	0.810982512	0.840015314	1.006193966	0.756807544	0.938782415	1.001288314	0.744178623	1.029841266	1.302504429	0.420131311	1.051627666	0.888996027	0.538432377	0.627556784	0.48511277	0.676489269	0.639867166	0.541595878	0.75096228	0.60221817	0.53181619
AASDH	2.701548003	2.569430683	2.120679925	2.165270342	1.840257956	2.979121228	3.251810897	2.2704813	3.284279691	4.191851081	1.733287675	1.788783366	2.750932275	1.870482695	1.972741987	2.053841164	2.590440496	3.382327722	1.627188039	2.291145838	2.730190439	2.29836614	3.023393162	2.85334261	3.032867307	2.479030449	2.593566639	2.866612467	3.177775965	2.005640345	3.699582745	2.105798846	2.833113155	2.329646747	1.250353693	1.140828584	2.247725685	2.522649499	2.524918305	2.413318064	2.611174671	1.882733668	2.729955965	1.205869769	2.420977213	1.939690609	2.849950514	2.464176248	1.860370747
AASDHPPT	5.088472442	4.655495419	4.054487578	4.008066964	4.921906804	5.298928425	7.205718709	4.983248355	4.998514649	7.344152127	3.877743318	3.980354994	7.209076677	3.384097263	4.15222241	4.21206603	5.204304395	6.732917289	3.384427328	5.306006547	4.974368754	4.632119868	5.819542183	5.353202885	4.742243591	4.316336761	5.013875509	4.900826773	6.320150722	3.84627674	5.90816695	4.723530704	6.126326927	4.561638724	3.870283381	3.633268787	3.809606431	4.835142351	4.540152219	4.707863004	4.939334967	4.315199223	6.241741397	4.235789027	5.874532159	3.683620384	4.98648619	3.633148776	4.62574143
AASS	7.338344428	2.627945855	2.522409655	2.841925701	2.295027151	4.373930865	3.621116827	2.213113444	1.381775735	3.403344595	3.190474142	2.745063998	1.14737283	3.529081969	2.791761655	5.324522951	3.104881731	3.463657619	2.966799357	5.545327895	11.14020868	3.40505186	9.020815918	7.242947761	4.87585983	1.635349261	2.505170018	2.69816347	7.026328514	3.423138125	4.176373961	2.179661545	3.325665096	5.097831704	4.772070259	3.581730777	4.828439433	1.841683869	3.161538619	4.668569651	2.382067181	3.49133933	2.947525078	3.390619287	3.814456324	3.525793681	4.311266794	3.979357609	3.648733607
AATBC	0.317909311	0.920044912	0.523789087	0.620260659	0.273743757	0.775479863	0.709357607	1.235133209	0.478562663	1.626412722	0.108884965	0.385686953	0.179317713	0.615247342	0.246866328	0.524041254	0.292758972	1.147811253	0.332160156	0.65400374	0.527350071	0.517082896	0.603238031	0.589006754	0.502565478	0.500063192	0.476134751	0.561259796	0.227644845	0.528586852	0.957402207	0.532781457	0.749643049	1.00332278	0.389593609	0.380738263	0.926761239	0.823030591	1.223333836	0.380788898	0.784640389	0.574368237	0.231637071	0.218315815	0.451534143	0.53577169	0.726884388	0.564608409	0.269436078
AATF	9.629333448	10.28733338	11.06304642	10.80950285	9.435887987	9.484809163	8.414730485	10.4696991	5.843956078	11.39678409	7.850625979	11.01114828	6.263649188	9.309331333	10.41511921	5.591132844	9.78818849	8.732448187	8.529087878	10.38837111	7.325437031	10.337889	8.256769511	8.968886975	7.218133277	10.84476646	10.53016883	10.61818077	9.067541265	10.57741606	9.520007487	10.24746881	9.301044261	11.69983613	10.59451974	10.62666194	9.426646496	9.998843965	10.16039084	10.94269314	9.932854453	10.32721548	8.625343335	12.84452452	8.439389901	10.40777984	9.913084423	10.3381656	10.39820263
AATK	5.14422376	5.210671279	7.28477526	3.552888714	3.399394978	5.513530017	3.478777182	6.194173895	2.960706512	2.535526241	3.394998413	7.854614534	1.878334063	8.466073372	7.68745539	2.814270547	3.924842771	3.81884799	11.46573908	2.891136764	2.066834173	7.903192481	5.953461222	5.484785156	3.884298583	2.455458321	4.851090933	11.66009036	5.790610556	14.71143854	8.386826584	6.171768469	5.435662141	3.884625073	8.29186292	4.609070962	5.193368962	8.024568781	7.162795509	6.709269309	3.89382585	8.029914605	3.882750405	4.254079524	5.753310944	2.728101166	2.238891734	6.091642363	4.236388728
AATK-AS1	0	0	0	0	0.005441205	0.009935229	0	0.014088192	0	0.019584127	0	0.010638948	0	0	0	0	0	0.008890677	0.011131232	0	0	0	0.007765317	0	0	0	0	0	0	0.010991648	0	0	0	0.008294357	0.011324491	0	0.026233382	0	0.012069359	0	0	0	0	0	0	0	0.016239392	0	0
ABALON	0.263657179	0.325412677	0.25586046	0.25780293	0.417577481	0.385938996	0.141429123	0.33369692	0.194998339	0.148440067	0.731280756	0.463674744	0.161365822	0.435104333	0.199305262	0.197622255	0.474375842	0.193740147	0.516768748	0.578113528	0.351018746	0.256328246	0.169217	0.242017438	0.216654112	0.315365825	0.414164864	0.228527123	0.405289694	0.249937247	0.202319872	0.353988885	0.176231895	0.400783499	0.579387834	0.438819355	0.356252916	0.272581253	0.377359338	0.38382137	0.374287502	0.451415335	0.116983467	0.604247759	0.21745738	0.218102575	0.461581041	0.407707026	0.28084848
ABAT	2.129352286	1.444186887	1.488279706	1.803032342	1.091397227	1.632485321	1.557402915	2.406109587	0.944823864	2.656235897	1.269635739	1.462668591	1.241194027	1.828126587	0.985186245	0.865183838	1.579455429	1.656619509	0.890472262	2.831319583	1.98657123	2.051301788	2.481475581	1.788227542	2.269939943	1.299692464	1.743548312	1.690229468	1.905225252	1.360652962	1.963006064	1.668134418	1.499901568	0.807285057	1.005815588	1.006196462	1.571124912	2.14537168	2.204244813	2.069392716	1.923045643	1.249815603	1.209250218	0.790839039	1.61576591	2.001981977	1.616629488	1.449424706	1.294450937
ABCA1	8.37186153	8.665693616	6.172803127	4.056101076	5.688357309	6.417193089	13.34844965	4.424475408	3.39399375	6.041618613	2.850170706	1.924962439	7.003194661	7.71317983	4.90186311	3.167093973	5.023616573	12.27593082	9.054017361	8.605601549	8.709057472	21.61452526	6.896814964	9.150316851	3.968010805	6.546896432	6.370571896	10.05239992	18.3687626	9.467213706	16.3558322	7.038910274	5.607890934	6.923972011	8.847224808	4.211018117	5.212590396	7.134143062	3.796201695	7.260339196	8.437166798	5.041620758	7.911469674	3.724325102	11.0092732	5.424284696	4.836942297	10.03584988	7.114402092
ABCA10	0.530235374	1.138192067	0.394550923	0.6893958	0.074702149	0.443301511	0.795607903	0.411009792	0.618101815	0.783503716	0.517761286	0.321792407	0.160193219	0.694917521	0.266083502	1.019795301	0.360325734	0.831532729	0.547606275	0.882684182	0.430202467	0.15476269	0.328158344	0.790886882	0.585753813	0.253553067	0.317783726	0.407255498	0.476522582	0.70972043	0.972958069	0.25207723	0.539715764	0.613846554	0.410547476	0.334860926	0.679984563	0.160461336	0.608429264	0.551329653	0.279001676	0.30541627	0.342433385	0.093928881	0.68929203	0.152258778	0.376228364	0.186062564	0.163511241
ABCA11P	0.349091444	0.375030971	0.297150583	0.280396586	0.158233761	0.28892286	0.682681145	0.418798007	0.53835051	0.683422856	0.236714439	0.481269383	0.474122772	0.312817381	0.285946764	0.629038486	0.203530766	0.591784516	0.306918779	0.485315707	0.296675662	0.228952004	0.53695083	0.588767417	0.460710882	0.21510436	0.381888814	0.573212293	0.523780161	0.490121119	0.474713485	0.257025645	0.594693714	0.541371782	0.483007787	0.158892646	0.206261144	0.247895878	0.561575617	0.467800195	0.25529359	0.27892195	0.262173547	0.270662137	0.492162948	0.111572366	0.293845689	0.104283128	0.147775481
ABCA12	0.020374003	0.006803464	0.018168419	0.036612705	0.023963609	0.013316963	0.019788385	0.0809293	0.007506612	0.030000154	0.007514944	0.134453429	0.055190359	0.028519721	0.013889708	0.009985003	0.030926673	0.037453017	0.022735328	0.08687981	0.081737375	0.014801331	0.01486923	0.035869095	0.056664758	0.031217788	0.037201725	0.031287272	0.005748083	0.006314127	0.021262495	0.025385923	0.014996615	0.093705268	0.017347542	0.014233655	0.059441624	0.034889976	0.034666082	0.011444957	0.179219404	0.005366606	0.008443817	0.016404201	0.021974373	0.189172984	0.052862533	0.011587322	0.029190994
ABCA13	0.1748502	0.077247169	0.340820266	0.010427361	0.079722472	0.694965964	0.113967706	2.058821472	0.106538473	0.517416145	0.332645324	0.606414994	0.086688852	0.11849774	0.027426966	0.06736518	0.684731532	0.047062698	0.030162988	5.378103141	0.206318789	0.200327275	0.07413692	0.900642634	0.219968822	0.861081655	0.863148663	1.695289994	0.671087039	0.095588265	0.3706024	0.3548812	1.760104414	0.207769857	0.353253572	0.047023724	0.35129819	1.533811883	0.713047053	1.944184746	0.713527268	0.096962875	0.260104615	0.146664451	0.116367174	0.198559502	0.95480372	0.029236344	0.425904939
ABCA17P	0.09203513	0.042226872	0.104091169	0.060508511	0.071631225	0.079020886	0.034641546	0.050230168	0.059134835	0.120851699	0.028703259	0.081700126	0.032338495	0.044253143	0.057693628	0.071508053	0.035437245	0.053644297	0.122115064	0.053637389	0.083939265	0.049466854	0.112875871	0.060716656	0.025824097	0.042850459	0.064385279	0.072554452	0.080272059	0.036175128	0.063251581	0.051235233	0.06980931	0.079619013	0.037270562	0.040773988	0.093532742	0.08153527	0.039722036	0.072856515	0.05834036	0.115299582	0.053214284	0.046991774	0.057225626	0.026306232	0.026723113	0.033193253	0.062715788
ABCA2	3.773210667	5.880920044	4.048205704	4.795229635	2.238332944	4.398181807	3.071113911	4.15628817	1.856989942	4.239736413	2.296414652	3.406916459	1.331451842	4.266176035	3.036213371	1.747439693	5.215093443	3.500012734	5.520275953	5.913006975	2.353405054	3.981317977	2.511011921	4.741324945	3.591327095	4.437878541	5.171925002	3.619855831	4.086090286	3.932950752	4.011322332	6.240351062	3.778856466	4.701763608	4.351737928	3.928981084	5.571047423	4.042614676	5.613195576	3.975723539	5.598908633	5.323542807	2.3643555	2.735198675	2.808276785	5.069158739	5.091002895	4.310509661	2.393832744
ABCA3	244.0188602	79.13001873	188.3781738	103.445316	189.4139218	149.6639665	83.86007723	70.12293051	67.24278997	88.3659447	67.399787	193.2581398	39.39434671	162.6109862	248.6449307	58.95851851	62.50993714	88.36775395	130.2784511	123.1775061	128.2669849	141.7906718	191.3888438	83.49749964	75.65082042	108.9776102	141.4568006	133.2017509	141.2153778	98.85607424	136.7877757	112.5820918	105.5623011	140.9162855	51.84836295	139.0388398	141.8094928	162.7354407	80.14280967	120.0404132	138.0672587	271.134677	87.80610449	170.4280441	86.68199749	106.9356216	87.17103856	138.0682419	343.9321581
ABCA4	0.403070189	0.19528537	0.198973443	0.497976466	0.356484204	0.325456576	0.128747157	0.331411782	0.198230931	0.701811911	0.107853782	0.55667862	0.086409488	0.133708723	0.357224109	0.185339642	0.138483316	0.154415487	0.144385689	0.452320482	0.520585163	0.127456404	0.225352335	0.350057179	0.452461283	0.21356327	0.482303884	0.167638633	0.143542972	0.135325532	0.107039819	0.349762979	0.193707036	0.479586977	0.119505757	0.174738069	0.266263552	0.158127706	0.347603735	0.248210537	0.459644839	0.154042079	0.131849152	0.21764343	0.09862611	0.54405303	0.817587356	0.467118729	0.273711689
ABCA5	1.496116527	1.173339451	1.213140662	1.01173959	0.542790623	1.294685336	1.84090028	2.036636652	1.013928839	2.306513183	1.015502399	1.380557482	0.81682403	1.260256071	0.711676614	1.485046215	0.922881269	1.732368549	1.013293162	2.302510994	1.031889032	0.93915594	1.584381488	1.904120662	1.387911895	0.940131986	1.073751432	1.817813601	1.779040005	1.296796406	1.629246039	0.828223932	1.825735839	1.05926464	1.197958624	0.9002636	1.231177609	1.153767102	1.397483783	1.634385703	0.988533961	0.92860836	1.100940216	0.787818347	1.390955437	0.679499279	0.923471954	0.710348562	0.96439281
ABCA6	2.098168286	2.062797715	0.628636807	1.185300066	0.516487697	0.844330149	1.907764418	1.401893043	0.786690353	2.308099591	1.108422763	0.59778616	1.690944313	1.826523758	0.565618813	1.063034844	3.060014583	1.964230898	0.754980058	1.791093524	0.898934902	0.814982121	0.744021787	1.823663794	1.331651834	0.606719878	0.870509663	0.822821837	2.45357317	1.957846186	1.777200286	1.529462833	1.092664096	1.307257113	1.561185575	0.842918862	1.581528513	0.912739801	1.24098449	1.603467595	1.067844198	1.056275517	1.739478507	0.904754455	1.80377754	0.857903264	1.231105668	1.839297257	1.440578593
ABCA7	2.153502439	3.575556329	3.423961721	3.386566961	1.654428809	3.354847797	2.06114961	4.833083208	2.359031882	7.771447123	2.187574609	4.142693288	0.903414799	4.094830166	2.757327592	2.668753692	1.954247883	2.800968211	2.423448877	3.398428024	2.933109004	3.609022109	2.115106543	2.598110857	4.718907185	3.29066654	2.958518978	3.732245803	2.496933752	3.685516439	3.695994022	2.829594392	3.149631436	3.320889198	2.657495334	2.927630152	5.405225854	3.539982473	6.6398917	3.637842409	3.127485541	3.699758685	1.261925022	2.781435251	1.868192022	3.265695269	3.905349639	2.23854446	2.370730593
ABCA8	6.172942634	10.59428269	4.155146907	8.200020397	2.848123247	4.604571557	10.87540693	5.320588587	4.157132547	3.15948074	3.878003225	3.297949798	6.172719922	6.51668812	2.773215349	4.754040822	9.482376101	11.35337758	4.628107344	7.872068003	3.377541936	4.976000316	3.943853702	5.890635135	3.330595487	3.563326936	5.747058156	4.916192258	6.850340734	9.356366655	8.915986075	6.197488849	6.534156965	3.893309743	7.903529451	4.739842007	3.601854122	5.490343583	5.845271424	7.776742557	9.486265377	5.929179615	7.037742984	4.307783144	9.161603391	2.473387564	4.252746247	3.944286926	4.295955789
ABCA9	2.456009315	2.077200132	0.943154548	2.356200596	0.56357467	0.54294356	1.927814164	1.008925097	0.916494938	1.58604106	1.453050269	0.833270921	1.188956993	2.411948472	0.68405146	1.337393854	2.278279608	2.231099867	0.870363906	2.498650361	0.584736776	1.068767606	0.669480148	1.901568361	1.069456619	0.908632682	1.098773158	0.851940282	2.616178457	2.12513208	1.764352369	1.262590636	0.940589187	2.004545212	1.861061496	1.330009282	1.93390749	0.915714734	1.373906208	1.429434229	0.959228485	1.562570623	1.430238228	0.649765211	1.654808068	0.755027131	0.740080222	2.041488567	1.199688757
ABCA9-AS1	0.014806402	0.007141741	0.008802358	0.008869185	0.016405507	0.017973128	0	0.016990642	0	0.005904713	0.007888596	0	0.007900158	0.022453319	0.004374097	0.01048147	0.009739316	0.010722335	0.008949659	0.00471722	0.009713373	0.003884318	0	0.251587515	0.032444838	0.004096247	0	0.004691845	0.009050828	0.006628074	0.015452096	0.003633838	0.00590335	0.010003161	0	0	0.010545995	0	0.007277945	0.008009343	0	0.003380064	0	0	0	0.011567703	0	0.008108972	0
ABCB1	1.654639661	8.32673319	1.307793042	4.629154024	0.947930875	0.805261749	2.627996245	0.293122225	3.640026575	2.712425193	0.568750676	0.852387499	1.806395862	1.564874358	1.515994367	1.074161144	1.489632286	1.471569418	5.610227056	1.23651124	0.812863451	0.556101067	0.39788893	1.152852249	1.299092757	1.668617482	1.930645198	0.425256033	1.302759562	1.611103704	4.119378945	1.208905104	0.760033395	4.007845819	1.343385732	1.132878126	2.085513227	2.727922073	1.176881041	2.384069473	1.94397623	2.435212439	1.936322196	1.022770284	1.114478435	3.91982968	4.659726595	1.868757779	0.725896784
ABCB10	4.490220022	5.398659166	4.551414947	3.461284946	4.769245851	5.517910688	6.703195445	5.419200345	5.742102849	7.512539657	4.638683704	3.321698923	6.737892203	3.985639907	3.623028419	5.574265546	5.155624703	5.950946473	3.365369413	5.832682899	4.653974705	4.860134227	4.921357539	6.427917199	4.564442082	4.673494575	5.500738827	5.669459732	6.355367486	5.052271118	6.726901851	5.052204249	6.602541534	4.093574992	3.972309852	4.011421125	4.313865832	5.395230125	5.036334432	5.441178267	6.274580089	4.390676727	4.901933974	3.298608078	6.7355584	3.531071376	5.393614955	4.477730302	4.301900744
ABCB11	0.020054229	0.074620166	0.010219007	0.079798561	0.00190458	0	0	0.014793832	0.006861023	0.387308332	0.004579092	0.007447883	0	0	0.010156124	0	0.008480069	0.006223992	0.003896255	0.131433782	0.033829919	0.020292564	0.010872349	0.014901934	0.04237481	0.009510991	0.065171027	0.019064321	0.007880598	0.003847397	0.0239186	0.010546666	0.023987014	0.014516332	0.007927803	0.002001465	0.021425711	0.030210957	0.025347764	0.020921319	0.01701881	0.001962025	0.046305753	0.006663731	0	0.006714703	0.022737041	0	0.002964499
ABCB4	0.043321997	0.316289335	0.052680247	0.203474067	0.075928557	0.09561365	0.060777562	0.054232206	0.096676423	1.620856982	0.036195541	0.028156158	0.037824618	0.035834226	0.057591688	0.056456438	0.079659914	0.064170902	0.07945002	0.047052601	0.062007976	0.049593214	0.029892431	0.077845606	0.23948308	0.04903034	0.103223947	0.046799495	0.048750555	0.02380057	0.05959662	0.089890692	0.122478357	0.119733591	0.054491744	0.039895495	0.078894429	0.034609162	0.075498724	0.055923257	0.105280894	0.059338308	0.067900275	0.048093307	0.037650247	0.168460277	0.105491039	0.063089622	0.048903549
ABCB5	0.097243156	0.006920321	0.007107878	0.094536297	0.010597919	0.0019351	0.022364749	0.002743979	0.02290664	0.005721645	0.002548007	0.004144328	0.022965676	0.029009581	0.012715452	0.023698517	0.017301832	0.105630698	0.000722682	0.022854847	0.111377984	0.016310191	0	0.067995127	0.02619911	0.001323083	0.059914455	0.016670064	0.074546869	0.01498602	0.044919077	0.026995682	0.009533875	0.033925595	0.011028441	0.045661812	0.092822871	0.026149976	0.01880614	0.016815554	0.037880044	0.046945543	0.010306619	0.011123975	0.016255861	0.080331621	0.056933481	0.027501478	0.044538575
ABCB6	0.300527767	0.566152736	0.450027973	0.573174285	0.833090869	0.437075619	0.441505918	0.683216395	0.397205757	0.464696905	0.280958307	0.405383762	0.272293646	0.326755819	0.53017748	0.258905404	0.64898837	0.634420288	0.476838015	0.382081224	1.163393381	0.229827744	0.252849479	0.604640621	0.475265448	0.571798323	0.445856057	0.471663384	0.337949736	0.411207996	0.574008491	0.507250244	0.417113336	0.928026191	0.341281635	0.362468191	0.689111389	0.186029068	0.564407771	0.391080617	0.524214911	0.365033974	0.30855734	0.2670812	0.368612193	0.644568882	0.894420792	0.538019796	0.357916664
ABCB7	5.540103662	6.492419283	5.259379513	5.299308266	6.140642013	6.954188402	7.695678359	5.370987877	7.306212908	8.768100469	5.372572358	4.527474009	7.849964532	5.96005828	4.940785076	7.270364187	6.260429235	10.05511361	5.529842251	6.016964971	7.128732888	5.087527981	7.155998913	7.4899019	6.785805046	6.103270287	6.157620257	5.951534331	6.870279177	5.598401487	5.843927069	5.56428658	6.35317698	5.287024155	4.475472977	4.477883651	5.337702762	5.222152036	6.257219231	6.628014779	5.929119241	5.236948957	6.060733936	4.541979091	6.99202355	5.386090205	5.471444896	5.265507923	5.773858401
ABCB8	2.590702734	3.147261643	3.19262275	3.424217017	3.95425083	3.359687607	2.275206405	4.472928417	2.793675252	3.51551126	2.474654191	4.096931551	1.712911073	3.363003353	3.383107882	3.365246891	2.863396546	3.561053392	3.71038434	3.539718806	3.90723974	2.842571026	3.041319533	2.940159323	3.449800937	3.047513963	3.394042381	4.060124481	2.211684547	4.211524716	3.497134524	2.76633686	3.206525534	4.336165578	2.48445931	3.133942992	3.863882733	3.468889391	4.293472968	3.316696876	3.689047907	4.111405267	2.059210288	3.073650365	2.768319093	2.823010303	3.399647864	3.000862608	2.885230801
ABCB9	0.254259564	0.335787006	0.3821817	0.567648536	0.648078624	0.309987208	0.186920904	0.347828135	0.243300969	0.444997013	0.189000464	0.242463305	0.092417172	0.200364038	0.375893884	0.287670658	0.260728774	0.363027407	0.460554607	0.367177245	0.477457859	0.202729192	0.217002384	0.35113985	0.321152875	0.352938027	0.27453684	0.263874363	0.125220936	0.254974637	0.298950558	0.228077934	0.241703772	0.344304115	0.098318833	0.18383586	0.635229381	0.287506808	0.394583876	0.249551518	0.306701598	0.262335828	0.156728826	0.105885192	0.196719495	0.38774566	0.403142818	0.354812534	0.350416868
ABCC1	9.627634108	11.83973307	9.374099189	9.259722011	8.668202072	12.69414528	11.32859841	10.56279605	5.190363622	11.20836038	6.783375349	7.885520556	4.951934049	12.42854666	10.16760046	6.063125798	9.483882636	11.06961864	10.70997447	11.55730104	9.872698157	13.05226732	9.731295981	14.30824135	7.152491255	13.78380396	13.1927694	10.93398715	13.3184215	14.65873569	10.45816871	13.67505983	18.47356453	12.97063318	11.43680706	11.14655873	11.58169889	10.62552912	12.50506576	12.21107659	13.47217523	12.77474724	8.018921596	11.24224788	10.67517655	12.8578498	12.64725147	17.66824634	8.948398779
ABCC10	2.484763274	3.368316277	2.787221108	3.070847004	3.058572653	3.372994772	2.374331965	3.890442883	1.871335223	3.896657347	1.133677079	2.261594394	0.993603996	3.172798643	2.684314282	1.481099303	2.473247743	3.202805194	2.99939253	2.893138769	3.072096115	2.630884178	2.556634955	4.168944746	2.982432405	2.863825572	2.995657016	3.511059193	2.196295386	3.1996057	3.879203077	2.695122582	2.945839415	4.14062546	1.470160689	2.073898543	3.781133287	3.34562829	3.367942598	2.906461192	3.404120234	2.390625126	1.607254755	1.301568201	2.44579693	3.181461916	3.687573583	3.541036618	2.045967355
ABCC11	0.012221157	0.01768431	0.007265439	0.009150747	0.016249264	0.012362469	0.020002945	0.028048044	0.01951201	0.012184327	0.006511222	0.010590489	0.003260383	0.012355265	0.005415548	0.019465588	0.022106702	0.022125454	0.01108053	0.027255049	0.014030428	0.016030519	0.017392382	0.027546673	0.030127349	0.015214632	0.016116468	0.073580046	0.022411574	0.013676978	0.017005481	0.028493903	0.009745212	0.018577299	0.008454682	0.008537926	0.00979271	0.011932876	0.02402877	0.089246969	0.024199832	0.01534442	0.017558477	0.0071066	0.020770256	0.031030824	0.016165424	0.02007936	0.037938219
ABCC12	0.015833742	0.017183855	0.012354705	0.007113429	0	0.016817666	0.011106785	0.003406788	0.018959832	0.011839519	0.007908699	0.018008873	0.003168116	0.009004214	0.010524583	0.027321268	0.015622616	0.019349386	0.035889862	0.011350178	0.0077905	0.003115373	0.003755597	0.014413065	0.003252752	0.011498719	0.003915096	0.009407602	0.009073892	0.005315971	0.008262118	0.001457239	0.009469429	0.00200573	0.002738473	0.012444463	0.017973878	0.002319037	0.014592982	0.008029753	0	0.010843769	0	0.006905488	0.012614045	0.002319436	0.007853976	0.006503709	0.010240164
ABCC13	0.094967009	0.065722397	0.054002904	0.071726081	0.201297192	0.126973001	0.227845517	0.101869372	0.166454667	0.135023076	0.103393438	0.123443346	0.125575826	0.098096278	0.053670597	0.309829992	0.101848614	0.17492047	0.077992332	0.031571321	0.185547895	0.046577762	0.220681458	0.075886454	0.079167885	0.044549839	0.034031609	0.328407273	0.22463307	0.27170652	0.338979567	0.035467368	0.082312141	0.051606495	0.024756084	0.11538384	0.06690589	0.096758464	0.101478526	0.113910163	0.08993684	0.093315881	0.160170744	0.065627685	0.145610451	0.029032541	0.027307987	0.108543155	0.115359148
ABCC2	0.108925575	0.119926693	0.1520356	0.121275291	0.044077954	0.172463581	0.132882206	0.195643206	0.10774734	0.334290865	0.132468165	0.116963552	0.060645632	0.147226804	0.052465295	0.135778096	0.093454929	0.164620193	0.108420555	0.307800118	0.111847186	0.072681374	0.139289759	0.169975309	0.143989586	0.141501938	0.100706915	0.139565827	0.134615087	0.114481045	0.19522569	0.090659355	0.215256287	0.153578695	0.111395045	0.052937335	0.169502504	0.091558783	0.157132138	0.194058215	0.103742169	0.094058212	0.048479865	0.066094121	0.114695508	0.083249599	0.300689335	0.056412788	0.061256952
ABCC3	2.699984025	4.233446117	4.19533458	6.729016826	5.505264258	5.088516378	3.447636724	7.765089147	2.365510256	5.905842609	3.6261122	2.64765383	2.007358447	4.667031493	1.854177441	2.040626907	1.420588791	5.643975651	4.109670662	4.688781237	5.988945229	4.258346208	4.743168842	8.776205817	6.735408605	5.444872786	4.426920088	4.469487494	3.341227828	4.749379637	5.145276753	3.153093217	5.126028234	5.167422301	2.80551826	3.804687902	8.304592741	5.92604328	12.64377514	6.256006116	7.431461549	3.498447575	2.113790674	3.857710943	3.177402006	4.3027429	6.14890378	4.776533876	3.01622454
ABCC4	6.726450571	4.353237502	5.582574135	4.259840477	6.132969759	3.58768363	9.050136494	3.599478012	5.01031333	6.462318561	6.164450231	3.751031139	3.604094931	5.832885333	7.098779999	5.274703711	6.236394751	4.672224348	6.469983233	5.707456094	3.807272092	5.849388437	3.81223261	3.320141459	7.788472727	6.687014716	4.058136092	4.329332645	6.179710497	3.596579887	5.804519084	4.413325966	5.131187922	5.230998101	2.974314655	4.970838818	5.239625755	4.188343374	4.066108403	5.418071347	4.221186218	6.588091024	4.317516665	6.308332623	7.32531563	4.95212068	4.61344121	3.589275478	5.062052046
ABCC5	2.041815057	2.863100758	1.957653435	2.474336762	1.546046601	3.424194235	2.22212592	3.774295624	1.786980361	4.58313247	1.188519325	2.727834165	1.090126578	2.671881458	1.263158496	2.363960435	1.752425716	3.478910934	1.704481409	4.497261714	3.505669386	1.380577803	1.831946382	5.548501677	3.222080646	2.120693119	3.441884086	2.557791654	2.603068219	1.701006727	2.820053596	2.002854124	3.603948286	2.3698031	1.955964501	1.295789464	3.706952786	1.722877437	4.707509094	3.507103207	2.578349741	1.220787933	1.360673566	1.255568774	1.787128648	2.693593487	2.643637063	2.692450261	1.313330212
ABCC5-AS1	0.06292984	0.091060999	0.112234762	0.084815129	0.062753688	0.305555946	0	0.920718896	0.037677108	0.150576464	0.075437856	0.531697853	0.100731232	0.190861187	0	0	0.279408317	0.102536618	0	0.631544227	0.278664043	0.024763562	0.029852596	0.098200253	0	0.130573336	0.217842934	0.11964705	0.201955037	0.042255738	0.065674152	0.254833528	0.225812566	0	0.043535302	0.109909873	0.100850295	0.184336221	0.231994192	0.33190104	0.233645765	0.043097624	0	0.073187378	0.120320235	0.036873596	0.124859804	0.02584843	0.065117838
ABCC6	4.039202424	2.95207375	3.939675479	3.285476355	2.54379767	4.580797599	3.261983051	3.417492619	2.650935222	2.57854476	1.479057023	3.265942984	1.815594164	4.603588752	4.652496036	2.502109562	2.754490983	2.621106707	4.308279987	3.679593838	2.614598739	3.592246457	4.854646587	4.606201138	3.051216157	4.740971163	3.207181719	6.662618565	2.890930655	4.242019894	4.47409613	3.143555719	5.277324403	2.008075982	3.090125224	3.000529353	4.093304758	4.604611008	3.981418085	3.988682656	2.892073405	4.176792019	2.942988809	2.492969864	2.809440604	2.216908512	2.382189282	4.947637045	3.38573132
ABCC6P1	0.369893931	0.429441124	0.383547824	0.313032345	0.268780634	0.898010311	0.868912526	0.651497767	0.942498739	0.540304429	0.2509245	0.245995043	0.571431748	0.469615314	0.587029002	0.493249252	0.547442683	0.878350206	0.432862488	0.534416615	0.753373868	0.409591199	0.1958734	0.841203991	0.565491489	0.342695066	0.612576109	0.993574422	0.441699388	0.623823264	0.507218454	0.433846975	0.658504807	0.248446328	0.243993096	0.249400269	0.25044049	0.398125405	0.716700447	0.520000372	0.223567196	0.48308027	0.449558546	0.220095413	0.740121991	0.156253342	0.196278447	0.473468499	0.364952175
ABCC6P2	0.589185737	0.436196559	0.928620207	0.529392356	0.528327394	0.881523229	0.807361194	0.96698365	1.312576698	0.344249674	0.777469877	0.837098477	1.030834976	0.6025773	1.275067425	0.960266172	0.567810279	0.699540287	0.850986282	0.956014489	1.415744435	0.765647042	0.961990892	0.584429792	0.878224822	0.887025769	0.840222422	1.497948852	0.326653366	0.717641314	0.657778159	0.413623189	1.081677834	0.583192637	0.341248854	0.488195775	0.695355136	0.882999594	0.909236288	0.822723913	0.478203678	0.58179791	0.930165201	0.828641489	0.890727234	0.658349473	0.380607926	0.787933102	0.723098224
ABCC8	0.176353031	0.154372442	0.14561293	0.12519971	0.286585666	0.060785482	0.082470093	0.134912414	0.039105703	0.036466696	0.144416712	0.087731292	0.034850212	0.089144114	0.58465628	0.587212849	0.874304085	0.096964524	0.077972817	0.382889605	0.053561128	0.102810069	0.049575217	0.031709593	0.067984333	0.083121545	0.258403244	0.062091841	0.141737992	0.152040857	0.165866475	0.19877275	0.109374838	0.026476351	0.102421646	1.336985985	0.061641482	0.043367149	0.073842471	0.049464608	0.185920395	0.472665461	0.042228551	0.901420576	0.027751643	0.461812144	0.129594087	0.343405047	0.114897726
ABCC9	3.762588398	3.589817374	1.886187179	2.832765397	2.155198961	2.460891161	5.786194593	1.450088278	2.113474314	2.354321227	1.663536503	1.580446827	3.735258009	2.725545715	2.079559101	2.07586064	3.969941797	3.014815377	3.414346707	2.716913845	2.170404379	2.864630945	1.914837137	5.634836717	1.720036612	2.261672855	3.01340809	1.88792433	4.225990056	2.356427961	2.909943988	3.919492243	2.571691611	3.416240149	2.654830033	3.585458106	2.85548678	2.130117124	1.661469233	2.444907984	3.173891867	3.115717431	3.302522572	2.052700564	3.697451382	2.646827486	3.225091239	3.804266028	3.490965544
ABCD1	3.242157832	4.9588447	4.520186759	3.896700487	5.37920024	6.275762169	2.244908793	4.518535363	2.542256874	3.895547949	3.262492731	3.702270829	1.902887449	4.509529528	3.593279512	1.795382005	5.204276023	4.32841146	6.813142142	3.808511572	5.149246604	5.224017693	2.401282721	3.851593469	4.297043981	4.490562918	4.32726745	4.245371584	3.433092506	4.255730753	4.664199063	5.284997704	3.719514736	3.42690378	4.090364248	4.91974559	7.145659131	4.350256425	4.924897438	4.274194687	4.993611095	4.684323772	2.715971887	3.721974956	3.226105834	6.553064379	6.716398522	4.885823431	4.823096606
ABCD2	0.29334304	0.441590374	0.26158724	0.420866864	0.185578421	0.410642846	0.182537292	0.557861223	0.274774718	1.409463776	0.130450169	0.267527406	0.590726181	0.208071738	0.144664935	0.140671479	0.676896534	0.272389944	0.106171394	0.685100959	0.349186268	0.338853504	0.067333444	0.455292558	0.707591849	0.261134112	0.409459507	0.344081171	0.251618235	0.123901843	0.143192392	0.306551907	0.670614089	0.160623053	0.173478197	0.064455322	0.347525029	0.180169596	0.481408402	0.23418149	0.360113372	0.090727476	0.267657348	0.071533094	0.467386954	0.399213722	0.333256381	0.13992462	0.083229324
ABCD3	9.028117855	6.182634916	8.659839578	6.579457382	10.90388234	10.33958812	10.55390106	8.171969956	11.72945656	8.093775333	7.194648506	7.722301137	13.47419886	7.387069153	7.458547274	10.27216841	8.441049501	8.094892554	7.721955576	8.979675861	11.25951639	8.405903814	11.52059673	9.614634938	8.966883245	7.649364231	9.171914733	9.815740409	10.38173519	6.618280303	10.03219619	8.475096588	10.01452751	7.148195681	6.158817928	5.491386095	6.20774317	10.14356206	6.989353403	9.293799579	9.983003969	7.892637064	12.37386162	6.073846661	10.5670578	4.965704783	6.93536513	6.937744006	10.50570534
ABCD4	3.069546642	4.673047146	3.561130663	4.137051592	3.373091215	5.202983747	3.923875627	4.791112988	4.677087303	5.782349154	2.65887258	3.620281368	3.0816474	3.759093682	3.971738541	4.537075733	2.998729823	4.836936056	3.993781595	4.276865423	4.736169432	3.144246659	3.474271587	7.176158817	4.286851426	3.852135269	4.104509666	4.226662693	3.379275018	4.309820196	5.158117098	3.924051677	4.357902689	5.3362226	3.127089725	3.672827227	5.196987399	3.608398864	5.092220916	4.678163464	3.46521796	3.200530573	3.122614115	2.21551855	3.764586747	3.585354873	4.47758876	5.135890522	3.301650396
ABCE1	7.756577361	6.087453225	6.849674975	6.349288971	9.298437089	10.02168023	8.54558364	5.250488007	7.553355121	11.41874325	10.26303235	6.858376777	10.11217762	4.968628509	5.008050823	10.21225622	8.108668708	7.243515108	5.795040047	8.966987176	9.985409657	6.31221822	7.010490208	9.267543699	7.242850417	6.879478676	7.701938643	5.918217682	10.25460952	4.912571783	7.222175486	6.352615474	9.004412725	12.55815015	13.44365248	10.17460869	7.188560187	5.969651274	5.692956014	10.76032587	8.624713638	7.972193591	8.860618028	13.73269148	7.740198456	6.898164074	8.631997702	7.14216665	8.664856043
ABCF1	17.91531006	16.04249988	21.8413797	17.5570942	16.49542349	17.17260894	14.98602219	16.72434367	8.001175027	17.78780613	16.07747558	20.42039323	9.672113534	16.54018113	16.74216165	12.44437639	17.64101762	13.44271005	20.76181933	17.47858805	12.51166436	18.79621729	13.60464568	16.88275766	11.06725481	18.98229715	15.41512086	15.61044164	19.46033025	17.48693392	17.39588931	18.63390721	19.22372378	22.4932561	29.63168748	24.7037056	18.80413541	16.65996774	16.20893099	18.80678108	18.06868507	22.22601999	14.6041117	28.6369523	15.57870823	16.55578004	18.26820673	17.67913731	19.71309022
ABCF2	9.438803939	8.602971511	12.10333187	10.14131902	14.63633826	10.26546558	9.448558218	9.302662894	9.014053337	12.10215169	10.25828775	11.43676344	9.920169311	7.425950521	8.64454435	9.617479434	10.97585694	8.980775409	8.927848439	10.46421078	11.83462496	9.718462289	8.955141156	10.48545267	8.576710438	11.2730231	10.87113623	8.496648656	9.853162888	8.149058882	9.788098939	11.62974327	9.750122578	20.16265482	15.75421981	12.71773366	10.40332311	9.415055361	8.859997957	11.05869195	12.4927943	12.33988734	10.51036488	19.87493904	9.578415804	9.719939668	12.24372768	10.96458664	12.16667078
ABCF3	7.983599499	9.075469346	10.51599519	8.629962431	8.875981037	8.198040491	7.379461617	10.55163888	6.990851049	9.965106739	6.747204162	9.548646522	5.58441219	8.870591655	9.293380123	6.485195828	8.439200804	8.265845598	8.204630588	10.14699656	8.084848853	8.745713137	7.975143618	10.78500416	7.289262128	10.3001774	8.854832061	10.69860508	8.383131494	10.22296702	9.58580906	9.394088295	8.369571234	10.48582729	6.924964024	8.159331553	10.40537007	9.513724403	9.461691743	8.906314432	8.769335382	8.901078747	7.054392889	8.576275989	7.983529866	7.34991261	10.08226731	10.4908486	8.61895931
ABCG1	5.270201874	7.870312444	14.4989123	14.13241841	14.95214682	27.29856086	16.55296777	20.49592978	21.82189049	14.43039004	15.10162931	7.160745225	16.55162575	17.39898035	7.995414042	13.70883324	5.706601305	18.21923762	9.703098866	15.60226866	9.290339205	19.84322339	17.61259259	12.22941016	9.639988888	15.2652026	18.89710047	21.02344395	14.3002709	22.26240183	18.45001086	17.40451571	14.57124352	11.90318942	9.983865859	11.91804412	12.45253999	21.8810738	11.66799266	20.6047718	28.25696085	18.45271117	8.788502079	18.31202355	14.44634991	13.82141184	16.77084821	21.52851997	17.24345039
ABCG2	1.436742241	2.268401239	1.883810009	3.615711395	4.668483439	6.813525724	4.812775335	3.1436893	3.612114009	3.485132332	2.512919847	1.883383402	4.08308479	2.040281682	3.423407248	3.620085345	3.555975451	4.691917429	2.042287125	4.259276	1.353901568	3.406614172	1.625925818	5.661989983	2.45626763	3.137735433	3.820474379	2.546448565	6.411031002	3.245760123	3.618248857	3.585866329	3.262233899	1.480665888	1.827854062	3.60238677	2.082980878	3.391809276	2.239844581	7.772705911	4.882271169	3.262480325	3.84414926	2.343551017	2.797453729	2.625448733	5.954973041	5.641355829	1.590638863
ABCG4	0.016472545	0.030646506	0.018886259	0.042288094	0.034417294	0.082838989	0.046219529	0.012151655	0.014089112	0.019707484	0.0112838	0.003058846	0.011300338	0.014274262	0.033368965	0.004997544	0.032505803	0.084354395	0.03093705	0.022491609	0.09262633	0.025928488	0.002232637	0.110164053	0.042541489	0.015624658	0.025602016	0.008948249	0.012946249	0.006320504	0.031925953	0.036384735	0.00562941	0.066772813	0.019535694	0.021372046	0.090509561	0.027572536	0.024290765	0.032460128	0.015726659	0.027397333	0.025357033	0.021894358	0.005999063	0.113066877	0.088711985	0.075393658	0.114446859
ABCG5	0.015867793	0.02870135	0.042450083	0.014257454	0.018460605	0	0.044522683	0.034141142	0.06175197	0.018983968	0.009510848	0.072190407	0.025399434	0.024062875	0.024610172	0.105307782	0.027398372	0.038781995	0.068337384	0.049289877	0.023421763	0.024976582	0.015054696	0.041268744	0.026077974	0.03621655	0.047082183	0.030169068	0.025461536	0.021309614	0.053819261	0.032128206	0.04270407	0.028140612	0.065864698	0.02494245	0.040263305	0.051128525	0.040948222	0.090126643	0.029456953	0.035318039	0.029921981	0.036908473	0.025282343	0.004648849	0.0236126	0.019553086	0.016419498
ABCG8	0.005537354	0	0	0.004975397	0.003681236	0.006721658	0.007768498	0	0	0.013249599	0.00885062	0	0	0	0.004907523	0.011759698	0.005463519	0.018044906	0.020082162	0	0.005448965	0.004358015	0	0	0	0.009191579	0	0.005264021	0	0.007436376	0.005778833	0	0	0.005611529	0	0.003868498	0.014790115	0	0.016330998	0	0	0	0	0	0	0.006489199	0	0.018195743	0
ABHD1	0.092430751	0.129137477	0.093793597	0.126007559	0.033902352	0.073509963	0.058129508	0.082292688	0.087780338	0.171593752	0.053490817	0.095288665	0.051018302	0.087000548	0.090391697	0.081225735	0.075474442	0.110789745	0.093918265	0.100528746	0.094091747	0.065219628	0.105838091	0.089525544	0.078571867	0.063487407	0.047285561	0.09998798	0.084751326	0.10700832	0.116419137	0.075094082	0.087683231	0.061369284	0.048509421	0.051213728	0.119183412	0.089628013	0.09870025	0.093102129	0.071002072	0.106957504	0.082426241	0.092669763	0.085315622	0.089643456	0.069562822	0.065458497	0.056067443
ABHD10	5.207220309	7.386536074	6.19861147	6.403677921	7.391156049	6.190466358	8.710219696	8.172718067	13.76911856	11.83434562	4.661165546	4.628829671	14.92664466	4.466805674	6.684302959	8.138335999	8.45855268	9.413117211	4.426696672	7.493446812	8.219712974	6.189579056	8.30504947	8.308664545	8.349095292	6.438090987	7.61419103	7.546011929	6.337751512	5.582610959	7.850680736	6.732740006	8.857643028	5.767049046	2.453410952	2.678912172	5.834717565	7.085711035	6.943944781	6.016710986	7.747851358	4.559752825	10.48513075	3.073445906	8.567576026	4.476559558	5.979982798	5.445479557	4.250970514
ABHD11	6.459834652	6.39961107	10.32525486	6.371941888	8.679007707	7.54405482	5.083054976	12.05133087	9.48760284	6.324671978	8.861833382	12.52823229	5.7892734	6.696922161	7.376324339	7.810939061	5.673992072	4.902107419	7.546197033	10.43202173	8.970463517	7.220130894	9.2054633	7.30375641	8.5821486	8.234745175	7.084130401	9.131777541	4.616732739	8.043192266	7.636377503	6.37480559	9.106967835	8.336491784	8.010229219	6.364084146	6.509007561	8.91353004	11.76941298	8.165733737	7.396281778	7.351307945	6.307761984	8.967356195	7.22326155	4.744628248	7.176002222	5.290865302	7.064688045
ABHD11-AS1	5.580173847	4.247799777	8.60793356	2.233667723	7.296334516	4.044920037	1.966418515	5.553625743	13.14208597	4.840911894	4.100232248	10.55355004	4.78356011	2.205763586	4.711090134	3.510259407	3.26171099	0.976731725	2.517693108	4.600388474	3.825554587	5.661358652	4.817502774	4.154386915	5.95447083	2.765627491	5.466764528	5.480714027	2.934138867	5.398435514	3.311954546	2.842859403	2.214285106	4.100489241	2.305264437	2.180154906	2.232141143	8.180563983	9.671580076	2.145872456	2.690401679	3.187679426	3.049192341	4.275231488	2.157426621	1.611600835	4.092850672	3.780263378	1.724047284
ABHD12	14.67958261	16.8451562	17.538359	20.25456511	18.45368354	16.78482566	14.641263	23.11202968	16.80481438	16.85188422	17.13128668	19.78618074	14.23212742	16.86380208	16.95748838	12.9873333	12.08897961	16.93680258	13.50070055	16.28042067	31.10115019	15.6819285	16.51604222	17.98898421	20.30591254	15.84460401	16.42150734	17.05199013	11.76315945	16.05547968	15.1356033	14.27777149	15.86480897	14.83261047	9.646325877	18.40925945	24.66553414	16.71084984	19.24796743	17.0792298	15.40956851	14.55096555	12.63207977	16.80707897	16.15504129	22.56908196	16.47992837	15.48155107	19.94157362
ABHD12B	0.129506042	0.096101729	0.236895154	0.214824278	0.165568629	0.34665542	0.489158419	0.771632828	0.170979803	0.214530802	0.262725405	0.565446659	0.180722347	0.110784526	0.088289033	0.158672572	0.252282042	1.19033846	0.042150398	1.999511088	0.130706507	0.167259921	0.110267858	0.227999597	0.158263495	0.316942973	0.282450717	0.760777815	0.216179143	0.147162927	0.284169277	0.210262162	0.444850077	0.121145391	0.206753497	0.088155435	0.159649375	0.455224187	0.303597079	0.665519841	0.160276579	0.122804952	0.110923326	0.073376769	0.131213313	0.054480656	0.395314456	0.081837851	0.061850224
ABHD13	6.012847161	4.412372823	4.348708047	4.187973402	5.026545295	5.117582688	6.601084168	3.716408478	6.239979908	5.692096411	7.836525391	3.916898572	8.907835668	4.158757288	4.282746943	7.027631397	6.036323512	4.801760233	4.338765612	4.563216621	6.270521016	5.126048138	5.455564682	5.280296391	6.024510401	4.056589185	4.51973076	4.336309002	7.069674812	3.341353842	5.862494588	5.090633687	6.137183379	5.244519684	5.982360485	5.347908036	3.966671203	4.729201342	4.500600395	5.746966429	4.994526211	4.84304095	7.277465228	5.459314958	6.170180017	3.262415263	4.569113306	3.715452723	4.871681648
ABHD14A	4.288107557	6.151116878	7.448579378	7.795073868	6.085146092	5.370952035	4.892814483	6.302184875	9.816154234	5.427195588	5.584283604	9.139289969	8.314202517	5.796947059	8.156218573	5.515399883	5.22284147	4.927607448	4.948478463	5.664333806	4.909705765	4.776535041	5.864114368	5.429356248	6.200811551	7.06642247	6.438458764	7.014308319	3.670095433	5.700366516	5.750934698	5.048788205	5.314603507	5.307732672	4.439081236	4.721234517	6.21235837	7.23477032	6.250126443	5.785571734	5.603411044	5.754438919	6.11849325	5.015936019	4.682740751	5.461556438	4.29713574	5.393625979	4.739006819
ABHD14A-ACY1	0.040916028	0.059206481	0.030405559	0.030636395	0.045334996	0.091056095	0.019134055	0.058689948	0.073491254	0.08974399	0.027249195	0.062049056	0.021831307	0.041365017	0.030218458	0.050687886	0.053827275	0.04444517	0.120566054	0.052142284	0.046973406	0.026834822	0.038819411	0.092225345	0.089658101	0.067917443	0	0.064827249	0.056274902	0.073264107	0.099634122	0.025104378	0.057096631	0.103660297	0.056611986	0.04287704	0.094714148	0.015980349	0.130727226	0.088532113	0.020255058	0.056042843	0.014696299	0.055516211	0.086922659	0.039957756	0.040590976	0.016806257	0.028225754
ABHD14B	19.85035294	23.98165303	29.75360047	27.82760853	15.78803502	23.63116614	23.30320909	26.30904943	18.78300991	23.30740031	16.72946429	26.62180731	28.4563658	22.44926975	30.18699511	18.02448134	19.10201591	20.71055865	21.47700202	23.37213121	16.65308821	21.92388451	25.44605613	18.54281313	26.7537248	26.21202916	25.99112234	20.45044779	19.39541423	23.6360763	21.43220165	21.32131616	21.15776588	16.97013611	17.22067019	18.75678567	21.28021514	24.3580051	21.87120287	20.94023942	19.48933867	21.58758737	26.33967327	19.30706641	22.25550046	21.325817	15.22799808	23.26019327	29.70936996
ABHD15	3.833052685	6.248008993	5.440394168	7.541486406	6.139751842	5.171493971	5.498526604	6.201749826	3.576419787	8.159089678	3.404735308	4.528495301	5.241178907	4.442052368	4.227225801	2.560738147	4.665612422	8.487988077	5.110524496	5.948858275	4.822979135	6.201521282	4.98527546	5.654415386	5.178641411	5.407844464	5.806496671	5.647377411	4.192647297	4.822071366	6.418341089	5.620126701	5.184248723	5.358221513	2.927421789	4.804615851	6.25032243	7.504526664	5.834046807	5.853643748	6.641296324	5.435843748	4.174559027	2.685214733	6.844307573	5.762967383	6.455863653	5.690209441	5.063120407
ABHD16A	1.314738152	1.429414301	1.381544248	1.127035739	1.348854224	1.863354172	1.271196046	1.68809984	1.297741863	1.713219708	1.306281651	1.080807435	1.296820619	1.794373202	1.269119947	1.347006473	1.398880536	1.343222287	1.393387376	1.586033174	1.384664386	1.082268448	1.486728278	1.47863933	1.991357581	1.191452605	1.423348909	1.884894795	1.361895684	1.52225455	1.920901737	1.331657612	1.823329081	1.858087729	1.4700214	1.477047897	2.306285727	1.419730674	2.368407642	1.52810094	1.242767059	1.243526772	1.056774664	0.958749361	1.544481484	1.31587153	1.847161449	1.336935811	1.389865231
ABHD16B	0	0	0	0	0	0	0	0	0	0	0	0	0	0	0	0	0	0	0	0	0	0	0	0	0	0	0	0	0	0	0	0	0	0	0	0	0	0	0	0	0	0	0	0	0	0	0	0	0
ABHD17A	4.209087806	6.205438483	5.839151059	5.470946531	5.064253594	7.052654541	2.708022048	5.064478854	6.516722011	7.911574163	4.952519631	5.468079403	3.343714082	4.148347229	4.735887576	5.470007672	5.303271102	3.820122318	7.321915339	4.397457164	5.953835752	5.183688466	2.937468197	5.24652859	6.028561617	5.326856105	4.797796344	5.331285652	2.993171694	6.156183955	4.548178401	6.576802446	4.134575725	6.706362471	4.852572788	6.166583027	7.920370475	3.996669902	9.769256891	5.285788257	4.685570012	5.700999838	3.07200768	4.872802256	3.116115724	4.645274274	4.898220213	4.20816564	3.484843859
ABHD17B	4.832571461	5.679433583	4.714125507	4.588596879	4.744445998	5.067037136	6.345949415	5.236436575	4.550513555	6.819793298	8.381760238	6.599289947	7.096819948	4.05368779	5.100589806	4.739597568	5.958937645	5.086876611	3.992670117	5.986899831	4.873214758	4.325363319	4.357823221	6.86402841	4.893123416	5.364353308	5.026289504	4.883229178	6.859236653	4.473938669	5.855242385	5.338953842	6.293281992	4.457609956	7.335043594	7.66160589	4.435759968	5.13053989	4.265431564	5.847375533	5.077188021	5.092474334	6.787246573	5.950883243	7.068871392	3.734601198	5.650106565	3.994538949	4.303917199
ABHD17C	9.622392378	9.708415569	9.654672793	8.123092766	7.42481492	8.48988711	13.96756489	8.445993249	8.560016703	8.464902748	8.343533663	7.488763145	9.593170922	7.391621751	13.47159031	7.63832447	10.55790758	9.161831977	8.399688216	7.287513102	9.504831594	10.49016456	8.585036995	10.34893124	8.30483186	11.96074795	8.897325265	11.73886173	9.005735824	10.17397462	11.33282908	8.935984825	11.4461507	8.403013648	7.245116801	9.127089182	5.827040316	9.9778091	8.645624621	9.59370055	9.060656525	7.629253731	15.47613079	9.563080064	15.84878787	6.73248633	5.5217157	8.950968458	7.051963858
ABHD18	1.714190996	1.661326631	1.516457451	1.168447849	0.918930803	2.166365057	2.369798873	1.784449292	2.003625782	3.397197343	1.364486534	1.120010252	1.772247381	1.416970096	1.037660237	2.715840817	1.339159742	2.079366575	1.276960291	1.764419048	2.136500653	1.341947785	2.355407062	2.622914478	2.226852515	1.050995662	1.328905664	1.752766614	2.247173707	1.438029605	2.358370838	1.427822255	2.327725977	1.534408744	1.355751398	1.307157052	1.845995948	1.156089983	1.800290653	1.864994909	1.365738869	1.286070003	1.313071642	1.078766839	2.109648147	1.084354133	1.470521867	1.111251515	1.150376687
ABHD2	33.97330512	24.76380764	25.96541722	26.83544936	35.0806924	22.36684659	32.4284375	34.05871469	9.855887199	19.92661536	28.63944795	31.90019487	15.91509643	31.74952787	20.41492556	10.19559307	20.00718703	26.86885591	33.89038479	41.3904339	13.33113758	41.85795125	33.52629175	32.32002092	20.02092688	31.15044082	28.41779501	28.8166364	36.34597204	25.80642647	37.94990871	28.50887478	32.88770661	20.86144449	32.12809306	46.99139935	25.8851706	38.4825462	26.45403865	36.6846739	49.14834326	38.61042564	29.70309986	31.66051294	35.70366399	22.60637316	26.72384825	30.16138714	32.69830721
ABHD3	3.413792464	3.995890541	3.541558141	3.501631898	3.541304905	4.267005496	4.637558568	5.934271585	4.864868914	7.210038078	4.446179844	3.150139754	4.88011209	3.823715472	2.923651755	6.16599014	3.068130012	4.787672515	2.399527445	4.390288327	7.70310985	3.83324178	4.48309956	4.957920683	4.938270025	2.847342091	3.948066388	4.681560798	4.279957339	3.390747103	6.102386245	3.053497411	4.875658443	3.651337001	2.721783978	3.497122708	4.246707513	3.085085781	5.333103306	3.7161537	3.340604649	3.201360774	3.256034733	2.735927231	4.808069332	3.529249093	5.043123518	3.548576172	3.59194381
ABHD4	9.699042226	11.83640847	11.01584877	11.24608319	9.354919887	9.423144533	9.756374841	9.810905899	8.253499206	7.808148104	6.823975019	8.605988494	11.09106547	9.743158791	11.78033407	5.320801186	12.37802491	12.80815881	10.18766975	8.906273584	12.73752573	10.92068843	9.43596545	12.56447703	9.820183475	10.6317943	10.64358096	8.530915523	9.012901013	10.25468883	9.565771026	11.11878471	9.649510962	7.062157824	6.105350046	7.974066599	11.61551324	10.99894826	11.24944965	8.305285633	10.96875592	9.326685768	9.50958153	7.535449733	12.23809527	11.45124481	9.920540922	14.45515962	10.65532628
ABHD5	9.076607668	5.264399417	7.88658846	5.743524368	8.415621651	13.73986687	9.731476737	11.21103826	9.832454317	9.328477796	16.44836996	7.27489695	14.39480104	13.79958876	4.452973717	16.29718272	5.6919119	7.969463592	5.437101364	8.510715489	6.216956931	11.51159024	14.60998462	6.354710069	9.465515476	8.000440685	8.075366145	9.548481501	11.22747765	8.628176666	10.60853915	7.655632433	8.786555349	5.930972458	9.809936322	10.13403678	13.84269917	11.16920591	9.44671279	12.27973484	8.774680157	10.12869561	5.479263985	10.20981224	8.023334085	9.219317423	11.37216167	8.331636705	10.01320202
ABHD6	3.980167709	4.099406841	3.919624716	3.56885236	5.740327564	4.801480927	4.885896197	5.364715864	4.406562996	6.217897551	4.695693012	3.50610387	3.619897075	3.984353584	8.406857599	5.898550318	8.361307515	4.461928495	3.217251621	5.120687524	3.892358927	4.983485811	3.370506956	5.962844842	5.541115438	4.64111989	4.867870013	3.388913521	6.52232053	4.599705982	4.351127578	5.064763928	3.722992136	2.745935938	2.645415504	3.584929927	4.02173685	5.901686667	3.66221157	5.528243378	4.054668693	3.677611841	7.385797275	2.730496875	4.675000421	4.327043064	6.591790533	6.954884113	2.578350696
ABHD8	5.241756664	9.353159524	7.62776135	6.857706131	6.574362156	8.616176468	5.620736948	8.126024321	8.523448417	8.571905899	4.39186	6.882961032	4.542591119	6.743920279	6.1131859	4.608764116	5.679167202	6.25963627	9.538362527	5.16951813	9.698517444	8.524021565	5.936114384	5.92544472	8.230491933	7.066026281	7.832685626	9.470903179	4.347059334	8.321741699	6.815283117	7.251643933	5.958216112	6.25256395	3.751009463	5.000829592	7.594202129	8.285471051	9.482305941	6.458357566	7.04087814	6.319925224	4.935908309	4.302258734	5.813245824	5.696753722	5.577702136	5.551307038	5.617474297
ABI1	15.33081598	16.80764112	13.27184041	13.98873199	16.54154275	16.58395296	18.42070608	19.45122353	18.27382628	24.83767346	20.36033996	12.85622991	22.03102845	14.255799	11.55922941	19.34763109	18.38502605	17.93766874	12.41860695	19.33431676	19.67528024	16.1050104	15.16262742	19.67585708	16.48458132	14.21067565	15.98305035	15.95098279	22.03837936	15.73501282	16.419262	16.62232673	22.05749242	13.51527109	18.32687569	15.4667633	14.51595102	16.52417328	16.53489375	16.73460009	16.70716229	14.32098372	19.33199538	13.5492948	21.3698017	13.6324343	16.72923043	13.75827107	13.35141081
ABI2	2.750777903	3.12284858	2.681427533	1.926030362	1.919544866	3.303783553	4.151080426	3.126814085	1.85180783	2.282274774	1.988069299	2.69918049	3.170993785	2.294342732	2.552814321	2.478314457	3.544118039	3.591283769	2.730886989	3.745116006	1.676155348	3.137616911	2.052332375	3.907906506	1.846147564	2.908263471	3.182340637	3.221693367	4.501629806	3.37391716	2.963149561	3.556061726	4.003650694	2.434445473	3.592478748	2.350811587	1.932010854	2.527911604	2.761754077	3.261008727	3.343616012	3.0820361	3.270108266	2.225945895	3.534495639	1.804162117	2.523737686	3.016309348	2.190610579
ABI3	7.883243575	13.65913132	10.20184738	17.25993627	13.21380756	9.394227968	5.900705795	13.32105061	9.410870293	17.72697598	8.88350379	8.528814585	7.357665909	6.059318136	9.318998485	7.241539382	15.89417954	7.949677343	11.58469797	6.765100389	10.57183605	10.22382226	8.351494624	10.57010834	15.59231398	9.405256914	10.15027443	9.162011844	7.057489818	7.633457692	7.769270897	14.04155757	11.34092123	12.64088358	12.096202	9.893973986	14.6909985	10.65886669	13.65382167	6.33801254	10.94013952	8.135316945	8.928348736	13.83616912	9.504596344	14.38561202	15.08091385	7.868047338	6.360482957
ABI3BP	16.39836232	22.85351125	10.35932066	13.13864995	8.099152803	15.37096985	24.51249907	19.35965084	10.35155727	11.92337771	10.77718215	6.543694155	16.15934308	12.35117282	12.88674272	11.63173473	26.82072681	28.74224627	8.412612399	17.70191584	8.156269389	10.51913858	5.76716365	18.00199912	9.446507505	10.57428022	20.36825481	11.98655712	27.01637048	22.65397526	14.27549553	27.57763123	17.09469825	20.34512888	20.57800842	14.52427033	8.521508478	9.322633933	11.12830786	20.19039236	20.56943212	16.49906817	15.772481	12.25977911	21.39391975	13.36490181	16.53346597	24.66214513	11.70784388
ABL1	15.95388253	19.50967396	15.48278182	21.27297942	13.10254201	16.9970059	13.06310853	11.506544	5.915528127	11.30308371	15.62312873	15.77107016	7.011919332	15.02595447	13.25359623	8.254358217	16.0334736	15.94304991	20.20924956	18.10480453	10.93508215	14.17898609	12.59988835	16.74627248	11.37657868	15.00138246	15.32804114	11.8983949	15.99743902	19.16113215	14.14665288	16.78943068	11.73640662	26.77839464	31.52826401	26.96810357	23.28513217	14.03977029	12.06982681	19.96615333	16.84729299	22.20958707	10.72001349	22.54142663	13.20540777	20.89795206	22.12300465	17.5160262	20.98548404
ABL2	3.100126505	2.126199114	2.31981684	2.930537465	2.845390826	3.829377525	2.907827935	2.559836219	1.014354609	1.961676715	4.907043719	2.439533078	1.17777734	4.52228501	1.752093426	3.529457404	2.400902723	2.782287078	3.457215142	3.564157345	2.257584439	3.206430218	3.219027227	2.701678557	2.100165092	1.80709478	2.516803159	2.104768688	5.220713667	2.52339777	2.613813415	1.889132407	2.75743028	7.662929025	7.121754015	8.130520047	4.227289807	2.133789437	2.299708704	3.847711019	2.912871998	4.231770839	2.382150683	4.496126905	2.71005665	5.43844797	5.512705861	2.447992735	3.411792577
ABLIM1	33.32332966	32.98363428	22.25694293	18.03073175	17.88568887	29.4857618	38.82004974	23.64344805	11.26540958	21.74021115	15.39684021	24.56682495	17.86866022	30.29062849	22.24055506	13.92994402	24.90189554	29.54267873	25.55515529	31.42110073	9.987480036	38.35798045	22.19345282	51.20227432	12.77366345	27.751375	28.67935	29.62623265	42.45859659	37.14031899	28.41097347	28.29062175	29.02734632	14.34720395	27.47367294	26.60366303	12.73471917	26.54656336	23.39021329	32.41013932	25.6382024	29.76015777	29.9695637	23.55206294	34.20531225	12.29709221	18.38467327	44.25827546	24.08476365
ABLIM2	0.639171173	0.999029032	0.813632445	0.986401771	1.145017055	0.559695499	0.859061826	0.739060618	0.543350118	0.694645648	0.44842021	0.87839647	0.386597108	0.854592088	0.94267602	0.626895539	0.770257715	1.592654099	0.857108522	0.876721341	0.590558317	0.769922039	0.43051105	0.959339681	0.569326716	0.753211067	1.317429363	0.795472889	0.780676912	1.097538469	0.891090432	1.61477803	0.697403326	1.532803734	0.958625893	0.928864707	0.737618178	0.771780315	0.737479965	1.072886563	0.992722193	1.035867662	0.733425255	0.714983452	0.628142304	0.869117187	0.842230878	1.142347619	0.5705158
ABLIM3	5.27577211	8.777965222	6.626208298	7.010523112	6.087258245	6.555369765	8.221044155	5.952098154	4.216477782	5.290418103	5.092812282	4.577135899	5.852240572	5.386320641	7.514056163	5.892711578	14.07862992	6.181214816	7.870435598	8.363131553	4.108225817	6.169544237	2.317652243	10.49671222	4.353704297	7.624984005	8.668400005	6.795869652	11.76868173	7.320980521	6.435207903	12.02613208	7.155685062	8.219406896	8.031573204	5.907476923	4.385094119	6.380222311	6.897275618	6.461799643	8.438787036	9.258714664	7.920985836	5.109537523	6.787243621	5.806859046	7.667411583	8.856019091	3.569723844
ABO	3.488367207	6.210549311	6.424433288	3.397285957	3.06944608	9.435873201	5.408728247	4.401402504	3.423428396	3.467666488	1.67417269	2.493602553	4.00382866	10.99552982	7.130011458	3.060468887	1.874458182	4.916943353	3.624995798	3.125451485	2.406536362	7.377172024	4.825605869	9.048337784	3.664213972	2.966530014	3.785543817	4.72257019	2.689587223	3.487009431	12.21818812	4.398053202	4.050233032	2.158244138	4.47307752	1.708522509	4.415496471	7.379993724	11.50726241	4.718730978	7.800278957	5.508095374	6.994712091	4.008350814	4.280665976	0.971648858	5.280838708	1.963248046	6.332515057
ABR	12.47587432	12.242556	14.33847728	14.14837654	11.01701038	13.53473683	9.804287286	12.82090413	7.305764738	12.43651771	10.34910875	14.12972453	5.574014191	13.52379225	11.71249996	7.665607901	11.68776596	12.00359438	12.85753184	14.61282268	9.900510546	15.31189921	10.9648949	11.61395298	10.94874035	12.14631552	13.12583213	11.76180114	13.54369917	12.53663748	12.97653151	15.05386742	11.05732335	12.30325992	13.58239317	15.71921822	18.91439858	15.01070517	15.00916232	14.74018099	18.20435148	15.71156092	9.092137959	16.11149896	10.11749757	17.44732043	13.85837189	13.21831393	12.16759259
ABRA	0.03213876	0.077509271	0.014329792	0.05294147	0.02848782	0.039012451	0.007514718	0.027659902	0.032069989	0.025633525	0.021403723	0	0.025722113	0.048737149	0.037977637	0.022751068	0.036995261	0.017455417	0.038852241	0.04095677	0.021083837	0.021078241	0.030491907	0.011144808	0.035212365	0.013336964	0.021191255	0.015276171	0.014734288	0.01438689	0.117391057	0.074932241	0.019220707	0.124848888	0.014822546	0.022452732	0.028613907	0.00627613	0.047392498	0.008692536	0.035797415	0.036683821	0.023087326	0	0.020482828	0.144375856	0.031883438	0.030802321	0.022170792
ABRACL	13.23215252	13.80879344	13.97102992	16.41959638	27.69829234	20.22700787	13.5259912	17.71720416	33.85385513	38.85591153	21.31666362	11.5731536	43.03045147	13.81870782	11.24755191	31.06537452	17.71500473	15.74936816	11.3281803	15.47967529	38.13102016	10.34623701	19.169521	15.92767182	25.3034586	15.69756994	17.58754929	17.1149123	12.08768217	8.389594981	15.43909011	11.58046566	18.22467356	20.46304935	12.08068339	11.83879542	14.4589768	14.46658372	22.32321576	17.35227574	15.81602704	11.68130559	20.77782355	10.78373318	17.17985786	14.82936203	16.42098915	13.15336125	16.28814195
ABT1	7.621221847	8.55165916	10.12065262	9.24877966	10.05334361	8.662003349	7.287135834	7.734861504	15.30969498	12.42262213	13.87300214	10.24472211	10.87757255	7.497433879	10.06724504	16.13739454	9.741413435	7.05010816	9.625337236	9.761702093	11.28628748	8.668246114	9.049051657	9.219513021	11.73561908	10.57404037	9.62638249	10.27052673	8.905950066	9.677122718	9.227819642	8.698771829	9.2534656	10.85726254	10.47559152	9.813121684	9.104762793	8.120607477	9.378874575	9.139844915	7.714065706	9.619750552	10.39602939	11.81991041	7.373493807	7.265823987	8.240789404	8.127161807	7.223409851
ABTB1	6.515756018	10.5293112	8.541172153	6.70195382	4.867753231	7.30337222	6.861735459	10.94693044	8.224614339	9.899943377	10.11716649	7.811316386	3.864563777	13.74589316	10.26886214	8.152168447	7.056371447	7.619998723	9.121462392	7.672712877	6.019724419	7.290692397	4.961439282	11.13011789	10.00628292	9.349662399	6.494263123	9.664208827	7.158286282	12.84024663	11.2630423	5.36809263	8.961858932	5.481859034	9.174677174	6.900974413	11.64072742	7.637281359	10.73012185	7.621745316	3.970465718	8.594296237	5.601304734	7.044722516	5.989608724	6.288624239	6.085438205	7.602204392	7.057687139
ABTB2	1.100917875	1.794870338	1.447468455	1.925057261	1.487454623	1.105843095	0.745193153	1.455718424	0.760406324	2.03070817	1.415783341	2.437771617	0.79799067	1.516498252	0.823162227	0.545118651	1.45222156	1.324811041	1.71652412	1.61096904	1.124225774	1.191071082	0.413860349	0.836594538	1.263101087	1.152616231	1.276700647	0.998618598	1.847484519	1.534266488	1.093184756	1.64517932	0.983175409	3.662749973	5.53870061	3.343916716	0.849659847	1.44639992	1.177101114	0.753640072	2.058065413	1.398189864	0.956066213	3.137071793	1.157425978	0.994571278	1.495480496	1.043355523	0.654039483
ACAA1	6.273718022	6.67118569	8.592766652	7.467526889	7.959118076	8.059183187	5.290843616	9.976670088	9.121253587	7.257320456	8.708167762	7.671729254	5.983486191	8.792668163	8.703695039	7.303457776	7.540363429	6.426844947	6.945000408	7.447233041	9.872408148	7.799400023	6.040903401	6.595774427	9.232065353	8.262855613	7.108773497	7.665792064	5.811507721	9.881081426	7.917020869	7.883597268	7.911410717	6.837588381	6.20931888	6.869645467	7.76886702	8.39717635	9.530031479	7.281102878	7.169107624	6.76698798	4.723873636	6.414781993	5.484724355	6.785094573	7.898823429	6.801865534	8.430162128
ACAA2	10.77974383	12.09992774	13.61876007	11.6386022	19.01169898	14.59687049	18.6009047	14.49339938	21.91400754	14.23685329	17.91107197	12.2610641	20.32415452	13.15264818	15.80152733	17.58835962	15.84348847	18.33387208	13.18453137	10.87313625	16.45406542	12.51631101	10.49512973	12.39780772	15.03828146	14.79537485	12.29910626	15.12944263	13.62169207	14.36331837	13.46944227	14.13843747	15.21495269	10.90645298	12.37884928	13.67356397	12.59404842	15.09530475	14.49735911	14.23797375	14.62865259	14.66742051	11.54669556	13.35232424	16.51814317	9.550414108	9.323066409	12.30456608	17.16083568
ACACA	12.46997734	5.750490192	7.987977853	8.026196649	7.040356213	7.273801799	10.4788489	4.313563199	3.898717565	6.480862302	3.734411655	7.407080201	4.138479308	8.76696683	8.39126443	3.760847889	5.329142289	7.282953363	7.758562632	7.31898003	5.94233601	9.898065185	15.70361746	6.062660246	5.330407741	6.706713485	7.137286791	6.75008545	8.540083595	5.611122105	12.12820034	6.307949065	7.049279353	5.914980206	3.690256049	6.730370949	6.719569552	11.0419862	6.825423209	8.304823344	9.599189348	8.963518824	7.08277106	5.558530138	7.588807848	7.345309389	6.473570014	10.38108352	11.24834065
ACACB	2.468155605	3.62447888	2.399651555	2.358451158	0.787950674	2.477346702	2.804652799	2.791396706	1.666551621	2.792194241	1.17812556	2.220380273	0.995016925	3.784515492	1.86192369	2.420959483	3.098764409	3.268970586	3.124706722	4.237666843	0.894015386	2.39968907	2.564653897	3.277839358	1.690402889	1.88466339	2.851677397	2.498167306	3.891849698	4.104315372	3.572766685	3.372286643	2.352251849	1.81663056	2.088962134	1.669570751	3.507599443	2.117087199	3.344046327	3.294595485	2.641097584	3.354862528	1.604939202	1.031757859	2.435387727	2.322520513	5.413853959	3.414140091	1.897054796
ACAD10	2.480162152	2.108840598	2.375227369	2.624865684	1.822372427	2.85416059	2.278702939	2.684867653	1.681780229	3.471317748	1.302020289	2.596693009	1.3462468	2.510718973	2.304964248	1.647513192	1.465646601	3.072799668	2.329581962	2.724246036	2.63731514	2.049472463	2.671310952	2.872371136	2.454851044	2.532935573	2.505303506	2.808550728	2.287738342	2.460877445	2.746964248	2.219021292	2.766926635	2.438033846	1.550043922	1.891988134	3.217334439	2.456829683	2.836173801	3.017960212	2.318955805	2.256426726	1.588181038	1.733346876	2.186188082	2.604417076	2.462098047	2.155546611	3.178499317
ACAD11	0.127440135	0.184408955	0.134517536	0.06309564	0.096825452	0.161010589	0.135004013	0.183546245	0.090314831	0.205364112	0.035334627	0.094659258	0.108240804	0.130153269	0.09219985	0.157416018	0.156534535	0.155383155	0.094323162	0.186435774	0.056304696	0.106438802	0.081429084	0.205630937	0.209441892	0.094977489	0.10546608	0.143401439	0.162161993	0.136217782	0.192710926	0.097660191	0.189762416	0.131782917	0.14394118	0.087215053	0.201454714	0.127989245	0.21860771	0.139281267	0.133257149	0.140712905	0.092482561	0.069569285	0.135920444	0.067053537	0.190931634	0.117511499	0.150709808
ACAD8	2.968277033	3.274210303	3.518256277	3.779695851	3.48577461	3.570658035	3.494757574	3.593814426	3.684856904	5.207439554	2.54313765	2.775430639	2.505706938	2.726343246	3.558590343	3.383400766	2.539016951	4.073388872	2.39656629	3.818081292	4.398550894	3.137461202	3.959821582	4.448947802	4.810612015	2.977436072	3.560368557	3.8679403	2.951769646	3.196174745	3.383234973	3.453108301	3.803801234	4.071170733	2.32243296	2.266260687	3.4690613	2.863311425	4.295184572	3.55680603	3.343606389	2.644229042	2.619940001	2.715273137	2.813381374	3.425476912	3.224268608	2.637840551	2.303078338
ACAD9	7.762200124	8.567183786	9.005166621	8.040847943	9.202863814	8.627488991	8.172129784	8.688119744	7.465170005	8.225713501	5.363880885	8.879498766	7.025846269	7.354331017	8.082283177	7.130536688	7.426515655	8.850337466	8.450850666	8.970545471	8.608187969	7.126291675	8.755800159	9.33110436	7.611489956	8.737900029	8.70264146	8.510542795	7.592613279	8.166255749	9.510139321	8.02019156	8.705169217	9.556232011	6.71950829	6.371094573	7.817544892	7.588423973	8.856301862	8.163440375	8.395129401	7.457756406	7.665891187	7.492454195	7.790070148	6.542596295	7.524599476	7.998825584	8.536734903
ACADL	6.248934524	4.862216901	4.929943282	2.280997394	2.480042532	5.713592925	7.378088205	4.265376004	4.281573978	3.854876009	6.325896537	7.006711864	5.669584864	8.245775914	4.213303858	8.669692023	3.358530896	3.507338745	4.843020381	6.358765177	4.051970304	5.559298285	15.63957266	7.173360797	3.884386583	3.182801769	4.542146946	9.387618663	8.042031131	6.913445502	8.682376118	3.534962245	5.589689618	1.46715308	2.333891462	5.539352274	3.72843517	5.262569892	4.562721812	5.985618197	3.610160247	5.905195475	3.519131578	3.191281921	7.19700576	0.871985257	1.943958612	5.316048351	4.762553485
ACADM	10.15067657	9.246023139	6.872777653	6.769711992	8.77057678	10.23933433	13.27107348	8.698903123	15.29133672	13.97494719	7.927231159	7.684038302	15.37889807	8.052133409	7.500409611	11.96120269	10.67895771	12.1556378	6.345795811	11.29715503	11.58258321	7.228770174	8.831406452	8.829871896	12.35189829	7.779375341	9.236986751	10.76710259	11.25366262	8.191526063	9.868869784	8.161943068	10.46218463	6.415868003	7.291248254	5.826197586	6.431105716	8.108535278	9.135730459	10.69470889	7.837606414	7.382758976	12.08147011	5.486383206	11.2160361	6.378029727	8.36210881	6.757200007	8.830689548
ACADS	8.041699181	10.90269766	11.70839987	9.624104201	9.992031738	14.72022691	5.910688862	13.10339088	16.72964631	10.12100728	8.934163046	10.70658207	7.484296274	8.966601634	12.87604854	10.62800498	10.2328841	8.475018037	10.80535313	8.149496314	12.50340025	8.73251304	6.725492213	10.62695099	12.57503957	11.37359829	11.40409406	14.69084363	6.555988281	11.82490431	8.60176382	9.917344381	8.398897131	9.024792785	7.394605787	9.009172821	12.0092719	11.40744654	12.57341934	10.75757953	9.997921127	9.831596548	5.788876636	9.812664001	7.558122133	8.770944664	8.458803773	9.389764265	11.21039982
ACADSB	11.42580027	6.834582923	7.003686886	8.604321932	9.238018336	6.558156296	9.247692317	6.38781583	6.924148977	9.565643723	9.057672437	4.685872175	7.779414239	8.929923517	5.910960393	8.342194615	6.091806101	8.439077844	6.881314987	7.481805006	15.81229229	9.176168728	10.63439188	6.543302892	10.61604947	7.644337134	6.220869797	7.513327856	8.003941449	6.669347018	11.69509129	5.247592903	7.630431026	5.047070417	6.473062497	5.772027238	5.862882042	8.818137914	7.382407526	6.058770533	7.219482327	6.915325478	11.81609698	5.792152038	9.97790411	5.77563135	4.568651169	4.316183624	6.962497131
ACADVL	30.02065742	40.28912015	44.91279893	36.38508007	46.394659	49.44637106	32.59719339	56.49309832	36.71772443	48.66853398	47.2731959	40.64696206	21.89781026	47.18109144	35.51235945	40.26477795	33.98695075	45.69754612	32.26263844	44.71687952	46.07477178	29.52108812	32.95455972	48.20172356	42.10914791	41.07600418	39.10627694	42.15793941	34.0124247	45.19631126	55.0242614	35.18619358	46.20103435	66.46476342	51.79009588	44.87460386	65.22987396	37.45319463	70.76704088	49.29386171	39.45550828	39.33079824	20.46753116	47.19053667	32.55126894	33.69519839	44.61456383	33.53300066	38.82035066
ACAN	0.031115887	0.346500125	0.053082062	0.201784532	0.079145893	0.141229986	0.039857353	0.188621358	0.072898365	0.077690167	0.010811745	0.203989239	0.06496555	0.018464088	0.039566567	0.034477003	0.273639252	0.07641679	0.062556543	0.415066058	0.121145568	0.045783532	0.023103742	0.358888254	0.124508701	0.162809675	0.131129144	0.027007788	0.022328362	0.083574008	0.040943993	0.491064472	0.06149052	0.600492277	0.054283428	0.088842806	0.320875535	0.137907422	0.085783404	0.100990565	0.526401254	0.091724686	0.093297517	0.075522289	0.105190123	1.009909929	0.480477879	0.351195517	0.200186013
ACAP1	2.177464887	5.363629051	2.828384812	4.17562217	1.698758079	2.483856705	1.046172067	2.029753222	2.062081693	16.28950333	1.819633741	1.284660451	1.117253377	2.717019978	1.760607759	2.316368198	3.041157618	1.669735338	1.57578402	2.584840766	3.076106572	1.618244243	0.801828414	2.422471391	6.08192059	1.447419766	2.605983894	2.104008937	1.303686304	1.864024087	1.734926843	2.106857134	2.799520996	3.397610448	2.355188831	1.944935253	5.167960404	1.146347238	4.697643227	1.310182221	1.510580796	1.970617204	1.251369763	1.450053891	2.078460039	2.898987134	1.976700127	1.052035622	1.681134447
ACAP2	5.242879774	6.196022003	4.150967536	5.296378542	4.798476505	6.601047967	7.623518396	5.52662728	4.723593775	10.72834961	4.965384652	3.084858456	6.2569923	4.212821236	3.690178752	4.848363474	6.638428537	7.012897201	3.805849018	6.085557445	5.21535539	6.041050778	4.84577603	8.028095888	5.335640825	3.89752129	5.591125633	5.029507638	8.410924145	4.851990927	7.011852823	5.566472088	6.850524567	5.253926756	5.006262084	4.132905817	4.445694706	5.608058955	5.065444395	5.552957419	7.297439406	4.917753611	6.238701879	3.343573053	7.307129306	4.6259681	5.667363819	4.643954756	4.411554907
ACAP3	1.933208392	3.791275957	2.874211339	3.069131734	1.811973251	4.050758187	1.997683119	3.42851633	2.260724872	3.437221035	2.041663477	2.939690139	0.75082446	3.018007418	1.925630344	2.609557686	1.867761833	3.310066091	3.587574878	2.667507841	2.922761602	1.851085425	2.021694106	3.85498512	3.17438429	2.052187721	2.511833637	2.992368108	1.827889105	3.997784196	3.120677798	2.4421667	2.670995997	5.171085682	3.585734284	2.840420971	5.582355948	2.041363039	5.434705571	3.449873034	2.541397005	2.730527266	0.938667919	2.191820307	1.556650719	2.599259945	2.582616401	2.105580406	1.700533608
ACAT1	11.6095468	11.06696089	11.49573191	10.04430453	11.8976826	11.75073692	14.5410733	12.38663127	14.94592994	12.22324134	11.924396	9.086040408	17.51305545	11.0008796	13.24718331	15.00753576	14.55245536	14.4452745	10.220502	10.32577827	11.32801274	11.3541244	13.68243797	9.856164511	11.61375867	10.14872366	11.22628437	13.50606072	10.96727246	10.71460666	12.79153476	10.32814269	11.2942476	7.048860571	8.797608129	8.48912838	7.439846413	11.7170757	11.59368537	10.4793666	11.02667005	9.469313527	15.19517313	7.563890585	14.03007054	8.461037591	8.080211434	9.259352877	10.85918669
ACAT2	15.30970726	4.758535591	6.360896642	6.560319014	12.95742734	5.187707733	6.626516333	5.73723663	11.7269408	8.501055409	7.908937131	7.161466897	8.51120329	7.308531699	6.954538822	15.76821264	7.789867197	4.948049709	4.86139909	5.377356455	7.904232015	5.551755669	12.31711576	4.488818297	8.259056469	7.279152141	5.503435112	9.274093623	5.536405448	4.545356996	4.180620363	5.087601124	7.328928302	8.119174049	4.00381986	4.976112611	5.741354815	7.187380305	8.893736668	5.208495169	6.033392373	8.21629276	7.860075737	8.854685296	5.482439959	4.219843864	5.61890901	5.377621823	10.27599326
ACBD3	20.89000704	17.73117734	16.74915612	15.23463503	19.37969973	19.15983304	20.80719948	16.37790079	14.91478554	17.74390867	20.68303753	15.39172351	17.75241562	16.34917036	15.15839619	17.04057686	17.94601044	17.94738524	16.97521858	19.04775985	17.65063519	17.23614538	17.81999729	19.79280344	14.59353478	16.21855125	15.72134342	16.51440282	22.6827454	18.42215524	20.11804117	16.77451833	20.95626442	18.61608363	28.45859348	21.09163703	17.51562171	17.28107248	15.87377138	22.4453341	18.69717914	20.5037185	21.37222228	20.71196653	21.69097859	16.54454782	18.82144642	15.70422149	21.45415288
ACBD4	3.052238887	5.044383851	4.22735827	3.536082581	1.948588418	3.221153218	2.576915373	4.372525478	4.721821734	4.563392019	2.398668105	3.891268345	2.270814353	4.723422653	4.114755268	3.444367673	2.972980464	3.4938031	4.019945873	2.947150642	3.353480357	2.826633419	2.780892632	3.545264914	4.361085413	3.211149655	3.188895176	4.480538047	2.795066275	5.069949923	4.172352271	2.615583701	3.482522932	3.172334507	2.514405785	1.930309608	4.319438248	3.466389909	4.650733984	3.504034687	2.376745461	3.09401218	2.480381884	2.090763357	2.988887185	2.248732754	2.186666838	2.420730097	3.016821843
ACBD5	9.540932514	9.575258842	7.165333211	6.418887598	8.084510718	8.864399229	10.96963135	9.751291243	9.241571455	9.734332636	6.154395542	5.349550557	10.9812022	7.87419202	8.093679779	7.858201144	9.103921161	11.02032103	7.484206261	8.247785554	8.744124769	10.4370229	9.827193159	10.30489323	8.639022596	8.490224211	9.359670756	10.7164381	11.50954279	10.13793545	10.11555479	9.607389909	10.87489931	6.562151325	6.581798564	5.516821844	6.241939534	9.897374799	9.260023477	7.549818497	9.732075774	7.012740594	11.27394758	4.546809793	12.55725575	6.081089568	7.247895953	8.026472645	6.344214523
ACBD7	0.098511665	0.185313388	0.245972445	0.044257115	0.032745304	0.251119869	0.110563673	1.000440296	0.05898052	0.259287042	0.173201558	0.396957743	0.189224089	0.239022421	0.02619202	0.104604793	0.544309453	0.203316378	0.227759268	1.525318434	0.222960172	0.162814637	0.112156481	0.266456137	0.339988545	0.580502204	0.506652058	0.580623653	0.243882952	0.066148	0.328984537	0.282871712	0.836596866	0.039932511	0.149932324	0.034411035	0.068411688	0.484787033	0.377695217	0.327725434	0.387699118	0.11469204	0.063690503	0.057284513	0.150681415	0.046178149	0.156366484	0.145669189	0.061162082
ACCS	1.603366121	2.419071546	3.446865158	2.232664366	1.422908808	3.658896085	2.5301356	4.237861531	1.771302653	4.327406307	1.651811953	3.756726352	0.904151847	2.911583152	1.587115337	4.271136151	0.764751978	3.755716026	1.856766256	3.222291998	3.975588947	0.819327072	4.460283207	3.209526762	3.89222497	1.202493911	1.61336885	4.635270688	2.062395624	4.122784822	4.541402554	1.090993368	6.11998823	2.220363462	2.193907197	1.856284558	3.869851655	1.528446587	4.781007659	2.643069557	1.265829874	1.467560633	0.895238199	1.393380391	1.827410892	1.113138302	1.145855524	1.970545687	1.16635929
ACCSL	0.015808299	0	0.014096975	0	0.005254683	0.009594653	0	0	0.009464683	0.009456396	0.037900755	0.010274249	0.012652102	0	0	0	0.007798756	0.008585909	0.003583219	0.007554627	0.023333947	0.012441468	0.022497377	0	0	0	0.023452828	0.037569943	0.021742347	0.010614859	0.008248842	0.00581959	0.037816852	0.00801003	0	0	0.016889408	0.009261241	0.023311254	0.012826961	0	0.016239517	0.008517084	0	0	0.009262837	0	0.012986517	0.008178968
ACD	3.99259862	5.989400892	5.899942544	5.348203954	3.260018049	4.301839961	4.303767297	5.635036248	4.221636401	5.751735947	4.021409624	5.088622177	3.525264942	4.665943116	5.019598132	4.429161022	5.683161511	4.486181171	5.405033247	4.306179316	3.658533122	4.172863874	3.614248125	5.344372797	4.439647712	6.467800082	4.39720998	4.97508806	3.837208371	5.404892973	4.701886199	5.215149144	4.507224885	4.398721608	5.726938573	4.247929629	6.679749239	5.06973222	6.029358445	4.588225522	3.984722328	4.800771723	3.794034501	4.196091461	4.219570526	4.496473645	5.387160117	4.562548615	4.022445854
ACE	22.10293451	24.45795563	13.00063615	11.24792924	8.589605723	35.84570765	20.27735449	20.46049042	12.76125235	10.08651252	12.68589083	13.2657502	9.485299529	9.285796049	12.24677492	8.63384327	12.92583663	11.7086235	18.59408052	17.15975753	15.82347973	22.35490704	8.037318044	31.9390775	8.747141837	12.81148419	13.39154606	11.48786897	20.01745013	32.62319739	9.619614541	24.12939098	18.48028622	11.6580711	13.81788613	18.96019807	12.54892737	20.05849573	20.24181354	14.59063466	19.88943306	26.34065442	17.39363652	15.41644647	12.28219558	16.25175214	14.39654437	45.37868145	15.10949092
ACE2	2.289108986	0.310027215	0.814509622	0.577524921	0.517262375	1.008359915	0.864824206	0.692284264	0.562613468	0.557623845	0.39051164	0.908776412	1.492135891	0.883510825	0.89277918	0.391146257	0.674979768	0.547123135	1.465432609	0.678998518	1.523906032	0.763229897	2.182509137	0.394943774	0.926611675	0.954615471	0.892234942	0.807556638	1.040845193	0.206962704	0.866920552	0.550730978	0.499048071	0.601845803	0.353649475	0.480551944	0.979869616	0.673836688	0.681765101	0.439187834	0.725694464	0.445340281	1.016620043	1.254615461	0.493488672	0.885388958	0.976981852	1.000464596	1.50912166
ACER1	0.01021249	0.118221754	0.05464163	0.045880387	0.027157074	0.02479338	0.014327369	0	0.073372583	0.268797225	0.016323116	0.026549512	0.032694081	0.061947333	0.027152696	0.010844151	0.070534218	0.044373401	0.009259336	0.087848021	0.040197904	0.024112341	0.038756726	0.095617824	0.083918741	0.033903886	0.070704731	0.009708385	0.009364005	0.041144514	0.063947081	0.037595761	0.024430471	0.051746455	0.042390429	0.028538536	0.049099088	0.011965908	0.045178661	0.016572967	0.015166763	0.013988087	0.011004426	0	0.013017345	0.04787188	0.020262716	0.00838956	0.010567566
ACER2	1.767153132	1.393054256	1.128967363	1.860349234	1.271243528	1.296667204	1.433857195	2.508321318	0.844839288	1.964306309	0.569120985	0.92567401	1.234902787	1.449901143	0.911641466	0.840203646	2.036357002	1.93390109	1.662005301	2.237307036	0.97329041	1.515335274	1.401337938	1.666903217	1.387096549	1.307962088	1.708675096	1.034281388	1.49336636	1.053768975	1.740995945	2.019621444	1.561617998	1.710638838	1.094801954	1.686011557	1.359646431	1.691989059	1.16681261	0.995155543	2.590158537	1.160564312	1.151039358	0.935575375	1.260728107	1.916372534	1.89702658	1.310878056	1.125814101
ACER3	4.239023928	3.556437909	5.921942503	5.473717108	5.187638172	6.11111891	7.31301687	6.454058929	5.6013301	7.27158842	6.909548829	4.583053717	6.723809712	4.668146537	3.631380979	7.044170029	4.8189311	7.648472162	3.963046809	5.406553224	5.540598045	7.02872446	8.498038942	6.353920054	4.766041746	4.539599637	5.698494531	5.492131958	5.510487448	4.462675391	6.392284126	5.682272865	7.255274104	5.512805692	6.237641265	7.696133546	6.220969112	5.956108111	5.085828222	6.968503469	7.437723534	5.086716736	5.464338848	5.629329136	6.733476837	5.09675042	5.153935243	5.05624008	4.742749223
ACHE	0.688213951	1.871534174	1.065177379	1.080371822	1.914242567	1.560384783	0.344033493	1.940307618	0.738838904	3.179903718	0.704888686	2.601475049	0.430517346	0.707761982	0.879848762	0.97017511	0.963920834	0.352305302	2.235933587	1.243735316	1.027519199	0.958763365	0.532866035	0.831170869	1.241552024	1.401715783	1.091433387	0.665522687	0.837753448	0.361195385	0.276558413	0.864904039	1.177995946	3.026217563	1.893499739	3.078218797	0.904309898	0.477337433	1.160667376	1.043028598	0.857607084	0.809919974	0.464554306	2.378177839	0.549530127	0.597933382	0.51009798	0.666094153	0.748977313
ACIN1	14.22410905	15.58991793	13.84278112	14.1938506	7.317486388	14.15753728	12.74907771	13.87157217	8.542388907	22.33146071	8.171269592	12.91364921	4.864312281	13.29689142	10.72268721	12.6906443	10.01478607	14.69084107	13.06250408	15.64189238	10.43443388	14.64448851	13.20015921	17.52922299	12.4563692	12.23836786	13.79440762	14.78779425	13.56069329	14.35549857	17.05391198	12.94160414	13.77205473	18.12296039	11.22432784	11.73545476	16.42304615	12.09972027	17.70265421	16.36792835	12.44832067	12.34510848	7.70458398	11.0472611	10.43328761	11.4297989	14.99013903	12.44894145	10.77457908
ACKR1	18.60397004	23.23975281	32.96754903	52.36405237	53.08660019	26.37648949	19.81830213	10.38474322	21.35402889	27.24550993	48.73058647	36.70633944	18.26009467	29.58294025	75.17370958	38.30395065	91.37162024	18.26007081	47.05462875	31.16917661	18.77589042	5.807055382	6.614844777	6.159742189	30.55172154	20.66303817	29.14244019	8.946074143	46.61315971	31.52426497	23.51039529	23.83012499	29.99666889	132.3344083	72.3066785	123.5383214	32.98487831	13.54687412	20.1181265	74.10101089	24.99628047	24.53655556	93.25647518	94.75198991	21.22160994	80.10456125	97.08433745	12.95183076	20.59945303
ACKR2	0.31030544	0.905847978	0.488459269	0.322454641	0.547120207	0.40287543	0.545115904	0.380852584	0.316642028	0.468090714	0.332088414	0.189400113	0.254830308	0.331442021	0.774812541	0.260733519	0.527141162	0.510002026	0.809781333	0.557061501	0.363767513	0.367387303	0.235523826	0.378957091	0.226161698	0.732313713	1.070174824	0.348855707	0.398334063	0.282647539	0.374525195	0.804607033	0.467982676	1.060967907	0.533878601	0.797392209	0.469903242	0.268735178	0.310360633	0.418180279	0.565030566	0.543294837	0.44776283	0.348332574	0.622530895	0.300402831	0.583558058	0.394565482	0.298757404
ACKR3	6.35245797	32.04962034	6.882816652	37.51749769	12.32177086	14.12906998	20.66637274	16.85151121	21.66952663	12.46333665	14.91678367	6.201451045	10.71230699	18.60247833	14.19642291	15.30893462	16.3593556	13.4386998	13.88044383	11.0624658	8.874960244	7.067222404	7.378667959	114.9290296	14.83291626	20.66609281	16.43122298	9.648556971	12.03886355	28.67369926	13.19076104	11.19238131	12.13995888	34.3468584	19.12497315	48.48408761	13.43763183	36.01343601	13.31876805	14.19588714	10.89975087	15.72354191	13.66900301	12.48039265	12.19571867	15.06498701	17.71300551	45.56561897	5.159925395
ACKR4	2.772221403	3.466587673	1.476321639	1.131689296	2.054463151	2.159358355	2.595850687	1.676265478	6.833447238	3.09138847	1.873047074	1.704693601	5.351983729	2.737006523	2.76761194	3.205655991	4.496839005	3.222903786	2.092607899	1.743669624	2.842967158	2.984003821	1.201130291	1.830349599	2.123295526	1.605736079	3.480311619	4.141311819	3.506269969	3.940919176	2.547567676	3.274370814	4.092426396	3.085686865	2.209785255	1.891368551	0.877444892	1.802861764	2.383855142	1.543498774	1.494490006	2.352081721	4.645194307	2.506788432	5.139045025	0.570624175	1.494252701	1.472029983	2.573014065
ACLY	33.50531469	28.50857712	22.3840583	26.34349447	39.91142548	28.18662083	24.40157958	28.53657599	18.99492462	32.02755911	17.53758805	19.24452866	19.31101895	22.7602423	23.2691373	16.83819965	31.93102147	23.9296134	24.92576157	26.76527288	23.33403779	29.84004997	24.88595817	30.37730796	21.22153279	30.00553229	29.26649043	24.43781254	28.16945664	22.0895776	25.43443966	33.15783991	26.03837756	31.25099042	20.80160436	26.00408604	24.19488205	33.26238099	29.35677713	26.54378828	36.91310198	29.12586057	29.96180151	24.74194208	26.87563969	27.63944978	37.47926574	36.40127303	27.36740355
ACMSD	0.222547932	0.030669737	0.033076007	0.038088134	0.042271425	0.096480524	0.052036386	0.045603249	0.012689812	0.139465705	0.262547215	0.048213342	0.14418853	0.184813252	0.04226461	0.286951417	0.015684321	0.046046366	0.124909606	0.081031168	0.031285083	0.070894033	0.10557207	0.082685671	0.113207437	0.008795532	0.010481491	0.045334847	0.063160803	0.056927658	0.049768509	0.015605278	0.120419855	0.037588179	0.10264014	0.318355821	0.183986908	0.068293757	0.023440993	0.09028845	0.027542515	0.076206193	0	0.26498561	0.033770311	0.037257558	0.05256665	0.021764656	0.087727874
ACO1	8.03580319	7.374199256	8.524516134	11.09369536	14.9631122	12.63290825	9.366382163	10.4024783	10.36610705	9.744768646	6.468836941	6.799398594	15.0639657	7.328172756	6.829235571	8.302607726	7.329283482	16.7258283	5.434246695	10.03462893	5.501060587	11.43117507	8.448703461	8.467461392	8.782909914	11.49880816	10.2487099	11.81337645	11.08269367	8.19211508	8.969237592	10.30573711	9.431786871	11.78365066	6.575397924	8.430493141	11.01968901	13.37028306	8.952132293	10.10377868	13.38020179	9.873631331	7.77705581	9.277485806	12.4885874	9.206529238	9.247012966	10.04492906	11.49251843
ACO2	20.84830085	17.46456896	20.39547395	19.05407584	28.46523936	20.79901401	15.18018572	22.46553035	13.27588015	20.27211572	15.51447371	20.29278555	14.52594963	23.13162255	19.09837071	12.82744166	21.27292267	18.37031092	20.77981972	23.81463	13.92137183	21.69634302	18.16890593	18.53557918	18.3469295	22.64672206	21.70359288	19.7879522	20.10729521	19.64138909	17.24896416	25.01329444	18.61197161	19.19578347	19.46814438	20.32569998	21.85466984	23.18268147	20.92636981	19.73141672	24.10702774	25.03714367	15.03175726	19.57902716	17.82324489	21.90708626	23.69323697	24.89982252	22.35538414
ACOD1	0.020335849	0	0.012089597	0.01218138	0.162231398	0.106969143	0.038039592	0.256693712	0.056818533	0.008109826	0	0.017622437	0.444869282	0.041118005	0.012015203	0.122364063	0.086946997	0.147265882	0.061459534	0.097182966	0.213453272	0.229401361	0	0.077570832	0.144824396	0.09001583	0.107270384	0.070884145	0.466157126	0	0.099039155	0.084845188	0.137835216	0.020608257	0.037515951	0.052092332	0.036210985	0	0.109954803	0.033001291	0.030201157	0.027854091	0.073042699	0.023650583	0.181447556	0.087382124	0	0	0
ACOT1	2.222602589	3.004242167	2.880806879	4.14115354	5.749991319	3.346310296	2.247966657	3.455011807	1.57828153	2.442648239	4.406193212	2.317967698	2.426958197	3.710149838	2.084322127	4.262770499	1.563976139	1.712475248	5.116012866	0.930418631	5.459335342	4.773107985	4.65878251	2.365978301	2.859899754	3.968194561	3.706381971	5.85549381	2.116932079	5.067284363	6.482092474	6.805798454	3.956795081	2.304756289	1.072752527	2.973097352	6.11598459	7.802533622	4.192147231	2.816993127	5.622924721	3.398296678	1.448113082	2.224204143	3.382077941	1.726342994	2.734816022	2.00279308	4.082732605
ACOT11	0.252295958	0.319170293	0.371829354	0.567408118	0.66789291	0.386946033	0.258576149	0.395265505	0.240600428	0.34160648	0.161785678	0.27099909	0.174114058	0.343649788	0.297239744	0.24383797	0.313028087	0.413547563	0.278744594	0.519821415	0.414772371	0.292492961	0.551835991	0.363053412	0.427050859	0.369890947	0.306313749	0.373407077	0.37124331	0.243463647	0.567589262	0.401548748	0.301773096	0.281702445	0.200668859	0.187868469	0.489064047	0.345177499	0.349763069	0.330975782	0.373567718	0.227621458	0.345116284	0.205569767	0.292703689	0.447922841	0.473605712	0.343780412	0.422085988
ACOT12	0	0	0.010768843	0	0.004014113	0	0	0	0	0.014447701	0	0	0	0.009156495	0	0.006411538	0	0	0.016423577	0.005771067	0.011883382	0	0	0	0.009923288	0.010022732	0	0	0.005536411	0.008108814	0.006301387	0.004445653	0.007222183	0.006118955	0	0.012654926	0.003225504	0	0	0	0	0	0	0	0.007696425	0.007075989	0	0	0.006248009
ACOT13	5.910879259	4.689672539	5.944847238	4.300111588	5.311598366	5.470991721	6.191125343	5.064015558	8.421065221	6.243971447	4.973433242	6.155359989	9.665773766	5.021660346	4.723636057	8.187950886	5.076546583	5.774992686	4.97401141	5.081339119	9.822002039	6.169170351	6.965383755	5.149933538	6.71718531	3.935790575	5.364518591	6.493902194	5.998717264	4.622983483	4.742147571	4.270404458	5.804669431	4.758012335	3.926549315	4.009789315	5.190236477	5.08805726	5.734934431	5.278465318	4.935333429	4.72429009	6.517617985	5.019056781	5.445243647	4.463148541	4.424594985	3.986711456	6.081641533
ACOT2	5.636415105	6.960287231	9.04614291	8.926429015	11.04859133	10.00834582	6.445370071	9.09680952	11.23886255	10.63879666	10.45295055	5.979853247	7.373690323	8.706376715	5.815117363	10.81104742	5.640358369	5.151268858	8.52098811	8.658375465	12.04561782	13.55545815	6.664015049	8.083362214	8.655097726	7.416227165	7.398375721	9.016302712	6.027594099	7.65222624	7.066379576	10.00249915	8.703802072	4.743266456	3.967570516	7.087005141	10.39334705	9.59552838	9.220940219	9.752304316	8.425697859	7.386577884	4.173036532	7.308201603	6.170455384	5.268332404	8.564871219	7.143045617	9.558988449
ACOT4	1.199556776	1.102948401	2.234110862	2.262299329	3.571983114	2.055242121	2.235087713	3.35525613	5.042320066	3.072075431	3.639892531	2.501296759	4.570285155	1.866451912	1.129561364	4.743397784	1.084931797	2.667124159	0.94032046	2.179567326	2.895691433	3.284600335	2.548845469	1.741883455	2.053557682	2.089693011	2.453177056	2.399475496	1.397781944	1.829090227	2.021245757	2.065395244	2.8098145	1.97539134	0.821217342	2.588298402	3.260719457	2.986715031	2.257179728	2.595542664	2.356755754	1.959664635	1.494542683	1.8891763	2.253703611	2.211135661	1.760248355	1.688585339	2.39848407
ACOT6	0	0.036101106	0.022247719	0.022416622	0.016585787	0.030284391	0.017500463	0.02147169	0	0.074619993	0	0.032429455	0	0	0.033166227	0.092720698	0.036923782	0.013550204	0.011310009	0.05961322	0.049100568	0.019635014	0	0.038931461	0.020500859	0	0.012337681	0	0.022875719	0	0.026036498	0.009184425	0.014920554	0.025282714	0	0.008714747	0.019991035	0.029232016	0	0.010121698	0.009262879	0.00854302	0.053766342	0.014507557	0.015900307	0	0	0.020495205	0
ACOT7	4.512278565	8.103468406	6.235139055	6.620070339	9.934194816	6.750033873	3.699841464	10.69256852	8.715307166	7.752999219	9.334099359	7.530478784	3.465322905	6.093847363	4.928240719	6.170647901	5.465400128	6.044248523	7.58855797	6.337443205	6.855806672	7.305286935	5.706949118	5.327030343	7.533334939	4.91217902	5.029139726	6.912257277	3.927398652	6.506666338	4.705320486	5.132240751	7.293242122	6.777493185	5.0104445	7.497169906	4.815132867	7.513336958	6.506154468	5.539847606	6.863355692	5.817792514	4.279958556	7.041427887	7.3981384	4.92728348	6.97201523	6.161403222	4.506244414
ACOT8	3.247040817	3.928126827	4.544768592	3.354985592	3.306646162	4.145593846	3.602025637	5.43230705	6.786368909	4.907218348	3.784653799	4.675987932	4.883528055	4.079437025	4.684436277	5.292694646	4.216363397	4.2272037	2.986861134	3.632416139	4.780752595	3.376996365	3.376425663	3.920893134	4.340469318	3.80253852	3.540606948	5.687367011	2.909820716	4.765149331	4.189194061	3.362968946	4.885137465	4.011117915	5.219617086	2.850847658	3.978053005	3.981014808	4.617703139	3.561211082	3.396897754	3.883752628	3.73662037	3.230433178	4.040614131	2.762561431	3.210820391	3.314881665	4.095715733
ACOT9	6.398814856	8.065864243	7.578593351	6.732196646	9.861042665	9.357756801	9.485819743	9.473781207	10.13798696	8.600121342	15.48854602	8.165474521	10.14421993	7.83202248	7.189832378	13.38423095	8.884481874	10.24502563	9.019260279	9.02284709	11.48826788	7.263997933	6.007110187	9.559234772	8.262004637	6.434574282	8.055569222	9.088297224	10.33460679	9.363054123	8.58538562	9.512949475	11.70787734	10.27507594	12.64090533	10.17674376	8.65957139	7.675634566	9.280576839	10.40069423	9.046962217	8.377931187	7.41497895	9.870273702	9.964189327	6.679638082	9.504562857	7.786437366	6.551692058
ACOX1	8.233777523	6.949060247	10.61988646	8.279319432	9.243077948	10.44937676	12.12565191	9.27052898	8.695535936	8.771278995	8.797758923	8.008358563	12.3851023	8.817203361	8.490559256	8.704210264	8.656765768	13.6628712	8.742946589	8.906870798	8.453730298	13.08506695	11.82603959	10.99391162	8.155738755	9.641222544	9.613168007	9.541181429	13.06302488	8.92181617	10.51428289	11.28326363	10.50060416	8.63356495	10.35363202	8.395368084	10.05583107	10.15157323	7.253685057	9.746516222	12.64074612	9.877352663	9.7769558	7.578457073	11.78515301	7.736447843	8.882038926	12.05565947	10.32788746
ACOX2	3.418709613	4.161197415	3.232762499	2.985863238	2.280386722	4.400551958	4.967873083	3.639999554	2.628376164	2.859401794	2.273731	3.056995042	2.515787961	4.384070095	4.839639178	3.008893577	3.569324399	5.71160935	3.342334765	3.066510809	2.735715303	2.600308811	2.445344559	8.043972293	2.802959896	2.532709912	3.85405303	4.184228492	3.320509242	3.47674164	3.859126513	4.465448954	3.352732419	2.073277565	2.931226553	3.141753353	3.787334951	2.890004067	2.058249582	4.716359633	2.899223663	2.430353057	2.75256083	1.690004465	4.22117514	2.576804114	2.033412605	5.46614917	4.048029579
ACOX3	4.64275283	5.019198927	4.933966781	5.443744882	5.815892979	5.710245558	4.080319865	4.874140678	3.514815731	4.521649527	3.882087785	4.144633577	4.01061425	4.480349749	4.730177141	4.094682003	5.209293379	5.643388654	4.635596526	4.727167107	4.372305981	4.194487741	4.674236555	5.744016879	5.517668149	5.34367472	5.267426288	4.833051754	4.869185311	4.395398749	4.112429675	5.07380506	5.057571281	4.506637237	4.687764908	4.103982072	4.460138815	4.59917433	5.035709595	5.326952619	4.840774544	4.835091683	5.011048215	4.984515227	4.479983888	4.586477116	5.169231597	5.453104657	5.010636493
ACOXL	3.659090409	1.980438087	3.459899691	3.5853762	1.927274539	4.0520589	2.950373432	1.72375043	2.453647104	2.230310711	2.405067893	2.990619837	2.688088373	3.196924886	3.993884291	2.710245207	1.456787849	1.893909199	2.289711989	1.757232159	1.455434126	2.03908783	5.781113351	1.039136495	3.228323458	2.985755737	3.027285208	4.252279482	3.256195531	3.365636039	4.987035924	1.487888065	2.625999357	1.095517561	1.900758691	2.48634607	2.58976023	3.511099821	2.230252566	4.094109574	2.093591277	3.8705708	2.462544294	2.442818163	3.027546303	1.122421492	1.187080634	2.672652083	3.454180095
ACOXL-AS1	0.438583577	0.155549274	0.391104789	0.28976031	0.077180453	0.735945117	0.42226496	0.177629437	0.30892594	0.41154057	0.147761776	0.45272256	0.158302418	0.41079367	0.167673702	0.452013404	0.135760167	0.415693567	0.376207739	0.31644684	0.08039288	0.260572998	0.819980873	0.246025206	0.226130687	0.182003707	0.191374256	0.621314024	0.425800306	0.560122456	0.300652517	0.120302054	0.375444095	0.095863625	0.160631563	0.177232873	0.46628079	0.302285621	0.272647253	0.530315613	0.268202464	0.406375931	0.129731666	0.120017063	0.317885686	0.075584426	0.145033103	0.226068319	0.280308387
ACP1	12.27389041	12.37083373	11.5746887	13.4857346	14.82186286	14.45544964	16.4877878	13.08518352	17.29251567	17.45137785	16.41444334	13.97613229	17.84102662	11.65186902	11.94360736	16.58889191	12.41123685	14.61186242	12.28620403	14.52151947	17.56542124	11.45497511	15.394223	14.55485117	15.27442128	12.46564803	12.82016141	13.96117137	15.30692961	12.55295055	13.5125357	11.84721964	15.74165089	13.40892452	12.0545064	10.26493747	10.32197515	12.03701342	13.45942186	14.69113804	12.72812267	13.09701038	14.89991345	12.57066224	14.95761769	8.414058296	10.09302425	9.366116413	10.67808104
ACP2	9.695430985	15.51276655	15.53156435	19.74833284	30.80280845	15.33729254	12.18175887	15.55848289	12.08638161	17.76150746	9.088810944	11.44644801	13.58031345	12.75007787	13.88188094	7.511068499	10.78229532	20.57108032	11.52677703	13.94255332	26.29623962	14.32429218	12.07193048	18.64356977	13.30964725	14.29376262	14.33574078	13.96016472	11.45706462	10.81340576	14.03911295	13.67814508	15.23438685	17.53875093	8.011332707	15.70400719	21.0699539	15.02269301	16.22085542	14.44162308	15.43050553	13.49162818	13.25420572	9.950668471	16.6504694	19.17001542	19.67382316	15.95046955	18.25052645
ACP5	82.9415288	141.6226188	127.671718	191.4088979	114.7869535	132.4839654	100.1456596	229.6652047	207.8143703	139.4400799	152.8790066	89.18890654	124.1932143	103.8364384	60.58240323	114.945263	30.68834684	134.6590616	68.75541498	99.47322802	133.0414389	122.3196165	140.7350875	115.27073	151.9272765	118.0644101	103.2990447	148.8060334	62.76474054	115.2384389	116.8726263	65.02888308	115.2083165	59.35654894	35.59010904	147.2242748	203.3618181	173.804478	145.839282	108.3827103	115.0432808	106.7133074	81.50171583	130.2552355	89.16397835	140.7895362	108.3887149	82.40048623	109.4739392
ACP6	0.734150771	0.81951473	0.599660667	0.975610367	0.667704133	0.662010205	0.839546669	1.159611305	1.004680884	1.071705322	0.51670306	0.798716323	0.677438589	0.827030568	0.721725933	0.759906592	0.732883551	1.211623888	0.702548248	1.266573564	0.988335722	0.763268483	1.493738031	1.010200888	0.916566667	1.105986722	0.931132829	1.204631211	0.703701858	1.314015647	1.192386712	0.516004966	1.226420897	0.765241805	0.399483713	0.345662874	0.723059793	0.922365429	1.388267985	0.936092004	0.84383825	0.618551796	0.769808364	0.431930975	0.833556319	0.520546655	0.48962582	0.400380507	0.437931074
ACP7	0.014248839	0.048109633	0.067767111	0.008535199	0.009472636	0.109543331	0.019990069	0.098104961	0.017062018	0.045458875	0.011387304	0.259299951	0.007602663	0.050418191	0.016837527	0.070607394	0.032803973	0.020637131	0.021531607	0.149806275	0.060759385	0.018690233	0.018024934	0.1235273	0.015611533	0.074897908	0.075161772	0.094818458	0.008710002	0.063784811	0.019826957	0.041963984	0.079534669	0.024066182	0.046001415	0.019909004	0.03552103	0.022260364	0.05603104	0.065515758	0.021161223	0	0.005117926	0.011047596	0	0.022264199	0.103661366	0.007803614	0.019659006
ACPP	2.175019153	1.191698117	1.377780071	1.195341097	3.504917421	1.516621069	1.659008836	1.132837774	2.246222395	1.600032045	1.836662018	2.689966434	1.228113831	1.499726031	1.921389463	1.894726349	1.406370745	1.720355609	1.520497581	1.039419678	3.629507413	1.659158681	3.028568272	1.109384157	2.035985145	1.375793908	1.347114104	2.004088091	2.755893949	1.209967296	2.218448733	1.158295544	1.549147085	2.439549778	1.519302077	1.809641287	1.530376566	2.156703009	1.255944515	1.550647458	2.336379643	2.431993861	2.142687455	1.682271135	2.391071731	1.769378594	1.717812429	1.867732454	3.401455831
ACPT	0.087643934	0.031705723	0.039078028	0.039374705	0.021849651	0.066493012	0.015369746	0	0.026236917	0.065534857	0.183862273	0.085443308	0	0.116294966	0.029128171	0.058165546	0.05404706	0.011900439	0.218525829	0.073297264	0.032341855	0.060355438	0.041576444	0.068382953	0.018004838	0.090926347	0.032506629	0.020829423	0.060271659	0.073563255	0.022866501	0.096794432	0.013103946	0.066613476	0.060632684	0.022961127	0.105342513	0.038509438	0.016155201	0.097782963	0.040675525	0.060023119	0	0.063706162	0.027928825	0.025677382	0.021736915	0.053999615	0.045345607
ACR	0.222179927	0.165935342	0.185345434	0.225391021	0.123881895	0.356698353	0.170933371	0.209721788	0.085821097	0.12861892	0.274932333	0.288801699	0.091778432	0.184766421	0.406521184	0.433792368	0.24043198	0.163490877	0.256677878	0.39045935	0.197475377	0.124094433	0.095197739	0.49955424	0.164902976	0.368801501	0.219747341	0.156706257	0.276008487	0.423501408	0.299185792	0.401045798	0.197170159	0.217893037	0.426409144	0.220310844	0.191431068	0.251929153	0.243081238	0.40708003	0.138371854	0.260145126	0.417035144	0.241724508	0.118761935	0.327564327	0.25596563	0.441582574	0.126076864
ACRBP	1.318427733	1.239316816	0.759114399	1.469124523	1.756433703	1.474390731	0.669954412	1.581420573	1.112568033	1.807116186	1.120025294	0.357596622	1.2379879	2.385043152	0.915452408	1.377928068	0.886010577	1.274272045	0.720049349	1.284932228	1.578312104	1.764789254	0.783024243	1.522777468	1.313713507	0.801296825	1.093505632	2.042858701	1.042309625	1.101383983	1.77678265	1.421683114	2.992539395	1.173022785	0.797187571	1.653588819	1.611009262	1.19812708	1.913564472	1.234038943	1.614982871	1.261966028	0.693553658	0.615747059	1.369568454	2.147267668	2.039171847	1.12146545	1.589855572
ACRV1	0.033356798	0	0.023796611	0	0.026610741	0.024294599	0.009359425	0.045933109	0.071896507	0.015963011	0.021326314	0.026015401	0	0.010116851	0.011825089	0.021251986	0.026329616	0.065221077	0.027219183	0.025505403	0.059083832	0.021002009	0	0.041641879	0.010964067	0.011073941	0.046188217	0.019026153	0.024468332	0.026877858	0.006962291	0.009823847	0.015959327	0.013521452	0.018461172	0.027964411	0.010691408	0.015633578	0.039350914	0.021652746	0.019815527	0.013706681	0.028754784	0.007758788	0.017007291	0.03909068	0.052946879	0.010961043	0.027613261
ACSBG1	0.028689278	0.044108709	0.19187644	0.012888877	0.014304486	0.245953044	0.057857849	1.003077534	0.158884778	0.24669932	0.151896216	0.431187627	0.07462434	0.084293159	0.004767393	0.068543466	0.237068923	0.013634172	0.036578877	0.922018761	0.08998738	0.084671524	0.042529974	0.261151421	0.144395297	0.541700063	0.326314422	0.318754716	0.184139806	0.028896147	0.202097639	0.166344113	0.353878198	0.058147171	0.171184191	0.047601792	0.083333224	0.300434443	0.50238159	0.304077688	0.161107698	0.084731604	0.019321258	0.085499398	0.063995355	0.010506511	0.814706428	0.00883809	0.011132539
ACSBG2	0.029967894	0.08053364	0.05344745	0.057699877	0.011384384	0.077951337	0.10810991	0.088428232	0.046137242	0.148534268	0.058163236	0.077907837	0.034263815	0.071413756	0.007588366	0.059097004	0.01267213	0.190665953	0.095098243	0.0531936	0.008425583	0.033693388	0.06498807	0.0668058	0.084429996	0.06395707	0.042342549	0.040698047	0.023552633	0.074741291	0.111695595	0.044128938	0.051206892	0.047723232	0.035540568	0.074771875	0.084617308	0.065210208	0.031565209	0.066000986	0.063579846	0.049842958	0.018452446	0.014936849	0.027284687	0.040136273	0.084942338	0.031652516	0.017719911
ACSF2	6.257171393	8.833262494	9.252756126	6.86187604	4.335774274	8.673865961	13.50322987	18.03090466	11.02238376	8.101180017	7.899598456	11.08500527	7.827643817	12.04044524	7.124729496	9.076967684	5.545815684	7.620903969	9.938444483	8.357584161	9.24095004	7.028169839	8.854093501	8.085142846	8.530426184	8.017995666	8.233087535	12.96140602	6.365189395	12.18750376	10.42734352	5.825248203	9.429911193	4.65384246	6.417405353	6.790037422	7.566283076	9.684841244	9.519757791	8.85912542	6.924116644	9.126611336	5.620486377	6.483654263	7.310517981	4.277935085	4.581096947	5.518780225	6.967311024
ACSF3	1.73343596	2.214523	2.153459252	2.091134055	1.190352209	2.729574432	1.310296943	2.23015141	1.707946831	3.520694361	0.973575841	2.294452951	0.867346231	1.993645135	1.787068014	1.670870196	1.645214989	1.579693472	1.66311935	2.088565473	1.996720886	1.633905341	1.687953921	2.327416641	2.517223071	1.894724759	1.979281673	2.184695566	1.562655105	2.060356914	2.091110969	1.613565843	1.935251942	2.282624276	1.213249376	1.664917666	2.453267904	1.830329166	2.423300924	2.255994888	1.545369137	1.643407743	1.219713204	1.421225367	1.441204441	1.906487639	2.034391283	1.650234088	1.739868117
ACSL1	45.53925265	22.0538176	36.14053098	26.49354324	36.7596868	37.22038166	41.23477813	26.8278963	21.77888551	32.68607927	56.55001292	31.00747693	26.79029979	50.86793849	34.06999407	31.36203841	22.85528021	25.90189622	25.97487976	41.77927033	35.9455478	35.56682806	83.88711965	19.31456035	29.92198573	29.63128301	26.2528122	33.99104343	73.90580587	20.78297749	41.35906013	20.91943858	25.15073095	32.34399647	31.72856797	36.21465948	35.75007607	33.84130818	23.10120927	30.74093423	24.32763658	48.95907182	30.6058847	65.95959425	30.75642918	23.79399653	64.74692165	25.34352575	52.14784468
ACSL3	15.20342773	10.98364187	11.34009415	8.748661011	10.71430516	11.1660704	14.65512704	13.2688699	8.796230926	11.85378379	9.9592766	8.886257406	12.78300199	11.73324421	9.781815107	9.423522164	14.95042895	11.67259485	9.455447839	14.43567046	11.82980183	11.87879699	14.5288007	10.06572031	9.248784159	10.5104213	12.24487911	12.47268029	17.52113368	9.23833571	13.63930585	11.17582294	13.17975001	11.53207628	13.01228072	10.94890881	9.143996868	12.18232763	9.873627933	11.39842397	12.36254598	10.24319196	16.92268686	15.23996233	14.22186282	8.814062771	15.71151097	9.125673904	12.15283243
ACSL4	53.49573466	14.54322228	30.73769836	21.25436278	28.22638693	44.29018545	29.64586075	17.55302811	34.00240677	19.78250819	33.81034558	43.25897431	34.82280248	22.1307935	30.74223481	49.47650169	26.18353319	25.37795411	15.64689218	26.67650035	38.17692566	23.33141783	36.2145586	21.1242189	23.66652402	13.49069456	31.78469336	25.69325283	70.55307888	21.14016673	19.84191194	30.07019744	28.04351529	48.20247209	41.88964003	47.39337707	27.7255199	18.16942503	23.14507863	30.40062694	35.86327739	29.1328783	30.18662436	72.71630885	25.35766608	28.67818516	28.44436742	23.06471713	65.36283466
ACSL5	31.03299775	19.4583769	25.97421988	21.47614768	28.89417201	24.19299249	30.45830822	15.17104678	19.56860594	23.11499801	22.60968361	29.39341557	26.39850261	22.65318635	27.41061275	21.84745679	24.16057438	23.00418059	19.52791448	19.97469829	26.20107894	23.59561785	39.82777446	22.92648257	22.68377462	25.04202383	27.38891487	22.89751073	31.98117254	16.41202471	24.74782976	18.70113096	24.17222409	25.59531625	25.39242713	28.64817443	22.17363323	23.6053671	21.17541771	24.89771313	23.44222681	24.96059506	24.33634266	29.56023673	27.27370376	18.93490506	23.36287282	25.79696485	29.49486045
ACSL6	0.091646169	0.139900717	0.135609664	0.125780456	0.098419606	0.119804497	0.093250608	0.057205577	0.104916335	0.351824637	0.067607311	0.017018105	0.198283033	0.07483418	0.102643357	0.129396407	0.112284952	0.09079922	0.055699459	0.102994621	0.169465317	0.059445732	0.060196182	0.069148311	0.220131349	0.049315427	0.131481806	0.05169899	0.075721079	0.052746857	0.055704033	0.088238301	0.097572665	0.076544353	0.057130984	0.066136445	0.109749458	0.042480485	0.106926634	0.06047046	0.107687848	0.058625768	0.1985911	0.032795218	0.112965644	0.123922763	0.065940599	0.047985326	0.091706252
ACSM1	0.59624434	0.312385852	0.311685042	0.212446487	0.225528578	0.723766356	0.641787269	0.566236367	1.114027184	0.368967407	0.891389404	0.461009946	1.744253727	0.561215654	0.318877886	0.436636656	0.197788518	0.519254576	0.869147198	0.319328354	0.31865345	0.39239594	0.282845807	0.459864042	0.633555805	0.759353759	0.71681024	0.855105507	0.622114368	0.56602966	0.466684504	0.321678813	0.479546922	0.385457919	0.206242994	0.272910311	0.461290864	0.222834304	0.886814161	0.287775623	0.255724517	0.528024698	0.59817162	0.681476199	0.366897787	0.289132149	0.469126683	0.249129886	0.292531285
ACSM2A	0.00720471	0.013031737	0.006424765	0.004855156	0.005987119	0.00437281	0.010107676	0.009300992	0.008627152	0.006464698	0.002878909	0	0.337326063	0.019119897	0.009577846	0.017213253	0.003554321	0.009782675	0.013064558	0.010329174	0.00531728	0.00283513	0.003417763	0.003747583	0.002960151	0.013454169	0.010688742	0.003424537	0.008257651	0.009675548	0.007518901	0.006630767	0.002154402	0.014602442	0.007476403	0.00629168	0.009621789	0.004220856	0.013280273	0.017537852	0.002674963	0.00986832	0	0.004189537	0.00688761	0.004221583	0.01072121	0.016276339	0.001863802
ACSM2B	0.001808905	0.023557764	0.004839247	0.014627959	0.007215366	0.006587356	0.010151041	0.006227264	0.017328329	0.006492433	0.011565042	0.007053943	0.095551439	0.01097253	0.009618938	0.011524735	0.00356957	0.017684362	0.00820038	0.008644574	0.008900155	0.002847294	0.008581066	0.016936474	0.005945701	0.022519819	0.016101899	0.006878459	0.006634463	0.014575588	0.026429056	0.005327372	0.00432729	0.020164499	0.007508479	0.015164814	0.003865227	0.021194824	0.010669799	0.016145336	0.006716099	0.003716496	0	0.002103756	0.02075148	0.012719086	0.010767207	0.011888123	0.007487194
ACSM3	2.750674398	1.007357937	1.869117002	1.517155646	1.701973819	3.870280906	2.331805814	1.266478359	1.687536583	1.812456868	0.726725087	1.309537208	2.533676366	1.619306622	2.645137317	1.708813307	1.370028702	2.071876766	1.108421357	1.262227233	3.113339763	1.677824746	3.37044661	2.319871119	2.285106681	1.31215018	2.261533831	2.087613113	2.008370812	1.195866544	2.029916503	1.716869889	1.367491106	1.191101248	0.723063364	1.133496501	1.986403982	1.755157962	1.658091138	2.035972622	2.03833677	1.206772028	1.894668969	1.151915244	1.738644312	1.866005735	0.920837064	3.141542553	4.521302508
ACSM4	0.041703404	0.017241667	0.031876122	0	0.047527621	0.065086377	0.050148683	0.08203798	0	0.078403712	0.023805917	0.007744054	0.009536324	0	0.005279995	0.031630597	0.029390952	0.04530046	0.010803182	0.028470908	0.087937987	0.014066343	0.011304697	0.049582472	0.048955422	0.009889204	0.035354404	0.016990654	0.032775908	0.016001567	0.031087179	0.065796377	0.035629826	0.042262042	0.008243059	0.062431648	0.101841019	0	0.008785246	0.029004364	0.048662838	0.036720846	0	0.013857441	0.022781667	0.027926874	0.047282397	0.058730304	0.012329538
ACSM5	1.165520021	0.964504408	0.458242383	0.612282619	0.465398111	0.348048885	0.444047202	0.455077385	0.503854077	0.663792197	0.761827804	0.285576414	0.619892323	0.807499826	0.620430775	0.632643876	1.047105524	1.031446447	0.741068141	0.644186798	1.007673619	0.550959582	0.226105354	0.801882003	0.556896033	0.293600554	0.519294019	0.481426158	0.59409332	0.855126897	0.244823892	1.006187034	0.231605554	0.279245441	0.582195402	0.465659538	0.672343782	0.270508636	0.450266597	0.471344702	0.50877353	0.479435234	0.569769915	0.575978938	1.072690971	1.012400269	0.406353601	0.507798046	0.755222328
ACSM6	0.026286155	0.030429361	0.009376221	0.014171106	0.00699002	0.051052988	0.022126521	0.036196665	0	0.025158661	0.021007217	0.020500915	0.016830405	0.015944763	0.037274097	0.027912002	0.005187131	0.05139616	0.164446401	0.020099021	0.010346628	0.012412658	0.024939201	0.005469175	0.025920039	0.021816492	0.020798684	0	0.009640889	0.014120371	0.005486494	0.019353714	0.018864641	0.031965925	0.072739781	0.022036792	0.064592811	0.012319727	0.007752424	0.042657529	0	0.00720085	0.02265963	0.030570787	0.006701127	0	0.010430931	0.012956445	0.010880038
ACSS1	7.437103638	7.044224702	6.916662521	6.624376123	4.312056594	6.35031901	7.036797041	7.400225081	4.769893298	9.289693771	2.849643101	6.405043083	4.169294769	7.539313365	7.682198972	3.991822892	5.944064648	6.942412921	6.286522886	7.038449352	3.86471213	6.433129584	7.624681347	8.554781321	6.351251517	8.868400936	8.232312304	8.755173932	5.503629137	6.033629228	8.964627537	6.074546683	7.012881915	3.792453679	3.949229418	5.043860307	8.414659971	7.29549355	8.352879997	7.21662018	5.29301886	6.060812206	5.033337846	3.339280424	5.947538154	6.279941292	5.703647854	8.634315398	7.40929136
ACSS2	34.68248694	14.98533452	26.6294063	24.22893388	29.65920679	20.92037579	19.67654567	15.16985083	15.1635423	16.002692	16.18670384	19.55960739	15.787128	20.44191543	30.36117691	14.32251546	18.02662442	17.08069007	16.11780441	14.34545577	24.59080667	21.10382058	36.41785519	13.32214839	21.8925685	18.32276819	16.931837	21.22137626	14.13403987	16.82224844	15.78381591	20.06576883	20.15854145	17.42912851	10.34742359	16.8149941	16.94324282	20.45348151	20.45579597	15.12033138	22.21510446	19.55779361	25.36545738	16.98396345	17.09148375	17.39006048	15.11557193	18.41737346	36.61145557
ACSS3	2.821185068	2.424905822	2.011518317	1.629961619	1.806925318	2.004135913	3.32383733	1.577239108	2.103020738	1.802421651	1.338421916	1.912702899	2.651035975	2.18135746	2.869763367	2.290041103	2.328463427	2.555636114	2.369826077	2.102703857	2.280628844	1.461813815	2.845991304	2.316590265	2.620106117	1.849028363	1.968720672	2.373907577	2.545161624	2.287911365	2.109625421	2.219227754	2.695602963	1.112637431	1.177882425	1.583089518	1.894024153	2.084415878	2.11660917	2.744610035	2.298717516	1.924320494	1.901362592	1.526510298	2.037395157	1.786086253	1.384030897	2.57784632	4.767578786
ACTA1	0.157934956	0.114267849	0.16724481	0.079822666	0.183741678	0.239641703	0.27696385	0.152915777	0.200936177	0.059047125	0.141994734	0.282277255	0.173803486	0.254470944	0.078733738	0.167703524	0.759666671	0.193002035	0.599627167	0.0943444	0.262261076	0.116529539	0.215397961	0.287528588	0.227113864	0.393239723	0.214782933	0.140755351	0.280575661	0.132561478	0.144219559	0.261636321	0.283360785	0.24007586	1.133577715	0.089648227	0.274195874	0.127222818	0.291117795	0.21625227	0.366487839	0.12168232	0.287182395	0.137758716	0.188729733	0.115677034	0.842156411	0.10541664	0.12256963
ACTA2	87.95239266	130.0839614	109.0149553	71.14624755	85.35485556	104.2955209	50.05117394	52.48870655	71.04418941	58.50034921	44.83615463	70.75865998	117.1475272	31.26480588	85.41454571	107.0484812	248.8475107	36.7464207	112.2757809	100.6884293	48.03078531	37.2326828	31.97489151	91.61481248	107.7943024	80.32066689	189.8858485	46.4422753	73.9577761	61.46376914	49.24423437	237.2283712	82.52301691	117.0094873	102.7715586	44.16382029	82.42781344	60.84031887	82.43608181	91.36529434	181.4239995	56.50832404	126.0764763	87.60952231	60.36992583	234.0279205	187.7107315	91.37641113	64.16280895
ACTA2-AS1	0.292081052	0.85871409	0.429968799	0.22911365	0.098628898	1.457594496	0.201631945	0.2314261	0.421917326	0.770988869	0.15561576	0.75329966	0.259739737	0.140612467	0.217770368	1.275047967	0.722753347	0.423032003	1.031959251	0.553899141	0.246358975	0.120410196	0.501444828	0.438903402	0.891468551	0.180850018	0.729086012	0.550919598	0.726923928	0.41715427	0.34352554	0.669046276	0.737538507	1.183974495	0.243759392	0.103646081	0.695934627	0.195559708	0.690501594	0.552991939	0.599022819	0.17780647	0.21981194	0.14558149	0.342753275	0.342288454	0.892278835	0.182814908	0.201490917
ACTB	1649.426373	1547.829454	1980.908757	1939.037153	2980.765885	1806.198063	1394.982295	1906.011871	1551.275784	1815.719774	1575.226255	1547.434261	2022.392817	1544.478989	1548.197306	1583.977873	1905.191788	1619.752572	1756.748424	1490.622563	2012.372968	1836.263678	1585.821838	1486.411392	1693.281485	1849.775726	1791.352689	1698.139055	1321.074859	1797.504282	1438.058344	2264.541393	1994.206967	2364.077541	2003.647206	1835.51399	2024.880108	2098.811957	1639.303862	1701.039001	2112.69372	2035.274161	2480.964454	2115.666066	1845.171316	2127.764509	1869.741397	1837.894762	2175.956446
ACTBL2	0.036971844	0.007642736	0.04238931	0.052202487	0.063202891	0.057701845	0.088917886	0.00909127	0.006324468	0	0.04220992	0.041192604	0.042271786	0.016018951	0.009361882	0.050475369	0.005211266	0.131956871	0.019154961	0.030288807	0.077960771	0.020784021	0.030066287	0.027473108	0.086802134	0.026301601	0.088805691	0.020083918	0.062957351	0.014186071	0.016536065	0.093330064	0.044222301	0.005352443	0.095001694	0.011069663	0.053607551	0.012377049	0.093461941	0.012856802	0.058829562	0.007234354	0.022765062	0.018427817	0.006732306	0.061895908	0.13623304	0.013016729	0.016395991
ACTC1	0.063621675	0.110474521	0.076591334	0.008574757	0.042295724	0.077228788	0.013388477	0.043804285	0.129510491	0.041863763	0.02796464	0.186072648	0.147666036	0.04341588	0.022554083	0.077690311	0.326421405	0.058742865	0.100946523	0.322284048	0.090778895	0.020028645	0.054325418	0.132373122	0.193434598	0.100326708	0.084948883	0.027216544	0.154589855	0.038448258	0.029878271	0.24358228	0.10653771	0.038684351	0.057218093	0.006667092	0.076469263	0.122999426	0.107890552	0.154869174	0.581087444	0.037035714	0.123399491	0.059193585	0.024328601	0.048462668	0.347139324	0.031359121	0.019750118
ACTG1	1017.52718	783.6114289	1023.555524	909.3270211	1295.561991	951.7359769	843.6700662	857.0706901	785.4731861	870.2903602	813.526235	865.189142	948.9466742	821.4238529	854.0125323	842.994062	955.694367	1005.61713	924.2788591	753.7654364	896.6826697	816.8200978	759.7964019	878.9468724	771.4353801	896.5612845	891.2460979	808.2670441	696.8049361	886.400026	735.196985	1054.089916	1060.537783	1229.176926	1113.675994	925.4757575	950.0259361	986.3157257	843.6503701	942.8011342	886.779468	949.8786614	1242.435453	1174.023933	890.2418694	1089.428606	808.8004212	1005.994076	1278.345143
ACTG2	4.693136048	23.59508524	16.57457989	7.167260433	12.57267084	15.56771863	5.041308927	4.652297209	18.57936214	5.744505941	6.965903796	7.897295559	10.84691136	4.028242797	8.17452193	22.4952676	28.73085529	2.292388018	18.6161307	19.48203187	7.803730648	2.389258158	7.689271988	12.76175543	18.71599324	9.847072818	20.86873575	4.652892005	9.969827581	6.926658956	7.738684661	33.44512403	10.61561996	42.21541238	17.72315159	3.405856341	6.788884069	7.903559365	8.42234489	9.171349642	22.18625638	10.28937386	11.10302115	10.86218984	6.199275668	35.9079454	40.28157146	9.683061918	7.98967341
ACTL10	0.451152337	0.379061615	0.778670167	0.477287239	0.430539394	0.423981475	0.245006482	0.488480953	0.740630139	0.835743926	0.238427767	0.728311507	0.279544069	0.198625511	0.425633243	0.293615544	0.459495948	0.513778566	0.544294178	0.445112039	0.515555962	0.412335293	0.414226847	0.333080279	0.585982887	0.477107757	0.698107115	0.754003557	0.433685497	0.400658569	0.531578503	0.503612647	0.513515739	0.803779623	0.322178405	0.396521003	0.365391691	0.426300234	0.525784864	0.371972388	0.475494479	0.588044547	0.329318843	0.956289807	0.287530554	0.341098948	0.418692849	0.352688315	0.527075599
ACTL6A	7.529105828	7.913981344	6.785660256	6.85882445	9.866553117	8.80306679	9.160042356	7.402579925	13.21325423	11.6979987	7.541390767	7.12997083	13.07376265	5.498710803	6.01791181	11.10743504	9.500828928	7.995317191	6.287567857	7.752670811	8.222918848	6.586069886	7.985256639	10.59808302	8.585720711	7.675274769	8.709627253	8.405718051	8.608285383	6.223103075	8.343557001	7.444492679	9.36584499	8.427547331	6.311540711	5.156175699	6.51672194	8.34660363	7.212235428	8.464862492	8.709735585	6.765095538	10.55333437	6.304569824	9.064659102	5.88221655	6.748256207	8.085241146	6.826892151
ACTL6B	0	0	0.005508383	0.005550202	0	0	0	0	0.007396636	0	0.009873128	0	0	0.009367298	0	0	0	0.01341975	0.002800281	0.017711789	0	0	0.064466112	0.012852217	0.020303488	0.005126739	0.00610945	0.011744342	0.011327742	0.008295496	0	0.004548001	0.007388454	0.006259826	0.008546696	0	0.009899286	0	0.01821771	0.005012126	0.004586851	0	0	0	0	0	0	0	0
ACTL7A	0.019755084	0	0	0	0	0	0	0	0	0	0	0	0	0.014978898	0.017508097	0	0	0.010729512	0.022389124	0.009440755	0	0	0	0.020551503	0.016233277	0	0	0	0	0	0.010308292	0.01454508	0	0	0	0	0.010553054	0.011573452	0	0	0	0.006764654	0	0.011487577	0	0	0	0	0
ACTL7B	0	0.008975958	0.011063073	0.011147063	0.004123789	0.015059451	0	0.010677179	0.007427728	0	0.004957315	0	0	0.009406673	0.016492495	0.006586716	0.006120335	0.00673808	0.030932565	0.005928746	0.018312097	0	0.00588519	0.00645312	0	0.010296577	0	0.005896854	0	0.016660732	0.006473556	0.004567119	0.022258532	0.006286139	0.008582621	0.021667814	0.006627265	0	0	0.010066388	0	0	0	0	0	0.014538644	0.012307534	0.015287407	0.006418719
ACTL8	0	0	0.007059831	0	0	0	0	0	0	0.009471615	0	0	0	0	0	0	0	0	0.003588986	0	0.0077905	0.012461492	0	0	0	0	0	0	0	0	0	0	0	0.024068764	0.010953893	0	0	0	0	0	0	0.005421885	0	0	0	0.009277745	0	0	0.008192131
ACTL9	0	0	0	0	0	0	0	0.01781277	0	0.012380849	0	0	0	0	0	0	0	0.022482316	0	0	0	0	0	0	0	0	0	0	0	0.013897574	0.010799852	0	0	0.010487185	0	0	0.005528143	0	0	0	0	0	0	0	0	0	0	0	0
ACTN1	14.20292904	18.80565599	15.51872935	17.47709409	25.43379122	29.79467369	13.46691757	19.14039935	10.72606215	18.69186593	12.27513399	14.05706847	13.55355975	13.95864173	12.58253375	10.13980153	23.44223919	15.4521152	21.33316899	22.5531104	14.66088613	17.25065972	9.572398074	20.24969427	13.63490796	16.29003002	26.75974731	15.69340918	16.81377367	16.35642214	16.24844713	29.59855262	20.29218954	33.20832883	24.56853657	25.7069201	14.18459175	20.38569165	18.74653671	21.66267332	30.50931937	20.48480016	16.27102146	22.67974624	15.1227528	32.35777099	31.46471174	23.84195824	17.01615338
ACTN1-AS1	0.078830382	0.136883361	0.070296612	0.099162417	0.041925184	0.076552211	0	0.054275661	0.056636422	0.018862276	0.062999207	0.061480841	0	0.071725879	0.069864042	0.066964949	0.015555852	0.102755713	0.057178378	0.075344486	0.046543247	0	0	0.082008402	0.077732424	0.026170468	0.031186916	0.059951353	0.028912366	0.042346028	0.065814481	0.046432372	0.037715845	0.079886354	0	0.055072362	0.067377191	0.03694602	0.046497981	0.051170805	0.023414501	0.086379425	0.067954682	0.110015642	0.020096222	0	0.03128165	0.025903662	0.048942734
ACTN2	0.84859694	1.019422121	0.899511892	0.431590909	0.484315485	0.910237624	1.358988488	0.684403331	0.48889625	0.501238553	0.936225175	1.051022212	0.704799852	0.89028288	0.577064356	1.445135077	2.166927429	1.394281681	0.840770313	1.530324167	0.210075847	0.474645395	0.481042462	0.663493944	0.885896615	0.76188715	1.282712771	1.121274603	2.052893041	1.734517793	1.27549179	2.08658514	1.353350922	1.057377515	2.322415461	0.809103616	0.725590212	1.106857338	1.286774872	1.312156382	1.468330547	1.030742405	1.15306684	0.574150346	1.316364289	0.503487953	1.15424196	0.637932704	0.226428736
ACTN3	0.025175515	0.06678756	0.022450144	0.003770097	0.03905229	0.045839908	0.017659694	0	0.010048657	0.070279007	0.020119622	0.038178606	0	0.025451776	0.022311997	0.022277222	0.095219332	0.036462647	0.051358117	0.008020749	0.045418374	0.016511389	0	0.048015838	0.041374779	0.048754309	0.041499791	0.01994401	0.015389238	0.033809396	0.065683489	0.033982634	0	0	0.023222128	0.035176159	0.082933142	0.004916331	0.030936956	0.006809194	0.028041478	0.031609417	0.022606477	0.004879852	0.026741631	0.009834357	0.033300681	0.024128631	0
ACTN4	110.0147807	101.8105126	111.6509589	75.97537005	95.05624601	137.8800723	68.23721826	103.2160734	63.78847503	69.90524083	74.5281154	115.7401341	55.86180288	86.37988286	92.70155982	61.08343196	125.8086324	70.00788193	130.8759351	111.1266175	53.53996808	104.9326718	66.88640049	105.4346708	65.40384214	126.6875863	123.1759612	94.74492418	104.5023594	119.6096256	96.72216197	147.1538105	96.94454134	99.20932502	131.244106	115.886872	91.39028745	125.0842234	95.43746466	126.6848988	122.5127319	133.7315407	103.5676825	142.486529	81.17507826	105.55463	104.0343742	170.1740576	101.9302668
ACTR10	12.66351235	13.2225463	10.75503708	10.17355265	13.11628201	13.43380421	15.38760816	13.9614363	20.98242732	14.39420966	15.29732422	12.7800997	21.98978499	9.65726183	11.35913566	19.91410574	14.14571189	13.85500133	9.657992938	13.46893023	17.38696206	10.93837023	13.31798284	14.77423086	14.0146999	11.67465925	13.02354484	13.8063261	13.55443809	11.74160252	13.92115601	11.90623037	16.23945873	12.38513411	12.15781771	9.648448671	9.585060214	12.0380178	12.38639907	13.71121649	12.70518701	10.73444536	16.34627245	11.77023001	16.41165221	8.413506618	9.279009352	9.757759862	10.66527493
ACTR1A	29.53114713	34.59938106	37.93057687	30.48719367	41.30745894	33.01546291	33.56888909	34.08325894	30.66110306	30.51592821	32.79380834	39.07334105	32.52524636	30.97921434	38.39537891	28.19622075	38.65355022	32.75995572	31.53530938	30.01807894	36.18123762	34.56050155	30.75207861	34.02837335	28.48423561	35.30541855	34.7633422	34.32423489	30.47677472	37.32294902	32.33162634	38.43615285	36.75833168	38.63275278	35.29629354	33.35651609	31.90053858	37.70635524	32.94081612	33.99311917	34.93538766	37.10426504	37.52464761	38.41816376	39.22856753	30.81454944	30.01043046	37.4501932	35.35386948
ACTR1B	22.32437153	25.2745754	25.70930875	21.26002257	24.44481801	25.11071333	19.75093664	25.91921825	38.84835567	27.92336917	25.67889496	26.046958	19.49670056	23.22192292	27.31933364	29.16142905	26.48238643	20.10942098	25.85269364	28.17971305	23.63006421	21.64192355	19.85392717	25.27342417	26.75156527	27.62526337	25.20394539	28.77515695	21.91065508	25.83459101	25.76350202	22.42163356	24.25488791	22.07528458	20.20625087	20.41233086	25.02321786	29.23043419	26.65954996	24.36197424	22.42749706	26.05925676	19.51934795	17.98139468	21.28815261	17.88572148	20.22845395	23.73022608	17.92075784
ACTR2	64.06941707	61.16315095	48.75412087	59.77572694	90.34590799	80.54560512	78.56394659	66.07651621	56.74336323	114.2280696	64.05957609	41.84125553	100.6643208	50.54333096	41.75387607	51.19449531	76.18103512	78.24666727	41.81053489	72.71257654	76.76314374	71.91023492	70.57120001	78.41266458	58.92128454	53.34982591	68.69980365	61.16825391	97.94791437	51.16101513	69.31859151	70.42742934	88.96972668	64.53203135	64.86619724	61.99483196	58.86688008	67.7150944	60.70268116	72.93736065	91.06699257	66.8365719	82.33828225	66.40328494	94.47004903	68.96003785	77.8163093	61.63247995	62.47862595
ACTR3	16.44108263	15.72337552	13.78315345	14.93212965	22.50412651	22.31681509	18.74082014	16.08301949	20.78553412	32.9906516	18.13014379	11.38121663	28.83627342	11.90522198	10.38772606	22.21134367	20.21931855	20.18869615	10.54033505	15.83228456	23.36165813	16.53678183	15.16169959	18.56532461	18.24423663	12.69097182	15.93764507	14.46289948	20.65078672	11.97399035	15.73418924	17.29103911	23.21777289	19.43282734	22.90401285	16.60017458	16.73652451	15.7638602	15.24483913	18.37187751	19.20307767	15.39905918	21.32547523	19.28620123	21.05028585	17.61091405	18.37114763	15.54477674	17.56527882
ACTR3B	0.585480467	0.77985341	0.884729077	0.572286233	0.597684427	0.654201163	0.718283032	0.902359901	0.909341762	0.917337866	0.60885847	0.910700274	0.627396383	0.638960419	0.651322148	0.616491057	0.609095289	0.689200172	0.517509884	0.817142467	0.609883418	0.537904532	0.70887526	0.606535447	0.599871334	0.768535926	0.850433646	0.870966571	0.756962614	0.746791598	0.797640049	0.779175895	0.838013023	0.970666942	0.684669223	0.593859975	0.66608796	0.671652154	0.729703377	0.767256269	0.807660352	0.689529783	0.401230433	0.720799691	0.736914833	0.511002916	0.612422415	0.448773196	0.570348596
ACTR3C	0.472865142	0.224776887	0.490935871	0.486452839	0.552789398	0.610047648	0.640961231	0.597670813	0.279008902	0.461874657	0.383378455	0.620594847	0.617961157	0.446876652	0.50816033	0.827151876	0.493606943	0.439209095	0.267180577	0.554572738	0.388888278	0.48362164	0.858257509	0.346964092	0.593172998	0.513800012	0.458650425	0.512500546	0.339321978	0.352796162	0.281311062	0.262378838	0.513682806	0.456049678	0.385604162	0.354290902	0.505203776	0.556729629	0.434547387	0.494899309	0.378271048	0.500626265	0.386458066	0.417105742	0.527031187	0.299829143	0.416985358	0.478536063	0.524763087
ACTR5	2.681007446	2.688997577	3.616945695	3.267041286	2.929761309	2.730630786	3.268902278	3.040198804	3.478999889	4.90075025	2.372483814	3.245613172	3.103484085	2.914000149	2.534128156	3.097305101	3.173175565	3.049741495	2.931545486	3.343285982	2.740117962	2.82089318	3.356933128	3.884378313	3.016199874	3.447522946	3.169466066	3.582356296	2.827527993	2.912812366	3.506410824	3.066817421	3.089787909	4.116193442	2.300513961	2.331203402	3.405266888	2.979534495	3.461407606	3.085689298	2.776877645	2.730499087	3.161680991	2.863752184	3.307344473	2.413703923	2.922254875	2.476571821	2.113410232
ACTR6	4.531996468	5.001035203	4.193239937	3.661731363	3.908245241	5.224101139	5.711934499	5.729050147	7.586339608	7.579696576	4.200237913	4.059767164	7.929579462	3.943963982	4.218886687	7.158874405	5.808073073	5.044812355	3.114219698	5.478296968	5.434610647	3.953610221	5.676722019	5.165638907	5.38732789	4.814954249	4.750324271	6.261921196	5.926238954	4.23593544	5.19411408	4.539266651	6.480834456	4.173046917	3.91975277	2.7605682	3.454684641	4.570958146	5.124948215	4.704171131	3.986028623	3.60999394	5.617408822	3.659340095	5.954300149	2.707670822	4.446079811	3.118955739	3.668356125
ACTR8	4.122972423	4.29596948	4.644348145	4.539382456	5.474670185	4.714004554	4.786243211	4.816571166	3.893956015	6.313453392	3.692342298	3.750543021	5.112370133	2.983062719	4.24586432	3.241096929	4.945337857	6.138352359	3.26595978	5.595312032	5.385738152	4.795890795	5.113450109	5.554046248	5.254910673	4.563547716	4.957292958	4.685406147	5.92355085	4.181946211	4.522455198	4.7778979	4.879424862	5.373549903	3.344423411	4.274937209	4.589122473	4.171719994	3.917632166	4.535147858	6.357572533	4.8866621	4.05160989	3.794646736	5.061045083	4.363835044	4.270245218	5.119292335	4.469124045
ACTRT1	0	0.029719978	0	0	0	0	0	0	0	0	0	0	0	0	0	0	0	0.011155109	0	0	0	0	0	0	0	0	0	0	0	0	0	0	0	0	0	0	0	0	0	0	0	0	0	0	0	0	0	0	0
ACTRT2	0	0	0.00926075	0	0	0	0	0.017875447	0	0	0	0	0	0	0	0	0	0	0	0	0	0	0	0	0	0.008619127	0.010271271	0	0	0	0	0	0.02484309	0	0	0	0.005547594	0	0	0	0	0	0	0	0	0	0	0	0
ACTRT3	1.288021596	0.681617693	1.128896979	0.846487417	1.105821174	0.848755932	1.30103941	0.620772802	1.145722341	0.457887632	0.882303106	1.741211024	1.189909654	0.848261366	1.337208224	1.023812238	0.784294269	1.063329445	1.204510306	0.773812295	1.506469091	1.013700441	1.326765493	0.803968652	0.762049138	0.781903091	0.735233484	0.706678444	2.078575637	0.98842598	1.228974654	0.634027667	0.563423938	1.379862449	1.01835693	0.67359129	0.648736498	1.129719009	1.161313169	1.057053561	0.961898058	0.831698154	0.896188379	1.369571278	0.750526219	1.060911296	0.700958581	0.810209686	1.279492448
ACVR1	10.16350033	11.57065786	9.37327629	10.72053308	12.0602679	11.40340149	11.55531012	10.16040382	7.147942346	8.796571375	9.346088647	7.23051677	9.981404726	8.900911918	9.177928934	6.888427489	12.32697208	10.22457976	11.0659508	10.66143735	9.189666572	10.5865967	9.881313961	13.97837527	8.58867304	11.11508956	11.70198737	8.923465922	10.01089602	8.607642	11.05059781	12.30297257	9.83413724	10.88434154	8.464026403	9.379361471	8.99546295	11.53582538	9.309804806	10.83058938	13.21275002	10.15198547	12.179114	6.030511525	12.01675476	11.49880458	11.79990864	12.9402228	7.922099118
ACVR1B	8.934627131	4.706093247	8.721365885	7.587470992	8.196675653	6.176754368	5.952581043	7.856902778	3.776345443	6.208758517	13.10544709	11.55303889	3.055431411	8.813736499	8.578056918	8.179138847	6.494549246	5.493547971	6.45354971	13.16749365	6.872826087	5.017132558	9.214982171	5.970811229	7.220344902	7.307769652	7.384952038	6.099612929	8.166153091	5.569224517	7.399861043	8.440083199	10.0787609	10.79158221	15.30098289	17.16204226	10.08736021	8.390110064	7.186119976	10.860747	9.255550552	8.800909658	5.452306285	14.5835497	8.449652361	7.93565803	10.87308358	5.196447495	8.102026674
ACVR1C	0.25517896	0.157918292	0.077282697	0.160064919	0.107760719	0.08961479	0.211646165	0.052487132	0.082635589	0.44545742	0.034630037	0.031292043	0.118171593	0.111953215	0.065428303	0.081799924	0.118762462	0.101112963	0.058204418	0.0966376	0.156348863	0.111151903	0.51313674	0.040070402	0.174080051	0.033300106	0.041270516	0.157144917	0.057390812	0.066814156	0.256257755	0.051992137	0.071026381	0.029275156	0.037749533	0.063909095	0.084875477	0.099663849	0.175129753	0.032555651	0.06792879	0.05165856	0.283613798	0.039196437	0.182065866	0.084634829	0.082791759	0.060647529	0.028231894
ACVR2A	1.750355847	2.034446642	1.660005178	1.942888678	1.628802704	1.706650689	3.058057276	1.560830129	2.649279505	1.710744361	1.501618199	1.770866188	2.854116039	1.69243409	2.012976038	1.770664027	2.533531362	3.513790048	1.903203858	2.397971253	2.039872935	2.18386455	2.061870729	2.947941609	1.988204802	1.980992301	2.362871837	2.223442489	2.390407837	2.072540939	2.67974792	2.357598529	2.359552301	2.960019516	1.568299756	1.480188891	1.486965845	2.058542752	1.43037955	1.823509797	2.696603448	1.377873041	2.865539527	1.409500248	2.667305882	1.519905674	1.699688663	1.552520839	1.54280222
ACVR2B	0.453659232	0.595421753	0.447176468	0.454782341	0.274175368	0.674703878	1.049354174	0.60178967	0.38946174	0.777120025	0.185021756	0.542174799	0.358583095	0.450582846	0.534971124	0.235883011	0.512347176	1.07008484	0.527320185	0.746254972	0.286851137	0.682358515	0.822586533	1.199372878	0.42515844	0.578782234	0.815804078	0.665610812	0.993510007	0.601687992	0.828525062	0.572795683	0.804968824	0.455936752	0.339782189	0.361462744	0.434613696	0.755591172	0.50864255	0.465451512	0.92708574	0.582863605	0.788807796	0.234370212	0.739547079	0.280100213	0.383104837	0.629861745	0.439365491
ACVR2B-AS1	0.527665581	0.441159246	0.376434589	0.500455312	0.179293876	0.576468257	0.575770101	0.302753392	0.287839935	0.238487515	0.487293984	0.502985097	0.253388873	0.560128675	0.457255577	0.224121068	0.35865603	0.630496319	0.613969023	0.33061771	0.42116368	0.438355392	0.550689661	0.628229322	0.395054893	0.520664418	0.43490693	0.624237212	0.526832251	0.669259029	0.483371674	0.41008805	0.539979419	0.243601011	0.29203418	0.258045849	0.394626362	0.590784039	0.484155379	0.480481048	0.522430818	0.445693124	0.442231899	0.245469941	0.680061885	0.199252198	0.162858457	0.433477244	0.461076724
ACVRL1	36.64373978	42.1822372	33.35835356	17.36354165	39.06289219	36.21384348	27.90392925	35.2287811	43.24379639	28.11503092	37.23127125	26.7634886	24.16045586	25.85068984	45.47909624	47.60012049	79.36795906	28.57709781	56.45905386	30.47576815	21.57478948	48.95670301	21.80968457	33.42100119	30.80165801	32.16743038	39.64525287	31.18305401	41.60778657	41.31883393	36.69251357	69.61041668	41.6409871	31.67790656	49.96752145	44.89357298	30.64723735	32.95189162	43.28463851	23.47753071	36.09395481	40.08267543	54.08367518	64.0867306	30.56635295	30.94683145	49.26993879	44.02012731	24.79881732
ACY1	0.588484996	0.455027793	0.672998581	0.702326068	1.027339314	0.910656709	0.441160835	0.765509877	1.242587591	0.784670686	0.578004778	0.624802561	0.697498618	0.44961318	0.656913407	0.849078856	0.474261714	0.668522101	0.608910565	0.626866122	1.14492136	0.427795252	0.758646698	0.584169438	0.871171055	0.592814868	0.73310613	0.905347558	0.518996781	0.663614459	0.609460129	0.592044542	0.752250283	0.86496129	0.522105553	0.505277601	0.84710666	0.54214489	1.020152967	0.787329423	0.617116434	0.627611603	0.629278972	0.700081269	0.555426528	0.621205043	0.534787654	0.575700006	0.743750774
ACY3	0.488117722	0.377798076	0.384663063	0.622173338	0.309407861	0.344484948	0.23888132	0.937883429	0.271854828	2.906299503	0.0635032	0.398395853	0.490599841	0.327070008	0.402416884	0.168751671	0.459208763	0.246613712	0.200696108	0.9113669	0.994163746	0.223348284	0.183088266	0.555032864	0.65295236	0.631231681	0.752228409	0.550353422	0.135309875	0.198179409	0.165852493	0.401175691	0.47521965	0.529167209	0.204180564	0.269634282	0.460859988	0.385716452	0.669570928	0.221057876	0.354027253	0.194353706	0.281332383	0.382854432	0.405139826	0.545417218	0.540546905	0.326386135	0.516835274
ACYP1	1.282524491	2.470592239	1.615455099	0.756241358	0.740716213	2.208745425	1.810532694	5.463769571	2.476374502	4.037367232	1.928206902	2.823643732	1.501201758	1.628851463	1.094023088	3.336534934	1.415692416	2.951729026	1.373585528	3.07985012	2.145489448	0.611933049	2.897517922	2.693474865	2.3844136	1.40373783	1.625243183	2.766098772	2.675328328	1.819246069	2.158257397	1.428230497	4.065198586	1.592138072	1.341979809	1.315993117	2.025378133	1.371237195	3.55789115	1.918696714	1.196390693	1.125372357	1.537451609	1.137326284	1.839115374	1.052089226	1.892599273	0.902139686	0.86262566
ACYP2	1.507216568	1.884159202	1.56143447	1.46377289	1.954588584	2.381692873	2.152049284	2.440830289	3.897918483	2.393609159	2.950738676	1.982348422	3.488021819	1.537280359	1.559730227	3.601780723	2.085487018	2.308898519	1.657643114	2.142381901	3.027748826	1.541841054	1.785364442	1.954562215	2.711552479	1.648170084	2.172856003	2.373899673	1.897173107	1.764611176	1.873883066	1.729147509	1.827683722	1.711177289	1.669969967	1.248194439	1.354615444	1.832177262	2.200654653	1.961087073	1.646788448	1.366113924	1.371030883	1.652628194	1.788547523	1.804622326	1.952368162	1.621598434	1.876466797
ADA	1.70233822	2.605583412	1.439611521	2.561692469	2.865407012	3.856492085	1.001760375	1.62096204	1.995063654	6.883751951	3.283310135	1.419146829	2.136865444	1.216221424	1.504124819	2.620790197	2.36885306	1.832308748	1.400369055	2.655718764	5.07132081	1.119873934	0.603824227	10.00677332	3.469504425	1.563180756	1.64275876	1.131340051	1.176607609	1.528733169	1.54977873	1.737208903	2.005234587	4.409861191	3.823016178	3.31843033	3.587764562	0.751771196	2.083018254	2.132810624	1.536884488	1.569821871	1.01474544	2.683887894	2.143503012	3.444190414	3.428960179	4.488708538	2.061360882
ADA2	24.62137033	37.09671241	32.60159079	47.3544604	19.34358616	47.08705363	29.94802943	55.94791327	17.28059273	38.88077071	31.19367927	20.38255258	25.59671775	30.96717826	17.44633302	11.66049106	23.33159008	41.53676478	25.08239977	45.87606227	26.43662823	51.60069315	27.65654107	28.98875975	34.55983563	25.66754351	32.79200955	28.66917121	33.47053064	22.62662149	23.42748165	38.2997418	33.43954465	20.81285241	17.98901179	29.88701858	41.10781182	33.99120501	38.22066707	30.77516302	34.21536788	34.08119574	19.40518584	17.88444618	41.30106152	60.98420462	45.6307796	23.85914804	28.25501177
ADAD1	0.005467598	0	0.004875704	0	0	0	0.007670636	0	0	0	0	0	0	0	0	0.017417338	0	0.011878393	0	0	0	0	0	0	0	0	0	0	0	0	0	0	0	0	0	0	0	0	0	0	0	0	0	0	0	0	0	0	0
ADAD2	0.003589649	0.046748781	0.032010523	0.045154961	0.011932003	0.200439795	0.040288101	0.166827355	0.025790169	0.077302755	0.014343775	0.023330117	0	0.038104918	0.019088128	0.007623351	0.01416714	0.007798536	0.193649857	0.113220164	0.021194103	0.005650261	0.010217125	0.082156021	0.023597681	0.05660613	0.056805552	0.013649834	0.026331282	0.004820711	0.007492381	0.031715422	0.012880819	0.083667888	0.03476682	0.040124723	0.047939257	0.012617906	0.037053609	0.075729306	0.042648451	0.009833513	0.011604035	0.050097125	0.018302178	0.054687014	0.085467158	0.168087102	0.003714457
ADAL	0.991029418	1.07553264	1.097777863	1.045820871	1.080904283	1.359625098	1.372237688	1.266052417	1.433917733	1.466626086	0.490878185	0.996338002	1.404564725	0.884493734	0.722773942	1.233195015	0.99054706	1.62037026	1.097428874	1.223474277	1.152983173	1.113069727	1.101852107	1.251140144	1.336051524	1.085978296	1.222671089	1.189905399	1.213955332	1.140276767	0.902273031	1.147702988	1.043379374	1.354765266	0.810580415	0.535490589	1.096028235	1.013011029	1.168353259	1.258544063	1.299320528	1.035737345	0.73138633	0.660324732	1.164526483	0.955721312	1.008759345	0.807770213	0.881277355
ADAM10	7.560157336	8.001072883	5.618518479	7.01270419	10.47916977	9.488421141	11.95342348	7.987304091	6.212239275	9.282899789	6.677217665	4.593814405	8.577540375	6.694995034	6.150185923	6.154330607	8.14287682	10.79499357	7.671338112	7.92286972	7.462833045	9.160981851	7.335560865	13.0218305	6.769644096	8.093472886	8.916348482	7.597387883	11.60026087	9.099974842	10.12068619	8.751008694	10.66615673	8.64558504	7.674451322	6.377788217	6.899202685	7.901037155	7.596449492	7.33338905	11.34973035	8.78058502	10.33177638	6.290488613	9.678433761	7.067020408	10.28988272	10.16066317	6.988107043
ADAM11	0.061874413	0.174590853	0.077246692	0.091731918	0.032907315	0.112661744	0.047742877	0.015975478	0.059272331	0.111038305	0.138455615	0.060320826	0.014856273	0.07037256	0.024676507	0.114977553	0.07325926	0.04032677	0.124821479	0.118276627	0.054798086	0.048696481	0.035222308	0.151266818	0.086434544	0.064191713	0.067316664	0.058820196	0.06240707	0.078939387	0.122688128	0.052389733	0.074008451	0.125406503	0.0856103	0.0497106	0.242939269	0.02899914	0.118613718	0.09790037	0.032161805	0.048731034	0.053338015	0.017989979	0.047320914	0.101514479	0.079797718	0.091493687	0.051220572
ADAM12	0.237968615	1.000553507	0.363021402	0.474703796	0.58007277	0.763037654	0.308655986	0.435372273	0.281366989	1.68672365	0.203335371	0.132289811	0.213216143	0.342712942	0.244062167	0.185939794	0.218551838	0.582018364	0.099737417	0.524984483	2.352010567	0.592484555	0.225774637	0.976236001	0.447663078	0.203715592	0.309376735	0.189229819	0.23603751	0.247221778	0.253031984	0.476040121	0.315068838	2.546550107	0.234000038	0.236303997	1.151288964	0.284087168	0.386225624	0.367962718	1.155811953	0.262397215	0.233844053	0.254129437	0.248002864	8.580209116	2.901236581	0.352867769	0.425891136
ADAM15	12.0719103	18.12349003	17.3028577	19.19637059	29.27204405	19.75786514	14.59967356	16.35787978	16.07366442	10.80382129	12.12482888	20.08227239	9.604296083	14.25845979	23.01260435	14.22276926	39.00801051	19.61860021	23.93884315	14.27372445	18.70325941	13.97256552	12.80152217	19.43479551	18.1709694	18.50932563	19.7318252	14.20546585	13.95228951	15.03201653	22.02256106	24.35753078	14.09346731	29.9821349	20.24749248	21.03873954	18.71405581	17.8317296	16.91902209	17.71179789	20.03194476	15.83345094	14.05863056	16.09630429	16.05883446	22.78599514	23.9253307	18.2248783	18.23185239
ADAM17	8.264054057	6.288308419	6.926066224	5.109626242	9.181592484	11.32992236	10.21013537	8.951184388	6.281722914	9.555805641	16.87724313	6.047000734	8.595101929	10.17240423	4.782685458	12.71904747	10.02593527	9.966499501	9.069275943	12.04956328	5.823406922	10.58827873	10.17619048	9.514253063	6.841585802	7.559228309	7.434629032	7.874011379	14.55117123	8.809978827	9.126482504	8.732110213	10.56296433	8.668892944	13.36414038	14.44200117	11.19803765	8.662687832	8.457128344	15.33871664	8.740845098	11.6119526	6.420213802	11.75834995	10.55775182	8.563397485	12.69085872	8.811245336	7.238782811
ADAM18	0	0	0	0	0	0	0	0	0	0	0	0	0	0	0	0	0	0	0.003497971	0	0	0	0	0	0.006340527	0	0	0	0.003537513	0	0	0	0	0	0	0	0	0	0	0	0	0	0	0.004486912	0	0	0	0	0
ADAM19	2.066829461	3.168146197	2.160799607	3.523112266	3.275258099	7.187143651	1.504894437	2.024431446	1.094088646	14.17861429	2.994287535	0.829129479	1.303105708	2.25701901	2.257849145	2.257720116	3.388704336	2.667487097	2.79265612	3.183762224	4.092180832	2.600511561	0.559743921	10.00349217	4.208932269	2.893426476	3.595822243	1.558735182	2.306098987	1.582039675	1.39932659	3.972896925	3.209900415	6.172900699	4.940194341	4.674356757	4.495144879	1.113214668	2.833117645	1.910177446	2.560277196	2.300962207	1.232234314	2.172037782	2.324400352	6.020476126	2.89603758	7.937172398	2.729357899
ADAM2	0.005079879	0.007350707	0	0	0	0.00616634	0.007126695	0.026231679	0	0.060774838	0	0	0	0	0.004502082	0	0.005012144	0.01103607	0.004605763	0	0	0	0	0.005284672	0	0.004216103	0	0.009658256	0	0.040932064	0	0	0	0	0	0.003548897	0.002713642	0	0	0	0	0.003478965	0	0	0	0	0	0.00834624	0
ADAM20	0.026399011	0.015280003	0.042374144	0.009487966	0.007020031	0.032045111	0.044443036	0.072704142	0.012644411	0	0.012658445	0.020588933	0	0.024019829	0.02339633	0.072882781	0.036465812	0.040146418	0.033509189	0.035324298	0.01039105	0.037397852	0.045083294	0.016477967	0.008677108	0.021910159	0.031331971	0.075287746	0.024205702	0.056723981	0.033060298	0.034986252	0.044206479	0.021402112	0.029220832	0.022131405	0.042306608	0.030931552	0.038928542	0.038556606	0.019602838	0.018079415	0.005689229	0.018421224	0.013459795	0.030936881	0.031427146	0.021686786	0.016390125
ADAM20P1	0.048638917	0.049267182	0.086747039	0.065554211	0.019401107	0.118083173	0.088707851	0.108837549	0.075714347	0.145477014	0.027209677	0.145414146	0.031142352	0.066383081	0.056038607	0.160106703	0.043191332	0.116235204	0.092608619	0.130166663	0.086152562	0.045935837	0.073834502	0.106259535	0.055955047	0.048442105	0.062538298	0.087852247	0.040138064	0.065319515	0.081216024	0.025067971	0.0930838	0.128155195	0.100946225	0.037378051	0.132511437	0.028494953	0.114758366	0.090771678	0.028893834	0.059958823	0.036687465	0.016970112	0.024799029	0.005699973	0.028951507	0.039956867	0.010066007
ADAM21	0.038863556	0.088371651	0.079214602	0.039907996	0.08120047	0.11456911	0.031155828	0.019112874	0.046536473	0.106275939	0.008873929	0.057733702	0.097756287	0	0.029522683	0.035372005	0.12599187	0.108554568	0.052854505	0.095515718	0.152972837	0.048064416	0.042139556	0.05775761	0.054746086	0.096765747	0.0439292	0.026389422	0.07126931	0.037279799	0.069528617	0.049052709	0.092969984	0.039384153	0.046090421	0.027150799	0.068213703	0.032525842	0.049122021	0.049553669	0.053594365	0.041824801	0.029912332	0.0516552	0.056614186	0.071569181	0.110156599	0.054730987	0.017234913
ADAM21P1	0	0	0.005694299	0.01147506	0.004245129	0	0.00895848	0.01099135	0.015292569	0	0	0	0.030663964	0	0.00565926	0	0.012600846	0	0.014473973	0	0.018850921	0.010051156	0.006058359	0	0	0	0	0.006070366	0.011710071	0.008575483	0	0.009403007	0	0.006471106	0.017670321	0.004461076	0.006822269	0	0.009416294	0.005181293	0.004741664	0.004373169	0.006880742	0.022279239	0	0.007483218	0.038009032	0.005245744	0.006607587
ADAM22	0.352020723	0.85422219	0.371085899	0.459770444	0.17612083	0.306899124	0.571926149	0.308168654	0.282462492	0.662843792	0.211719476	0.303478183	0.40663247	0.299015599	0.254087716	0.322413255	0.732847824	0.423118697	0.248422922	0.571162959	0.282120979	0.383677895	0.249052237	0.454304631	0.306163415	0.348387513	0.509687108	0.443892616	0.774213401	0.448377055	0.691820852	0.482738326	0.367518481	0.368995193	0.619286899	0.267056034	0.265592835	0.354347436	0.415634548	0.411270819	0.543452887	0.453996493	0.415816476	0.24479585	0.633735227	0.41536675	0.388826879	0.366698509	0.266623358
ADAM23	0.16777207	0.708357002	0.383247365	1.474417428	0.629484999	0.739293348	0.444949477	0.474711283	0.412799341	1.537018463	0.257138018	0.457070464	0.088290823	0.341549676	0.822883303	0.412427326	2.20864517	0.531750014	0.758483966	0.672165278	0.725961568	0.217052374	0.143911735	0.241480962	0.910271984	0.732463338	0.852406747	0.120164136	0.259198172	0.308642593	0.7363309	0.79022531	0.415091629	1.546478385	0.483342872	1.252366601	0.687518077	0.274669869	0.471077195	0.589281106	1.249220689	0.560329514	0.780087152	0.152353073	0.492149298	0.568287528	2.941186343	0.194465052	0.166470848
ADAM28	0.94214066	1.753793358	0.765563261	2.29143854	0.486800217	0.731777244	0.312173001	1.491300849	0.684070591	9.049390275	0.479254794	1.226697624	0.767931563	0.622222574	0.365041302	0.49266609	1.116428107	0.675411951	0.330522945	1.705932588	1.023384005	0.423528154	0.338380498	1.516973896	3.467609261	0.504266375	1.289259294	0.550583072	1.041846969	0.290349471	0.828413655	0.634411885	1.251483618	0.530955925	0.631036072	0.331854708	1.322706998	0.636083168	1.352066416	0.879704441	0.522645913	0.337203992	0.283983858	0.321187789	0.687952269	1.571987933	1.48104611	0.483568257	0.540521233
ADAM29	0.054499755	0.025092602	0.028718119	0.07345329	0.004940655	0.111262219	0.135541189	0.089545275	0.011865411	0.056311351	0.013858345	0.125583159	0.019826653	0.082646707	0.030736895	0.073653575	0.01466538	0.096873608	0.076365818	0.049722048	0.004875438	0.038993153	0.065809013	0.079891079	0.040712634	0.01439222	0.051452914	0.240207973	0.143100925	0.159687958	0.059461732	0.051070153	0.100744423	0.027614903	0.044558458	0.079610394	0.010586713	0.031928506	0.127855788	0.07035234	0.020234657	0.095007217	0.021354904	0.017286325	0.085256288	0.002903092	0.004915163	0.014245492	0.028197325
ADAM30	0	0	0	0	0	0	0	0	0	0	0	0	0	0	0	0	0	0	0	0	0	0	0	0	0	0	0	0	0	0	0	0	0	0	0.006891008	0	0	0	0	0	0	0	0	0	0	0	0	0	0
ADAM32	0.026446322	0.031890389	0.034064882	0.047524845	0.034186306	0.037452963	0.020612353	0.022760761	0.033426992	0.047459921	0.044618793	0.030556786	0.021166195	0.028964572	0.024740385	0.084246226	0.028992987	0.071818509	0.03130465	0.094086089	0.070843603	0.004625293	0.036242787	0.058081936	0.045877918	0.01463295	0.018890999	0.033521187	0.014818883	0.039462248	0.052132618	0.028125702	0.042176859	0.05806793	0.058952971	0.031819587	0.026685232	0.005164497	0.043331452	0.051262509	0.046912925	0.033204994	0.011082215	0.018795982	0.026218726	0.015496162	0.052472445	0.012069806	0.006081296
ADAM33	1.193919504	4.02991747	0.832338881	3.475089343	0.923202047	1.261969886	1.185261905	0.626970411	1.217615126	2.106263789	1.134063473	0.608274627	0.352257152	1.24665823	0.562686961	1.995656481	1.729563346	1.750264095	1.788858005	1.346623186	1.376480217	0.340420456	0.763160069	2.344636236	1.571383465	0.986708275	0.828094404	0.832002289	1.391599675	1.375774094	2.539486848	1.337195001	0.626287319	3.868131767	1.837415089	1.27764858	2.803822011	0.542373151	1.305514109	1.217100309	1.318564699	1.661301101	1.338290234	0.635428018	1.531501559	1.923829638	1.716426366	0.999506588	0.465903958
ADAM3A	0	0	0	0	0	0	0	0	0	0	0	0	0	0	0	0	0	0	0	0	0	0	0	0	0.008086868	0	0	0	0	0	0	0	0	0	0	0	0	0	0	0	0	0	0	0	0	0	0	0	0.005091742
ADAM5	0	0.007487309	0	0	0.003439864	0	0	0	0	0	0	0	0	0	0	0	0	0	0.004691354	0	0	0	0	0	0	0	0	0	0	0	0	0	0	0	0	0	0	0.006062671	0	0	0	0	0	0	0.006595394	0	0	0	0
ADAM6	0	0	0	0.006580363	0	0	0	0	0	0	0	0	0	0	0.006490595	0	0	0	0	0	0	0	0	0	0	0	0	0	0	0	0	0	0	0	0	0	0.007824448	0	0	0	0	0	0	0	0	0.00858249	0	0	0
ADAM7	0	0.004763284	0	0	0.002188377	0	0	0	0	0.011814694	0	0	0	0	0	0	0	0	0	0	0	0	0	0	0	0	0	0	0	0	0	0	0	0	0.004554552	0	0	0	0	0	0	0	0	0	0	0	0	0	0
ADAM8	3.571946416	5.333983748	4.448910823	4.676862347	6.493807604	4.643195866	1.797440339	3.964257975	2.506410513	8.391708257	6.617162547	2.612447004	1.49734447	6.254736722	2.744306355	2.802861357	4.818903677	2.00205964	2.172108502	3.077611027	6.610621045	3.630017046	1.001735704	2.993313533	8.716699348	3.320736702	3.340471001	2.82333247	4.101757509	2.70734632	3.624615527	3.873275766	3.397266593	6.7640411	9.982635543	6.8845337	8.869347397	1.555442914	7.179327198	2.264532918	3.679407568	4.858680017	2.242163309	4.674790163	3.565254686	5.394337141	7.760938004	1.793075295	4.568261571
ADAM9	24.30547403	24.69294249	15.59992972	17.75340673	26.89832016	25.20495656	30.30437441	21.73397533	17.33059779	19.3457703	17.75073963	13.80173299	27.50656216	19.67544716	19.72471417	15.14392021	28.24015703	31.06965326	14.83616388	24.3528375	33.71683536	19.5724563	19.39422922	31.85428879	19.39008494	18.94658577	23.53686865	19.81823667	32.88893144	23.75687491	26.79341524	31.22185751	22.33378173	21.7841871	24.9281638	21.34685991	19.19752882	21.78287762	21.69809826	24.62172132	31.77705097	23.17029051	24.8998419	20.67784802	26.96480947	25.40397695	26.54776269	28.03018239	27.25121248
ADAMDEC1	0.520552124	1.602849132	0.923002016	1.898089294	0.543238957	0.822920565	0.059442713	2.719304139	1.087196296	18.40097818	0.33377693	0.094415205	0.823554255	0.504846629	0.375512064	0.1156917	0.382222224	0.368200948	0.274399929	0.850434659	2.215748715	0.438268331	0.172283028	2.071697729	5.690089944	0.200947972	0.927932269	0.494856863	1.759361378	0.056901389	0.157922361	0.824469799	0.318558115	0.355772796	0.200998095	0.287550916	2.085570033	0.014184362	0.999687522	1.227847447	0.471939529	0.165814483	0.234803216	0.11967247	0.671236879	3.192031376	2.534044574	0.169064423	0.645128674
ADAMTS1	52.71627687	19.54282754	15.24626927	95.05752928	39.98786457	17.8143053	30.23530195	10.81781633	11.24331215	2.809616544	30.59651786	8.180129111	17.14672183	46.83859325	33.73239731	28.78601571	31.26656298	13.22925614	78.71466344	19.48827635	19.86502401	19.62214126	10.36932431	13.5392098	39.76959408	13.10094429	20.53037801	12.72764766	31.17318826	35.15208319	17.55706353	38.32885456	9.781406611	32.71915229	68.60559471	83.67620538	33.25915786	18.27241466	16.91157183	24.97698925	12.05176814	44.96436146	42.17483269	42.8635768	14.50369603	91.99238688	109.0389284	44.33110749	17.88181661
ADAMTS10	1.148891646	3.160198285	1.098357758	1.150871251	0.531552233	1.736982144	0.715149993	1.732595601	1.543037133	2.786179448	0.930572187	1.113317458	0.327213121	1.208586718	1.137464522	2.428914856	1.534407679	1.633064496	2.558409089	1.938965174	1.24768219	0.647604282	0.424715074	2.468483095	1.522426935	0.805351058	1.58930229	1.274210664	1.321543054	2.164926737	1.509543933	1.933745854	1.30301202	2.645856215	1.7185108	1.366652084	2.472895325	0.554831661	3.712696244	1.908528352	1.175922791	1.166054079	0.602262221	0.842623746	0.81467397	1.692073276	1.740451087	1.498624247	0.530157172
ADAMTS12	0.79686245	1.371465442	0.422590623	0.75531842	1.271210353	1.526049296	0.986666011	0.958577677	0.527695298	0.621124065	0.716435897	0.37665661	0.599112856	0.741524406	0.730301453	0.6233945	1.483129142	1.460690643	0.944162503	1.868000779	2.297478988	0.789873559	0.167529299	4.080566313	0.734173124	0.610009032	1.026967467	0.418935985	1.131964387	1.06609091	0.669385372	2.109030692	0.971184943	2.925791554	0.885381052	0.939436036	1.574530127	0.671965663	0.965872156	1.486643232	1.53420775	0.690434684	1.055431144	0.424760738	1.063813156	4.356148919	2.350634575	2.678000957	0.90889931
ADAMTS13	0.26370337	0.478851953	0.403454278	0.362381107	0.108279795	0.458186708	0.264772685	0.73871191	0.222894287	0.429933001	0.258265844	0.336055055	0.045521411	0.650810567	0.318486033	0.431001802	0.272941439	0.508305942	0.495762985	0.716591003	0.363800541	0.205505464	0.306606242	0.505636106	0.293171622	0.409832825	0.347754873	0.442388051	0.516775626	0.423578975	0.488350831	0.342629905	0.451480076	0.613070385	0.615260285	0.395548457	0.736108799	0.245366107	0.781537546	0.480385204	0.264926791	0.288602315	0.169934326	0.23151855	0.187837003	0.287824647	0.348811218	0.165659997	0.176564258
ADAMTS14	0.13723578	0.2836907	0.26473899	0.588860703	0.400314297	0.363771921	0.055009047	0.959347296	0.348783191	0.666798823	0.147725906	0.22207314	0.008966208	0.135910263	0.086875917	0.151671987	0.140932657	0.474599172	0.304719845	0.757557417	1.852048442	0.085965139	0.050487091	0.512800763	0.602975826	0.213853797	0.290856907	0.327485262	0.19517082	0.075224676	0.131529036	0.33405928	0.271347933	2.673629036	0.34488651	0.328715836	0.84082745	0.183769463	0.636022489	0.393147944	0.723738711	0.097822363	0.030179153	0.426699497	0.092818684	1.339122489	1.472594491	0.14725118	0.113026227
ADAMTS15	1.963964535	3.278541078	2.013479361	7.811214716	5.281376009	1.060962633	3.616555672	3.071583386	1.781696191	1.624529739	1.187036985	1.305175516	0.882734435	1.838245898	1.747495141	1.080008993	1.860779385	14.43622677	2.56604225	5.392672995	3.192015102	1.211978419	0.866262025	1.377428904	1.273973178	3.348546634	4.345453897	1.47383316	1.624290938	3.598180703	1.913875373	3.322947045	1.322348248	15.91954646	2.792951136	3.045795739	4.542562397	2.200583903	2.278524021	1.764540367	3.834232858	4.40562475	1.415512915	0.94086354	1.465546977	3.261815058	8.712146198	1.762983203	2.500608784
ADAMTS16	0.07047541	0.863184652	0.060601603	0.891048291	0.229240587	0.073327173	0.088278389	0.242615817	0.35564157	0.481803594	0.062356643	0.065434155	0.020144528	0.267182875	0.033460384	0.090870396	0.260758856	2.00134409	0.083295332	0.712080568	2.115189315	0.055465649	0.02388004	0.188528406	0.376424864	0.419888036	0.139407588	0.047854739	0.025386468	0.070983585	0.183871943	0.58931019	0.066232704	15.02359423	0.02437769	0.065061096	1.191276548	0.259523265	0.270946107	0.061268813	0.816755937	0.217193499	0.165441776	0.035126945	0.115497575	3.566110087	2.821590923	0.093046412	0.333374899
ADAMTS17	0.324074931	0.582941757	0.332101598	0.333014121	0.280911961	0.436854729	0.444605612	0.311271774	0.272283621	0.272045194	0.3591551	0.286264107	0.169093297	0.415421809	0.366554812	0.36123048	0.537044949	0.645707826	0.464281217	0.600664304	0.199093509	0.317055924	0.242917258	0.828879873	0.217748872	0.208042835	0.518863703	0.347226134	0.595941333	0.557845461	0.360630139	0.694727883	0.319097466	0.444541099	0.74815009	0.337730823	0.288850482	0.151047452	0.343234309	1.018412009	0.386893235	0.464732206	0.351134918	0.218643073	0.294406476	0.220315488	0.390773919	0.945769648	0.31866815
ADAMTS18	0	0.022383443	0.009852894	0.047652944	0.047010449	0.284336783	0.015500934	0.003803685	0.063506069	0.042300307	0.008830078	0.00287242	0	0.003351074	0.011750718	0.016425365	0.023983686	0.086414508	0.026046215	0.019008744	0.03914149	0.00173916	0	0.50575532	0.05084385	0.020174538	0.161734841	0.006302164	0.016209629	0.020773523	0.046123356	0.013016083	0.015858954	0.201546165	0.036690128	0.196063545	0.055481757	0.020713672	0.016293093	0.066342741	0.026254535	0.007566931	0.009524645	0	0.008450163	0.059562067	0.05699837	0.016338158	0.032012858
ADAMTS19	0	0.098713962	0.009733377	0.026969998	0.023582916	0	0.022969358	0.028181593	0.035942345	0.022852373	0.006542225	0.014187886	0.004367876	0.020690157	0.004836741	0.008692565	0.021538873	0.243056783	0.080407094	0.020864627	0.024166686	0.004295159	0	0.025548771	0.022422815	0.01132376	0.018892074	0.005188098	0.002502032	0.01465824	0.008543226	0.006027279	0.019583227	0.265468499	0.007551056	0.022876212	0.013119117	0.041564273	0.040238638	0	0.050656372	0.037375713	0.005880694	0.006347056	0.010434577	0.035175829	0.081211975	0.002241663	0.016941716
ADAMTS19-AS1	0.018774869	0.05433538	0	0.016869506	0.024963087	0.022790353	0.026339755	0.032316806	0	0.044923894	0	0.097618435	0	0	0.03327875	0	0	0.081577055	0.068090283	0.143557127	0	0	0	0.019531772	0	0.093494495	0	0	0	0.025213665	0	0.013823378	0.022456763	0.095131841	0.025977171	0	0	0	0.055371642	0.015234056	0.027882917	0.025716012	0	0	0.023931378	0.044004368	0.03725143	0	0.01942765
ADAMTS2	2.535977579	4.32798583	1.850585068	3.944883639	4.690199343	5.737263042	2.515499754	2.69970402	2.009115748	1.750120842	1.972990588	1.636972394	1.932861589	2.579332398	3.036972744	1.532937179	4.922877867	8.155705049	3.523778415	4.277034073	3.625178212	1.986803129	1.145641423	13.3228842	1.779422291	3.632748258	4.879715732	1.76110512	2.786464579	3.686699036	2.472268294	7.854530682	2.19518289	12.75441397	4.592535395	4.098604504	5.867995024	2.402303585	3.60372359	6.277493466	6.205296579	3.524813178	2.900189488	2.415735679	2.270812904	8.548994835	6.684758708	7.286049276	3.00555631
ADAMTS20	0.004075407	0	0	0.003661815	0.002709333	0.004947036	0.011434989	0.003507458	0	0.00487575	0	0.002648719	0	0.006180192	0.001805931	0	0.008042131	0.015494233	0.00554256	0.005842787	0	0	0	0.002119853	0.00669774	0.001691215	0.002015393	0	0.005605214	0	0	0	0	0.010324997	0	0	0.00108853	0	0.003004841	0.003306813	0	0.001395525	0.004391438	0	0.002597358	0.007163926	0.01617212	0.008369866	0
ADAMTS3	0.284608204	0.389135386	0.207834576	0.499368123	0.446947296	0.614789235	1.172701111	0.177440613	0.268345692	0.517453676	0.309835552	0.262168873	0.423285332	0.227692904	0.301889052	0.345044906	0.504137183	0.963984349	0.273283994	0.428382315	0.615261431	0.194009443	0.33168342	0.708731928	0.272541564	0.314331759	0.523087695	0.242864434	0.402744655	0.346099196	0.290003491	0.445496924	0.22248053	0.86526202	0.294565734	0.903357341	0.33280342	0.354479812	0.211496967	0.669160264	0.470935482	0.32076478	0.429832713	0.544715258	0.219950627	0.829888301	0.858157546	0.616731367	0.426682534
ADAMTS4	18.38990291	2.130421155	1.212296167	15.52023293	12.6585171	1.480345227	4.912315958	0.803767188	0.637809202	0.449321539	21.36036695	0.543868067	0.11429008	6.925330026	5.693864016	7.833382663	4.584782675	0.190795106	16.63598664	0.84621467	6.043830177	1.381240771	0.144967371	2.760205684	6.188686404	0.450373135	0.245753138	0.100456516	3.774901972	11.66370394	2.303978134	0.989368072	0.623439199	14.40047156	78.7025781	84.56641112	14.03920553	0.863365643	1.480358214	4.090198192	0.188747976	13.19190357	3.005169881	41.79836383	1.740121982	45.5671193	35.54978158	8.936748184	4.607342264
ADAMTS5	0.250948024	1.28273736	0.264469269	0.980987114	0.646738562	0.312531839	0.72698423	0.356219988	0.764891896	0.563418853	0.223992233	0.133443841	0.988575373	0.31136128	0.960383713	0.299345743	0.797471049	1.382436514	0.620526835	0.510851588	0.327118436	0.188524104	0.117498446	1.003574196	0.270484114	0.512578202	0.860643164	0.272640959	0.522951151	0.595238508	0.391136858	1.52491579	0.602270738	2.792451498	0.302122302	0.362018071	0.394330666	0.483056161	0.492603391	0.493185753	0.85427765	0.467599222	0.679531812	0.187619431	0.778906113	0.653097515	0.646634807	0.512707145	0.34398268
ADAMTS6	0.192925098	0.423736049	0.087556084	0.176441604	0.073289549	0.271824238	0.171578895	0.231268676	0.146446834	0.480172297	0.12251864	0.082845201	0.071688843	0.164566812	0.088543927	0.246926897	0.149562793	0.329317248	0.526318729	0.174515665	0.242392143	0.136923682	0.120936639	0.082431511	0.215150138	0.088638064	0.175479641	0.137551511	0.276400468	0.252148425	0.195945391	0.21940881	0.513027066	0.488773565	0.157300306	0.10710279	0.204278647	0.058530569	0.386095528	0.169119898	0.110001965	0.243015863	0.120647918	0.080132789	0.147108001	0.205901611	0.707468446	0.074998765	0.058820403
ADAMTS7	0.723534408	1.624325604	1.079319453	0.927988694	0.743719145	5.276635938	0.81151662	1.330842027	0.77723049	1.146553092	0.512626094	0.928082333	0.259744537	0.755599194	1.165733516	0.820992004	1.083073709	2.131788902	1.5794325	1.521751976	1.012559468	0.776778171	0.295231745	11.2806217	0.662002707	1.771412263	2.09396941	0.865672721	1.038017541	2.163821749	1.157534541	2.050749068	1.068651395	1.82049116	1.698423065	1.04962649	2.049818121	0.742629347	1.542698348	2.765010792	1.943518675	1.127000068	0.660329622	0.79484522	0.834650935	1.79872551	1.568145453	9.927301815	0.772396124
ADAMTS7P1	0.01816252	0.052563211	0.037791459	0.043518135	0.026161315	0.099211665	0.038221011	0.083367416	0.028997848	0.076052697	0.036287543	0.039347739	0.014536292	0.059675931	0.018779455	0.070714986	0.011946895	0.039458194	0.02607334	0.092583304	0.035745213	0.01429429	0.022975782	0.141710519	0.044773876	0.050247298	0.047903103	0.054675634	0.022204697	0.052847842	0.094772853	0.035660061	0.072414423	0.055217448	0.083766385	0.023262566	0.069533261	0.028374544	0.120522767	0.081054555	0.033716881	0.037315912	0.006523649	0	0.027009322	0.021284574	0.024024307	0.042274776	0.009397005
ADAMTS8	21.29869679	15.43347031	14.38732151	8.651024375	11.80382573	5.817934163	7.950739323	13.51762768	9.856916305	4.641145817	10.02560714	7.349645163	7.687554601	8.945452433	11.59806742	8.629994871	24.18557762	6.602628215	12.18908264	10.27510217	5.175469066	10.89769756	3.0459548	7.100669286	7.624823807	11.91200073	11.24267973	10.40902884	14.30880239	21.81156529	11.1784507	25.403322	8.7611165	31.3873997	30.85956971	14.92297108	14.17499613	10.55488089	14.02945763	14.24274806	17.2279994	17.95152756	14.16465239	11.20510403	11.16210702	11.41316476	6.84895915	14.76835151	21.12092694
ADAMTS9	1.045981732	1.441581731	1.196432545	2.687890435	2.639096146	7.708721604	2.397909183	1.329509769	1.151564831	1.372071635	3.739010004	2.257659395	0.486584667	1.657431937	1.154781971	2.824378384	3.190173239	4.361691386	4.366581046	3.199922639	1.87501299	0.958055392	0.389349965	5.505435953	2.120959753	2.982815813	2.360148695	0.604228807	2.685926358	2.532910986	1.470842735	2.158792257	0.857760026	11.49049412	8.404286152	17.55808367	3.293495526	0.751208072	2.239269629	7.009480323	3.143751904	4.201534054	1.092848722	8.446234554	1.25048174	3.988241959	9.362351695	7.204506794	1.677141021
ADAMTS9-AS1	0.348273964	0.71599315	0.562437641	1.015112638	0.568949308	0.33253778	1.293009459	0.526370035	0.406862888	0.269310633	1.361109241	0.367133256	0.656057627	0.615094053	0.649316349	1.467986544	0.578304316	0.84889912	0.884730287	0.886985342	0.430483169	0.190532253	0.231702368	0.243015831	0.45370947	0.274953735	0.543996033	0.345214196	1.047585448	1.001021335	0.332434637	0.530046671	0.558817589	1.654940838	2.459334183	3.329201526	0.946111897	0.256288094	0.482256799	1.361265644	0.55349737	0.962790615	0.524020663	1.464574322	0.668597733	0.525107816	1.512647148	0.348911026	0.435096611
ADAMTS9-AS2	0.61011576	0.693880532	0.374842688	0.315351531	0.154645495	0.200631997	0.678459945	0.354743081	0.422705688	0.456512986	0.665338526	0.373985783	0.676112428	0.4641553	0.343601253	0.699854086	0.692579589	0.45660365	0.685452691	0.520727078	0.162643933	0.414330832	0.280714295	0.322663146	0.476197083	0.303146076	0.328963314	0.349163578	0.849428696	0.548062525	0.634592839	0.395124588	0.395390559	0.343263887	0.79334539	0.409131599	0.360801505	0.294076426	0.418250369	0.465249598	0.3469827	0.533827713	0.439750984	0.476998127	0.712660033	0.318039867	0.34818137	0.268206053	0.223815557
ADAMTSL1	0.332739378	1.125078969	0.252760403	1.273396692	0.327711584	0.598376527	0.289201396	0.131131844	0.257572749	0.412827806	0.170115077	0.250478885	0.08607886	0.22086256	0.655317504	0.48774804	0.929638148	0.47340022	0.449478832	0.683166047	0.252461424	0.070538177	0.056335103	0.526806235	0.456621927	0.438881843	0.964019483	0.099048083	0.566016863	0.275332765	0.303989754	0.346444996	0.147404472	1.465726585	0.246467581	0.373341442	0.272905247	0.203466771	0.257722791	1.03176845	0.587332098	0.389769777	0.24385681	0.110750638	0.2270574	1.519042679	2.162851062	1.640072276	0.252724644
ADAMTSL2	5.935002395	12.16760497	5.070229963	7.002522247	7.383565514	4.006248728	3.620930739	4.963977491	3.203899529	4.597797766	5.17429175	7.124048143	2.247499647	8.244197358	6.395262122	2.566402665	10.11467667	3.52678172	8.390587757	7.114065977	4.213313212	6.697296714	3.879650246	10.47754913	2.929799373	4.417789819	9.964369627	4.541228478	5.624169277	7.720395194	5.900760068	12.2195468	4.766566742	13.35917105	10.0802421	7.862764778	7.475237902	3.966850833	8.030699428	14.35749717	7.797344183	8.310709091	4.797277989	7.280367994	5.493809395	7.498750776	14.53651636	14.593116	4.192185349
ADAMTSL3	2.401008229	8.680319253	2.777882271	2.607298564	2.659313503	3.577501262	5.02400185	3.114579395	2.09061212	2.29331552	1.649197034	1.459202453	3.610787109	2.161218238	3.495568643	1.707709172	6.350156041	3.175082009	5.183723541	5.367629535	1.722510489	3.092254014	0.752148302	5.965140154	1.566443021	4.756467749	5.298603916	2.130037035	4.287910844	5.107884296	3.170430796	8.602803604	4.516806934	2.634018695	4.404304977	3.83886317	2.096457125	2.767156167	2.608024759	4.452489547	4.388137675	5.329842544	3.976164015	3.265684722	3.586909764	2.868693208	3.244953208	6.998577653	2.262183956
ADAMTSL4	7.123854516	10.82629909	12.050623	14.97045923	9.328509973	23.04321517	12.36324727	32.52924684	10.32156532	14.95961487	14.35676701	11.23424735	5.681346393	22.12448965	4.475417562	10.760805	5.430675776	17.61742869	14.32830421	12.76245626	7.188500227	17.41574912	15.95776729	10.38024407	11.65493278	12.98279796	12.41250885	18.01996745	11.25057854	21.75290155	17.9601703	13.63214584	11.81399595	18.3655747	10.1106203	19.84972305	28.10203971	26.47375357	21.59527599	19.70529455	22.825731	20.85700514	2.721927321	9.040165885	10.8467856	14.15600407	23.32537214	14.26214041	9.58419267
ADAMTSL4-AS1	0.838596516	0.203602253	0.225849986	0.161823729	0.101023385	0.990624145	0.086854891	0.300317047	0.181962327	0.202003323	0.607214323	0.373105702	0.045044763	1.433861047	0.224460218	1.183302823	0.205465401	0.507429815	3.077034146	0.677790029	0.404297858	0.230333242	0.491258507	0.175651863	1.054457227	0.256913745	0.20039556	0.358473423	0.557340446	0.332566514	0.276059369	0.132603203	0.518355529	0.627391229	1.6976111	0.369602338	2.125619331	0.151673136	0.431569363	1.187350023	0.058509462	0.370028109	0.084904477	0.608736433	0.193696305	0.263824816	0.580679043	0.80449541	0.139772385
ADAMTSL5	0.256467307	0.836480058	0.500969535	0.768132601	0.311229438	0.499099296	0.451183662	0.462473553	0.526460935	1.008166544	0.640913089	0.343953508	0.208520596	0.203721282	0.436552937	0.268007579	0.313297013	0.548332832	0.479825177	0.525270578	0.492729277	0.160194631	0.339883127	0.300686916	0.327827116	0.621680363	0.285870024	0.483745401	0.24635729	0.344422145	0.603278231	0.491555502	0.457709093	0.973604196	0.349219172	0.443665983	0.561061488	0.643930914	0.258131137	0.356741676	0.655967738	0.705356513	0.359700534	0.32667817	0.446252537	0.338718312	0.210005579	0.31435969	0.101098812
ADAP1	1.524681115	2.09657067	1.991346658	2.061472309	2.017527336	2.186955412	0.801619392	2.403611927	1.902500448	1.517179838	1.621541339	1.856813719	0.671966067	1.790454771	1.467525816	1.23822979	1.311633091	0.946846599	2.378855485	1.304010324	2.04253318	2.142943393	1.186561069	0.888606883	2.596772777	1.780791241	1.401304153	2.322398408	0.930221978	2.458646165	1.11960028	1.566886158	1.286689992	2.877499527	1.605370696	1.975555057	2.395151336	2.332985721	2.652424149	1.691305282	1.733968216	1.621175601	0.788472993	1.739299044	0.772914496	1.827763416	1.822023227	0.998667516	1.381612199
ADAP2	3.691229462	4.310621292	4.098753644	6.336240477	7.785607369	5.851650986	3.936339481	4.924409051	3.439869751	5.517804264	4.239352706	2.419492444	4.686500406	3.765551259	2.681974393	3.480784461	4.868956917	6.775300705	3.016685495	4.366749404	15.56316801	4.506274976	3.741031779	6.67708472	6.182774804	3.28893689	4.246310655	3.995350019	2.839703244	2.753372589	4.521612824	5.835323308	5.587134791	10.64776453	2.281377506	5.715612347	7.92097041	5.237940749	5.495391799	4.97159164	5.522825146	3.263691091	3.20996172	3.363838255	5.758387395	9.730597905	6.058930201	5.330849203	6.87766794
ADAR	40.22513992	39.22189902	38.62972822	37.66148329	34.57271326	41.20725982	43.09831448	46.78029391	19.80431186	49.82344274	26.13020122	31.38542512	38.39761595	31.5082275	34.50101121	20.38423937	48.66088075	41.73987243	65.24304776	41.87290896	29.38360487	51.71031317	38.0365835	40.24840462	29.96445399	46.05962228	39.6205356	35.47111206	48.60208939	35.50674883	45.08118694	47.65931767	46.52719826	46.16528762	40.38650512	36.07230717	40.30812246	39.10487763	38.07142958	36.81751648	51.35408658	44.19188336	42.78114814	34.9718606	45.80281942	36.31556321	97.35229712	45.6872513	35.18197727
ADARB1	8.031477368	11.01815351	6.006695268	4.394206424	3.689223605	4.882657813	9.888331441	6.601420979	2.890969186	5.489442322	6.039255487	5.899065863	4.732788302	7.749317824	5.361003195	4.512188136	13.7444253	8.018147765	8.062322667	8.568067761	3.064713798	8.454218862	3.069506994	8.281662535	3.764323833	5.429049411	8.838631098	7.284736107	11.50106908	10.20192443	9.724582638	14.96728858	7.198271726	6.785788833	14.86896219	7.530334647	7.213868328	5.5039533	8.409261132	8.591788684	9.922603347	10.77261518	7.143875079	6.411059317	9.692480707	8.639949133	7.662067018	11.2014656	4.901938447
ADARB2	0.151599079	0.188899819	0.36050066	0.031531037	0.051324753	0.337374396	0.208743752	0.188459883	0.198337918	0.154500934	0.113301494	0.109476016	0.069653352	0.087274559	0.216462235	0.207181767	0.317160052	0.106733795	0.49507458	0.381021071	0.052488988	0.42863835	0.095887231	0.852806253	0.115345364	0.307563362	0.395673055	0.144115913	0.423446674	0.311039689	0.093754178	0.550854967	0.183007771	0.11379987	0.376781409	0.347149178	0.148469515	0.16118066	0.171803251	0.416862209	0.274132067	0.139391891	0.281333547	0.115907281	0.118088479	0.118438847	0.058486836	0.508532759	0.055195002
ADARB2-AS1	0	0.018981159	0.011697356	0.023572323	0.008720438	0.047768579	0	0.04515735	0	0.015693414	0.020966136	0	0	0	0.023250753	0.055714837	0	0.056995169	0.029732757	0.062686612	0	0.020647308	0	0.040938594	0	0.010886915	0.012973757	0	0.012027544	0.035231895	0.013689412	0.019315867	0.015689792	0	0.018149384	0.018328082	0.091093963	0.015369544	0.01934316	0	0.009740432	0	0	0	0	0.015372193	0.052052665	0.03232777	0.027146903
ADAT1	4.51988033	4.607775869	4.5879399	3.727183126	5.340442329	6.121480635	3.502811692	4.263700444	3.17881074	5.442931358	3.267779812	3.164221285	3.575341222	3.571776087	3.472258479	2.871282646	4.839361188	3.944939802	4.397776949	5.385864355	4.376517706	4.556583804	3.44559912	5.903288709	4.481795799	4.190891795	4.366279443	3.371120984	4.361526512	3.808084052	4.026948389	4.933651679	4.745235123	5.457174674	2.963030482	3.484010668	5.127725672	3.784998715	4.390047911	4.193291174	5.227394315	3.904230627	3.736083579	3.821952215	3.589258634	4.733991095	5.345522088	5.448014668	4.707666976
ADAT2	0.617019404	0.761891832	0.676775614	0.663433591	0.534620603	1.413084459	1.20900028	0.839029862	0.783169238	2.59843561	0.539129212	0.906300438	0.385186402	0.898257919	0.479394887	1.445770909	0.385568334	1.275688907	0.687168555	1.397671189	1.192077955	0.391723318	1.362035606	1.895727935	0.936299233	0.426751878	0.71400868	1.046036223	1.103223371	0.983301319	1.075358175	0.473979062	1.082431616	1.340193516	0.83379659	0.731367102	1.110779906	0.518119661	1.695390919	1.330070068	0.566608077	0.540885687	0.370109137	0.56450674	0.608213895	0.356720567	0.506017196	0.525467056	0.383083478
ADAT3	0.587115432	0.505923839	0.829456031	0.397130948	0.877111592	1.000962076	0.111057923	0.613166972	0.616139462	0.812907606	0.806615146	0.737440295	0.158391644	0.300113646	0.304016332	0.301207561	0.455618887	0.437113709	1.402570027	0.49810216	0.707573862	0.934528358	0.356749863	0.549020039	0.780590598	0.782938033	0.365376258	0.921862604	0.254046256	0.442958	0.35799312	0.806266896	0.489210087	0.594980137	0.611537676	0.972424776	1.173483571	0.425118714	1.371617693	1.006305785	0.484953354	0.885495295	0.263009225	0.897633209	0.142946391	0.672576374	0.955481696	0.227609464	0.518788607
ADCK1	1.423803898	1.578342126	1.804268258	2.092281979	1.813751133	2.092177534	1.502985976	1.753276378	1.458976397	1.942491613	0.882789864	1.158064555	0.972936386	1.422592492	1.03309958	1.158215274	0.911900043	1.609923252	1.46580757	1.575712943	1.996466301	1.314969848	1.956487588	1.65155698	1.327342904	1.54105023	1.515272348	1.377268739	0.928871627	1.420093188	1.549617251	1.518304497	1.307974446	1.845081795	0.7257876	1.033475279	2.100883424	1.596718472	2.021809527	1.725044146	1.61371137	1.313431893	0.942061239	0.929618721	1.411550739	1.678306901	1.492341191	1.35205713	1.516387111
ADCK2	7.90284723	10.36535505	11.5738775	10.76958999	12.17134304	10.25105844	8.82704611	11.00448817	10.34877509	9.909396795	9.801560634	9.100430882	9.487512656	10.90883397	11.11654194	7.504074219	11.23135749	11.23137935	9.730511598	9.025322741	11.91928925	11.12371062	8.204421804	9.871007596	9.982412275	12.73550369	9.199208725	11.27394149	7.497086794	10.10966707	10.28820648	9.731287854	11.14322609	8.989263402	4.577065175	9.899004595	11.39305977	11.90704409	10.42110263	8.981503861	10.08902146	10.00924923	8.734031211	7.016981164	10.18959148	9.659072091	9.709617859	7.948769296	12.90072005
ADCK5	1.02255252	2.406391511	1.679735244	1.610281105	1.309496898	2.012133818	0.822987675	3.01069588	2.120209879	2.981147656	1.402139021	1.706934173	0.516881265	1.811823951	1.359367756	1.588695785	1.173530783	1.479052695	1.946942548	1.754059197	2.234890595	0.923368398	1.046746107	1.998779834	2.19351715	1.456154601	1.655431517	2.072060444	0.907987491	2.334498509	1.920861165	1.260074997	1.686566767	2.416098972	1.243550483	1.154278135	3.16532737	1.248565291	2.523710994	1.838453923	1.298813122	1.161018858	0.626313174	1.220523638	1.04271686	1.51367323	1.505626182	1.184879957	1.347692271
ADCY1	0.535529215	0.381937963	0.174098679	0.298900717	0.252331975	0.312455232	0.272368256	0.103256136	0.144969149	0.223135289	0.102854936	0.151698183	0.153635602	0.312603963	0.593512854	0.150559774	0.503637106	0.569872705	0.264034791	0.436790862	0.095522016	0.350225957	0.375633029	0.414151522	0.129059953	0.160225932	0.425027182	0.24054982	0.872063644	0.43356323	0.295946271	0.460946817	0.121326271	0.405645547	0.424055718	0.163825012	0.274423864	0.17763581	0.26216201	0.471701782	0.336109709	0.242762575	0.416045383	0.197881792	0.165439582	0.472924994	0.512880332	0.632577753	0.086903196
ADCY10	0.024038194	0.017391924	0.017148755	0.010799342	0.006392242	0.026261436	0.013489525	0.033101169	0.008635232	0.014379451	0.034579268	0.034370785	0	0.029162371	0.012782423	0.015315	0.014230602	0.031333881	0.031602254	0.03446283	0.028385391	0.022702285	0.004561286	0.045013115	0.003950565	0.011970463	0.019020005	0.015996142	0.008816411	0.019369221	0.015051887	0.015928747	0.031627492	0.024360198	0.036585538	0.02519029	0.017977495	0.008449619	0.021268339	0.037059032	0.012494853	0.014816344	0	0.011182564	0.018384164	0.0112681	0.004769445	0.005924213	0.012436987
ADCY10P1	0.429267884	0.691832015	0.339245745	0.291009999	0.141834338	0.614684516	0.789752214	0.495543123	0.240080818	1.408470897	0.277323803	0.427677911	0.098748541	0.397596998	0.20730673	1.102699598	0.169924859	0.527721555	0.414839542	0.511014362	0.44012189	0.218485275	0.446291368	0.861058222	0.439341872	0.226139098	0.254232304	0.46428099	0.591582976	0.576484259	0.678688195	0.342552982	0.63950727	0.534004306	0.416114371	0.28732405	0.687937436	0.198778728	1.099234628	0.383767666	0.227138196	0.304547281	0.199425271	0.176377628	0.212968841	0.189776023	0.346806207	0.164707762	0.202147729
ADCY2	0.023560117	0.118104631	0.075034359	0.046118448	0.058735419	0.104182242	0.056662464	0.137592423	0.06045352	0.05838723	0.072624744	0.122498947	0.071384315	0.052315968	0.020880338	0.021443446	0.113739199	0.0201082	0.036237751	0.385223493	0.035604071	0.029137922	0.021554534	0.118172901	0.029039961	0.117323917	0.139812981	0.111185866	0.106470309	0.057630003	0.059712626	0.092928284	0.111715288	0.074185261	0.094301663	0.034094747	0.053489146	0.060139981	0.109189922	0.115383775	0.103094296	0.084133501	0.058934355	0.036207679	0.053626592	0.086774265	0.103508763	0.049077823	0.01654308
ADCY3	5.15936389	7.902811028	4.774618317	9.284666508	8.430740735	6.33083497	5.737936149	3.660462419	6.250910896	7.647236267	4.15827211	3.255054338	6.008697781	3.834410072	5.017257717	5.162911323	5.881313953	6.951225543	9.680323983	7.075526285	4.2452235	6.301680766	2.812653627	8.768211625	5.076294252	7.949532285	8.639712618	3.457366233	4.451511736	5.724892139	6.797816774	10.08319804	3.580900977	9.889176332	6.53189062	6.08225779	14.31664104	7.854755633	8.434294741	5.791305239	8.630002165	7.163560641	4.218148347	4.374184133	5.0828778	7.642007179	12.05404133	8.813025991	5.311021856
ADCY4	2.420177729	6.667935168	2.859631681	2.399748411	2.199972991	2.804560984	2.663910199	3.636812449	3.590188925	3.195293422	2.646107258	2.779693115	1.382091935	3.065354406	6.329323695	5.091178944	5.171091617	3.250886587	6.961047595	1.641764471	2.221336589	2.716725798	1.843178532	4.641559657	3.460350338	2.26675764	3.160815371	4.008424613	4.803861189	4.431829104	5.060984316	5.091156739	6.135297834	6.740471277	4.915317417	4.254429019	5.172358298	1.39963451	6.787010637	2.860274814	2.358133679	2.722349249	2.367370284	4.08690311	3.593195442	3.612236589	4.961602338	2.65090115	1.11871187
ADCY5	1.087694017	2.168350914	1.220589401	0.88316513	0.587103783	0.621804455	0.718645183	0.761486368	0.60740696	1.67935268	0.645961618	1.143614327	0.601651424	0.519549835	0.654443327	1.024285229	2.425345506	0.397450251	1.758984257	1.448122205	0.472975482	0.654463584	0.568050522	0.820109898	0.888320498	1.406568994	1.299495831	0.542298603	1.171170788	1.132389951	0.814028634	2.20536235	0.761900029	1.412381375	1.286339857	0.64253116	1.667602569	0.933423111	0.649913177	1.155157993	2.839221316	0.771106489	0.637991302	0.868470145	0.536340136	2.249177169	3.154662525	0.99874336	0.576523677
ADCY6	6.269551777	7.853426475	5.789565464	5.453552271	4.390808114	8.528480629	6.796803194	6.753466986	3.870294709	5.357406753	3.23092893	5.291592427	2.1402572	7.81783082	6.710337428	4.205319152	5.412060475	6.947556913	8.011934988	6.540725586	4.321914005	5.61647901	5.187479541	9.003083239	5.510886862	5.930196864	6.860394643	6.435481925	7.087277046	8.784932661	7.246150921	8.34331748	6.149521473	7.210631601	7.242219067	6.171017237	7.118252044	5.723830348	9.196051139	7.150210325	6.887504889	6.967522594	4.413062695	3.995726239	4.768496441	5.367015514	5.946444454	8.803166861	5.044046338
ADCY7	4.078280198	4.518197755	3.536146047	4.088452842	3.057963684	4.358952067	3.377739426	4.023543459	1.932909875	7.158187884	2.224766984	1.486995722	1.166019449	4.558674118	2.843030987	1.8375244	2.756835924	3.713065194	4.010046216	3.186993174	2.651897201	4.741194927	3.400442428	3.641423917	4.05520057	3.215928964	3.401101207	3.20886318	3.132666632	3.954402576	4.83610605	3.561712632	3.299083209	2.860979345	2.26656988	3.479919783	6.245303504	4.191451086	5.262493875	4.137470856	5.278371897	5.114092356	1.339549778	1.650617064	3.071075234	4.380540511	5.336830662	4.785952098	2.657675538
ADCY8	0.086645975	0.164783593	0.465804387	0.120115638	0.115204583	0.619044248	0.531381699	0.366463147	1.236139088	0.121432429	0.567810868	1.451282028	1.172950218	0.319102551	0.688922044	0.862220054	0.271127469	0.37916703	1.485889653	0.80211732	0.080390751	0.257182121	0.021138703	0.054083447	0.170878323	0.61023156	0.580293231	0.92488615	1.636611641	1.695546026	0.263522906	0.4866636	0.441201362	0.080280358	0.565170158	0.432374857	0.111085898	0.568526179	0.638849967	1.169073906	0.514718368	1.129149061	0.312105902	0.233208798	0.378662574	0.121848029	0.250505087	0.789077415	0.873530512
ADCY9	12.69835525	10.05224461	9.072424592	8.199136966	5.96036237	8.067692482	10.38350387	7.732128124	4.000528296	6.045820214	5.58930812	7.352059231	4.152800137	10.26022147	10.35753381	4.414411136	8.728013636	8.559695748	13.21762839	9.612239712	4.04465216	11.61971711	8.203443182	9.645746209	5.701378357	8.602296911	8.92665999	8.976797749	10.49376546	11.43769557	11.64336837	10.57251386	8.667026948	7.136629463	7.295542275	9.354036885	7.108365233	10.93900395	8.964512687	9.703561494	11.37586675	11.65484274	10.9289472	5.835693565	10.52731582	7.731917536	7.188461473	12.84621544	8.70831011
ADCYAP1	1.442738933	0.039284265	0.370057625	0.85027631	1.668170584	0.01412343	0.636598315	1.114840629	0.055728453	0.779515162	4.246262439	0	0.049664071	0.26466001	1.106778631	0.469476208	0.340568917	3.290235236	0.279550426	0.441112757	1.476956047	0.109883834	0.191339056	0.080693681	0.293197305	0.782184039	4.418919587	0.01474756	0.060453821	0.104167889	0.028332226	0.676753343	0.032472302	0.648496636	0.869310156	1.097336705	2.210591638	0.572571071	4.100572026	0.88427992	0.391665217	0.114211534	0.367758951	0.392413216	0.321328283	0.249974879	1.592873108	0.439674658	0.650134444
ADCYAP1R1	0.315358449	0.634488037	0.389084341	0.63269537	0.126364666	0.951770767	0.621212645	0.360640797	0.522461049	0.196397376	0.207144933	0.297613347	0.044947184	0.314451628	0.25843151	0.653672779	0.901492613	0.335520265	0.741251725	0.258059275	0.378341004	0.258393565	0.176240427	1.024663293	0.397582233	0.815681996	0.613129652	0.324432293	0.449580527	0.936943049	0.676255356	0.330789871	0.067173069	0.286748981	0.848759957	0.126756714	0.323079155	0.268269639	0.213406132	0.550325827	0.498819346	0.218932395	0.807638212	0.228598075	0.200985747	0.48853737	0.252853896	0.857050244	0.270445858
ADD1	23.02847046	27.42626183	25.02779954	24.28804969	21.59790623	20.99397359	26.99957976	23.36404472	16.35733862	23.96760026	19.35670194	23.98850523	21.93989019	23.19978094	24.27903942	16.21858765	30.90920576	24.60990707	28.22088028	26.28367954	16.06161768	25.86456973	21.02373502	28.285067	17.64811897	25.77117338	26.54492446	26.87444514	30.99139195	30.31664101	25.56502414	31.50370169	26.4442004	25.55973222	28.47248584	21.38998756	21.43711295	24.3951646	24.87428411	25.42983624	25.74951222	31.2136857	24.55458901	24.92128774	28.7231648	20.40911915	26.57640833	26.51575164	20.49688549
ADD2	0.125760366	0.571209631	0.447546408	0.546155086	0.311972599	0.457972257	0.508060274	0.110238738	0.199391669	0.5865062	0.037223867	0.151361339	0.419382278	0.178349712	0.271416264	0.168160067	0.392931037	2.289442372	0.483013595	0.495265292	0.242922473	0.176873935	0.05965808	0.388856883	0.396139104	0.185557764	1.132119742	0.470461775	0.437757822	0.151687861	0.200512675	1.081116204	0.227027187	1.370033636	0.654125378	0.344926027	0.130006664	0.15144574	0.16484347	0.371322461	0.572412767	0.366838211	0.185702402	0.113757198	0.163268916	0.488530779	0.616875217	0.509864511	0.132542779
ADD3	13.36278732	23.27012948	9.310852396	13.6243145	9.734001007	12.79750259	20.97841317	14.66353953	19.84527773	28.01979725	11.31024635	6.929692597	24.57124413	10.43142759	10.63719297	14.3617855	23.48431913	22.16394077	11.37717731	14.97348461	11.49775445	10.19364163	8.153081191	21.47069982	13.76694584	12.55299032	15.44340215	12.2334856	15.93061226	12.37977473	14.30340559	14.28369357	17.52688366	11.15945803	12.45186166	7.666355623	11.62162298	11.23461771	13.21099986	11.7909081	14.68045174	12.90608446	15.9670335	7.78226529	16.93222031	10.12347364	14.83900836	11.9153358	10.03846082
ADGB	0.045564021	0.096151184	0.319973032	0.005117496	0.006310622	0.465517805	0.058596044	1.862675343	0.097753022	0.377041684	0.276136392	1.006852592	0.112439796	0.18713506	0.018508174	0.064509653	0.434579244	0.006186758	0.032704885	2.496819134	0.179346883	0.13746278	0.00900609	0.728789139	0.199686227	0.598759292	0.644056152	1.122578097	0.645824825	0.079037202	0.263511937	0.343861192	1.435152687	0.096196613	0.562133549	0.003978983	0.113586867	0.613951313	1.133825723	0.85187244	0.31014499	0.113116707	0.096148925	0.189884195	0.18633409	0.006674534	0.644129128	0.001559618	0
ADGRA1	0.03857755	0.049255277	0.147723418	0.016311772	0.009051662	0.104675113	0.025468919	0.453101201	0.019021059	0.100451845	0.114253029	0.398212063	0.043588757	0.024088777	0	0.040963642	0.120906505	0.014789997	0.047321856	0.075912205	0.044660904	0.057150783	0.004305972	0.245518249	0.074588701	0.306994919	0.388285015	0.245926849	0.189346434	0.054855134	0.059205708	0.126980363	0.271428811	0.05749164	0.163269097	0.04121916	0.044852508	0.127626542	0.408249843	0.044191179	0.126379975	0.065272719	0.061130999	0.087092192	0.040495292	0.013296722	0.180099179	0.009321016	0
ADGRA2	6.892613285	15.70159352	5.376750036	11.40224754	5.889630433	11.4973376	4.274896422	5.536348066	4.004093197	7.101041897	3.689524771	4.026024276	3.124551274	4.557462951	7.062527448	2.940445028	10.90422735	4.063660296	15.26135535	8.75912459	4.664317511	6.128618709	1.822234411	14.59317968	4.526953178	8.867107445	12.41059927	4.388785463	6.419601776	7.345071709	5.954341734	13.3887392	4.637110021	11.54908908	7.284107657	8.491760374	10.5357755	5.590533031	6.8972159	8.985987544	10.11219932	9.259064515	4.20899424	5.743498923	4.078488457	13.60768868	14.61285868	16.6795221	4.885318033
ADGRA3	2.713701369	2.636329135	2.041504817	2.289222982	2.2781556	2.168951717	3.484826526	1.697062043	1.316218211	1.731153192	1.633233664	2.417971707	1.792678337	2.511227699	2.108120666	1.36877803	2.147050703	3.978878955	2.338923288	2.804124643	2.496126891	1.899691847	2.946993395	3.276193987	1.788131467	2.302582431	2.784974722	2.224862768	2.100594384	1.720411518	2.147757767	2.490180644	2.076141073	2.819572023	1.988829065	2.521101971	2.120349283	1.762720591	1.809108262	2.489290924	2.608593087	1.552560439	2.031940494	1.491740737	1.718324706	1.974288085	1.525705815	2.767956054	2.547223281
ADGRB1	0.168514408	0.313514255	0.161005618	0.196476083	0.081354008	0.231342529	0.101319973	0.238263956	0.20899117	0.31681239	0.198802065	0.179929249	0.03532303	0.200785658	0.104898637	0.157635271	0.146473703	0.244065772	0.282837092	0.191741269	0.138187127	0.145255328	0.127522855	0.292180016	0.303321301	0.149850476	0.194447622	0.177360161	0.119564191	0.369094332	0.230297002	0.168383625	0.163168714	0.203299694	0.230383182	0.20882577	0.521898448	0.124579811	0.357951016	0.343462114	0.129600981	0.162119949	0.067012407	0.174984095	0.112512614	0.192779332	0.210959771	0.17304322	0.095490229
ADGRB2	0.093230444	0.613963171	0.342731333	0.576125389	0.288395106	0.457299771	0.304299567	0.835128602	0.173151476	0.320960257	0.141411938	0.504529732	0.17968888	0.178889299	0.102861201	0.066671394	0.482464081	0.839109831	0.3070647	0.581928323	0.342629346	0.085353831	0.074011806	0.419625869	0.419009435	0.41531277	0.573958272	0.354513778	0.214583737	0.19163816	0.266075152	0.528129315	0.316334601	1.060482079	0.358026776	0.182105185	0.597638119	0.314336512	0.625672422	0.34118708	0.584915726	0.259305332	0.123012343	0.12170374	0.147938869	0.874050661	0.939998245	0.19694264	0.177193396
ADGRB3	0.66167963	0.595537531	0.283872668	0.140970847	0.326512561	0.242891082	0.749648108	0.559683261	0.269550973	0.171382234	0.4143154	0.263050848	0.717015461	0.548255377	0.483644329	0.137623804	1.482949717	0.476697845	0.19378977	0.719350607	0.29311488	0.547599059	0.170426584	0.70254791	0.254109569	0.462358371	0.530744603	0.458253733	1.307230996	1.13899722	0.688161896	0.986069039	0.56570281	0.419377509	0.852587565	0.274815327	0.462784754	0.412952899	0.502951969	0.942788568	0.722653032	0.568387264	0.72034057	0.409888785	0.962240529	0.314431212	0.415057845	0.842439758	0.581159148
ADGRD1	7.071711882	6.605780059	6.268612282	7.085570806	3.914065485	4.851344216	8.013674622	3.676053155	3.240443788	2.911326572	5.548162679	9.198716887	4.050862883	6.992703006	5.65599692	4.288486637	4.372634064	13.5466631	7.128952652	5.514147469	2.700457	7.232186788	9.591707187	5.735867553	3.804800922	5.502263487	5.202328453	6.348049111	6.591736676	7.895937318	6.674844063	6.971045476	4.671198913	4.750193067	7.716077586	7.657559298	3.340073874	7.416525744	5.133468104	6.501153739	6.047069272	8.866268709	7.115544996	6.616366693	6.464281862	3.82933976	3.578885966	7.630566076	4.760114865
ADGRD2	0	0	0.002372796	0	0.001768931	0	0	0.004580059	0	0	0.002126479	0	0.004259191	0	0.002358195	0.002825423	0.002625366	0	0	0.005086364	0.005236745	0.002094142	0.007573495	0.02214493	0	0	0	0.005059003	0	0.003573376	0	0.001959101	0.006365314	0.002696489	0	0	0.002842817	0.003117695	0	0.006477083	0	0	0	0	0	0	0	0	0.00275336
ADGRE1	1.281836868	0.645164845	1.632959773	2.947335259	1.765200684	4.097763225	6.238280105	2.295478338	6.84513882	11.31602236	5.567450811	5.008955443	8.940093814	0.971927258	0.846736362	4.180585437	1.873550726	5.106906279	2.414633506	2.324748316	1.045923553	11.81149112	0.400348516	2.923790889	1.210335987	4.007703207	4.874345836	1.649980268	10.19112951	1.069217205	2.604847336	3.150812814	2.761691131	0.899623356	3.55815065	6.710799755	5.414203531	3.698827851	6.222475986	1.747482291	7.558557115	4.272111519	0.682039896	1.375032291	4.820491013	3.386899998	3.30945845	5.55946941	0.922716431
ADGRE2	1.073146455	1.329969021	1.333962604	0.944246245	3.935803274	1.128146253	1.123756246	0.774816227	0.516467418	2.012868696	3.107715362	0.754199216	0.536976208	1.500203907	0.984455825	0.85418755	1.009863855	1.044861852	0.608311098	1.39376288	1.773501745	1.391484159	0.933715933	0.982868129	1.569578295	1.04692798	1.227293032	1.243083172	1.902059482	1.043533423	1.418240243	2.060375909	2.067678696	2.915668465	3.260921331	1.993274567	1.869752223	0.290786005	1.65820149	0.770766923	1.73736574	2.045425111	0.700826991	3.523256661	1.893659823	2.314654259	2.214139976	1.167016734	0.671234103
ADGRE3	0.837463742	0.225806884	2.759928751	0.448680103	1.936509047	1.868985662	1.21868487	1.05651009	2.777959623	4.39977051	4.95100485	1.582161888	3.713492183	1.94046692	1.318457856	3.568096406	0.626138139	0.559379357	0.285327565	1.406968639	0.266167653	4.106081458	2.487288399	0.319269086	3.051867569	1.705277638	1.270737651	1.359841232	6.476940793	0.845248801	0.857699332	1.995331746	2.687782418	1.012092806	2.396620654	1.032044796	2.031219259	0.536335883	0.882101285	2.11454287	1.58363568	2.43308644	0.252225168	3.351424675	1.889625681	1.542231341	0.794688421	2.110933843	0.592074247
ADGRE4P	1.295207899	0.579571001	0.825659357	0.467375108	0.439172588	2.298347233	0.248115482	0.975928812	0.597946466	1.045490022	1.109923002	0.466534916	0.091588372	0.74147923	0.1843997	1.016299905	0.169365234	0.40682135	0.200436719	1.153415987	0.332709566	0.462599407	1.786504763	0.589836108	1.692632433	0.073391696	0.216076848	0.538991616	0.543719625	0.614726401	0.569990062	0.402130198	0.622171856	0.368992169	0.244700007	0.170796146	2.661980917	0.408346638	1.020169312	0.725950845	0.216301459	0.388296372	0.168150112	0.205683103	0.212168497	0.164585953	1.290078606	0.230749853	0.344479562
ADGRE5	46.0972652	44.34227363	53.2127017	58.26315546	66.19986621	43.49164075	37.19393697	86.95432923	24.57528242	42.85181092	77.68514367	66.9196684	32.19753473	57.26012044	33.84092709	47.10547413	54.90539561	36.74186893	53.21442505	65.68990889	28.04736509	59.11716172	74.16141377	35.01116957	39.85307572	39.78821369	40.96875972	60.91578797	40.34155063	63.46748966	57.9024361	55.10109362	65.37631812	46.64529476	92.22648681	109.2329163	63.64947493	78.40588051	65.80879486	66.1126797	61.03651362	81.0314119	42.24417575	95.07902514	61.18338333	46.04267298	67.6390869	38.41850877	57.03459963
ADGRF1	1.61362441	0.406378341	1.330702797	0.724933051	3.011736751	1.005370474	0.809691006	1.96432289	1.889457914	1.748282482	1.322852275	1.330258801	1.011450899	0.96544502	2.754710853	0.993182906	0.770223553	0.738091114	0.849113441	1.530895935	10.07874281	0.546006497	1.352555374	0.472901671	5.378148507	1.302703036	0.646150846	1.423111018	0.987464212	0.644031141	0.578717386	0.644848704	1.665324426	1.706389528	1.13442794	1.277781818	1.136605024	1.36362723	1.689855345	1.202128098	1.553434408	0.819040778	1.034789632	2.147899927	0.602176853	1.835217412	1.208867632	0.446751997	3.2384848
ADGRF2	0.004615183	0.006678281	0.020577836	0.008293624	0	0.036414672	0	0.09135625	0.008289553	0.030368412	0.001844168	0.053991619	0.014774964	0.013997482	0	0.007350961	0.0204914	0	0.012553314	0.090427521	0.015895301	0.009080618	0.002189346	0.079220501	0.022754511	0.05554114	0.038799547	0.107490573	0.027506308	0.012395897	0.021674011	0.016990109	0.113165229	0.004677006	0.019156894	0.003224252	0.009861619	0.045964431	0.074862113	0.074895814	0.035984005	0.006321434	0.004973071	0	0.014706852	0.005408512	0.096148883	0.001895686	0
ADGRF3	0.156254104	0.092665354	0.153044303	0.142698277	0.086848664	0.202110593	0.100622346	0.260138789	0.144161864	0.245167026	0.073696277	0.083240855	0.049202862	0.132072231	0.059024868	0.122399047	0.156698009	0.23372867	0.130058231	0.195861659	0.178966498	0.191518924	0.060757106	0.218514455	0.24837675	0.193464308	0.187478783	0.189937875	0.152666931	0.123840631	0.155048454	0.116931236	0.140938503	0.129792792	0.053162792	0.093056135	0.164203396	0.120053723	0.177533344	0.170433154	0.142657348	0.208759023	0.104886831	0.0774559	0.088156867	0.132081849	0.259201671	0.199909181	0.09807237
ADGRF4	0.004351828	0.056674798	0.050449377	0.054742567	0.179372036	0.063390919	0.079368806	0.134832843	0.026055093	0.093716198	0.038256552	0.175359097	0	0.046195612	0.011570524	0.027725977	0.034350405	1.4228833	0.027619635	0.278679056	0.064235445	0.010274943	0.074318966	0.122236292	0.128736447	0.13725025	0.073171071	0.095151337	0.051873441	0.064287039	0.045416068	0.060878303	0.187389136	0.092612573	0.048169995	0.036483206	0.116236086	0.091782151	0.198936217	0.165961814	0.100176225	0.038744649	0.014067882	0.055672911	0	0.193795704	0.302207857	0.017875131	0.009006271
ADGRF5	119.2879826	65.27199695	60.19345211	55.9867046	57.57653036	64.31518442	96.26761546	51.69964876	48.97801982	55.49008198	51.55068402	54.96731153	53.23889468	75.33301104	76.85269906	51.52182453	99.88569564	58.04507993	90.57581332	66.41622993	51.21173714	91.42138978	108.9246433	84.8537013	72.14485354	71.75725011	68.72603885	63.47052463	121.4594341	76.07705193	80.91909287	78.31585447	62.63854378	55.37521201	62.53759001	73.73418362	47.5204643	75.01319957	66.70990537	66.32858203	76.74050897	94.62775083	113.2920633	83.81206638	90.48913335	65.65631044	78.777599	110.4370083	87.22116316
ADGRG1	9.673288044	6.387152454	8.679299225	7.902982738	6.814888132	10.58160371	6.630044051	10.09997412	3.095766864	4.485644873	10.72020521	9.944346831	3.830066895	7.158837456	6.827005458	8.655577296	9.165963116	4.126415015	8.489235986	14.87494884	6.505239755	6.817707011	4.799003875	10.97455963	5.654905909	14.04838202	8.756611719	6.235840795	7.324141175	7.227746549	7.688733651	13.39858395	7.945912767	11.97897862	36.34880933	13.27060869	10.88198053	8.648364032	12.41980998	13.38860852	10.00126649	14.8111934	7.89836036	19.77872612	7.722574803	11.76148486	20.1329116	14.67797968	9.429426215
ADGRG2	0.155490308	0.855834401	0.290274129	0.34601176	0.430869517	0.543305852	0.517831032	0.292655649	0.255792504	1.896770425	0.124263842	0.130335751	0.511740447	0.167480457	0.289775821	0.203684228	0.577822942	0.453035824	0.258898967	0.491677859	0.456165066	0.199001012	0.157173696	0.293282396	0.360623333	0.115784025	0.53753897	0.476599974	0.518321432	0.245894688	0.180469724	1.183346482	0.497113781	0.390251329	0.603192214	0.337052614	0.123428645	0.238375505	0.435006814	0.410333921	0.449973445	0.370219409	0.535527059	0.292378349	0.233389265	0.197545163	0.175879573	0.686427899	0.467652525
ADGRG3	0.762225873	0.346277907	0.438650861	0.430035626	4.640098114	0.338898706	0.945003982	0.976375142	0.47227633	0.827085318	7.366480228	1.923962622	0.085122428	4.247205914	2.509667459	2.263415266	0.585909079	0.428426523	0.204914945	0.80052498	1.173057536	0.889368842	0.243858952	0.456410003	2.046533652	1.033521281	0.539112198	0.627706871	5.404268282	1.017678046	1.355066808	0.636248985	0.678477475	2.205036097	5.714603183	4.164065909	2.731871955	0.540011021	0.784182168	0.402728063	0.431079945	3.821005538	0.343813958	4.117954841	0.672191453	1.822851215	2.629011288	0.658933141	0.389778172
ADGRG4	0.038086483	0.010598473	0.013062861	0.065810164	0.002921529	0.007112653	0.024661165	0	0.042097829	0.005257621	0.02224296	0.013328783	0.004689592	0.035542544	0.002596496	0.041997672	0.053477296	0.02705064	0.005312583	0.047602996	0.014414823	0.006917279	0.001389802	0.007619601	0.031296676	0.012157811	0.021732395	0.020888351	0.055069534	0.021639602	0.041276146	0.009706827	0.003504272	0.038596671	0.032428916	0.010233816	0.01252036	0.005149118	0.015120844	0.008320208	0.036983476	0.022070741	0.017363049	0	0.048546918	0.017166683	0.014532273	0.00962709	0.004547389
ADGRG5	0.612775551	1.094692633	0.564429423	1.463703511	0.341992584	0.46221733	0.640336918	0.286477551	0.314035994	5.080514746	0.114871281	0.098335727	0.339064217	0.386231356	0.350876991	0.377553233	0.88575853	0.397186301	0.208058166	0.472399111	0.493810166	0.569591557	0.098092202	0.558778232	1.462942281	0.659270395	0.748230174	0.323626665	0.3930738	0.308173722	0.660551563	0.978459879	0.929000819	0.618428497	0.600120593	0.192026747	1.105955376	0.265920433	1.178785798	0.196428735	0.675979681	0.469743476	0.410306003	0.439912169	0.93857459	1.046133919	0.525352106	0.314880872	0.292251351
ADGRG6	6.160235659	8.029413485	4.887646379	5.377010229	5.287917178	7.240973595	13.26773862	6.547362782	4.573533152	4.321569404	3.727471163	4.219909126	6.478969097	6.468179312	5.715787318	5.019217722	16.83032708	10.54344199	10.04862254	8.028554746	3.031809392	6.643879956	3.582424242	6.569839905	5.341106489	4.849675223	9.630981895	5.935629724	11.52521383	7.089363728	5.361942226	10.02268472	7.730782336	5.362027141	7.788405336	6.38551845	3.310301127	5.369046428	5.806886078	8.744826611	8.866747877	6.67596838	8.220006209	5.3494635	8.626921538	4.922984135	9.617041627	6.776126374	3.932424216
ADGRG7	0.007214396	0	0.003216701	0	0	0	0	0	0	0	0	0	0	0	0	0	0	0.011754992	0.001635265	0.013790748	0.003549619	0	0	0	0	0.002993835	0	0	4.3262116	0	0	0	0	0	0	0.002520055	0	0	0.005319251	0.002926905	0	0.004940793	0.007773843	0	0	0	0	0	0.003732616
ADGRL1	4.37999322	6.224733334	5.716881315	6.480514094	3.638910387	4.172785509	3.871301614	3.630425896	3.154342423	3.989921463	2.936203966	5.239063069	1.945494309	4.838517751	5.509109428	2.372533336	4.975233392	5.549171735	7.580591761	4.681553194	3.052473591	4.556968168	4.462395006	4.241825888	3.21480862	5.190910882	5.838534584	4.955554693	3.992175411	5.599554882	5.596254903	6.404909911	3.42746243	6.026294461	3.822822161	4.292911022	5.138386095	6.664074749	4.815277673	4.705217898	6.264657714	6.360108819	3.361270609	3.13643744	3.375483267	4.291335841	4.164075199	4.822311333	4.685215806
ADGRL2	17.30727228	23.98929445	11.45391279	7.31714066	14.1944703	28.0549537	26.31001195	13.99774488	8.078688244	7.204114797	16.98597712	8.18340606	17.28504545	11.08245305	13.09372889	17.37743009	36.86450541	14.77917109	24.63535664	26.92840295	8.876950792	20.07979996	9.354977327	23.68329883	7.456538392	15.44951319	27.20322771	10.74489995	49.78754249	25.6222411	13.95070088	34.49279691	24.24112261	15.84190289	19.22520377	15.62253888	7.290422378	9.818302457	15.9433266	18.88440268	21.43972294	23.24574597	26.70056363	24.5528692	18.86828382	13.83452727	26.96111886	42.87890484	9.411396183
ADGRL3	0.324701429	1.328701495	0.340316356	0.323955256	0.271228808	0.456852306	0.832677232	0.662335225	0.777615895	0.467926743	0.385869467	0.29462315	0.658120788	0.306948639	0.103709023	0.443294757	1.355339481	0.786722053	0.565374805	0.58642748	0.429482645	0.433102287	0.29306002	0.395918145	0.296269487	1.113832156	0.602670772	0.394861763	0.748177192	1.039174784	0.99788069	0.548769732	0.583827704	0.840789323	0.983124021	0.187807848	0.568792877	0.906658189	0.292261635	0.458497429	1.485802128	1.181172917	0.847438284	0.190039878	0.944668848	0.411402175	0.782295999	0.461602582	0.794160372
ADGRL4	9.660907996	12.04216522	6.473427079	12.26694811	11.76869763	24.15008457	12.56740155	5.984757282	11.04723367	11.31287337	9.422723669	5.851958112	13.34777355	5.28530451	11.50259659	14.54576655	22.16861132	9.539762334	11.1263904	10.24944771	8.823237689	8.884284332	3.775113392	72.69008971	8.650316251	10.05311026	13.51954126	5.556557257	13.35834944	8.462097816	10.77211573	11.29337439	10.48951761	21.48867271	19.86230554	12.41705465	7.950183815	6.093673582	8.366314378	15.45378614	9.945141613	8.951622022	20.69390578	9.843951311	11.28497138	19.78946425	21.67538939	36.42717273	6.741025577
ADGRV1	1.326934815	0.748778022	0.718484686	0.523064525	0.340668216	0.923141672	1.32593246	0.586950431	0.439150996	0.612319618	0.478784321	0.719968675	0.271407206	1.227535352	0.725194646	0.462112005	0.392214813	0.869743877	0.776912036	0.810892503	0.355328245	0.754207967	1.929222893	0.955129337	0.580021027	0.779200367	0.760860412	1.127112993	1.216689076	0.832388939	1.629910377	0.32596912	0.870570111	0.344291522	0.491791989	0.778294172	0.640741348	0.991868342	0.757502155	1.199485995	0.80299811	1.05498027	0.647586517	0.476186686	1.047004675	0.292165859	0.302776656	0.776931268	0.723900092
ADH1A	0.33984343	0.198596054	0.139870957	0.434542938	0.160756531	0.142798012	0.311737654	0.101244059	0.430416744	0.101645782	0.219364466	0.050970831	0.052306186	0.148661255	0.243267957	0.256768169	0.367553516	0.063892392	0.198503679	0.281090322	0.135053743	0.144019088	0.223220207	0.251560228	0.161110604	0.141028455	0.187452977	0.335493932	0.52733698	0.149205047	0.204613667	0.659224523	0.125073627	0.139082921	0.099467945	0.054789439	0.300243268	0.19909618	0.279482108	0.174995994	0.417354664	0.416250896	0.218309682	0.114010895	0.199929814	0.17615389	0.363077712	0.547624972	0.013525361
ADH1B	81.76091909	87.87332674	62.77400417	106.1364267	68.13961931	41.37557811	114.0286044	37.74331492	109.8072236	48.540674	37.00547916	27.83804253	178.9895092	50.21435987	75.36002512	63.66155669	129.2883042	81.01925726	44.02250461	59.33008231	54.35988659	40.32004824	48.5588025	57.22163144	54.64251012	44.8628406	92.63116311	74.49530883	106.8769646	78.64296014	69.47733366	112.0375408	40.64820015	33.90257352	68.20206712	26.97011388	47.82561925	60.34265966	57.35458977	47.24248071	90.72755877	72.47045746	95.62286191	18.45672587	84.71448214	35.65835016	42.56855212	82.0935315	40.83894574
ADH1C	2.499177386	0.964365355	3.16960622	3.507333573	1.081264031	3.804150987	2.248395509	8.234843418	2.270572444	0.873262538	3.493651498	5.166770589	2.717739461	1.672369846	1.553956596	1.103625558	2.990336636	2.111464171	1.280426781	10.03238563	2.256296481	0.855447943	1.106520168	2.236765935	2.764265291	2.897324038	7.870571515	6.282708419	1.644087729	2.003103704	1.813295114	3.323808905	2.989284893	0.852258548	2.327219336	0.781530106	1.335046443	3.997321037	2.807878087	5.28528386	2.928021097	1.276882952	2.000498153	1.817742309	1.122536039	1.850241728	2.943704137	1.727189302	2.94729988
ADH4	0.012031836	0.026115537	0.032187996	0.275675101	0.043993243	0.043815452	0.025319667	0.010355079	0.079240196	0.028789385	0.048077666	0.015639643	0.057777759	0.100351902	0.015994964	0.019164042	0.047485619	0.013069622	0.035453858	0.091998289	0.112477931	0.014203968	0.017122952	0.03129224	0.069208159	0.014978939	0.077350671	0.040032742	0.027580488	0.056553439	0.012556534	0.212608397	0.02878274	0.073158054	0.033294833	0.029419822	0.073914399	0.028195251	0.044356003	0.09274578	0.209957342	0.04944016	0.019447284	0.048975573	0.030672749	0.021150082	0.023872502	0.044478688	0.024900339
ADH5	27.97045795	27.08940277	27.22231545	24.16181294	32.05244969	27.13487973	36.33882674	29.55620963	51.10155645	28.71401268	28.80258484	20.89287289	60.60223575	24.76532749	33.23392007	39.64143307	38.26187279	33.51914171	24.51027681	23.98574518	30.90517482	25.60307566	28.46210043	29.56500976	34.15089215	27.76012194	27.45125395	30.11280329	30.97722992	33.45346621	26.71524223	30.73777204	27.03151828	17.74529076	18.80257109	17.59360268	20.60533251	25.1046158	28.63014287	28.57166995	26.70586945	24.57020673	29.90743368	17.07426478	34.7131872	21.69000262	22.85327006	29.48015547	25.99311803
ADH6	0.077121584	0.058224415	0.328913393	0.054230805	0.035666415	0.207583295	0.09408338	1.28707683	0.152574738	0.385114447	0.101829393	0.64506688	0.26299755	0.101697224	0.178303323	0.113936273	0.145569695	0.134766184	0.094244934	1.217838069	0.05279343	0.06069633	0.025450338	0.366270654	0.115724345	0.175326078	0.301792404	0.516390797	0.528818416	0.135091622	0.108479493	0.395007498	0.417111024	0.050970434	0.064951781	0.042165833	0.170165299	0.373237915	0.222505677	0.302001927	0.136943706	0.082669879	0.057810118	0.191083745	0.055562559	0.086448936	0.252812023	0.035809561	0.426772636
ADH7	0.147190627	0.261082549	0.376833268	0.042662264	0.022095705	1.100844435	0.026644849	7.380023044	0.346816085	0.369234517	1.070062203	0.925773289	0.091202602	0.072002813	0.025248164	0.02016705	0.833889787	0	0.193722112	3.898248059	0.060739835	0.018684219	0.126133941	0.177822079	0.241900902	0.244325061	1.098887233	1.430846678	0.200265581	0	0.089192598	0.629257238	0.448658375	0.024058439	0.29562823	0.0033171	0.839548419	0.394994325	0.112026024	0.924630757	0.64873536	0.009755205	0.020465117	1.065749979	0.006052144	0.940359754	0.61234735	0	0.00491317
ADHFE1	2.294228973	2.346071298	1.887953305	1.538094089	0.457823014	1.729222577	2.440199229	2.289477661	1.145052534	2.066822587	2.528516006	2.219999409	2.255063367	2.643643752	2.033278376	2.937564797	1.949135863	2.175790574	2.112215036	3.106748499	1.74257915	1.526868428	3.909042189	3.111333162	2.871497922	1.34562264	1.47122404	2.446590742	2.291247217	3.720488105	3.64685939	1.242976017	2.678247427	0.693899262	2.303156766	1.1409231	2.25352449	1.148104971	2.634538413	1.982889151	1.011056879	1.315178573	1.216986808	0.773453966	1.981326673	1.028399684	1.257071859	1.451516854	1.722471012
ADI1	17.50939602	18.80363773	16.73342582	17.76191512	18.19528875	14.74296446	20.45729216	14.37258562	28.78776382	15.89910752	18.05288955	17.47772054	29.6755386	17.89070464	21.77249048	26.83875653	17.61898371	21.97767285	15.3012734	16.03751286	25.50924844	16.58561861	25.03536404	14.78593787	20.21333817	16.20187297	17.61695025	21.68884687	17.31284984	17.22307382	18.60258153	11.96927999	16.44782583	12.3618558	11.52004371	11.37016845	13.83517914	15.39995182	14.28167092	15.14620847	12.08334795	12.7911305	21.01500983	12.31003795	22.26759658	11.55506428	10.32686021	16.15661685	17.32171391
ADIG	0	0	0	0	0	0	0	0.024589554	0	0	0	0.018569238	0	0	0	0	0	0	0.006476157	0	0	0	0	0	0	0	0	0	0	0	0	0	0	0	0	0	0	0.016738371	0	0	0	0.009783536	0	0	0	0	0	0	0
ADIPOQ	0	0.004629049	0	0.103477031	0	0	0	0.011012794	0	0	0	0.008316507	0	0	0	0	0	0.003474938	0	0.012230208	0	0	0	0	0	0	0	0	0.002933229	0	0	0	0.003826364	0	0	0	0	0	0	0.002595701	0	0	0	0.003720451	0	0.003748909	0	0	0
ADIPOQ-AS1	0	0	0	0	0	0	0	0	0	0	0	0	0	0	0.003798591	0	0	0.004655792	0.001943035	0	0	0	0	0	0	0	0	0	0	0	0	0	0	0	0	0	0.002289611	0	0	0.006955544	0	0	0	0	0	0.005022863	0	0.003521032	0
ADIPOR1	50.21925378	43.66394869	53.33461438	46.86687984	57.56329135	48.15193991	50.06208323	52.40101782	44.8709462	40.72337647	56.17125296	48.92527141	56.76403652	50.12553945	52.30600291	44.15320155	48.40961784	41.60843682	52.88622144	50.89188952	51.52333019	54.3749896	59.81830053	41.43542184	51.21663543	53.41381804	46.47879923	53.9132962	53.44591744	48.41213248	52.52502671	50.35479465	49.18845488	35.49229865	42.38361355	46.41717333	48.78011581	62.40477891	45.30770272	44.58456285	47.87469787	51.11119002	55.65239447	37.0285154	55.88821517	43.69195499	46.4640949	49.57751508	48.59852565
ADIPOR2	23.29293739	13.54320898	18.03781891	15.86484925	18.08882695	17.98940486	19.69924228	19.29059316	12.19323014	15.81389097	29.51974348	18.50977065	18.1682006	22.72111841	15.4726485	22.75826224	18.43938557	14.02820018	18.51493865	25.83823136	13.0317923	20.34741624	32.40588661	17.22199879	13.03397393	24.31219531	16.93701017	21.43433243	37.49220712	24.52124603	17.7350433	18.52883872	16.92131213	13.86581385	23.43664968	20.74712837	16.8083167	18.35265589	15.06021988	22.48938586	17.73448871	29.13110104	17.66791672	25.88672911	18.47405508	13.0541376	26.08666062	18.35142653	16.75610044
ADIRF	0	0	0	0	0	0	0	0	0	0	0	0	0	0	0	0	0	0	0	0	0	0	0	0	0	0	0.014624726	0	0	0	0	0	0	0	0	0	0.007898929	0	0	0	0	0	0	0	0	0	0	0	0
ADK	11.23463661	8.631390112	10.4400007	10.49010952	15.98210678	13.3899049	10.44905708	10.39494832	22.69868276	11.73863896	16.89382298	11.66946535	24.25207221	10.9572994	10.61810567	21.12273021	10.81045756	8.699639477	10.64412146	9.949334001	19.94880968	9.5130656	16.0675784	9.214076663	15.02071671	10.72834652	11.62045639	9.790071033	9.94000621	9.529292562	9.838190104	9.882395332	13.89795729	9.478214821	10.02947245	7.570263422	7.26169106	10.99677872	10.80534806	9.883036654	11.13350691	9.922293862	14.30825952	11.65364178	9.623615956	7.712650016	7.365885319	8.898005358	15.83125292
ADM	4.305496176	7.408623047	4.381666988	9.195742806	6.182992927	11.07877788	2.7268915	11.40148331	8.094132421	4.248134343	39.35489524	8.482998934	2.650680469	10.52232893	4.484623774	11.51309293	6.401593835	2.671648543	12.36321498	7.970748037	11.23572465	2.192067263	1.035384237	12.88933113	3.792244076	16.14111257	6.153942667	2.2916504	8.483003203	12.44636686	2.787744522	4.66506961	4.851106925	14.1404137	61.38938823	28.9790037	10.44413396	4.942937103	4.179275496	13.52908634	3.491396697	11.18098709	8.845809458	61.73553224	7.882509993	9.276761915	12.45299683	8.47890314	17.27581281
ADM2	0.7592494	1.073682863	0.944802252	1.572154332	0.279906493	0.335139706	0.338917994	0.219793581	0.128107455	2.646612013	0.085499765	0.385793718	0.066290385	0.345411435	0.568898518	0.26751526	0.245168383	0.172445042	0.650838641	0.343046474	0.448278079	0.236302067	0.137520213	0.222596426	1.01524799	0.254923368	0.566615789	0.154196675	0.164548959	0.069520373	0.345756901	0.279506372	0.136221589	0.454657229	0.467953585	0.286912063	0.718994677	0.198139883	0.641228473	0.18201776	0.258829894	0.321438122	0.171062721	0.345175362	0.259540163	1.504504817	0.417693421	0.521659518	0.478530831
ADM5	0.678583671	0.832773508	0.79661856	1.149974004	2.484030572	1.491030311	0.723040085	0.399200965	1.162266419	0.760463732	1.29055232	1.004878946	0.343735067	0.638268473	1.530144526	1.495836363	0.915314324	0.569163776	1.374577533	1.247894142	1.360861676	0.561100811	0.480821408	1.456560869	1.115220479	2.224276492	0.688145287	0.547099718	0.740345067	1.280437392	1.156388786	0.562864129	0.554804913	3.351320899	1.140939126	1.380206984	1.523399079	0.603867433	1.165318438	1.637882743	0.880210782	1.035346403	1.184737272	1.038937001	0.624082428	1.93270873	2.07922825	1.940512944	0.435527661
ADNP	13.13150061	11.53183838	12.27491429	12.23889934	9.44888622	10.82483503	17.71205526	10.01548067	9.403005842	16.65278195	10.75750648	10.92245656	11.25197447	10.54610484	9.931274753	10.70618312	13.59384225	16.59357477	13.11993056	15.03668662	9.06644827	15.0207635	12.51595691	14.42621484	9.06258409	13.11607221	12.58991258	11.07668347	14.39088644	10.55128332	14.4349254	13.30642528	12.82758453	12.14160665	11.63491848	9.468009908	11.99669873	11.61832073	9.907872034	14.2145428	15.42412801	14.316795	12.0007143	8.609092946	13.69646754	8.980228237	12.00791247	11.21211144	11.40785256
ADNP2	6.09013055	3.163392354	4.207118048	4.488811547	5.157459324	4.498822605	5.610515403	3.500020321	3.088525489	4.835451546	7.584792339	4.026499557	4.36514254	4.49999863	4.250028987	5.437762922	4.393038187	3.949669457	7.743357379	5.88305292	4.319731391	5.248324616	5.483455294	4.504252679	4.22248119	4.884147359	3.950413229	4.08741469	5.71272644	4.166711145	5.535117383	4.830605539	5.067965098	5.456076659	7.580978701	6.359273715	5.95950285	4.365962568	3.663154035	5.837639732	4.933232296	5.74519186	4.660056025	4.685960645	4.360180984	4.900815682	5.226907261	4.387947512	4.692722045
ADNP-AS1	0.939229556	1.059627829	0.681399395	1.001251592	0.582068094	1.198079259	1.273002937	0.849440449	1.048415327	1.695041045	0.776052365	1.158784534	0.662522459	0.820785461	0.761857208	1.386109423	0.659688965	1.452546781	0.909302754	1.293291756	1.315863436	0.864480736	1.20827335	1.34143452	1.046494767	0.528490998	0.834477086	1.377134967	1.182319296	0.79100735	1.428749324	1.043150564	0.799722388	1.000208176	1.013193739	0.989805395	1.003462247	0.932617989	1.103311319	1.459609944	0.792001175	0.490601589	0.874834061	0.592446691	0.872527211	0.541011632	0.726463164	0.601568528	0.724795961
ADO	6.273881204	6.152391916	6.795641542	6.039311094	7.238180228	8.252822199	7.654476715	5.35052972	6.767138987	8.148503278	7.865552584	6.57382245	7.860799255	4.658325895	5.105934657	6.99027658	5.997533809	8.224876656	6.308066249	7.824160278	6.373922451	7.179166345	6.97148238	7.360650887	6.231967225	6.881988798	7.802765124	6.474746141	7.420218954	4.775539109	8.28413246	8.118175956	8.351018114	8.213347981	5.708273843	8.061172507	6.037865721	7.637099942	8.05765015	9.309785118	6.800779539	6.523039804	8.198403563	7.850148355	6.897541842	6.699109981	6.466219701	7.012371854	6.441495345
ADORA1	0.415493103	0.8712719	1.331338332	2.30323702	0.763116385	0.863390574	1.00773604	1.74552392	1.673875883	1.398589841	0.295469437	0.778082518	0.659439856	0.64609768	0.502420984	0.377630541	0.521126624	1.044180461	0.852395781	0.753854749	0.717239092	1.177761173	0.517808268	0.996358056	1.365686908	0.938090437	1.64029336	1.348969818	0.813602685	1.295661133	1.499269903	2.582131777	0.774943179	2.979526548	0.623600865	1.047928091	1.858395085	2.194863363	1.417506099	0.999973492	3.046063984	0.819893468	0.610862488	0.733017603	0.637324981	1.865130024	1.173700033	1.174398215	2.033102901
ADORA2A	0.186530769	0.15278181	0.125538047	0.129653399	0.072531669	0.209336429	0.049375263	0.096927296	0.185429241	0.408429233	0.106880791	0.187565687	0.090136795	0.085393653	0.068621052	0.175645243	0.173626018	0.091752299	0.140402715	0.201829064	0.100434843	0.094175952	0.02003463	0.098856014	0.196657656	0.075946161	0.16708392	0.11040886	0.145216894	0.151245912	0.106514923	0.150293382	0.10524097	0.167629882	0.292173476	0.213911402	0.229368478	0.090721733	0.181644868	0.165630852	0.117603002	0.18800349	0.049300773	0.401125478	0.053832759	0.148479323	0.10474466	0.078063121	0.036418157
ADORA2A-AS1	0.098991374	0.079579395	0.120969554	0.105416601	0.026811286	0.151316618	0.072010601	0.069418908	0.122925661	0.210545178	0.055670951	0.114377277	0.064555581	0.100077649	0.08773188	0.233587051	0.043409524	0.171251012	0.113021411	0.101622396	0.061333014	0.069251841	0.090440386	0.118238797	0.138585807	0.069987308	0.079776518	0.083648894	0.171448537	0.113245377	0.130091929	0.110676317	0.118404328	0.081740114	0.197839553	0.248453657	0.178227318	0.124579227	0.1621942	0.175519039	0.068062027	0.178274257	0.027654601	0.072487325	0.07944623	0.042965756	0.043646645	0.087345216	0.110020835
ADORA2B	2.464328578	1.916903638	3.255061072	2.817174456	2.472813446	2.619219935	2.426582234	2.827866214	3.394189047	1.487982926	5.298038197	2.81226046	2.435298947	1.877300462	1.732869256	2.794887529	1.872117263	2.111345928	2.410031661	3.59938123	2.180216303	1.839318208	2.90884349	1.504505374	2.338737355	3.130361362	1.945300682	2.667141932	1.225267783	1.343984232	2.263904641	1.716450614	2.899167197	1.565233908	3.529738491	2.267211035	2.234223437	2.846769798	2.354390916	2.243652234	2.55156563	2.697943334	2.449724994	3.310043323	1.1576558	1.220254409	4.223795236	1.924649159	4.226073679
ADPGK	9.350359841	9.753406813	12.0834223	11.97395325	12.71840868	15.36108973	12.70945825	15.56352532	16.43413082	22.16486316	16.05070657	10.45292478	12.48182414	11.53825225	7.437859529	18.77680903	8.138142153	13.46770328	8.567906674	13.00342926	17.16821925	11.77076712	15.80438501	13.46241961	15.59586864	9.998945434	11.21914985	13.6903782	12.34922195	11.87539402	12.49496418	10.29361292	13.39822493	13.94362364	9.790752405	13.09595686	16.16899228	12.76616752	15.10542305	14.22098006	11.94274559	10.24782429	8.498975547	10.60245834	11.80425827	10.10330943	13.00822953	9.022178484	9.935498831
ADPGK-AS1	0.122269991	0.149707997	0.155163306	0.198595696	0.134433144	0.211213843	0.098962943	0.283312726	0.191459264	0.157534268	0.120264643	0.152820447	0.067748013	0.263863463	0.075020356	0.194748923	0.060319825	0.168574382	0.140704728	0.184284257	0.222126087	0.181354821	0.165083523	0.161445221	0.208673658	0.124897681	0.116280088	0.183292952	0.263030668	0.107362969	0.112878757	0.128110731	0.146248058	0.057188243	0.123627493	0.170840152	0.291409573	0.203874215	0.131759098	0.255658342	0.153649268	0.093398786	0.09627996	0.125792263	0.083919977	0.275553165	0.139959962	0.108171313	0.145985976
ADPRH	9.212362649	8.152850087	9.666477259	8.314798621	8.552029029	9.587355741	10.03525847	8.476176534	6.310095152	9.498935981	7.07095999	8.861554078	9.576549841	10.66311263	8.722811049	7.660035596	9.884582999	9.725611165	8.219190545	8.970026329	7.693401991	13.56950926	10.46652062	9.547164041	7.288892743	8.118300242	8.080485955	10.25928086	11.69851357	11.05338676	8.736455266	10.26246971	8.322559015	7.696093821	7.07884947	9.246199615	7.70206704	10.65544041	9.619187985	10.51841116	9.979721959	10.83124993	10.3436597	7.902531996	10.0021442	8.341454665	9.408815266	10.74907095	8.751788083
ADPRHL1	1.065467756	0.729334431	1.627161429	0.624850007	0.657426044	0.99905103	0.725009455	1.197021202	0.725768941	0.977021866	1.024852467	1.957179992	0.65359893	0.812707234	0.961242233	0.494550477	0.64208748	1.157367851	0.818518497	1.286661009	0.734550226	0.908843082	1.035083585	0.829656984	0.954162982	1.202008563	1.646960393	1.80133988	0.895045866	0.762558037	0.752385005	0.709313196	1.213364234	0.53017185	0.670891608	0.378863561	1.032679986	1.098892527	1.232467889	0.807582817	0.866974281	0.760273383	0.852474298	0.771679104	0.813232311	0.583186295	1.038015206	0.791422374	2.112599475
ADPRHL2	16.72996204	18.30691854	29.75883178	16.86046454	26.26130212	19.9536917	16.84294713	27.0913645	21.60088703	19.41213181	23.97577584	32.78653854	18.9339991	20.59409946	22.36996375	23.95562643	17.33615817	19.31659558	21.9666783	24.45454349	21.28600131	23.88273376	18.64264183	18.2327687	18.18938717	24.4661866	17.81558173	26.01349596	16.88128597	23.78628158	20.86650499	20.33637667	27.43949841	26.81629728	26.90580818	26.73188657	23.25712801	20.18289324	25.62272923	24.65144314	19.8662775	22.07895389	17.75083846	28.37770367	18.99049562	14.23517564	21.29267624	14.07798778	26.62203058
ADPRM	2.413961461	5.31208835	4.085951537	4.215189739	2.591908068	4.179750705	4.421762052	4.970444461	5.846556909	5.961317573	3.639954172	2.865462627	6.576101662	2.679891355	3.608710668	5.12653885	4.161363364	4.630857475	2.597486662	4.031097421	4.18613407	2.516390665	4.563245683	4.027523739	3.757642947	3.765057954	4.063308606	4.935994743	4.126115943	4.42845346	3.907186377	3.501000826	4.183944429	3.554055126	3.100519681	2.119184472	3.313834858	2.988522532	3.183561775	4.213062922	3.192697272	2.24586505	4.750787319	2.05525517	5.561740955	2.679458568	3.488251506	3.060661518	3.0351746
ADRA1A	0.613194686	0.733945736	0.308285745	0.18818961	0.301964564	0.23279831	0.658475869	1.033762016	0.483462758	0.516248369	0.187549759	0.108243287	1.086555482	0.493642813	0.301915882	0.187565981	1.832483671	0.663343653	0.251670906	0.320775798	0.409720645	0.534233207	0.363907635	0.359647791	0.269564561	0.467040816	0.504152919	0.376623258	0.779743979	1.175927752	0.571465071	0.914101588	0.519147516	0.593279122	0.666868806	0.250334395	0.320825114	0.449417254	0.547003268	0.583546677	0.504052384	0.495987468	0.372519014	0.176085226	1.032494928	0.301634593	0.325440418	0.385578305	0.611014217
ADRA1B	1.944398078	1.806104275	0.514872127	1.289323346	1.202321658	1.010066338	1.560471379	1.50535327	0.386352948	1.564375102	0.82106308	0.949167974	1.535803534	1.68675496	0.722405453	0.315559798	1.55823457	1.70628877	1.1393565	3.10818113	0.568159677	1.269666884	1.474199506	1.68712705	0.600033486	1.987269071	1.629184383	1.234970279	2.070910631	1.835839174	1.329164727	2.169284072	0.446861153	0.76580585	1.010329605	0.97282253	1.315367146	1.502244743	1.289636756	2.397549465	1.44383135	2.663249636	1.061312938	0.641863409	1.385321122	1.074638319	1.667826686	3.327174789	0.720455071
ADRA1D	0.53950496	0.826598876	0.768818175	0.34693137	0.302402298	1.598706491	0.422965492	0.701031446	0.563684651	0.32272746	0.152173568	0.515645767	0.414857425	0.224586838	0.642208307	0.438080374	0.574061134	0.298764998	1.572958742	0.657198353	0.260241809	0.599437975	0.250911603	5.54101672	0.347706326	1.1633195	1.276450282	0.35197246	0.611076855	0.880797373	0.425034167	1.647300722	0.638979416	0.868338898	0.541554185	0.598618805	0.647038382	0.63213449	0.413382052	0.755347105	0.824794675	0.659270063	0.88911029	0.375236145	0.397775533	0.390503279	0.629669334	1.507760221	0.284604631
ADRA2A	1.367341911	3.483891701	1.373931802	3.430811593	1.249560811	0.727051811	1.017185791	3.065756026	1.840192224	7.943612119	0.604630892	0.558301858	1.021810082	0.776822869	0.904497763	0.63181295	2.624349147	1.806305504	1.42193237	1.649603639	2.535929605	1.44827496	0.284129753	1.233896882	4.688603939	1.595972255	2.626796053	1.509621497	0.484152824	0.936655685	1.340611988	3.089829466	1.310275654	5.578571823	1.706502447	1.225032845	2.709102826	1.288148402	2.016311387	0.824908898	4.283709504	0.688152242	1.651707044	2.231804624	0.889020351	1.971806946	2.048400934	1.346630722	1.602446542
ADRA2B	0.223259988	0.367404523	0.144438581	0.420871908	0.110589955	0.079708769	0.042990606	0.595277293	0.304032246	0.20425646	0.069970048	0.10811582	0.168174243	0.491250991	0.116391712	0.199881731	1.084138162	0.19020933	0.200438118	0.251043982	0.051693241	0.062015424	0.029073293	0.168502817	0.064750117	0.29066221	0.775019374	0.33292475	0.168585427	0.123457953	0.132488007	0.222396047	0.188500908	0.328285282	0.163538275	0.082574234	0.376500787	0.159007079	0.116196675	0.163394406	0.130026537	0.119921599	0.042454037	0.045820813	0.184138858	0.046171299	0.408229703	0.244544089	0.131365725
ADRA2C	1.368023671	1.322975484	2.156012262	1.369147387	0.913965172	1.175580576	0.418051446	1.014175232	0.981247462	0.915569169	1.34225607	2.156767106	0.737154759	1.663750721	1.164404981	1.093074481	2.87329944	0.500244427	1.91577744	2.634477517	0.533143384	0.858133012	0.462626184	0.965222707	1.179791978	1.630039411	1.855413958	1.615962724	0.987346036	1.355150617	0.883466535	2.124169133	0.575136349	1.317717893	2.464409749	1.509291051	1.512229884	0.944285344	1.388153588	1.115518846	2.247921029	1.637244898	1.423025304	1.331093333	0.517945755	1.095242266	3.130863883	1.162776017	0.686770556
ADRB1	12.52771429	9.355855365	9.815447233	3.271868205	4.226111493	5.336920683	5.935889614	9.490878436	4.118795977	2.035935771	16.74562639	14.8050521	2.690844371	11.12256446	8.278955137	9.078926072	9.875267319	2.55646706	30.28848725	6.283492434	2.748547556	13.23837652	6.943998396	1.899490506	5.295940277	6.486643497	9.106185883	8.900033689	15.11505684	18.41477789	4.960792485	9.269483315	11.32807904	4.109535494	29.53568837	13.49311078	4.092154775	4.569651624	11.73861336	2.904306368	5.08530459	11.78193558	11.59859944	38.3493009	6.73812995	2.606483758	4.62849998	1.984367559	4.993702827
ADRB2	17.37156933	13.71282639	11.42428774	3.997470291	5.106129462	7.757364799	9.957666887	7.399713208	14.89911318	5.871355954	13.1875656	9.766507559	8.164261936	26.64227875	15.33491177	14.29533416	9.663152749	6.094431501	21.14799532	6.792111725	5.402855774	16.65037779	13.08997743	5.462145434	7.079227072	11.54699107	11.21261562	19.85519863	12.61136767	19.96184114	11.5716883	13.3582009	11.79639466	6.593457234	16.61079758	10.23169299	9.243160435	12.16830002	13.68361442	11.12886976	5.499680657	14.93797054	18.85259853	17.52134094	11.65317024	6.14798408	6.267523357	8.711033466	8.590835835
ADRB3	0.025011945	0.0651472	0.173973392	0.062926117	0.076488591	0.115373264	0.070179823	0.05166307	0.089850324	0.107725976	0.011993341	0.019507142	0.040036396	0.02275777	0.039900657	0.021247184	0.034549812	0.010867723	0.027213032	0.033468276	0.255972079	0.051180827	0	0.020816234	0.057548344	0.053973263	0.153376195	0.02853278	0.059628081	0.100769191	0.010441077	0.066295983	0.059833951	0.025346992	0.020764125	0.013979046	0.080167438	0.070335203	0.029506515	0.069002529	0.211730585	0.092499188	0.048512732	0.052359987	0.025505171	0.105520983	0.188580629	0.065751396	0.144936856
ADRM1	26.73767556	30.84438397	40.24652366	31.26675538	35.69242445	34.66399894	14.75889539	40.10560891	31.52157995	32.39239282	37.49458676	42.76999985	15.83587134	31.45732298	33.63055388	33.81223451	29.92946005	20.32548303	35.73240225	35.28097353	38.83245166	28.47680193	20.39995671	26.18149243	31.52147768	32.2662074	36.42736594	31.1419571	22.17262658	35.25039908	26.67422215	31.5759637	28.94041393	42.14132722	42.96180223	40.41515333	41.2962732	31.449446	38.47297663	33.73618054	28.87342448	36.25939687	20.65993645	57.71291123	19.08229116	34.2402672	35.08907325	29.0621668	35.41644312
ADSL	4.622058177	5.573524911	6.187220239	6.723888002	9.850557315	7.623931442	6.348395504	6.183377857	11.77828418	10.02189704	9.196881937	6.372436823	10.74122771	5.340317707	5.847263087	9.632251537	7.861826168	6.415371963	5.131434573	6.912000383	11.07676378	5.644144382	6.182556342	8.526450824	8.203310266	6.954615923	6.566927854	6.174882927	5.487353597	5.235990067	6.141640995	6.231270451	6.311993135	8.805019468	5.477926719	5.681965737	6.873944993	6.244559676	3.593356056	6.809769262	6.702816611	5.918125569	6.443001544	6.527334276	6.409181743	6.15044646	6.732441962	7.473500708	6.653570061
ADSS	13.20325029	13.16992676	10.86217271	10.01510274	13.81925441	16.23721252	15.6317611	16.70535571	12.05512276	16.57632877	15.10694172	11.60548991	16.46286569	12.46504209	9.810695311	12.53241891	13.15429358	13.43694922	11.56767255	17.04388453	12.94892536	12.30474801	13.83282648	17.84782003	14.91800985	13.03289292	14.30882238	14.71359274	15.1476194	11.801027	13.25811722	11.90249392	17.02990781	12.27054397	13.67887251	14.16508009	10.77533315	11.91391242	14.09185624	14.87763929	13.01746611	11.07402607	16.89902814	13.16442485	14.90027932	9.70825665	12.11598191	10.13218965	12.90838582
ADSSL1	0.789597862	0.669270749	1.171254766	0.741609779	0.591177769	0.694815702	0.627365084	1.521861351	0.716002065	0.94771914	0.731091886	1.454844307	0.605364178	0.868013545	0.729228172	0.558957296	1.003461574	0.646747128	0.772665535	1.902579385	0.771965078	0.703885501	1.07885472	0.834721986	1.012096348	1.739078561	1.218185232	1.115001738	0.883321608	0.775559246	0.869366562	0.980217518	0.953613308	0.66292809	0.788437504	0.753355575	1.167112957	1.40421747	1.205807386	0.978651609	1.062592621	1.011514285	0.569972101	0.618145028	0.687259458	1.027141959	0.922751788	0.621364922	0.941327684
ADTRP	3.342560139	3.792229821	4.366425798	3.923513796	4.541194543	3.539479082	5.058527814	5.435203971	7.813369773	8.406375591	5.172067895	3.406542317	6.551401534	3.661441923	2.016932816	8.25024304	0.877125172	4.73171489	1.939256367	3.860891101	5.822593788	4.099921029	7.277077365	3.984114397	2.431095603	3.689090026	4.385676941	5.408623282	2.986598688	3.242501656	4.390095508	3.089375054	6.60530775	2.021590599	2.548567045	6.578235667	5.934193356	6.216332618	3.230074695	2.487123055	3.382453152	4.378625089	2.666836462	3.912209232	3.739349944	4.875577949	5.086893719	4.796584124	3.697947891
AEBP2	4.901800749	6.105264494	3.982698854	3.760739635	2.698930558	4.87625468	6.577596428	4.58779646	4.019703723	4.894640106	4.109404135	3.5229308	5.754409553	3.806928508	3.882569777	4.604135716	5.135533184	5.507531111	4.008628892	4.575588536	3.416042005	3.850752793	3.855990576	5.503537433	3.675518284	3.753351594	4.808156849	4.698263119	6.423718961	4.465972379	5.846693343	4.75971375	5.124488388	4.780870086	5.638888076	4.066089994	4.035126896	4.554209773	4.390620687	5.074178596	4.27848343	3.692247251	6.438468293	3.851886657	7.006548249	3.731358828	4.089880534	3.305578386	3.85935652
AEN	5.647304788	2.136090093	4.419309022	4.880299342	4.805804889	4.054137914	2.707427482	2.604257709	2.663210595	4.397637182	7.421369375	6.413132164	2.14704988	4.436277787	3.366346292	5.824748772	3.520306462	2.28009088	6.43530391	4.117910428	4.95873512	4.504375959	2.989550458	3.181108363	4.916595181	3.685730735	3.856232598	2.072356296	2.556452774	1.774986731	1.76832947	4.403483179	3.323130712	8.004182573	9.910459099	9.165183039	5.669357363	3.091531	4.404281356	3.645116307	4.155221829	4.065732268	2.578890342	9.938701174	1.647208938	6.393904879	5.643795927	3.255338711	5.366622045
AES	56.14251564	88.12777099	88.40330005	70.83960309	67.52537626	76.55888627	52.66420813	88.98024466	79.82438717	67.98776049	81.02933725	79.29872741	53.30213656	71.54522386	89.72802742	65.07787189	88.54891519	56.79749315	90.40037591	66.78999403	64.8972042	82.62065318	45.85033032	65.65301031	71.87405763	83.93358023	70.29135242	89.54165728	59.90360738	99.28795872	63.05578874	87.66174112	65.19015127	68.22775939	72.18002624	69.62154391	65.05592113	80.78475379	92.10865651	66.92358918	80.4950764	81.59319291	56.18613158	63.56063358	64.90146435	60.42681819	64.84292731	69.85891882	59.59041176
AFAP1	3.574569777	6.181028443	3.692429725	4.365201542	3.525951456	4.853132508	5.322226307	3.123240911	1.963200342	3.303732547	2.125782562	2.905208676	3.434010592	3.545413908	3.436442109	1.761212847	6.199289289	8.251337011	4.618116894	4.779729254	2.265908521	3.426602428	1.867991381	6.282438467	2.805616913	3.301140085	5.89869002	3.561669509	5.368711861	4.500307624	3.506411423	6.169851754	3.867535195	6.99456769	4.406686952	4.575400383	3.523687462	3.128734488	3.185232169	4.968075331	5.84586082	3.968642261	4.930763554	4.398345543	3.926572611	6.027642573	5.131811348	7.245240705	3.511704579
AFAP1-AS1	0.021717509	0.056566369	0.114262255	0.329778363	0.215123397	0.081723287	0.045702092	0.056072869	0.036407343	0.280610709	0.010413644	0.016937768	0.055620836	0.177842179	0.102010755	0.064570176	0.023570722	0.172212224	0.071870571	0.053968607	0.476569966	0.186304352	0.041209323	0.033889565	0.132059323	0.030641978	0.068735136	0.049549198	0.041817621	0.037915119	0.13145462	0.183884492	0.06494119	0.180469093	0.048077837	0.051585661	0.081209595	0.076338797	0.096075299	0.047578682	0.08869599	0.047594491	0.100626933	0.0277832	0.060900867	0.498832739	0.185286804	0.157000205	0.031461643
AFAP1L1	6.186019244	12.17632729	6.503108187	4.634200905	6.545870248	23.18359622	7.656750983	7.758579913	6.029925496	5.29166553	6.899706226	5.594925873	5.658946598	4.962987182	7.371747124	11.12917447	15.71066626	6.040494927	12.49125319	10.48350931	5.232166799	7.845244487	2.995313728	32.87617992	4.346034469	10.79496038	16.22475347	5.726147906	14.12714201	11.01509784	7.330040811	17.17116512	8.950758578	5.993293917	6.171693823	6.276135445	5.834285329	6.563228472	10.00704316	12.53195878	9.470151348	7.88645431	10.24951212	9.179233465	7.70571119	5.912319145	10.31391967	33.81627813	4.259852843
AFAP1L2	1.674793601	4.127639833	2.498241299	3.621206025	1.852283472	5.297534639	3.318781883	2.24216892	2.878449068	3.058914442	1.045092525	1.560672417	2.525771687	1.986964197	2.27953976	2.658100126	3.747592678	2.924091409	5.000357334	4.341716557	1.597890999	2.204855369	0.892437396	8.433109972	2.212010463	4.161579041	4.147444979	1.848995422	2.269578315	3.043383911	2.362363571	4.27737671	3.652775374	4.469109528	2.155023749	2.172680293	2.09844627	2.968905352	2.244144055	4.703541877	3.142210645	2.309683464	3.189068969	1.746187114	2.505192407	3.247239593	3.94002887	6.495988592	1.466608049
AFDN	19.82413565	10.28002021	11.04556118	6.458657633	6.195197719	11.69973326	16.92911755	14.57595832	6.644492609	9.017993715	8.741938917	10.77380946	5.950132181	14.24751983	9.602056951	10.69589346	14.2100671	13.60788218	14.44124544	17.69229111	5.115333476	16.16325298	10.44452465	14.94915139	7.348229589	12.95122275	12.48062182	15.42534334	21.03614894	13.85811407	14.68892878	13.36210622	15.73281846	7.541672412	14.27924574	11.79661545	9.1150143	10.98566756	14.17957968	15.00498813	11.60332554	13.27311155	11.00464657	11.56588345	14.70118873	6.120866478	11.32344644	12.9261008	8.430849716
AFDN-AS1	0.237412279	0.461068594	0.172711812	0.117886566	0.145371406	0.508122591	0.306776745	0.591471433	0.396502913	0.328883988	0.279607657	0.357328108	0.180011231	0.360026257	0.304538603	0.457754471	0.326712416	0.488633434	0.274732183	0.668798741	0.159847085	0.295023982	0.195609071	0.617458687	0.225891345	0.342232602	0.346040088	0.570172395	0.412460246	0.436296751	0.417289447	0.294399322	0.298916436	0.15195318	0.164243468	0.200778628	0.246973633	0.183009499	0.690973386	0.324442833	0.167014187	0.226773418	0.26928697	0.130789128	0.310581063	0.065894771	0.111565037	0.292551259	0.142228166
AFF1	11.02550669	10.73758332	7.504840918	8.852798686	5.935837376	10.76161606	14.29326227	11.09948149	4.59174531	10.2413671	6.682919234	6.877147374	5.568091751	11.75948891	7.846154409	5.277771336	11.64360988	12.44694994	10.25327176	15.38707229	5.506612894	12.30015812	9.825261673	12.67864411	7.610404794	8.796993146	10.35948389	9.138925513	22.44532764	11.91698412	11.48336074	12.14676554	12.18780176	9.544383624	10.575233	8.808211828	8.530204774	8.971593887	9.894153474	11.07477717	12.45165398	13.03953475	10.0552289	10.21303501	13.35614393	8.781399029	21.45572003	12.61424569	8.005687027
AFF2	0.343481184	0.524468704	0.362671496	0.263181639	0.228346478	0.676573751	0.532136027	0.268409925	0.211955927	0.607579151	0.192824532	0.205433627	0.408139131	0.186939989	0.521050278	0.335637541	0.756810102	0.683267534	0.736048127	0.372601775	0.155520772	0.419587323	0.17193697	1.073081637	0.140258019	0.430237556	0.482486482	0.203327801	0.523618108	0.517875651	0.32987124	0.684988541	0.351608835	0.255189161	0.463582889	0.380553714	0.1947425	0.271595191	0.254806015	0.408650353	0.506198572	0.505824739	0.524521259	0.226692233	0.331721094	0.334613538	0.206960073	0.632718109	0.219141564
AFF3	3.961242454	3.208854629	3.080922196	2.245473377	1.369479221	2.452747977	4.185471303	1.874613251	1.473356265	4.563127716	2.412949255	2.237927731	2.002919975	2.375417847	2.754945925	2.769311085	2.550363501	2.193617058	2.513756698	1.944530146	1.035213596	4.585645209	4.548605595	1.276418249	1.894579073	2.276084841	2.759355235	2.830615118	4.80282598	3.043408369	5.03357545	3.173310114	2.305981777	1.779961043	1.992591988	2.340024944	2.296796777	3.54312828	1.781956547	2.539191991	2.100058476	3.369062064	2.730340906	2.461786764	3.876612727	1.496245251	1.912589087	2.766845396	3.20820257
AFF4	13.01185708	8.09391785	8.094675132	9.153784954	8.248213154	10.78566913	13.18749506	8.566685525	4.500151547	9.462828414	12.9282202	8.238574259	6.576040999	11.35464407	6.468075751	9.649887992	9.491182276	10.96849247	11.40067117	13.6163179	6.671377203	12.69358463	11.33503882	10.74108111	7.037244242	7.428678493	9.207927913	7.948762955	18.49805887	9.222175384	10.10710491	9.779330723	11.46058238	10.34665258	18.88358446	12.29717035	9.963993358	8.398183298	8.04217096	14.42663385	12.6816601	13.27867462	9.9008955	12.65648298	10.98266601	7.467358578	13.17673795	10.20204829	11.85033697
AFG3L1P	0.918058028	1.095468978	1.172097925	0.872184614	0.539309527	1.433884264	1.127243159	1.228479375	0.845339602	2.400440328	0.899479569	1.342258607	0.337024805	0.950826904	0.662708669	1.778716054	0.410901673	1.172139552	1.167147948	1.472300178	1.025279557	0.782234485	1.580458809	1.499442584	1.167845672	0.643740791	0.762541685	1.186221675	1.179631831	1.149739962	1.559123797	0.789925122	1.572147735	1.88110741	1.148140815	1.337904794	1.763201437	0.703819361	1.641439222	1.458432354	0.739192746	1.062379932	0.44541257	0.893051855	0.94918595	0.535212591	0.995236906	0.61555709	0.511033619
AFG3L2	6.534181777	6.511878722	7.245288449	6.621708998	6.863198262	6.75802084	7.948045056	6.407772789	4.060174833	6.759255638	6.427288645	6.5503827	5.655745392	6.844623902	5.992360416	4.298312644	5.515056938	8.508619817	6.836312165	5.84493038	6.164619277	7.129072217	6.890523528	7.455811688	5.081898026	7.08536967	6.27094299	7.581891239	7.925759589	7.83562609	7.17485153	7.199162587	7.202701548	7.420921287	6.775194452	6.224014911	6.05039854	6.343069467	5.988889429	7.951915244	7.151475726	7.106820246	6.097455428	7.114743425	8.55028695	5.174539012	6.011517013	5.779613695	7.141737966
AFM	0	0	0.005864316	0.011817675	0	0	0	0	0	0	0	0	0.010526503	0	0.00582823	0	0	0	0.035774707	0	0	0	0	0	0.010807717	0.005458012	0	0	0	0	0.006863007	0	0	0	0	0	0	0	0	0	0	0	0	0	0	0	0	0	0.006804872
AFMID	4.268898847	5.633859431	5.185139252	4.742998332	4.185454961	5.903219339	5.94803472	5.270960479	7.613009697	5.870492027	4.879948442	4.070493421	6.628951151	5.782580043	5.175848584	9.038779228	5.474491824	5.290497708	4.187779455	4.212531046	7.601542366	4.25200399	5.865976081	5.377741474	6.368682004	4.350866116	4.009429339	5.479061983	4.502529686	4.792925924	6.159474557	3.551044095	5.459256788	6.114147887	3.788033692	4.673423186	4.843218315	4.339770086	5.547778887	4.306842355	3.60032656	4.796042595	6.308705852	4.540754279	5.473877132	4.199536431	4.376030767	3.503905361	4.107997759
AFP	0	0	0	0.028479909	0.003010277	0	0.006352577	0	0.010844163	0.005417334	0.018093666	0	0	0	0	0	0.022338567	0.049186533	0.357176258	0	0.022279062	0.017818519	0	0	0	0.030065122	0	0	0	0	0	0.036672883	0	0.133073654	0	0.009490223	0.033864326	0	0	0.003674123	0.036986146	0.031010717	0.019516902	0.005266168	0	0	0.017968471	0	0.03279869
AFTPH	7.169975183	7.312946673	5.916880608	6.548094637	4.441685041	6.380049999	9.405580914	7.00763069	5.322311307	10.65366997	6.220856515	6.000410729	7.237583534	5.797371329	5.767079837	7.124364546	6.85724201	6.862805881	4.509021275	7.552394336	5.688235219	6.472646436	6.970086772	6.918636624	6.488925358	5.66409334	6.400547995	6.964440686	9.13640807	5.481119427	8.863283109	5.007739742	8.554636464	5.79570165	8.24228115	5.193208143	5.611280442	5.921485448	6.444924958	6.978412949	6.357798248	5.804122196	8.056854147	5.651373973	8.806514835	4.764993197	6.57991898	4.513247005	5.66639237
AGA	7.425415264	6.936992869	6.79375894	7.821825564	8.178467192	7.098321624	10.18512555	6.874890061	12.66335357	9.424848277	6.829179963	6.919869816	10.19917842	7.077453896	5.021184877	9.999381374	5.93841613	9.222430896	5.121814688	7.803604431	10.71604749	6.642837184	9.305997123	10.06630294	10.09992638	5.718682553	8.331698224	6.036238412	6.833780979	6.119483807	7.133207223	6.368820324	9.231316174	4.863779871	5.32777697	6.29749469	8.454842589	8.739094248	8.647477251	7.484289722	7.455527196	7.333274123	7.959614457	5.556139479	7.615438734	8.585441391	5.932544385	6.385489813	7.558002318
AGAP1	3.652629381	2.822488018	2.723182924	2.886965076	2.346386477	3.508402468	2.994180889	2.19320848	1.415119981	1.876282096	2.078152451	2.590635798	0.933097505	2.779194594	3.100720828	1.475878945	3.360870009	3.149923228	4.393807434	3.862547153	1.471165782	3.246569313	2.389556595	5.720813594	2.034712471	3.488916147	3.757563335	2.423565157	3.687968101	2.923210451	3.129318054	3.73534365	2.44482695	2.692237956	3.057272661	2.579982822	2.133856688	3.166277663	2.81838389	3.005123144	3.622963557	4.011869957	2.280290788	1.904193596	2.142490307	2.82338776	2.064615884	6.497595577	2.074400004
AGAP12P	0.086082777	0.097871603	0.065797629	0.375683901	0.12671887	0.223915216	0.086262699	0.10583754	0.132529228	1.588958139	0.329233855	0.151857678	0.009842281	0.130541099	0.049044558	0.20893064	0.018200347	0.086828578	0.167246756	0.440765242	0.060506221	0.212925364	0.221680401	0.313436112	0.111157366	0.142890754	0.158117663	0.847562255	0.03946538	0.099089705	0.705860313	0.063380187	0.242701464	0.068542492	0.127612853	0.103095461	0.078831314	0.468290808	0.553093486	0.369197356	0.07761907	0.092641933	0.212018608	0.035755083	0.007837526	0.100880014	0.121998434	0.020204856	0.019087666
AGAP1-IT1	1.622386238	1.222055065	0.772923957	0.139783167	0.546669046	0.43164379	1.434247285	2.18050835	6.253889294	1.542161514	2.007018105	0.375551646	0.640341158	0.505537821	2.422682973	2.359909336	1.60075344	0.917373295	0.654881878	0.40359227	0.437394365	1.206888016	0.780168818	0.300565733	0.584397981	0.571808954	0.329717092	1.352155821	1.467215512	2.059394461	0.556647782	0.523622891	2.259542654	0.202699592	0.153750425	0.38816062	0.403654318	0.312483208	0.884862183	0.144264678	0.165029916	0.31962989	1.628456173	0.516940966	2.039645424	0.182313278	0	0.3834054	0.068991565
AGAP2	1.173457249	1.421894221	1.300696295	1.852536548	0.979882789	1.315268928	0.633892366	1.087320266	0.66973748	4.022778484	1.097309847	0.738428038	0.477485202	1.267270908	0.866978706	0.600892967	1.270345289	0.81960205	0.700010205	1.389904187	1.169834893	1.496645962	0.528570204	1.204792161	1.492351623	1.008512114	1.433949171	0.894511971	1.057862578	0.815928899	1.188006169	1.440507741	1.112370778	1.464798466	1.028793272	1.21973821	2.334006794	0.909768293	1.772452175	0.85782591	1.361604731	1.32338466	0.57195864	0.959137555	1.020462712	1.714463289	1.510111406	1.122558735	0.855654009
AGAP2-AS1	2.912057358	3.188834773	2.860003613	2.7933203	4.31007666	5.362023047	1.987492585	3.115857171	3.227822986	2.636493505	1.375902677	3.350459938	2.614109769	1.999143695	4.507739796	2.925028959	4.979615029	2.693021731	4.981723386	3.215823204	3.572287258	2.353793115	1.49342586	6.406889998	3.637877434	4.319383354	3.76563296	2.14170214	1.56959455	2.470636632	2.885043605	4.012871292	2.22402796	5.44352007	2.7496316	4.316263292	3.500110332	2.651246418	2.698370841	3.217006151	3.769547322	3.079080984	4.356982387	3.054914333	2.169427307	6.214208852	4.87993734	7.362649521	2.911505374
AGAP3	7.026719554	9.455523381	9.753937878	7.706624068	5.985716954	9.041043687	6.708973508	10.29901339	5.694239873	6.793497	6.658938498	10.52124895	2.603672241	9.598888679	8.920964394	5.727032769	6.666421635	6.742086244	11.39739952	7.5981663	7.001434087	8.58740949	6.146319888	10.26016096	7.287626115	9.911908077	8.264860609	9.995007866	7.370168955	11.83830951	9.847330697	7.44272365	8.281513464	8.678403955	7.295864619	7.74524274	9.630968521	8.247268018	10.66552079	9.263761737	7.191426898	8.138614301	4.632621952	6.387688447	6.736635271	6.557253152	6.781131202	9.419653308	6.057115878
AGAP4	0.378059073	0.497886628	0.231068243	0.477095272	0.084719285	0.541418485	0.512510681	0.489887058	0.305191084	0.945263909	0.274976849	0.265036581	0.142789565	0.496011086	0.26729331	0.667567675	0.19279585	0.479881604	0.458315809	0.475021608	0.388744629	0.230677502	0.302263977	0.477263404	0.64226583	0.179803317	0.415933271	0.589573411	0.362228508	0.52482745	0.678264266	0.243950388	0.685920294	0.658627805	0.393785199	0.415468178	0.565025824	0.223973284	0.563757906	0.548031365	0.277577088	0.194913158	0.123585976	0.11856608	0.24365367	0.164275374	0.353985092	0.153542947	0.079119861
AGAP5	0.066323809	0.089117	0.046470236	0.038309755	0.012597744	0.092010105	0.033231216	0.073389755	0.039709132	0.260717226	0.049218257	0.098527243	0	0.043104605	0.025191426	0.140852117	0.018696986	0.08233652	0.075167082	0.172061167	0.046617955	0.059655144	0.076409228	0.108424848	0.109000073	0.039318712	0.065597648	0.045035687	0.069501059	0.082707297	0.093936175	0.0592963	0.062331034	0.076813999	0.078657039	0.08274114	0.134127115	0.049957187	0.062873033	0.073035441	0.010553438	0.042177562	0.015314346	0.022038446	0.030192718	0.027758775	0.112794699	0.038917861	0.019608518
AGAP6	1.321596336	1.702898316	1.828174632	1.527352271	0.614708115	2.62462646	1.644450945	1.77646301	1.140757916	3.430451116	1.959355078	2.415963599	0.276580548	1.451768105	0.76567453	3.639756876	0.423906824	1.866772147	1.706340325	2.544163927	1.658942704	0.885759713	1.936195908	2.710886343	1.627067544	0.872072864	1.320983008	1.780213694	1.580042528	2.100952595	2.246731444	1.059010726	1.87123108	3.255965544	2.19687949	2.528448801	2.609416273	0.891895637	2.382697813	2.292484438	0.870397021	1.589518096	0.362310279	1.607620969	1.315513924	0.607469161	1.371324164	0.763436647	0.792500578
AGAP9	0.440431542	1.724499644	1.127431286	0.754223298	0.279020346	1.647915356	1.293940485	1.400266327	0.583227878	1.791545343	0.629425783	1.286434799	0.248821705	1.382939417	0.675051497	1.52406392	0.398771655	1.913680838	0.970125146	1.842299662	1.167634087	0.362940961	1.582963243	1.940558364	1.294375866	0.369841638	1.701438984	1.113225899	1.125998609	1.732678119	0.329858113	0.389131969	1.487445131	1.837834941	0.509017559	1.552947777	1.768722244	0.534264361	0.978024952	0.861890275	0.657940897	0.507448792	0.094917038	0.301306883	0.779349535	0.376478382	1.18228819	0.655522715	0.402127802
AGBL1	0.655356491	0.285924628	0.358282114	0.322534717	0.124793151	0.447730493	0.480499212	0.226744116	0.299701595	0.256099281	0.5105846	0.316775199	0.068529159	0.52437844	0.274354738	0.535032156	0.146220153	0.561636449	0.518050654	0.236071542	0.508786965	0.48467724	0.581156292	0.472790058	0.221904299	0.101130957	0.299661648	0.554131923	0.673378758	0.367080807	0.687372847	0.087289957	0.323004525	0.180217624	0.173150222	0.356612284	0.350087736	0.57108439	0.208820659	0.395480319	0.295897423	0.703680993	0.344216775	0.413645063	0.524717233	0.196826501	0.058807547	0.278656572	0.787190525
AGBL1-AS1	0.060479703	0.017503118	0.026966241	0.021736773	0.008041388	0.036707413	0.025454567	0.01041025	0.007242034	0.014471386	0.024166909	0	0.038723728	0.055029035	0.010720122	0.03853229	0.023869308	0.019708883	0.043868002	0.005780528	0.023805726	0.047598815	0.074594786	0.056626129	0.009939556	0.005019582	0.011963505	0.034496598	0.01663646	0.024366321	0.05680545	0	0	0.006128986	0.016736112	0.025351343	0.025846332	0.042518207	0.01783693	0.073610461	0.02245489	0.057987499	0.019550896	0.042202721	0.061672339	0.007087589	0.011999846	0.024842036	0.043807759
AGBL2	0.123805249	0.206411021	0.504012479	0.062875292	0.037574386	0.771023032	0.154810315	3.13632746	0.180476304	1.191388558	0.425880613	1.133499053	0.193865826	0.297944304	0.095411627	0.120031281	0.485962219	0.251426345	0.134212243	3.989797644	0.436995501	0.154628868	0.122568236	1.061170473	0.636943705	0.746080275	0.944992557	1.240904445	0.792166148	0.162649524	0.612315944	0.45775222	2.086058377	0.231835066	0.722433513	0.065809614	0.32061614	0.734769622	2.258260148	1.522133122	0.435681385	0.141928185	0.113104948	0.228498655	0.219559375	0.063081221	1.030634222	0.048642002	0.052914924
AGBL3	0.302936515	0.587397655	0.271943123	0.199608252	0.150372962	0.517269584	0.464663998	0.497104744	0.440131738	0.620960482	0.217889141	0.30189306	0.54632942	0.269509474	0.168247377	0.67122578	0.342735431	0.412429117	0.493477497	0.629268236	0.339835129	0.233649142	0.206937688	0.508440869	0.328588902	0.323500934	0.439442295	0.464612731	0.607385234	0.455647197	0.358300269	0.392555932	0.54351697	0.337693951	0.332523432	0.159433243	0.286973169	0.23663251	0.440760389	0.340849241	0.293932576	0.200551108	0.343837485	0.098648212	0.489107984	0.182238427	0.260459226	0.182499041	0.131657094
AGBL4	0.041530152	0.02861673	0.112866477	0.015992346	0.014461997	0.100824863	0.0610382	0.357425087	0.063937982	0.097005991	0.072701524	0.185085181	0.066476943	0.071975795	0.019279555	0.029399246	0.148295513	0.019333828	0.018827027	0.395046628	0.050597536	0.043580153	0.041278355	0.098752975	0.074753132	0.190396992	0.105622586	0.208680843	0.110612468	0.029214333	0.059852194	0.087364044	0.198698111	0.030061764	0.082088139	0.005526425	0.039088161	0.203911137	0.218718727	0.131582069	0.096921348	0.039277056	0.046881627	0.0321997	0.042853267	0.011587856	0.141257902	0.00649848	0.026603019
AGBL4-IT1	0	0	0	0.02579656	0	0	0	0	0.068757058	0	0.022944458	0	0	0	0	0	0	0	0	0	0	0	0	0	0	0	0.028395869	0.109172114	0	0	0	0	0	0	0.039723845	0.020057483	0.015336831	0	0	0	0	0	0	0	0.036595454	0	0	0	0.02970843
AGBL5	5.189966707	5.088858527	5.420240052	4.55032176	3.903398943	5.506542666	5.067015096	6.865917402	5.171056525	5.296861318	4.178940231	6.147106601	4.864691182	4.85438793	6.15184433	4.549965952	6.021996428	6.022966903	5.646437911	6.626412751	4.975184968	4.849655185	5.374552179	5.643295713	5.637344299	7.052383754	5.591755558	6.362401186	5.168565736	5.668163676	5.063566622	5.598146184	5.863625271	4.243258276	4.711264584	4.246369917	4.713763397	6.362520106	5.54427035	5.174440591	5.589962777	5.536229518	5.556308201	3.459776392	5.290886645	3.767758446	4.47812535	4.873948224	5.118948645
AGBL5-AS1	0.036258102	0	0	0.162892283	0.024104406	0.132038457	0	0	0.173666475	0.086757201	0	0.094260553	0	0.164951898	0.128536105	0.077001464	0.107323915	0	0.164370277	0.034654761	0.071358688	0.114143595	0	0.037719835	0.059588492	0.090278468	0.071722244	0.068936691	0.03324567	0.097385459	0.037839284	0.080087285	0.043368589	0.183718986	0.050167215	0.05066116	0.077475493	0.084966769	0.26733483	0.117680278	0.080771399	0.074494295	0	0.084336315	0.092432744	0.127472113	0.143880216	0.059572057	0.037518755
AGER	831.2331484	859.0973712	1262.845628	303.4922426	482.5515656	529.4360475	795.3778026	1495.773363	1479.384365	402.5904638	827.3699604	1774.757298	837.8742613	1462.304535	1663.740004	1059.857757	1018.616569	591.909716	960.7227017	677.3889053	233.0640185	1277.568959	555.8283705	536.3507738	433.3108448	937.8897372	820.508925	1844.827254	948.4329729	1930.813224	845.7273661	1053.717957	1212.294184	682.2220475	1334.556413	811.2624994	340.1740087	1018.130572	995.2041929	876.3480482	523.9785158	1226.951111	1088.927875	1269.541306	854.7575346	158.1746439	166.6133252	788.0419141	664.0486087
AGFG1	9.033763823	6.320689414	7.639329926	7.035849125	9.837858549	10.51039432	10.83683832	8.04733196	6.951824635	10.1240702	14.75035488	9.505606925	9.328467453	9.817142045	6.469819568	10.9256536	8.357202721	9.601425051	8.230097871	10.67558856	8.553051833	10.2447397	14.38089313	9.07349194	7.238547382	7.183629136	8.872220829	8.049033557	15.77381292	9.008541529	8.718904221	8.891702042	10.47774585	11.7587365	15.94277596	11.88014531	8.261176624	9.226920756	7.638898457	12.7203341	10.13034748	11.44111748	9.555167536	15.57526881	10.74399499	6.319321847	10.63314316	8.036421315	8.900615067
AGFG2	4.2509348	5.52361093	5.979200398	6.949220282	4.758393632	6.262104991	5.309927364	4.766746589	3.599917706	5.092194759	2.180862795	5.210450812	3.165053265	5.735556367	7.518136172	2.508655137	5.313252181	6.355772876	3.111681164	6.668605922	5.108236009	4.123666564	4.258022116	10.1421668	4.759301743	9.698953051	6.474444707	4.645474732	4.6066615	4.858615303	5.588968641	4.843511737	4.05348258	4.477135773	2.609098121	3.485447123	4.876950026	6.950384081	5.080757496	5.346536414	4.502816245	4.357666962	4.981160059	3.192502088	5.593573056	4.782763917	7.11412552	12.28003788	4.685851353
AGGF1	6.588228458	6.265360909	5.069973719	4.998209889	5.877361372	6.153124535	7.922983829	5.873763443	5.719931063	9.248736744	3.572358112	5.11545919	6.869915866	5.715349776	5.243330267	4.392879422	7.36517718	9.098732576	5.321698416	7.075979396	6.24156823	6.932596308	6.464071048	8.355290702	5.670604171	6.520347936	6.703921141	6.437999083	8.025903497	5.504765607	7.204828935	6.386597606	7.41195882	5.723121031	3.597717329	3.490264066	4.916227251	5.78525963	5.889400598	6.182559759	6.725352968	5.04019071	7.083377557	3.751204483	8.170516531	5.132306725	5.901139828	6.420271997	5.405463859
AGK	3.112797081	2.811513563	2.677331358	2.926512747	3.858564209	3.96733849	3.532198617	3.169791477	3.066100575	5.258504101	2.496673867	2.944544472	3.156986344	2.710574315	2.62489889	3.425000906	2.857790905	3.675098027	3.151299813	3.776564381	3.76622804	2.60239812	3.389548631	4.581908497	3.270959497	3.535711333	3.395281937	3.4434072	3.542403021	3.051242466	3.608447071	3.005473024	3.704367707	3.593062954	2.504307213	2.511642889	3.05355448	2.868144331	3.78583196	3.60481007	3.166719149	2.865047334	3.351752847	2.356657038	3.407474437	2.453927413	3.143970628	2.860837253	2.740553898
AGL	3.86685734	3.187626227	1.346534359	3.389534618	3.334916277	3.394038565	4.926608591	2.821999757	2.729991062	5.166322409	1.743708091	1.976426084	3.248862892	2.950541061	2.530731744	2.796187572	4.158846261	4.249802805	2.213035099	3.806238332	2.842658858	3.214054366	3.994081937	4.54880011	4.744682449	2.581995596	3.578781786	2.829342768	4.480916303	2.464906332	3.90766655	3.614854279	3.888497381	2.624258204	2.215143662	2.41175414	1.97966235	2.956277388	3.803153346	3.369009579	4.860543885	3.219809966	4.198767838	2.580267253	4.349018679	4.244485829	3.596595981	3.33042338	3.181126847
AGMAT	0.141667655	0.486866738	0.236871465	0.413694272	0.219755047	0.222123895	0.18218682	0.254010095	0.219114991	2.408154335	0.089630232	0.168801798	0.311803454	0.098465286	0.177868263	0.169233818	0.279557335	0.147475	0.216751796	0.248238984	0.546008134	0.190471417	0.162410062	0.208786831	0.572359383	0.176368016	0.256880388	0.145897613	0.14072227	0.079271764	0.147845651	0.15645852	0.155328937	0.161511035	0.122508339	0.13196219	0.340551276	0.103744425	0.200201708	0.134108445	0.162178199	0.080851142	0.152653398	0.061784784	0.203148684	0.56031642	0.210813293	0.145474963	0.317618768
AGMO	0.069938613	0.089296645	0.08071078	0.051751337	0.054700269	0.049939273	0.063488577	0.021244223	0.059115351	0.103361277	0.052605304	0.010695301	0.217314925	0.056148946	0.069275837	0.043684968	0.158308011	0.10278436	0.069006189	0.117963377	0.05667714	0.097135022	0.039032248	0.077038057	0.074373482	0.0375594	0.073241867	0.04693153	0.132028035	0.082874021	0.034347563	0.099958398	0.034445807	0.02918402	0.068306852	0.037363841	0.076919319	0.072305844	0.048533159	0.043396038	0.048878668	0.050715101	0.172889442	0.057415467	0.136342807	0.048212201	0.073464348	0.091251371	0.076627375
AGO1	3.33024165	3.992031237	3.49974352	3.721819403	3.66199535	3.175057297	4.156354536	3.163791737	1.579736884	3.89793049	2.192853472	2.700309553	2.430705749	2.766483734	2.901720536	1.500584411	3.71520981	4.452194693	3.792449343	3.539803922	2.144529026	4.620047476	3.223698098	4.481927815	2.523872751	4.150710104	3.920141585	2.859939152	4.434375309	3.466524817	3.655936725	4.462934282	3.68882391	2.932685958	2.074129744	2.661792628	3.632015443	3.606821545	2.956977154	3.361929018	4.680487129	3.585000865	3.130672091	1.91522496	3.926670062	3.48128985	3.57190509	4.413207175	2.815601133
AGO2	4.041341352	2.304910726	2.70039155	2.626260224	2.396082678	4.175941709	4.350346738	2.221966666	1.261146787	3.892750629	4.9280285	3.93259933	1.175628205	3.534931092	1.897393194	4.13097561	2.783677199	3.45746723	4.185130102	5.021600289	1.601372238	3.570130556	2.83855141	4.369101851	2.372711908	2.297473839	3.428319171	2.193826489	5.43273464	3.209322331	3.247809352	2.920620521	3.6153757	3.624157242	9.251508678	6.9900194	3.836759326	2.474629647	2.741950677	4.387102264	3.525546815	4.47392829	2.220551103	4.697910395	2.763355483	2.417166359	3.130828239	4.034335357	3.828865555
AGO3	1.317266293	1.364571121	1.157067869	1.163952414	0.660655046	1.563064668	1.835173209	0.94019402	0.794998142	1.817113377	1.047655928	1.034315763	0.716383412	1.298588507	0.872611165	1.217631165	1.036840877	1.691184917	1.394654871	1.300781633	0.841966396	1.301858724	1.695109321	1.786102103	1.105019605	0.999102414	1.222679622	1.258274049	1.850833328	1.276836483	1.571833887	1.126578225	1.529226393	1.477045194	1.692890724	1.258534711	1.361796074	0.943896885	1.244053063	1.554362683	1.232498709	1.077828587	1.14677177	1.006565881	1.437391411	0.861464632	1.213808084	1.218776058	0.88829029
AGO4	7.407968763	6.752585971	5.222522703	4.716613624	4.656170482	6.751658483	8.888607267	5.582140119	4.087548883	7.956573714	5.086098398	4.18641637	3.536557522	8.212933905	5.593522699	4.685629701	5.065141383	7.647672078	5.794143857	6.428245959	4.843828105	7.126368501	8.642891334	8.621356978	5.663481497	4.648324504	5.356562001	6.849254415	9.456981634	7.008684205	8.669851124	5.964109397	8.379799598	4.770201408	5.018115976	5.117178025	5.765631386	6.274346334	7.854582044	6.546384488	5.574745524	5.689452682	5.304112133	3.438628423	7.35629559	4.771419003	5.149216943	5.857100539	4.133253306
AGPAT2	50.91099286	49.09712287	72.41398694	67.89743526	92.7686344	57.2366148	25.27429913	66.72356401	65.36536139	41.46687815	61.38104522	88.38879689	31.1099277	58.2860927	98.3655253	56.98821417	34.0846549	34.52043323	59.82187654	39.57571782	70.33797655	44.14395604	46.8694222	46.22668573	50.94647041	62.79881733	54.73709601	62.07545827	26.13632903	52.67516105	47.82062646	41.8049391	41.7420012	48.68187328	35.06727379	53.7380789	59.09279462	77.04860341	60.76877531	53.64977123	53.41866007	64.7809656	38.50649406	64.15392644	32.33698878	44.08070269	40.48339564	44.91815925	63.34812161
AGPAT3	8.654872449	7.879130335	8.686032627	8.31296884	11.73073044	9.700349704	8.17051938	9.008183804	4.395740462	8.913507503	4.90697788	8.976289942	4.951810376	8.00363277	8.675421887	4.172694083	8.093483064	9.624178693	10.43515527	9.469585252	8.835536548	10.5273442	8.750542149	8.392212489	7.050749229	9.242215583	9.225540265	9.264649444	8.381402228	7.98612491	9.11001534	9.975454116	8.380169656	10.26283922	8.141193892	8.510669015	9.249559428	10.41332217	9.113983004	7.990419006	10.55249434	9.519477567	7.284855001	7.763816288	8.377605235	8.509071988	8.263406643	9.351900587	9.465427748
AGPAT4	1.736717179	2.062569532	2.213513581	1.890100325	1.730737018	3.329746175	2.280664173	2.980686375	1.521413578	2.029459592	2.580868225	3.051536259	1.107130316	1.730254933	1.464606552	2.894865178	1.396418483	2.92300104	2.036180148	2.842129072	1.69740338	1.941645157	1.989403675	3.181039417	1.626237831	1.547558331	2.048925953	1.96455026	2.421042239	2.122140096	2.079404373	1.804047756	2.747592227	2.343231017	2.163117166	2.985053883	3.194066118	1.768706984	2.77193507	3.275806815	2.140612465	2.240486653	1.267541967	2.428850283	1.866205396	1.609268194	2.220429922	2.264492241	2.188910627
AGPAT4-IT1	0.34574552	0.113705028	0.567583382	0.282416013	0.480599239	0.915691619	0.507103406	0.608650389	0.348142098	0.300832212	0.232352346	0.755841144	0.13835794	0.202574048	0.146245753	1.410114942	0.170567685	0.486530246	0.277854036	0.563278264	0.378888793	0.166976033	0.827527309	0.506827644	0.258280258	0.058695426	0.326416409	0.336148961	0.468324914	0.274369789	0.319820531	0.098353554	0.545132536	0.76445881	0.326167036	0.505046986	0.868907452	0.10127695	0.359208046	0.599336007	0.18088263	0.430517262	0.110073558	0.438656615	0.160256131	0.230214545	0.436543915	0.225932894	0.821237189
AGPAT5	2.728352491	2.521061864	2.160477233	3.031778706	4.526147675	4.853089829	3.261923409	3.50863646	3.150068481	6.287081735	2.694063434	2.477609659	4.579055984	1.911056721	2.2197793	3.104520183	4.199601919	3.340131056	2.587968597	4.968489489	3.280046864	2.417540135	2.217900008	7.200743879	2.972020563	3.456781317	4.430992252	2.743427165	3.610959517	2.098569318	3.024880774	4.110394975	3.847499335	4.20162654	3.439335297	3.556837418	2.643979376	3.041752286	2.84324632	3.880547371	4.456653308	2.934392422	3.479703344	3.293986684	2.863273948	3.012739708	4.413196963	4.674206222	2.621090307
AGPS	5.541319015	6.197474734	5.511364177	5.941428938	7.700465166	7.15261196	9.130354721	7.297715931	6.792722521	7.254159398	5.080233904	4.970430144	9.276262562	5.247215739	4.167520957	6.241538423	6.320052291	8.942868455	4.752362391	6.991159409	6.781538965	8.495572543	6.647721858	8.645200271	5.009089908	5.307321045	7.287945062	6.821772102	7.801323282	5.178727511	7.351775447	6.895283669	8.167659145	6.274161386	4.623144169	6.394257932	6.250148937	7.46516043	5.795337738	7.115432428	9.788261123	6.168388777	7.429833481	5.215522536	8.938050111	5.892564429	7.186849283	6.593137585	6.222062278
AGR2	30.84715678	13.24010923	38.59510843	23.53141342	68.41137917	22.32068729	20.96501954	78.47081649	56.56443742	18.7100519	32.25063368	72.81077732	47.31767286	13.98556314	36.25677112	36.89700413	26.34668205	10.58141855	16.61768475	76.97728686	89.14001841	19.92973242	62.78983045	19.41525423	34.58434388	28.54227558	31.01218136	57.26338314	19.93739881	10.33737234	42.48830236	12.9771053	41.9529586	29.2366197	11.10971929	20.75679436	25.91042584	37.43186373	37.02056486	31.5742391	24.18075171	16.69242159	42.9142057	26.06639844	27.10764842	20.57617957	24.93656557	12.49363186	56.11035896
AGR3	73.91245304	55.51989114	50.65283001	28.16486203	67.51479902	39.4245205	37.12270633	92.42901836	120.0227346	47.88182285	236.6518716	83.78905883	44.6975302	105.1402452	30.37380197	210.3400212	36.80235749	33.46930744	56.26411573	80.79682846	247.2659726	50.88181974	95.43522313	35.62716455	130.4199968	52.61265706	35.8595761	83.14374085	20.90304276	33.53673964	91.75298972	19.9413427	105.8756606	40.33908274	41.83941393	78.79692719	56.4595306	92.95261992	93.32866334	68.94321924	43.84139214	67.91321663	92.44742392	37.22474072	64.34338913	35.37757726	41.37008948	9.175791494	75.16591371
AGRN	19.88593758	23.38835061	26.6884676	21.18822198	19.63648904	40.04081953	14.71036411	35.14302158	12.19922637	13.34224626	12.18371632	27.14154557	7.201936617	23.54544985	26.9825608	7.010479433	18.85473423	26.31268356	53.71981986	26.47967455	15.3718871	25.53528183	13.63646486	27.4631639	18.06201525	35.74261184	32.37243603	32.06578204	19.85626508	35.83919318	20.58708544	36.41217266	17.51811611	26.80118117	27.0304852	22.83663163	21.1616426	29.72438181	30.63296333	28.08061409	34.65954669	34.38127542	13.1728237	21.00715848	13.57513775	22.58085498	36.19808512	33.90990108	19.50426647
AGRP	1.255507961	1.621100325	5.994129564	1.336356347	1.463869398	4.243838131	6.584869903	6.117520624	16.51411328	5.985168093	7.810846163	9.540796555	14.16051703	3.925020344	3.09845199	11.28061374	2.286954638	2.475820901	1.015739463	3.175355878	1.8436974	3.253167151	13.0845803	2.330927813	3.650575087	4.472683651	7.297738294	5.067929571	2.869136094	5.732676622	6.893980778	1.919893484	6.538268852	1.565939839	1.603512286	6.612143428	6.201259108	4.616898497	6.892899675	6.974366356	1.864578838	3.359978733	2.185401224	4.627568921	3.077562722	3.055826896	5.250403787	3.459155972	5.096706723
AGT	0.99840347	3.2063329	1.292402143	2.355560342	3.018942678	2.212763203	1.265136048	2.195285854	2.807544836	0.832278379	1.379591884	2.461595211	1.422856127	0.849815476	3.07696978	2.222908925	2.192621502	0.664705225	1.503833777	1.514493227	0.557787594	0.613403493	0.837240873	0.71030516	1.534969382	2.389680123	2.25525915	2.13092911	1.181229813	2.543201495	0.773054427	1.489159731	1.594832047	2.38910062	2.985617157	1.800008045	3.423708303	1.177370167	0.702888731	2.916400836	2.381962998	1.676311321	2.089183792	1.97019718	1.469664487	2.445728589	2.619957629	1.730332931	1.786292303
AGTPBP1	9.686646638	6.001028619	7.726791839	4.512878084	6.394002322	7.670875602	9.393709259	8.007566687	7.620631884	7.517443852	9.049844352	7.111213461	8.972238284	9.528635603	6.882192377	7.617571367	7.8948014	8.837698704	5.468112216	7.336389755	7.253396039	9.269654714	8.19244926	7.829848063	7.670060812	5.542374127	6.273779469	9.768052768	12.34199204	11.08665129	8.659128295	7.25298277	10.01022364	5.504695464	10.77745963	6.742221874	6.33491566	6.837175614	6.296122259	7.501003834	6.633808329	7.346011315	9.742381657	7.665588744	12.53369478	4.723471101	4.790025557	6.283591576	8.659980313
AGTR1	1.709916651	3.665388487	1.717775942	1.494450048	2.143753536	4.140950751	3.327488125	2.483134918	3.465015672	1.187835297	1.247840759	1.251960644	4.231218571	1.402676071	2.199813401	2.581596967	3.416097394	2.004888642	5.256876198	3.613311839	2.116847875	1.282294	1.408942957	2.392400598	1.352785552	2.947495954	3.231315978	2.153904912	2.326489513	3.413153134	2.036880613	4.207990424	2.512148563	2.218699925	2.324770083	1.14418769	1.924318154	1.784754102	2.07724851	2.526996186	2.526827226	2.362420151	3.671311284	2.092258365	2.520267258	1.501639572	2.037282639	1.854338709	1.022984764
AGTR2	39.41186468	4.03069727	15.91288949	10.23212225	11.01212539	22.7489158	7.506830295	2.529524546	28.6763452	10.4938133	6.432791737	10.39636337	12.0812118	4.658946745	32.54661745	17.46404967	10.23564294	22.46520846	0.489785782	2.691696133	20.0186993	1.761057045	38.35421527	3.073590676	4.552606273	3.858772807	32.73093865	4.770313777	12.08023277	9.324471846	4.584908068	11.29872637	4.458688177	0.295773543	6.050319292	2.353810312	7.472836547	4.20569292	3.873498023	6.772230513	11.61196755	10.07833889	3.172554634	5.121338815	4.053105254	6.276623047	1.686473834	11.39520226	26.67239762
AGTRAP	14.09646501	15.87284836	24.87609748	20.67600105	26.04313255	16.9642214	15.23608279	26.52762517	24.47754073	15.57418245	18.07037684	21.79739482	26.10488133	21.55134374	24.73913571	21.35211078	23.69109687	16.83961472	18.00358103	18.37927704	24.9996297	18.81152068	21.68840738	17.0668544	20.10917054	19.31980234	20.08601316	22.0424999	16.86511173	19.94002267	15.02743269	17.05408574	20.35484669	23.93370232	16.21705181	17.52834529	20.63211346	19.73345361	22.20789409	16.76847307	17.97829802	20.56972581	23.92066201	22.07505639	19.42032824	18.04654375	24.65019683	17.69397737	20.9768358
AGXT	0.013237988	0.004788922	0.020658596	0.011894534	0.002200155	0.004017317	0.04178682	0.005696571	0.003962898	0.003959428	0.005289729	0	0	0.010037441	0	0.028113564	0.006530737	0	0.268555007	0.022142053	0	0.010418579	0.006279824	0.003442918	0	0.008240264	0	0.00629227	0.003034534	0.004444481	0.006907642	0.002436684	0	0.003353829	0.018316265	0.004624152	0.021214976	0.007755433	0	0.024168135	0.009829995	0.018132124	0	0	0	0.003878385	0.019699231	0	0.017122822
AGXT2	0.011202212	0.010806581	0.009989519	0	0	0	0.005238625	0.012854762	0	0	0.002984173	0	0.107587684	0	0.009928048	0.00793006	0.003684281	0	0.003385562	0	0.003674467	0.002938793	0.00354273	0.007769217	0.00613677	0	0	0.003549751	0.003423833	0.005014661	0	0.002749285	0.00446635	0	0.005166512	0	0	0	0	0.00302985	0	0	0.004023632	0.008685445	0	0	0	0	0
AHCTF1	4.538149145	3.640080281	3.416902585	3.346250611	2.536087522	4.418183475	4.752931976	3.222378045	2.390647615	4.688915682	3.469672957	3.341732308	2.527097001	4.10120648	2.471708242	3.016872337	4.400358717	3.506590845	3.343890816	5.025888856	2.694538649	4.296822121	3.893258174	4.227424303	2.910100032	3.377730674	4.18923139	3.683442583	6.553566016	3.469016193	3.960334533	4.063840032	3.951226399	4.114922899	4.948866005	3.976186676	3.25941107	3.195790386	3.055017528	4.49600142	5.024548661	4.442647817	4.017961125	4.454482834	4.357498286	3.178343596	5.780356624	4.095220888	3.767872363
AHCY	19.2554078	17.54806721	21.45266306	22.1024581	48.37727005	20.67794345	19.19311824	18.93007953	44.2490158	24.12953038	19.84049843	22.40365653	27.64937793	20.24636995	23.82284185	26.51873877	25.84131492	22.13475226	17.03735063	20.55183961	43.49362402	21.04498345	23.33118357	20.95816323	28.84268173	29.64126046	23.26130655	18.48145952	16.37687317	17.62951908	18.1888308	22.44465011	17.62381831	25.80400627	14.0315149	19.96514817	26.48157205	24.43082634	19.24629533	19.10791963	26.39034321	19.45753114	17.22855365	20.33136519	17.59277112	26.09601414	20.31678073	24.80932162	34.40289613
AHCYL1	33.48836715	26.11487154	30.58116289	27.55098836	30.90314938	26.21642971	32.34420996	26.80693282	23.24164708	28.12798097	27.8932543	24.05912587	27.52989683	26.58018264	28.90172543	27.63437679	28.77028892	31.53935186	26.44546405	30.61719331	29.67349072	29.50661037	33.19900583	28.11275605	26.88505026	31.44466917	30.32707672	28.4907403	34.90587232	26.78697234	27.82828837	28.50488112	30.38957363	27.88545914	28.08930354	26.47857601	26.53561005	30.73645868	25.70639023	31.58242452	31.80880778	30.01873388	30.7174035	26.95036796	32.68308289	24.21390916	28.70124696	28.03705324	30.77022905
AHCYL2	51.98749865	20.9303401	27.62387486	26.58846692	40.01731344	25.44627632	25.2614616	22.14902845	15.1634978	19.43141187	26.75108367	40.72194025	21.51007641	32.89224554	24.00975919	26.0797717	15.67490981	18.54493398	30.92870027	32.71920318	26.46181059	31.07087929	50.67709717	17.69573422	35.692716	22.69178748	24.69823648	26.19166046	38.70675311	24.40109259	25.25894153	23.52061647	26.58204851	18.90601776	27.57539206	41.4817169	26.13686808	33.59062348	23.18577284	30.42554268	29.40824434	31.98884032	28.48478341	31.55206248	26.70930256	18.21413173	18.48655178	22.84403796	41.17013134
AHDC1	2.567070566	5.656953043	3.89986786	3.760883968	2.024605057	5.421269901	3.13568587	5.224295942	2.439362446	3.801382473	2.34155297	4.652786243	1.670038529	3.702125674	2.165443656	1.685866209	5.155196884	4.907292406	5.815896709	6.664996162	2.889284046	2.692162883	2.022760504	5.69719713	3.568240826	5.318722479	6.4605938	3.739919037	3.983483397	5.255617134	3.806572768	5.925216982	3.006369703	5.503807025	5.297796676	3.385138087	4.684498778	4.165045615	4.545588582	4.48208203	5.502725042	4.698053458	3.112736509	4.568177776	3.277371664	4.412229512	7.208424977	5.056154404	2.071719886
AHI1	2.015638069	1.709776173	1.50869693	1.366307907	0.872294279	2.273877671	2.858709179	2.083437199	1.674694443	2.719756034	1.971220214	2.113217648	1.202103722	2.041184206	0.961547523	2.691137048	1.299636519	2.579882556	1.698404741	2.537349546	1.708214676	1.535650946	2.377171979	2.299709659	1.900082259	1.26628386	1.46541603	2.098249151	2.574074131	1.850888679	2.174304818	1.183249383	2.473778171	2.238484467	2.143837287	2.244295212	1.863697229	1.34273849	2.177355434	2.255865367	1.733388544	1.558044691	1.134378708	1.640338902	1.992289306	0.993320888	1.422777825	1.126644123	1.289321978
AHNAK	147.5871531	171.1496717	111.7636872	87.74521807	55.8248057	93.84630095	181.9666543	127.2281956	53.06162104	64.12883941	58.80427591	109.4414948	57.12719651	137.202523	93.82624096	86.84521643	150.6467012	157.685048	116.1174511	164.3605775	29.31081096	218.9329987	88.51727457	127.9572937	47.52944961	124.3396526	122.8157054	125.1426117	206.9737108	216.9384925	156.220438	152.6979914	127.1934085	98.79030948	172.2627313	122.7818476	68.60005009	113.7031437	98.13324746	140.8616032	195.8735143	197.5011879	126.2529145	112.2105284	172.5143242	78.29926786	93.26459028	155.9380994	91.18619003
AHNAK2	0.829400939	3.291063651	1.500961312	1.925587933	0.668980408	0.937125321	1.705125557	1.439810035	1.334870782	1.132423892	0.4938284	1.201750494	0.799085604	0.646163391	0.538581757	0.646960388	1.793370754	5.591802672	0.765890533	3.043912409	1.038962495	0.642856592	0.663085139	1.03376984	0.603373559	2.451382733	2.06985023	0.638241895	1.137493915	0.663026311	2.587686142	1.408866651	0.614978647	3.166854921	0.633067436	0.478376998	1.228392695	1.332891011	1.332025592	1.023187106	3.23526507	1.65774776	1.374037804	0.526640322	1.561242273	4.296941798	2.297633915	1.346559844	0.647542802
AHR	39.53010016	28.55081534	27.40168491	19.97374849	22.47679569	33.01345979	38.41610424	21.53422923	35.81068017	24.45366527	43.3335424	23.07544613	41.41293668	42.12300098	28.33063799	44.36992343	44.45682798	33.60958735	34.58123596	27.26034757	37.41230146	41.19774946	34.48614803	30.13928071	30.62785866	25.75508765	22.39828279	26.70934037	54.66226434	27.60706705	45.51739807	31.06223196	39.96586348	39.04034246	48.07025388	37.78051641	32.31243598	32.95389772	28.02376989	47.37096724	36.73171001	38.64735558	46.34107354	31.27939086	47.0152747	36.93964879	30.4708533	25.22497859	33.43565396
AHRR	1.335783793	0.734228228	1.324864999	1.04997845	0.449764729	0.314962795	0.428729434	0.883312002	0.432673352	0.800204672	0.489985808	0.287305626	0.079989362	0.113670291	0.865316847	0.295926115	0.134641798	0.11900284	0.573317873	0.788073097	0.385827632	0.281352514	0.703872731	0.147961187	1.244528705	0.453030633	0.182490981	0.259450842	0.183279852	0.116150995	0.100290366	0.342455372	0.354031831	0.259049035	0.202106315	0.155757664	1.683815507	0.459404852	0.300426133	0.141916009	0.532342918	0.194809341	0.654446601	0.726464317	0.083295409	1.00455817	0.087709215	0.198943359	0.334121172
AHSA1	16.06856249	22.06366617	23.91301894	19.92962765	20.62932397	19.93058099	20.69602502	32.60428091	25.2291055	29.92022789	15.37789269	26.65832645	24.63908819	16.42707536	15.22133673	23.398389	22.92206566	21.63600316	15.64903165	27.37648536	23.09744922	19.04824476	20.33640243	24.27257307	19.27532073	25.10213027	26.63624967	28.76151932	20.19091385	18.71545029	22.62026757	20.20819349	27.10520605	25.93741903	19.06054658	19.48252416	20.00999732	22.69849191	25.35591062	24.64249176	23.70389392	18.6666582	20.09250289	26.85560925	20.87738375	16.95347393	27.41240243	17.41949185	16.06264677
AHSA2	2.380282524	3.747488201	2.047246681	2.080190029	0.628517636	4.874737374	3.356650192	5.048685505	2.053343967	7.833366897	1.937435307	3.064272034	0.577714404	3.913963634	1.0656942	5.339172402	0.806009178	5.442742845	2.51169431	5.931558014	2.818714982	1.132036327	4.543349968	6.39757112	3.576247919	1.062292442	1.835317624	4.346494561	3.511083014	4.563186106	5.023289112	1.389580956	6.087936767	3.598625777	2.499275341	2.437785771	6.705646234	1.103620206	8.54397907	4.802729831	1.236728124	1.856817561	0.728481973	1.056528165	2.152093863	0.963512966	2.169249168	1.196092763	0.712314726
AHSG	0.012543177	0	0.039148611	0.21413447	0.037524198	0	0	0.032385478	0	0	0.060145099	0.008152156	0	0.028531841	0.005558244	0	0.092819451	0	0.875682125	0	0	0.133268589	0	0	0	0.062462111	0	0	0.005750526	0.008422414	0	0.078498927	0	0	0	0.052577371	0.134009883	0.044090278	0	0	0.097797584	0.085902191	0.006757924	0.007293855	0	0	0	0	0.071386088
AHSP	0.131290458	0.113988279	0.046831053	0.401086015	0.087281968	0.127496209	0.036838163	0.135592578	0.251538275	0.628295033	1.007269881	0.307185414	0.126093277	0.87602568	0.023271439	0.669172868	0.284987645	0.399321135	0.035711051	0	0.284228509	0.041331355	0	0.027316678	0.517847322	0.065379603	0.23373539	0.449315124	0.04815298	0.03526324	0.054806365	0.038666103	0.031407501	0.319317981	0.145324245	0.110066328	0.294565407	0.061532874	0.116162216	0.149141954	0	0.143863242	1.499597803	0	0.066939727	0.338489116	0.208395901	0.021571021	0
AICDA	0.056848979	0.164523693	0.122512439	0.187292135	0.034643796	0.218523999	0.053169946	0.252786933	0.192872927	3.508347024	0.098436513	0.036947716	0.166829029	0.129313816	0.008397142	0.025152164	0	0.16467304	0.008590524	0.117726061	0.05127975	0.111853394	0.188775741	0.241491708	0.132357231	0.039318712	0.103082018	0.171135612	0.03475053	0.057258898	0.024720046	0.066272335	0.175660187	0.062411374	0.01966426	0.049644684	0.108820112	0.066609583	0.05588714	0.026907794	0.116087817	0.087599552	0.056152601	0.071624951	0.036231262	0.116586854	0.093995583	0.093402866	0.053923423
AIDA	6.848497434	7.916852298	5.22711789	5.984289873	8.215592568	6.455022777	10.03843431	5.191841507	6.551303069	7.567659275	5.124800884	4.818168707	11.58188993	5.393677619	5.658511986	5.916903874	11.42940526	8.977042127	5.507445175	5.772441579	5.404383589	7.725359593	6.749000372	7.276951209	5.742207292	5.238298626	6.714884904	6.815414889	9.511977274	5.511747741	8.570034556	7.938355631	7.269782637	6.7882863	5.799268393	5.300938627	5.416858708	7.640283351	4.684385931	5.443741734	8.293579972	6.772620456	10.61470758	5.053024654	9.636157219	5.631082598	7.458278524	7.278904403	6.271146337
AIF1	27.43237969	36.8336389	29.14484325	50.25283087	67.58937722	39.44838607	42.21734347	55.02224952	73.86738814	58.84568936	53.19068455	28.1717165	69.49452407	35.90026386	27.25380962	57.22669173	41.82086079	66.20495841	19.4666836	46.52491292	112.7919407	37.08141634	47.25841384	41.91714214	57.72326943	42.48328319	35.24189919	46.80236758	34.28345031	38.09828294	50.43813473	41.67254416	70.05073886	54.93166008	27.07472688	43.41967134	45.7233976	41.68206001	55.27239797	40.78281055	43.59148822	36.15649121	41.02460363	35.75060009	48.18973127	56.19102606	51.83594883	28.91067873	53.48136736
AIF1L	6.39685562	10.74339351	5.575228435	4.54158685	4.809900211	4.583944643	6.266784036	6.020695979	7.496400718	4.361297109	5.083269158	5.672434295	8.130886629	6.697916603	4.484567474	8.081818818	15.95887787	5.278762077	11.8003807	3.430965219	4.384674216	9.29523377	3.117762517	3.56638584	7.977379843	6.39778297	5.712590761	6.303479188	4.708650869	9.002035053	8.503891745	11.52951102	5.476178445	4.309467029	8.658119045	4.074011982	6.783747705	7.873664769	6.734880257	5.97003666	8.662578795	8.75607643	6.115690541	6.23794293	6.826146788	6.657705601	10.54265383	8.52653311	2.815421782
AIFM1	8.132891835	8.642283767	9.382033385	10.25540445	11.88476258	9.157089306	7.771470741	8.482369795	7.862492238	10.26409069	5.015605818	10.17703193	6.780634802	6.741972263	8.192883975	5.408118424	7.588432775	9.6295717	7.321219176	8.835569905	11.31499267	7.335227851	9.287326767	8.135709744	8.795755281	9.076545152	9.73473257	8.817745122	6.900558056	6.138406377	8.091597842	8.341141589	9.044410271	8.368494287	5.033489412	6.595490006	8.040507868	8.760431134	9.524575569	8.746864325	9.847603629	7.052464615	7.686155513	7.247055761	7.760715794	9.541360914	8.457967622	9.134355037	11.33943639
AIFM2	3.675611228	3.439064488	3.959389951	3.37747552	4.329226386	3.25821713	2.902861614	3.566529286	2.512076255	3.365985109	3.36233944	4.422885043	2.32764669	3.821990628	4.281410013	2.758616823	2.917726567	4.008253238	3.544914698	3.068103759	6.64566862	3.094080531	2.762001697	3.530804269	3.849230911	3.320137918	3.40797983	3.775569269	2.729912961	4.503902051	2.804196763	3.99059786	3.64707449	3.998605271	4.051801268	3.314714816	3.537046679	3.249379103	3.886054059	3.015061542	3.617095803	3.607598416	2.972802288	5.792114635	3.32976584	3.192686152	2.759754243	3.052566168	4.311916839
AIFM3	0.251369814	0.343969815	0.460498126	0.422259261	0.183458583	0.378097903	0.183993018	0.630204643	0.43513886	0.608007188	0.168134747	0.266367652	0.109338427	0.522067719	0.242150504	0.30753538	0.148271669	0.33537821	0.17836351	0.308152111	0.535044823	0.206434852	0.388840977	0.329722061	0.610691022	0.201824166	0.248617635	0.337663426	0.220464155	0.308222003	0.524663638	0.217263266	0.405244571	0.371030034	0.234386132	0.305411474	1.101974485	0.172875361	0.825961176	0.416794305	0.225205793	0.258226661	0.073603942	0.165237342	0.146273405	0.252953826	0.395743854	0.222212265	0.279900606
AIG1	4.48647602	4.944456345	4.996069978	4.509441068	4.548115926	4.400886831	4.927986102	4.885134316	6.914313026	4.093891482	4.685230906	5.484221872	8.858052682	3.898377819	4.204440366	6.915444427	5.760216308	5.624850473	4.055511442	5.033632841	6.097289082	3.598521021	4.405525608	4.820458227	5.797060894	4.772073423	5.170039995	5.179115285	5.087615315	4.196817937	4.70772648	5.192383321	6.531110478	4.48940063	4.958573879	3.768399573	3.800046709	4.650334656	4.304464038	4.452421393	5.149306442	4.1813184	6.898710513	3.936862916	5.074589897	4.622389691	5.28065028	4.137024867	4.771916588
AIM1	8.89218515	5.56974618	5.941421574	9.173493771	8.720302257	9.036009229	7.19139454	8.829618002	3.739743492	12.10659966	8.15926019	5.958905244	4.662947947	8.988831502	4.951199869	5.112396324	6.066630943	7.559607852	6.102658523	11.75344627	6.175578086	7.964127396	7.081722311	9.528612434	7.279691474	8.331364637	7.920082563	5.205774585	9.874968406	5.045421588	6.545586681	6.814305646	8.597404382	5.84632856	9.18289915	9.570667387	8.899896857	7.113619689	7.113302839	8.994305572	11.02502864	8.447021214	6.436799157	11.96806441	8.257732894	7.287588178	12.21416206	9.09407727	9.767622897
AIM1L	1.138637793	0.294610483	1.723671497	0.325218562	0.354253883	0.738374823	0.077579126	0.618692619	0.334088329	0.442053874	0.819575578	0.898493647	0.450622563	1.01772315	1.345502203	0.992874272	0.503446841	0.245731598	0.279171898	0.458858313	0.608463168	0.296732518	0.281400504	0.269332857	0.574195155	0.734324335	0.889998402	1.369170045	2.189480179	2.052343394	0.065579069	1.308410613	0.5201202	0.308213555	4.68804975	0.798985431	0.174554093	0.824630643	0.741306598	0.817843858	0.524475248	0.886525678	1.031925007	2.51400076	0.253107649	0.391767044	0.334139808	0.654567128	0.78808556
AIM2	0.65374675	3.53948075	0.596076083	2.164805192	0.400428292	0.695485789	0.494647234	0.644824035	0.949935734	11.14318301	0.416791965	0.162316766	1.481486163	0.668346666	0.527308336	1.138770785	0.710257457	0.997379994	0.309685383	1.060118292	1.929934599	0.757316332	0.459958811	0.962841502	4.804629895	0.481619976	1.140612157	0.384058693	0.552285204	0.364989454	0.252971341	0.481334282	1.186106073	0.565733766	0.660614071	0.277110746	1.043759555	0.1549195	0.953197041	0.280127681	0.458173647	0.39238359	0.213707158	0.563823318	0.964378559	1.205137049	1.952946551	0.253440702	0.501656936
AIMP1	12.09208784	11.96660006	10.91750325	9.378816845	10.73317475	11.27649948	13.58637509	12.31124651	16.64579852	14.79038225	14.33074457	11.33745143	18.37620064	9.965414292	10.44554763	17.90632265	12.50398862	12.04650181	9.467935372	12.64657194	13.10337838	9.834304126	13.79472486	11.0480694	12.42504212	11.01122429	11.73602625	12.62491191	14.87676781	11.60611984	11.76793777	10.2742505	13.57770428	12.3709012	13.03737077	9.652808169	8.363983443	9.871514804	12.14251185	12.85186742	10.50359874	10.18534892	15.20379829	12.32518984	13.8249444	7.628358189	10.01208298	8.709701441	9.557598321
AIMP2	4.52024902	4.751744262	6.952067234	4.970483412	8.668248578	6.490861113	5.046227093	6.536821282	5.768410378	5.619275248	5.800478875	5.499959675	6.760008285	4.419687777	4.703438907	5.507448044	5.672012486	4.936299484	5.288564465	6.446011806	7.797994294	5.143572449	4.639025174	5.637966086	5.621094621	7.576563979	5.987480602	5.182497659	4.851425879	5.089264475	5.194975493	6.112399852	5.521944476	9.072099507	5.387789648	5.407183036	5.112455171	5.578567651	5.446183557	6.195453677	6.260003113	5.79550486	5.692665009	7.610113526	6.017582836	4.779764995	5.16137007	5.4942258	6.20608782
AIP	30.7738428	42.2128253	40.14457787	39.41446953	31.69866051	34.12249443	25.44960017	39.20119217	71.2317666	51.43659884	37.12060777	33.59193217	35.89311753	38.71203128	46.99505346	56.94633905	47.56949316	28.5410259	36.39044669	30.1268418	37.30429858	33.49679507	29.47865565	34.42024642	50.1908781	38.31164981	39.05179955	39.56240973	27.0372232	40.74761995	39.01795475	33.37066242	34.88228136	33.50223254	24.86271872	31.58241433	33.19086718	37.17508564	40.58967547	31.5265824	30.34827697	34.28778605	32.44272536	23.32626764	29.64878888	34.03909596	30.31512294	37.97280922	32.22556744
AIPL1	0.014812595	0.005358546	0.00660453	0.006654671	0.009847421	0	0	0.012748311	0.004434269	0	0.002959461	0	0	0	0.003281944	0.023593171	0	0.040225574	0.015108866	0.003539395	0.018220192	0.002914457	0.003513392	0.00770488	0	0.00614694	0.010987812	0	0.00339548	0.004973134	0	0.002726518	0	0	0	0.002587088	0.007912804	0	0.005460742	0.00300476	0.005499617	0	0	0.00430676	0.01416065	0	0.007347459	0.003042136	0
AIRE	0.006309127	0.041082565	0.0084392	0.019840963	0.008388622	0	0.004425619	0	0.007554752	0.396277147	0.005042091	0.004100475	0.005049481	0	0	0.003349679	0	0.003426655	0.005720282	0.012060272	0.015521048	0.007448126	0	0.049226078	0.020737509	0.007854497	0.003120025	0.002998849	0.005784945	0	0	0.004645222	0.015092788	0.006393641	0	0.008815345	0.015166349	0	0.02325893	0.007678902	0.002342451	0.006481227	0.006798373	0.003668756	0.008041925	0.007393637	0.025036019	0.002591474	0.003264244
AIRN	0.010121432	0	0.003008579	0	0.002242911	0.012286157	0.009466414	0	0	0.004036372	0.002696262	0.004385465	0	0.005116249	0.002990066	0	0	0.018324064	0.007647314	0	0	0	0.00960279	0.003509825	0.0055447	0	0.003336872	0.003207274	0.006187008	0.004530851	0.007041879	0	0	0	0	0	0.007209082	0	0	0	0	0	0.003635436	0	0	0	0	0	0
AJAP1	0.448481006	0.070576862	0.109264906	0.126127606	0.035588246	0.197832388	0.063419252	0.182240214	0.029913893	0.183595862	0.393590401	0.0896862	0.055221503	0.093807389	0.132841366	0.193267158	0.483581981	0.11629909	0.046378786	0.370662072	0.023412322	0.455950983	0.055303709	0.101480191	0.121213705	0.121441097	0.192959142	0.154931115	0.826802783	0.381820869	0.096835624	0.664785797	0.088219505	0.110909693	0.072421966	0.239351009	0.097228464	0.07944958	0.250852954	0.216216759	0.102468877	0.173531774	0.162795424	0.239347209	0.227449375	0.136621059	0.059007707	0.102612328	0.035698014
AJUBA	6.858978891	7.253650528	6.633686375	3.104733989	4.338341513	4.550957867	12.2161486	4.630724269	5.511891867	3.812129412	3.134269019	4.610230206	5.254484057	5.969838827	6.459433752	2.830470285	5.737416732	8.236130782	11.00992195	4.248567054	2.8343506	9.564790333	4.931564948	9.523409811	4.315885143	9.603209135	6.129660765	8.913650211	7.368606006	10.3050641	9.210989291	6.645583692	7.731729344	4.26205924	4.278947101	3.62791185	3.609970516	7.912269247	7.326476678	6.839120549	6.128701543	6.757878929	8.33500146	1.785421931	11.08343422	2.765143523	2.218375931	6.561255792	3.787524228
AK1	10.82294142	14.98849705	15.46873396	15.75520787	8.052182047	16.30122925	12.62210561	12.98146832	15.318464	8.784516314	9.754913405	15.64338172	13.00199609	18.14108032	17.05066139	11.88013931	9.979822996	11.66629881	17.26272483	8.800100336	11.45602591	13.61729447	16.23722647	9.653265261	13.77673869	14.27300217	11.72782389	18.48915916	6.778177467	18.03454914	17.10406582	9.215232771	22.46914054	8.74742097	9.837721231	8.488850091	11.42122971	19.40426598	15.02957016	14.56900156	11.81260251	13.49413742	14.7268268	10.2833068	12.85742238	6.160116544	5.368479998	9.404689996	11.04465194
AK2	14.15924142	13.63183315	15.61817654	15.69044339	23.02647966	16.23981565	15.6601367	14.1663741	20.55549083	17.49478579	17.39467173	16.51254953	19.86398078	13.27781654	15.86233621	22.29669702	17.3696208	15.13700924	15.47302627	15.93681511	20.0821065	14.87303795	16.62404375	17.27934642	17.64204341	16.78161706	16.09146834	15.8584362	15.20139228	13.43342877	15.49739695	15.24767091	16.75105108	19.03352434	13.63699422	15.28520268	13.83367738	14.70633533	15.75748137	16.58207484	16.56804684	14.76165098	16.39562439	15.31643639	17.60795349	12.99670971	14.36629013	14.43657599	15.38211939
AK3	16.01121541	19.39133108	14.07831494	14.20590028	14.58553132	19.85917689	24.9701939	15.91600174	22.00247314	17.04072637	21.74014797	13.73078527	24.46980246	12.39476945	16.14761705	21.68884599	20.56886899	24.62946487	16.66871532	16.13379726	23.33869206	13.57786181	15.03149118	22.7009208	19.63788399	14.70935568	17.21960198	17.29559763	22.21460362	17.38656292	17.74004901	17.63439954	19.74173366	15.07148107	18.24553515	10.94656242	11.07999349	15.12312777	16.72247046	15.24056729	16.61419442	12.53210733	22.96710603	14.09594119	23.59754546	12.90374352	12.20038762	12.63671095	15.05894677
AK4	0.29405043	1.501923685	0.395931893	1.109326968	0.734039274	0.401853648	1.950643455	0.546366397	0.578292402	0.801445119	0.28635459	0.37716038	0.897728221	0.310073871	0.305476791	0.250203953	1.008728672	4.607165896	0.440517981	0.722161684	0.858488893	0.332576146	0.105311354	0.421379038	0.515261957	1.116813831	1.286589913	0.264725809	0.439248209	0.494271685	0.623908777	0.765637825	0.586969639	1.815564454	0.918785596	0.918308736	0.644964563	0.5795523	0.249830008	0.46296816	1.417105658	0.457441634	0.407082441	0.690755374	0.707425186	0.821554235	1.15913001	0.283155939	0.511825522
AK5	0.031992443	0.197520375	0.036136868	0.051742254	0.021268593	0.049190798	0.056851844	0.029369573	0.071509725	0.191376179	0.027272037	0.049902646	0.139974046	0.032343509	0.086950895	0.052089226	0.155724897	0.041702275	0.028039635	0.042808822	0.167902794	0.020142987	0.020235392	0.02884458	0.03855726	0.125681789	0.0379706	0.038523445	0.093870126	0.025778504	0.035613444	0.124056775	0.06632843	0.034582397	0.138697594	0.004470102	0.029622982	0.037485339	0.210722748	0.05191777	0.095025175	0.078876313	0.075841314	0.022324319	0.046216372	0.049989064	0.067708337	0.007008477	0.026483827
AK6	6.607225673	5.205113256	5.904135084	4.207201765	4.959698899	5.642414887	6.779721468	4.77003232	7.560255091	7.488306165	8.356876839	6.778476053	7.527842489	4.637167642	4.760785315	10.14695522	5.960150743	6.532069472	3.973077434	6.191100307	6.810727947	5.08184495	6.987481945	5.83687404	5.362027177	4.752953971	6.042068245	5.800917333	7.216109432	4.674907428	6.090427052	4.739065682	7.609040934	6.70264985	8.867971784	6.590098373	5.677167233	4.590602835	6.240450604	7.183273308	4.475440329	5.109291049	6.156090701	9.025760576	6.107615391	4.567396952	5.579650835	4.390490907	4.929950459
AK7	1.540327685	1.058936905	1.623560775	0.731774281	0.584588474	2.564659786	1.241934479	9.665691096	1.014087544	2.577127778	1.862992741	4.391804802	1.667342583	1.651201156	0.708715598	0.614133255	3.298699224	0.711584855	1.047424198	10.31395954	1.077279319	1.31213209	0.996662429	3.026803683	1.653690869	3.942996202	3.545991612	6.033904097	3.054686041	0.939182562	1.71836202	2.185636078	6.130736658	0.619001834	1.81276086	0.488574769	0.825986971	4.657193246	3.57680211	3.292182847	2.399319158	1.248900361	1.640695884	1.304084629	1.485697865	0.52216581	4.467177193	0.639961845	1.010680674
AK8	0.63221331	0.641161462	2.153902616	0.427253753	0.413111209	1.705396009	0.560976029	7.840736378	1.125843317	1.887691837	1.446651871	5.141428233	0.830341079	1.03247446	0.49325907	0.470495582	2.937646687	0.75130944	0.428680811	8.645519031	2.068422097	0.893066005	0.461398048	2.338491652	1.189980657	5.413060826	2.20722513	4.063213387	1.52601397	0.740179411	1.065804194	1.722673294	3.864997182	0.55854339	1.113984039	0.483200988	0.609059217	4.412905179	3.848623086	3.064739599	1.753438322	1.106485326	0.919963567	1.520802087	1.026253914	0.417936763	3.7095386	0.248584094	0.648603236
AK9	0.624010621	0.710524682	0.573399818	0.396548664	0.259398066	1.062588351	0.758578696	2.06518408	0.65796514	1.169662854	0.511540084	0.854813839	0.760247474	0.742403333	0.360055115	0.598984158	1.020863213	0.671483858	0.528008179	2.498804571	0.549337522	0.488809376	0.612832581	0.994275127	0.746933308	0.751992762	1.020440332	1.314227703	1.268948818	0.679046103	0.965396376	0.681090885	1.733987664	0.586459822	0.752180332	0.334871372	0.535534574	0.890392504	1.273597109	1.033996867	0.719463754	0.487404759	0.718066586	0.397703602	0.786081079	0.345942837	1.136622363	0.471806797	0.365950902
AKAIN1	0	0	0	0	0	0	0	0	0	0.024831351	0	0	0.066445777	0	0	0.044078194	0.020478591	0	0.0094091	0.019837535	0	0.016334896	0	0.021592086	0	0.017226131	0.020528096	0	0	0	0	0	0	0	0	0	0.011087386	0	0	0	0	0	0	0	0	0	0	0	0
AKAP1	12.13035311	12.68809116	12.79391574	14.74525441	10.884396	9.976855795	13.20638942	10.30813334	9.288583079	13.14566837	6.791228148	10.50232611	8.794066008	14.86371707	12.31064728	6.730554093	10.09969265	10.80733547	13.12448709	10.78148192	7.945265806	10.7385888	19.74487955	11.83458251	12.98199146	15.2240867	13.17620909	12.64108538	8.70905382	13.14099434	16.23922043	9.754306931	9.239075749	9.93288489	5.59331459	8.090673595	9.058519555	14.71906457	12.91395087	9.827126053	15.46174114	12.28715722	9.077255261	7.479759492	13.40291049	8.360177898	11.62724837	12.08025099	9.596510752
AKAP10	5.479101766	6.576161262	4.595519229	4.62767298	5.386867323	6.240805286	8.105277361	6.098757243	6.477019773	9.577740892	4.201173839	4.205959152	6.061285774	5.673090922	4.688638138	5.110138331	6.180910033	7.363565972	5.216111712	6.298724413	7.161899664	6.278998414	6.315985373	7.416320212	8.259262437	5.525142827	5.831567275	6.218543143	7.60001629	5.440940458	6.308904504	5.896508945	7.136136653	5.749919197	3.474607377	3.27064395	5.512338155	5.760012598	6.688113079	5.470779661	6.093797718	4.281875136	5.513664595	3.352481591	7.057653721	4.697983671	7.537328961	6.151478431	3.628546475
AKAP11	8.723319162	8.545826917	5.786476981	5.615208972	5.903108231	7.708823052	12.2778256	7.635666378	5.098100158	11.75700881	3.943435352	4.706556742	8.143693595	6.903037404	5.957859044	4.768862918	10.52244274	8.721101121	6.117319871	8.987345463	4.313995931	10.43982114	7.413967404	9.175589412	6.024012096	5.248518956	7.43162825	7.1401699	15.16234447	9.193766535	8.870863254	8.787429319	9.761438644	6.063296958	6.535013023	5.145419621	4.727494816	7.247468404	5.874607434	7.162654025	9.825734782	7.789665199	10.31346564	4.548392637	10.97696137	5.059109449	7.17232726	6.985340129	5.727839234
AKAP12	24.28218889	20.73085267	7.053240875	24.00076993	9.451339992	6.936991257	13.32280559	10.92350931	6.232507513	8.416515484	33.99336586	4.345086906	6.891060318	14.00158739	9.128500836	26.77543792	20.54030275	7.650921672	16.72352763	11.45818184	6.832959659	7.722367207	3.144228667	4.757864595	7.258275078	7.479538233	11.76855268	6.418080075	14.72139242	14.49672968	8.004218531	11.96151228	11.31635868	24.93423738	120.2238335	51.99827915	16.06387554	6.395258479	6.978176141	10.26301002	15.19651197	20.78279479	10.2910645	58.19247214	9.748265301	22.44562584	24.31538622	9.59736438	14.14858801
AKAP14	0.277482943	0.164260033	1.889572939	0.022665695	0.025155111	1.944426152	0.530847378	10.0518525	1.797262471	2.278562954	3.044121674	5.426708943	1.473818452	0.688568437	0.044712987	0.549112579	2.924500254	0.013700762	0.188688648	10.62055872	1.687968408	0.724641099	0.03589966	2.952302469	2.176507867	4.354765826	3.068792513	6.594648847	2.012300706	0.118568877	1.303126731	2.108029675	6.291002981	0.255636333	1.79748702	0.008811578	0.586181564	3.280806604	5.170575502	4.861226449	1.826331067	0.630569802	0.217454982	1.378862707	0.610925135	0.014780954	3.503544757	0.031084394	0.052205583
AKAP17A	8.321888338	10.5642379	8.919413578	9.156329102	3.493257809	10.61605394	6.868839404	9.836268237	6.725655078	16.0347214	8.187404748	8.830791239	1.796971014	9.319330237	6.62432505	9.86716605	4.97729253	7.87923244	11.50329347	9.802186325	8.876819353	7.746540627	7.799256217	10.59003574	11.2484063	6.561202775	7.460706192	9.060937176	7.295111545	11.03482403	10.61979241	6.852392563	8.385856717	12.77482193	10.49713576	10.82312592	17.08753361	5.639114147	15.30483046	12.32363756	5.466892356	8.211599095	4.253379429	8.528574516	4.93908412	8.190643717	9.836516641	5.512578867	6.059338698
AKAP2	0.745172708	0.692599859	0.306307966	0.212501705	0.313207044	0.806573254	0.497694738	0.507244785	0.274206154	0.444633415	0.382514645	0.126871683	0.396595592	0.355801231	0.289451473	0.261096863	1.309350858	0.389431344	0.853464751	0.464647968	0.153305	1.158161134	0.156712838	0.384678027	0.305392916	0.48916339	0.315597942	0.501404385	0.841599197	0.768821162	0.413320301	0.747654498	0.368197221	0.504070497	1.454351514	0.612383365	0.41210468	0.354084042	0.622772502	0.731048688	0.67459494	1.037377121	0.505640917	0.846988902	0.555066738	0.439931739	0.6442858	0.642998597	0.487509972
AKAP3	0.136788335	0.203757674	0.502271978	0.267502168	0.267461645	0.385808115	0.214480866	1.177255077	0.231239657	0.62572567	0.141469975	0.350380455	0.309114161	0.329454091	0.210369241	0.217873418	0.65100479	0.463241132	0.222509316	1.188191579	0.372142948	0.38629267	0.225204792	0.707329174	0.317372077	0.814737745	0.664515973	0.810814266	0.68245166	0.486263544	0.247719392	0.399890573	0.553398797	0.342474629	0.261627223	0.126480255	0.455622642	0.622240281	0.682257728	0.577805995	0.244971343	0.41329305	0.381494768	0.262021986	0.579481232	0.433757343	0.838157177	0.472621768	0.233131803
AKAP4	0	0.00701966	0	0	0	0.005888632	0	0	0	0	0.019384371	0	0	0	0.004299326	0.0206046	0.014359248	0	0.019792516	0.018546335	0.004773666	0.007635839	0	0.010093342	0.007972556	0	0.004797987	0.004611643	0	0	0	0.007143442	0	0.004916083	0.114104852	0.003389068	0.00259143	0	0.014307071	0.011808647	0	0.016611428	0	0.028209139	0	0.005684982	0.009625123	0.023911072	0.005019768
AKAP5	0.669881945	0.997761622	1.019547927	0.900201041	0.42183031	1.654921833	1.951245715	1.565584055	1.703073507	2.232739073	0.810093315	0.52602458	1.559671328	1.033723449	0.628508532	0.992921172	0.66094978	1.133103336	0.542349705	0.96696102	0.442681294	1.64038492	1.272975567	1.218021274	0.997607497	0.906518246	1.266806541	1.049531756	1.394167243	1.435165049	1.387939099	0.953161649	1.334634829	0.615150448	1.342720964	0.607977757	0.989589043	1.008166005	1.138457759	1.330972249	1.51853885	1.002298001	0.776865306	0.70596299	1.539961257	0.515680582	1.25896147	0.877910675	0.6037313
AKAP6	0.683002904	0.533088187	0.433142181	0.209486668	0.255843831	0.544254121	1.091344578	1.07016609	0.323023776	0.515849057	0.372651091	0.568233907	0.516734692	0.541670583	0.310605598	0.32056909	0.94743554	0.85717871	0.407191819	1.372737767	0.31178413	0.615169124	0.385683203	0.554281782	0.491239948	0.6716804	0.955638608	0.839671099	1.109310754	0.740613753	0.673795249	0.891309675	0.77672334	0.536910085	0.857128255	0.408769221	0.322542544	0.677690441	0.516808531	0.713660153	0.941095044	0.746157616	0.51292227	0.483204207	0.876304349	0.338903603	0.977074754	0.401477896	0.514984233
AKAP7	2.26359808	2.454180966	1.844849319	2.13044125	2.239400236	2.107677139	2.935366125	2.774803046	2.831150867	2.736257758	1.258791252	1.698180876	3.849106794	2.072835457	2.916927118	3.1596361	2.91603198	2.812709641	1.893991489	2.632152923	2.419147205	2.320707613	2.791251679	2.739177675	2.577588775	2.238271836	2.481297454	2.292341089	3.214918287	2.259624122	2.660229125	2.504875342	2.743660361	2.072696361	1.017650059	1.5766989	1.625424904	2.239060001	2.456414057	2.381713313	2.441481267	1.644531361	2.518746317	1.085834852	3.262009166	1.633339193	2.685409305	1.506397547	1.904422606
AKAP8	6.777387003	8.52462159	7.039243563	7.41676318	5.140460916	7.351257474	6.501026869	7.112992199	5.729770801	9.670025092	7.508168041	7.59065138	3.189118905	7.214661724	6.307903391	8.389323879	5.748191632	6.641807831	9.960058234	8.293281198	6.104705823	6.715421587	6.289961395	7.826075539	6.909934791	6.76535831	6.264911273	7.990694812	8.529309628	9.083222913	8.270288172	6.694627134	7.25598079	9.193535837	10.68430886	8.663282437	8.699703414	6.737591851	7.795685267	9.055731617	6.116678629	6.714070027	5.182019042	8.868858698	6.681600716	5.724316826	6.774661615	6.154579735	5.513029891
AKAP8L	5.547325444	7.795966729	6.650986483	6.25523677	3.017870656	7.051059754	4.355748486	8.83861147	3.863805623	8.273326181	6.051078156	6.433018386	2.217564064	7.958650439	5.722025945	4.792534163	5.682548908	5.451614268	7.259977289	6.231957286	4.775716329	4.228715787	4.488764624	7.042993247	6.792231961	4.934304936	5.957689125	7.120606635	5.270187812	8.186943112	6.81372235	5.149250413	6.475397166	6.498727382	6.871654499	6.490895082	9.411351101	4.910555841	9.961860722	7.402132346	4.296065521	5.181490464	3.351780094	6.201582361	4.394321039	5.353870557	5.964261146	5.151224255	5.232297126
AKAP9	6.6775437	4.459556161	3.601706574	3.185613077	1.713199793	4.949005835	7.113617234	6.274230694	2.631662219	5.967439958	2.514770579	4.296730915	2.324529439	5.608751029	3.063152682	3.314665671	4.512806603	4.967417703	3.667121632	7.646320865	3.046243984	6.565384745	5.830234914	5.889559706	3.306919154	4.646892055	5.615371168	5.735477807	8.074009347	4.752605597	6.120486544	4.02029374	7.457820632	3.650398391	4.462595531	2.995486453	3.232040575	4.172185646	5.976223883	5.722649432	6.097598913	4.668587348	3.665791247	2.444775923	5.728754056	3.048480531	5.32853784	4.086240726	3.739128139
AKIP1	5.31895318	7.455262975	6.757130435	5.984039222	6.513314369	7.507974557	5.796853373	7.67552245	10.16441561	6.309775799	5.424987699	5.537766509	6.952929468	5.925430777	7.124965895	6.710761315	5.748144477	6.969517939	5.814369847	6.402210956	9.672577024	5.544475486	6.032547666	6.688120341	7.42337888	6.219741626	6.644114777	6.989910725	6.241903366	6.996594787	5.71830552	6.122289901	6.807152522	6.411025787	3.879430723	4.213466659	6.028881781	5.856297617	7.852902518	5.513231494	6.346103429	4.780763167	6.775377244	4.529391794	6.051933427	5.188114997	6.26329349	5.54491526	5.344546579
AKIRIN1	32.05525734	18.66607627	23.36163906	18.68704307	23.13930619	26.93191117	28.0899798	18.76579509	25.45824751	27.5808454	49.65641152	23.27596023	23.60423816	27.93022993	22.67870927	45.88318085	23.12858439	17.63814376	26.22741547	28.9962745	25.32917098	25.944254	24.95229385	19.74305154	26.27872061	18.98606804	19.57423274	18.82936177	29.84616945	19.37689953	22.26090193	24.54078741	27.84494392	24.09887719	55.78651028	32.76788232	26.17165106	21.79478223	24.23805233	32.89455722	18.65376306	27.36579599	25.12548129	33.07260433	21.18448215	22.93420651	25.38065915	17.26221516	26.33415508
AKIRIN2	24.52371763	21.87723421	22.78395142	21.35173135	24.50905594	23.69311984	22.52582735	25.83304273	25.47602043	26.33690829	33.75204409	21.84006169	25.20490428	32.97998249	22.98396283	31.46501708	21.17395085	20.59267671	22.74355091	25.44311295	24.633508	28.91617272	38.20646917	18.66965781	25.24736682	21.84258716	21.67782391	22.87106635	22.35760467	22.42530381	20.48532526	25.03501548	24.97985143	20.31867652	23.95214725	25.87443356	24.94287442	22.90438866	24.96153052	26.63743725	20.51813061	24.40398083	26.63225232	25.88532107	22.61159692	22.74396253	27.9467347	19.30326861	19.22707602
AKNA	7.643707896	9.34241527	8.323235606	9.400800813	4.608645969	6.767515829	5.048333031	9.615531678	3.32541975	21.5638252	6.367863078	5.621973781	2.963546852	8.146262799	5.471499257	4.177233198	8.459272837	5.287853007	5.157655846	11.21600147	5.67791606	7.838785257	5.109834555	7.217642923	9.009188653	6.855798501	7.850524243	6.467111547	7.87531298	6.425267699	7.042925546	8.287501639	9.142696579	7.119752799	10.99581966	7.362850049	13.02750482	6.907487346	10.03993216	6.652832121	7.112716199	8.540049621	4.055973364	7.048888226	6.691137525	8.135436748	11.10863578	5.450222259	6.212629373
AKNAD1	0.048039218	0.14337244	0.034806477	0.043163969	0.025948405	0.018223008	0.042122172	0.031008353	0.104261719	0.021552501	0.038391704	0.042930264	0.144179901	0.03642478	0.045236079	0.047822374	0.050361083	0.055444181	0.068055649	0.083220782	0.041363357	0.033081902	0.019940198	0.059346385	0.049343878	0.049838368	0.068300297	0.048522174	0.044047976	0.064514151	0.072067861	0.035369847	0.050277562	0.012170682	0.020771166	0.018878111	0.040097311	0.028143622	0.075267129	0.06090523	0.022294988	0.053462098	0.035588067	0.031426645	0.103330969	0.021111353	0.017871591	0.022198621	0.040388958
AKR1A1	23.71718996	27.93578433	30.28672669	34.17883013	42.59281713	30.71247222	26.97830671	39.47289212	50.84887325	40.09589267	27.33163564	29.66114733	37.32813485	26.03532195	26.67252889	37.23899126	26.6106456	36.72853329	20.783397	30.6403162	51.31144631	25.76985487	30.1953985	36.02622527	37.57158474	31.15904017	32.53000165	32.70946597	19.05003495	26.03446257	25.97523185	26.48234094	30.2629235	29.67945195	14.80489001	27.06379719	41.94401784	30.58704319	35.91515386	29.16184976	30.20556136	23.39916496	23.50308804	23.5193067	27.48884939	38.41077983	30.46169153	28.80600038	37.08670579
AKR1B1	20.24860442	20.29778282	23.22332713	32.56893221	21.60720911	22.72922983	14.95031564	21.64637945	26.62654626	25.932723	18.5956308	17.74599135	32.10197016	20.23845617	16.24813144	25.58115929	22.32178117	25.01714177	15.5731406	26.37462133	32.32420842	21.62255485	19.61269053	26.18643892	26.37958118	19.52617208	24.84421288	18.59366648	18.64022923	18.43176799	14.04146565	24.95724755	18.52392097	15.04870325	13.13784779	22.1345391	38.59072812	22.78975895	19.29955877	23.32960874	21.41298326	15.58759206	19.49876047	18.71456239	19.68889418	41.79787365	21.67172173	22.01335621	21.28639863
AKR1B10	0.067692878	0.073464923	0.052819198	0.129249049	0.253137725	0.112984742	0.249291286	1.747775886	0.020264408	0.050616658	0.189344405	9.228048691	0.135444231	0.102653551	0	0.017969952	0.292207411	0.009191451	0.606077695	0.177923584	0.191510514	0.04661627	0.947306398	0.044013684	0.19468763	0.224729888	0.050213796	0.080439316	0.007758594	0.068180989	0	0.099680504	1.406818327	0.111474444	0.280982428	0.017734311	6.594890299	0.059486482	0.012477669	0.185376803	0.301595956	0.0347697	0.392064226	1.722148517	0.043142347	1.527082778	6.631566225	0.041707272	0.726732251
AKR1B15	0	0.025688787	0	0.043865789	0.002950524	0.021549735	0.006226481	0.030557605	0	0.021239207	0.003546903	0.057690293	0	0	0	0.009425442	0.035032247	0	0.010059955	0.021209756	0.056775762	0.006985931	0.080004957	0.009234269	0.029175959	0.01473417	0.004389617	0.004219133	0	0.005960283	0.009263512	0.009803165	0.021234304	0.022488309	0.018422307	0.003100615	0.037933865	0.010400444	0.019634035	0.01080358	0.02636508	0.00911855	0.004782375	0.015484908	0	0.005201118	0.008805902	0	0.004592521
AKR1C1	2.261834074	2.745972568	2.323846535	3.051440441	1.027247699	2.295422457	4.476207972	5.431571999	3.990578986	1.670778312	7.658934952	4.37317109	2.64986196	2.832141063	1.94090756	3.845610375	2.665153872	1.988766224	3.700102568	3.688178252	3.659140054	1.839273371	1.635600543	3.324465026	2.569657595	3.86815747	3.750479042	4.795836795	1.822716225	2.660638206	3.65576572	1.499280994	4.501668333	1.775810167	3.753557127	1.258058713	2.658348243	3.172773998	2.859925861	2.590248294	2.207970998	3.052281615	2.422829799	5.925451916	2.646695579	1.047332852	3.152017485	2.068058725	1.445079382
AKR1C2	0.711103434	2.268224474	1.303584238	0.905985345	0.690817958	0.932673853	1.884060739	3.240021358	1.402467542	0.874457709	1.298458484	3.248037534	1.58228282	1.856248196	1.78920322	1.837455053	1.357626982	1.552051235	0.716593592	1.548695058	2.071094619	0.656683273	1.073615674	0.833674193	0.604232465	0.898986605	3.074565559	2.88609016	1.513984877	2.315000407	1.369349669	1.1508689	2.654367251	1.407792297	1.212350658	0.901297032	1.833477819	1.663811084	1.311571877	1.652382617	1.01847315	2.059575185	1.643990323	3.914869592	1.338564855	1.475758008	1.48079853	1.133979833	0.549023135
AKR1C3	3.417933048	5.016151611	4.986463573	3.955997326	5.558920491	6.55179364	7.131302291	15.44136014	12.7204783	7.550409697	6.498696666	9.917379385	10.23165046	6.298398227	7.735150446	12.13334303	8.496425588	5.651812374	4.732110203	7.075467504	11.44504052	5.107149036	24.55300309	5.382458973	4.259497911	5.571327739	11.09961161	11.42308213	4.49448608	7.713986656	5.189880035	6.619288818	9.838842701	4.524173807	4.800820735	4.857142895	3.052874589	4.74878433	10.90202588	6.117107409	4.873958386	8.952644269	5.819456953	14.7246577	9.65073942	2.680431166	7.045108221	4.505838136	3.794904643
AKR1C4	0	0.011156638	0.013750811	0.013855206	0.025628248	0.112308572	0.054083197	0.092898154	0.055393617	0.119914407	0.043131745	0.100219554	0.012341418	0.046767971	0.006833098	0.016373875	0.015214501	0.075375664	0.129323511	0.036845579	0.045521921	0.024271914	0.087779733	0.016041769	0	0.025596194	0.022876923	0.065965282	0.028277926	0.010354201	0.104601699	0.017030055	0.018444112	0.031253345	0.010667741	0.010772775	0.028830679	0.018067646	0.159171772	0.050047934	0.011450352	0.031681482	0.016615878	0	0.039310477	0	0	0.019001432	0.007978126
AKR1C8P	0.006641335	0	0.047379031	0.005967341	0.008830327	0.016123508	0.02795191	0.011431597	0	0.055619097	0.005307584	0.02589832	0	0.010071321	0	0.035260572	0.013105561	0.014428345	0.009032228	0.031738271	0.071888579	0.005226873	0.088214286	0.062181708	0	0.005512052	0.006568621	0.031567544	0.006089553	0.017837931	0.041585748	0	0.023831254	0	0	0.00463976	0.021286583	0	0.097934542	0.026944123	0.014794761	0.009096663	0	0.023171611	0.076188375	0	0.013177149	0.010911713	0
AKR1D1	0	0	0.004254616	0.060016827	0.003171837	0.028957674	0	0.008212418	0	0	0	0	0.015274151	0	0	0.025331067	0.004707494	0	0.015140347	0.05016145	0.009389908	0.007509933	0	0.014890371	0.031364392	0.007919676	0.014156621	0	0.013124139	0	0	0.007025655	0	0.009670046	0.006601376	0.003333187	0.050974015	0	0.014071164	0.011613936	0.003542834	0.01960503	0	0	0.01216299	0.005591244	0.009466416	0.011758403	0
AKR1E2	0.506758352	0.627273523	0.364786194	0.56504819	0.649432729	0.578084795	0.513935815	0.735651911	0.709162055	0.343313716	0.385470695	0.412687287	0.361603033	0.472197842	0.50864029	0.777979214	0.445784262	0.490778632	0.780530994	0.449336184	0.582782298	0.37480374	0.417071765	0.508133151	0.632150816	0.349646977	0.803143726	0.528177126	0.5094414	0.844537821	0.496998723	0.534942417	0.774103289	0.686791281	0.57444263	0.563036857	0.694707068	0.371997663	0.720266617	0.485498094	0.612051371	0.459951676	0.407896783	0.262726637	0.599244881	0.314821487	0.60570178	0.531662739	0.23375876
AKR7A2	16.40592583	18.75202128	20.87347583	20.68947837	17.53329574	19.4017946	17.08786087	22.54856603	28.83248646	18.83473994	16.06452183	20.63602201	19.32424894	15.7566573	23.57222988	20.6144507	20.9615679	17.60497883	17.22237795	22.19021597	23.46594982	16.47886463	15.69889516	18.79991733	21.73330483	23.95228179	22.07760468	22.82702472	14.52624824	16.12363636	17.06949016	17.77715884	19.94039489	16.4913424	12.90888914	13.71325922	19.12577804	23.42647367	19.68391908	17.97776039	17.69520993	17.07475335	15.47283466	14.88824813	15.02903995	18.66284302	18.33059001	17.76575209	21.04894819
AKR7A3	0.103558228	0.124876048	0.161608212	0.139572966	0.063108436	0.31426697	0.121070455	0.282233439	0.072335641	0.175518443	0.186212392	0.269221369	0.096696092	0.13086827	0.068834467	0.247417863	0.076633041	0.187484108	0.152575988	0.255695392	0.220794629	0.149421308	0.196503403	0.33217719	0.198558612	0.186223539	0.136565863	0.237912212	0.134518589	0.185431026	0.243167189	0.108016359	0.247733552	0.209890884	0.179105758	0.120579486	0.230500918	0.091003882	0.419950188	0.231076581	0.096122688	0.10047291	0.037196247	0.140511205	0.121000408	0.121359415	0.171225872	0.049625962	0.03571961
AKR7L	0.047981729	0.023143574	0.080820787	0.071853857	0.024809773	0.058243842	0.082273672	0.082589988	0.038303245	0.121187398	0.1278192	0.221757486	0.025601308	0.032338836	0.047249092	0.101898975	0.021040864	0.046329165	0.132927335	0.076433279	0.041969633	0.062937739	0.020232467	0.110924659	0.043808736	0.057522083	0.042183458	0.070953986	0.053771988	0.093075589	0.061201761	0.06280448	0.09565218	0.135067968	0.088517586	0.081940034	0.082590611	0.037479922	0.188679669	0.129775668	0.035629291	0.054767302	0.028723619	0.086804249	0.054364345	0.06872503	0.042311595	0.039416988	0.033099999
AKT1	12.42357773	15.50551727	16.21302626	14.6575998	17.94400898	16.79303941	10.49248712	13.88385229	9.072746917	12.6062597	11.90016524	13.88213386	8.105200208	14.34692361	15.775809	8.438555433	12.63099539	11.34672736	16.96261495	12.65891042	12.85754475	13.66598556	12.86820454	13.82255214	11.209347	15.85342316	13.26695086	15.32188366	12.89941212	15.42362055	15.47095506	16.57810384	12.25861607	16.4325128	13.55655046	15.12257642	16.49581613	17.90881709	14.62954291	14.13125645	16.12184668	17.57798857	11.0321096	12.68501439	12.04572056	13.31656465	13.98664714	15.96875099	14.59568624
AKT1S1	5.373448155	6.964087122	6.957092876	6.801901306	6.525508434	6.46649347	5.041338281	5.538898892	5.057532813	5.219284187	4.588283735	7.964367737	3.701534768	5.585841913	7.374778655	3.892184442	5.42869694	6.708692507	8.268758934	6.0086052	7.958091989	5.836409505	6.367136682	6.791582197	5.326506963	7.399477361	6.983542484	6.228148262	4.676999864	7.091900413	5.919173426	5.907003792	4.599663284	8.289354538	4.783313204	5.026285582	6.427974306	6.362340401	6.334488781	6.603736399	5.529609662	6.352388385	5.366062721	5.327925009	4.839402738	6.583489137	4.873983085	6.29706859	6.015426315
AKT2	5.536714634	6.352881049	6.343880491	6.875326261	6.272582023	6.381323039	4.398106721	6.202002398	4.543691361	7.208819434	5.507271241	6.34977893	3.090351779	6.343668576	6.020394796	4.242883115	5.391224932	5.638982033	7.634060793	6.424179051	5.491799717	5.535531608	5.208304062	5.873265565	6.168381913	6.728743173	5.731406303	6.075179443	5.068608023	6.051490966	6.48904084	5.480644299	5.467294942	7.242125448	5.71189527	5.668707512	7.913017544	6.510333558	6.80548596	6.145070798	6.004845358	6.269526102	3.720725615	5.020313366	3.892125513	5.863875458	5.867609394	5.856250177	5.965863766
AKT3	4.938743787	7.006752245	3.674945154	4.490714159	3.556627334	6.3277613	7.962206442	4.230373938	2.844074911	4.967648665	3.680552627	2.862625845	5.429822689	4.05292472	4.187896237	4.106396667	8.195246632	6.198788556	5.382256568	6.396515442	2.780157061	7.240585993	2.330276301	10.34374613	3.307044957	4.498392668	6.351150393	3.501601937	8.571291504	6.036367012	5.10860687	7.319515766	5.821575052	4.643461986	6.49929902	5.4665076	4.260634912	4.301242038	4.072015917	6.035638272	5.893604084	6.795549135	5.910787885	4.196873209	6.410310773	5.351469893	6.260740718	9.219811645	3.439204644
AKTIP	5.423966681	5.88645816	5.86132667	4.534511568	5.178703231	5.506196553	8.130781733	5.673966377	7.208176925	6.047937554	5.89445866	5.3172773	7.70127251	5.054730331	6.705207509	7.705371639	7.523649921	5.577490038	4.946028646	6.076154752	5.197812345	6.052644037	5.121809061	8.024224173	6.3032299	5.007886523	5.894866649	7.542875959	7.652473133	7.463157675	6.089775246	6.205389246	6.63694472	4.614058895	4.945550002	3.610917524	4.023397503	5.055596261	5.266660604	5.947853537	5.032416284	5.682660269	7.324056862	3.754489967	8.13945648	3.487333482	4.497197157	5.954256867	4.511763658
ALAD	13.41253618	15.53003948	12.00017767	12.50372668	13.03734411	13.96605443	11.43383252	14.05899746	11.17752701	11.88343835	9.500083162	11.87183575	8.053960269	13.17199776	13.21765431	10.08175243	13.81224833	14.39569805	10.84099987	13.68274006	11.87830727	13.98914164	8.898404009	13.88547895	11.48137383	12.24040515	15.04655092	14.66487338	13.11552672	15.51073039	11.86182203	13.490435	13.19486915	10.75611802	13.30062436	10.2205815	12.52315232	12.99494521	15.20609956	14.17027716	15.39131985	12.31101823	10.87536747	10.61157493	11.84924521	12.34819263	12.55680445	16.7185756	10.96458683
ALAS1	35.69971843	24.7555933	37.83363675	39.78352389	37.90734323	44.58526326	32.52403087	37.9011909	35.53622845	39.28536093	32.16691804	28.6520116	39.91246661	32.44702273	33.70201733	32.28497418	20.78399285	36.32009273	30.89052868	29.72732136	18.30647195	36.6146749	34.09674972	29.19659503	36.30226798	29.12711138	38.14622193	34.02050171	40.73168715	33.89211738	28.51780924	37.95099367	41.74715746	34.29090244	51.57652585	44.0107042	49.92235408	41.91094774	41.40263849	42.93347547	41.96096449	33.38377439	36.98830145	37.92520275	36.62621957	35.68533883	31.08073656	33.49576322	50.95262861
ALAS2	0.269692994	0.460297562	0.086332409	1.627915245	0.482709363	1.292706403	0.271642614	0.261866078	0.331219565	3.36720797	3.503771445	1.195505623	0.630939085	6.302466258	0.343204653	1.461241706	2.783783209	1.577449468	0.203768307	0.185063569	0.871017382	0.108848273	0.006560856	0.08632787	1.352413042	0.091829645	0.478764462	1.919567038	0.443846825	0.065007304	1.096949144	0.056006057	0.612078328	1.38054401	0.765437917	1.483144633	2.67450193	0.121537518	0.367103086	0.269330121	0.112968932	3.371954836	4.433613105	0.112593328	0.62582685	1.580259957	3.663383139	1.033912968	0.293381189
ALB	0.021849345	0.037939836	0.529966098	0.357301834	0.078437464	0.037131336	0.055175431	0.338479547	0.015697865	0.036596279	0.216521763	0.102243531	0	0.039760392	0.081329441	0.074242454	0.258696083	0.037974276	24.83195845	0.087709281	0.04730128	0.288891118	0.053897328	0.063644542	0.086180099	0.398950452	0.034576196	0.074774978	0.040068071	0.082159068	0.045604349	0.176957247	0.067948831	0.013285217	0.048369692	0.088533265	0.266116961	0.225286482	0.051551212	0.120555204	0.240121704	0.098759538	0	0.045739402	0.077980719	0.010242059	0.017340612	0.014359388	0.235133823
ALCAM	45.22082271	35.49449039	36.87746769	21.02965462	25.30448555	35.93622449	59.95491892	46.51013658	35.19344214	27.42822449	35.73519305	46.25167994	47.35481978	39.45768581	35.49735646	40.69912988	38.14594038	36.4206096	28.897183	53.6516717	20.82041045	42.16768311	53.46228988	34.50184285	26.94836634	32.92177033	42.41613429	57.49016597	71.16255247	47.26050261	44.31611089	37.55666765	51.83187895	24.68081729	44.2832064	28.61082136	15.62570825	43.88075591	32.49456908	41.60783025	39.07112103	41.35047688	46.32646447	37.28210795	57.98917985	15.80258828	23.03950358	32.76851069	28.70461707
ALDH16A1	4.837438333	7.377019615	7.768740101	8.258943952	8.082088375	10.07353228	2.80469891	8.080398687	5.469007144	8.608900441	4.307924569	6.184683987	2.375883755	5.186137893	6.425192689	3.277056613	8.263263443	3.93238125	8.385751649	5.115648794	7.534412329	5.673229208	3.226562171	5.21762075	6.294267081	8.960953021	7.160994113	6.982583039	3.371818338	6.637281521	4.706748929	6.559355043	3.881474668	7.685111988	6.147844691	5.824238503	11.18036186	7.403399993	9.003443244	6.754215592	7.868603631	6.749929752	3.332340705	5.2230299	3.508402943	8.082568414	7.592648577	5.911323793	7.426224532
ALDH18A1	8.989024639	9.089258702	10.47939935	12.96720322	14.62977418	11.43953468	9.592888566	8.889678859	6.944353269	13.51556711	5.433255015	9.575730852	9.609160353	6.536463521	7.636677817	5.979155528	11.58713562	11.91813476	8.84640305	12.56520349	13.5073791	7.743768488	8.922485887	14.02712123	9.221880839	11.08999628	11.30509963	8.675689897	8.28889755	4.915017738	10.38292474	10.989233	8.633343244	19.77947094	7.639150696	7.947055834	10.98949542	9.554440987	8.332299935	8.371603438	15.70373144	8.990020082	9.508747433	11.30642959	8.850619294	15.77833522	14.95857585	12.6025509	13.68473159
ALDH1A1	97.2494087	72.36608648	76.48137193	63.16031905	33.0299229	69.37677773	80.9591629	150.9795352	83.03738436	56.34260521	80.98114849	75.98747156	105.0653971	72.64167406	65.16321489	69.99983119	114.0751008	64.80037123	31.1974785	147.3272905	71.68489871	62.97872839	90.56089335	72.21192981	66.92638912	76.59483202	105.67248	125.5140183	104.8758393	73.47037269	64.89977788	79.78219043	84.85993686	29.27955727	62.60151737	48.68537485	69.82478777	84.83931893	76.51122838	92.99263697	68.75184518	63.67488572	78.34604762	60.21612882	103.7821642	58.87997598	66.93513211	64.87397002	66.69762586
ALDH1A2	10.30528677	2.189371722	0.747873771	13.3640063	4.029106503	0.955704008	9.172540297	2.059302444	4.71174045	2.260637885	3.87233371	0.892135356	0.742451798	1.043394413	2.000766154	3.276808836	3.090386046	16.09682191	0.486493697	1.640779541	2.298983743	1.37262571	7.857828524	0.83330124	3.65953649	3.880878209	2.632331952	0.948583101	2.157864511	3.36734904	1.818348322	1.853708234	1.924374232	2.508064605	1.551128157	1.609446651	1.740835322	2.436586183	1.357857537	1.136013231	6.094124889	1.917659302	3.08179448	0.979345919	1.457332675	0.639839436	1.755690748	1.015163954	7.799775701
ALDH1A3	1.528883292	3.836433653	2.156776062	4.872358775	3.980626295	3.103468002	13.38596227	3.846237412	2.216474045	2.113594506	6.101047511	3.619061427	1.064030352	2.492958924	3.441842606	2.538333528	2.166888199	18.25441359	1.541498171	5.556757643	3.645468337	0.708275639	0.701013633	3.303387087	3.310981079	2.529340338	4.417584476	2.982174743	4.962768632	4.339895582	1.248696376	2.654174761	4.296548312	18.51981594	5.493631609	5.699542886	3.279175059	1.830325817	3.057556435	2.242525942	5.670738978	1.670391313	1.377459769	9.987636212	1.952049194	3.826070023	4.732829042	1.781051754	2.621743223
ALDH1B1	4.331814312	8.970547919	6.858748294	5.738834312	10.80882123	5.696473213	4.537654304	4.200362636	7.169661238	5.666212977	4.358114994	6.175034656	6.317550076	3.554571734	4.679441604	7.252264629	11.49720571	8.469805558	7.41427891	6.63821781	10.82244335	5.670686175	3.867819543	5.948513938	9.420987224	7.050662014	6.559871734	3.971571834	5.150248668	3.94936787	5.565509527	8.377453897	8.485843748	17.4227917	8.937061885	7.569076395	5.378835892	5.425208573	5.663836277	6.01432198	11.36900024	6.767261665	6.581497385	9.678362326	4.865094664	13.58227975	7.448828034	5.15599456	6.604108437
ALDH1L1	0.164660754	0.110568852	0.290791739	0.140214237	0.051513675	0.107123966	0.205339447	0.314919167	0.07989899	0.110730585	0.146214028	0.374911176	0.099915802	0.112610467	0.081073267	0.042282856	0.375899822	0.181201367	0.032200367	0.75706702	0.039184308	0.060984246	0.103127743	0.120916939	0.145034009	0.151846734	0.174566669	0.409236191	0.195386196	0.085272645	0.205535861	0.157684497	0.13258858	0.031628285	0.07445324	0.04435992	0.071288528	0.187887973	0.134895689	0.372003391	0.10788566	0.073704731	0.164673146	0.15144802	0.061730809	0.192965187	0.198585548	0.122891262	0.09131789
ALDH1L1-AS1	0	0.048864541	0	0	0	0.040991344	0.047375395	0	0	0	0	0	0	0	0	0	0.033318714	0	0	0.129102863	0	0	0	0	0	0	0	0.032102098	0	0	0	0	0.04039134	0	0	0	0	0	0.149389395	0	0	0	0	0.039273318	0.086087246	0	0	0	0
ALDH1L1-AS2	0.016282141	0.039267753	0.029039042	0.004876584	0.003608125	0.013176328	0.030456856	0.028026123	0.02599568	0.006493229	0.013012267	0.042328847	0.026062678	0.065843249	0.009620117	0	0.069615157	0.01768653	0	0.108934992	0	0.008542928	0.025746354	0.045169468	0.008919646	0.018018064	0.032207745	0.046435289	0.069670403	0.021866062	0.056640635	0.027972131	0.032458653	0.011000166	0.022528198	0.003791668	0.005798552	0.025436907	0.032013321	0.035230506	0.032241225	0.014867808	0.005848251	0	0.020754024	0.019080967	0.043074107	0.040127334	0.005616084
ALDH1L2	0.858673854	1.496046474	0.555339106	1.483834381	1.439225986	0.88228965	0.980760344	0.853965996	0.423744565	1.052207694	0.262015086	0.378815069	1.091247115	0.578730966	0.445842146	0.383133653	1.424021533	1.004341371	0.545758782	1.45736978	1.261476815	0.640298336	0.375243655	1.474381311	0.997811294	0.57877126	1.266188048	0.601909612	1.285181369	0.677914753	0.738619979	1.650147652	0.767706096	2.000526341	0.638439287	0.425373301	1.61239551	0.563010966	0.951582523	0.95712924	1.89223957	0.53341605	0.659832213	0.447873715	0.882239953	3.466061702	2.667416085	1.273996091	0.768263425
ALDH2	31.68210552	44.16634582	50.51660361	51.0474483	36.08586027	47.62483144	44.10899342	74.05753185	41.52218899	43.07878394	44.46325353	40.04740571	49.49330615	56.71285545	35.98619195	41.25251655	44.02686488	47.73015564	37.80396129	48.62855896	23.22243683	61.51416156	65.75942399	43.3187818	38.62188258	50.69723619	41.91394424	71.97315376	44.57291038	56.87259707	48.90003777	44.57739845	51.55295069	34.77589092	30.15024322	61.18376189	45.54779232	94.1864896	52.05638424	57.27424984	39.94366421	49.61802132	33.8722629	30.05369265	48.09144901	34.6532633	28.7012611	30.98576803	28.00152799
ALDH3A1	1.679847665	0.822977143	8.265848151	1.895171467	0.693595356	8.165647296	0.644658455	81.02001437	6.79671762	2.325172707	18.50891613	9.106320045	0.548635558	1.085224629	1.291832149	1.315815094	3.463547465	0.805995043	2.178732631	6.893847376	6.964238182	0.975253303	1.422242277	2.233441684	9.804998904	3.635570915	6.560141468	7.913027762	1.602444666	1.360649847	0.801868321	4.26509421	6.622509666	0.931330529	1.735378457	0.549947711	7.217149632	3.212776138	3.832345091	5.650808422	3.440102928	0.495259674	1.043047132	39.61641349	0.705737446	1.708184877	4.461443479	2.843531799	3.238764827
ALDH3A2	26.28934745	19.49191923	26.512664	18.83056987	27.30893666	32.71929455	37.27638737	29.48830224	32.98213332	20.81862453	26.06723557	27.56246015	28.93694563	23.50138354	22.99329181	31.91231897	22.9667694	31.77180553	25.63742288	25.92193836	33.52739917	34.93766261	27.19728671	30.87750833	23.06937505	20.98833412	29.22938017	35.22688403	34.55567352	23.27388042	26.61532734	25.31786011	29.3563971	19.72346942	26.47358967	21.48287789	19.94894947	29.47217857	19.29410575	34.2826006	25.25920235	19.6915792	28.3526045	21.46833336	34.2117677	12.03355567	15.01844739	27.5802386	24.72025726
ALDH3B1	27.07537361	22.95227801	38.16778861	19.30482019	16.98402762	25.12338189	26.48965272	64.5490792	17.51588635	15.48350898	21.98501557	59.02828852	22.53415877	31.42645675	27.20124963	14.98397828	24.56305251	25.9366834	22.04042677	45.67674281	16.62761346	37.66785999	26.64517633	21.23928992	20.88512792	42.06685057	31.26595151	53.61192733	28.46490112	41.08648569	33.12079506	25.75436737	32.19858513	12.39531426	26.37768837	20.46038801	15.88642519	45.33012395	35.4035881	34.1003293	24.37515267	26.3138375	26.23514283	20.76277085	27.77223812	12.64534519	22.79268047	16.45174147	20.68589112
ALDH3B2	1.213407918	0.270635541	1.212222163	0.582021427	0.339652313	0.592492813	0.223989698	1.326977006	0.213029981	0.518464789	0.229671544	1.429016208	0.248262785	0.442727156	1.317961943	0.179221801	0.409578141	0.307218936	0.235748133	2.075343482	1.970613722	0.326702961	0.753060567	0.232533746	0.832157435	0.564117173	0.708343068	0.654813327	0.230047701	0.098017637	0.35228549	0.433263546	0.491063802	0.231139497	0.233529548	0.239015751	1.391427517	0.956736326	0.719762876	0.488582323	0.440351849	0.231181781	0.624258806	0.419113683	0.151178253	0.882059737	0.334882872	0.22109796	1.378324223
ALDH4A1	2.892205283	3.432584967	4.394832154	3.738088662	3.510396033	2.84552598	2.300962207	2.91949798	2.337553573	2.397723044	1.678384941	2.84948451	2.189900799	3.215123699	4.392605551	1.966689203	3.512780509	2.563739724	3.200764708	3.039595487	4.593814648	2.754770105	3.328479464	2.33047026	3.385753824	2.934951623	3.299709264	3.141132378	2.057707777	2.836506586	2.918138102	3.322287171	2.162715921	3.328227055	2.424263681	2.621402609	3.305829288	3.777808195	3.486251994	2.314296395	3.831879224	2.712206234	2.625088074	2.772787825	2.14156319	3.956599853	3.428787635	3.637859947	5.633681519
ALDH5A1	8.776770649	4.88915157	5.773518661	4.50220707	3.812331006	5.041638536	6.99969108	4.234267836	4.53197989	7.991924195	2.986251344	5.610524604	5.271543388	5.682714806	7.006788098	3.514005378	5.391914661	5.898419716	5.216282547	5.868998608	4.023964826	6.552250362	8.261145312	4.707012125	6.593172738	4.947880991	5.888383224	6.289390663	5.091569777	3.644348951	6.327481667	4.487661412	6.002942667	2.441477352	4.131653773	3.851385178	4.856865016	6.424956399	4.269499331	6.573220972	5.059515531	2.687111477	6.901637391	3.239895927	5.961343155	3.17703573	4.032903872	4.956680869	7.37388508
ALDH6A1	9.218736362	5.376811199	6.170005222	4.354969068	4.022595921	4.368357933	8.231630966	4.692342183	2.912468673	4.794361385	3.675743422	4.275753229	6.506513747	5.490766349	8.136893492	2.934568457	7.121022122	5.672853733	5.431012936	5.498216477	5.773815149	7.368353505	11.78546072	4.391859296	5.946949339	5.984543456	4.962025049	5.53374324	8.5824542	5.429166444	8.106058331	6.278379553	5.168471023	3.176759796	3.453952661	3.930900279	5.946571709	5.145806313	3.625756647	3.755308922	5.149269358	4.650756173	6.834267469	3.596918579	8.239258289	5.527258243	4.746980963	8.348114149	7.3287495
ALDH7A1	5.976700295	6.615322671	6.80730789	4.595042565	4.304068188	5.847521088	6.985893123	5.557274842	5.758082717	4.843590141	4.841270722	5.398500051	8.50044934	4.795618621	5.703768756	5.047166884	8.404130862	6.392472914	6.558221821	4.385840566	6.837351753	4.337435954	6.081696433	7.661547435	5.639385556	5.798687964	7.068595013	6.958486158	6.603967711	6.173929498	6.364358436	6.67223305	6.397886554	3.73705844	3.477362528	4.521521367	4.996109889	5.118918962	5.163960423	6.282391705	6.03157	5.192852057	6.447071393	3.655492952	5.868108319	4.716923151	4.715413335	7.184988289	7.439522224
ALDH8A1	0.113199109	0.238257231	0.165182333	0.106334355	0.082096177	0.380999392	0.368150431	0.177133958	0.117064404	0.406288692	0.106914135	0.274219988	0.255322764	0.273098535	0.082082942	0.180301023	0.050768054	0.581279181	0.265915345	0.378676972	0.146835179	0.25512168	0.102516812	0.251583934	0.169124939	0.123844347	0.09160341	0.24457142	0.169845031	0.345501062	0.488651871	0.056826229	0.092317027	0.151215843	0.177981664	0.21568088	0.255624553	0.048230788	0.189688417	0.167000953	0.084057078	0.186763882	0.033266518	0.14960286	0.078703194	0.144717294	0.040836296	0.071858274	0.122459226
ALDH9A1	28.75572179	32.15981045	31.68549674	27.16419871	33.79103961	27.63877301	33.4828614	16.20197405	37.59001131	37.59445497	21.6510372	26.39557637	43.58690332	22.76407669	26.72246399	26.68792077	33.19197562	37.25932101	20.06354378	30.56682968	31.69443134	23.62144414	31.7812919	26.20230914	24.61175846	27.50937035	38.27562255	22.66291636	32.03588093	26.59366374	24.17631705	29.61975452	29.11777264	24.53424882	19.17124646	18.06975459	25.48196005	28.30913977	28.60907767	26.42743126	27.91172715	27.10211906	31.83163286	17.00679521	27.28255259	24.73817026	27.2969651	26.30906792	33.90541944
ALDOA	75.99891415	79.1857228	106.2450454	116.865309	166.644452	94.34643803	68.60975896	119.3925885	105.1790555	99.24209538	116.774912	110.8523253	98.65506813	91.35421988	88.32112089	79.90501899	77.49863481	120.8793962	85.56684371	88.90664016	122.770691	94.67586018	102.026799	88.00999349	89.72209116	138.9654132	97.64950255	92.27013089	64.95445765	90.71869387	76.46981701	97.69651728	93.34412405	122.466879	96.48552072	130.8707485	126.2812819	132.6213337	95.21743676	91.19131396	113.5958333	110.2127339	82.083557	125.6821692	86.34042244	116.3257509	110.651568	89.88254803	118.1853206
ALDOB	0.228791433	0.148108802	0.241606961	0.108196098	0.052034439	0.08770241	0.202722622	0.113998819	0.064885791	0.122454728	0.096233795	0.226959875	0.192749684	0.0821731	0.117392114	0.17901034	0.07128655	0.130802866	0.455817353	0.086318774	0.047397774	0.293788196	0.171369246	0.300650631	0.11873937	0.174896883	0.095278509	0.120196226	0.126973771	0.161713104	0.075400679	0.14185459	0.144031135	0.054913313	0.158279507	0.096744006	0.141516842	0.070545645	0.079905955	0.190528259	0.053649872	0.057727253	0.090828045	0.45514427	0.092093333	0.02822312	0.071675946	0.133544948	0.286587565
ALDOC	11.10306539	6.33029444	8.822455326	9.220014736	7.126679967	3.162955378	4.730307019	4.138074301	8.77493161	10.82942023	4.797131407	9.119322195	8.874187569	5.372973826	7.240549007	5.212562584	8.170265207	4.303106055	4.619848929	5.689002738	6.482100836	5.751523431	8.076320049	4.425227143	7.355271315	9.813281854	6.30077951	7.119714592	4.935483147	4.521306189	5.196646713	5.298999272	4.888993722	6.292425469	4.330468937	3.630171451	8.836214886	9.814619447	5.975371707	4.228512031	6.874938872	7.714408381	8.178791576	5.802874206	5.351360237	4.364773432	6.779912944	4.161041038	9.455174617
ALG1	2.806333529	3.343656187	4.077228531	4.913303688	6.633429536	4.171516574	3.195710664	3.525407019	4.189684387	3.867941299	2.360788783	3.21264746	3.756528866	3.056135044	3.915419615	2.474545502	3.565584058	3.932600102	3.449092362	3.438282598	4.705919748	3.443418516	3.472190212	4.00530786	4.423279205	4.492123529	3.967008984	3.566438794	2.42570639	2.838690823	3.730258236	3.724029057	2.873786341	4.713266456	1.907380717	2.71496943	4.023973869	4.322684377	3.765591842	3.17725627	4.526018849	3.365051136	3.529713697	2.607194522	3.464130885	4.392665574	4.233041732	4.392399074	4.432278397
ALG10	0.487530617	0.467068857	0.416763292	0.347421886	0.523047482	0.510173653	0.698120544	0.596104804	0.53547163	1.102186097	0.459485124	0.40645434	0.828823643	0.448691212	0.348642106	0.59980088	0.713251251	0.774285019	0.397825504	0.674855873	0.565772451	0.516006288	0.695417886	0.790509424	0.701770235	0.521835191	0.571980399	0.520998977	0.739903623	0.383806101	0.547389343	0.542144753	0.683680256	0.541763807	0.348907321	0.331202096	0.402328874	0.417593569	0.555306033	0.504712722	0.766484809	0.414479538	0.652141992	0.242440484	0.630002122	0.547693464	0.727154026	0.441938067	0.598419433
ALG10B	0.89194487	0.800138181	0.620678133	0.662450432	0.566401954	1.052982378	1.345363572	0.727708196	0.862769251	1.725569587	0.419244892	0.475822727	1.244104176	0.674344799	0.68768332	0.780136681	0.9016715	1.054284926	0.660864989	0.832791834	0.679842799	0.711109411	1.139733466	1.189378977	0.876979799	0.616186622	0.985440074	0.865071478	1.333125505	0.671618575	0.920080586	0.784828344	1.042194647	0.651795616	0.449414815	0.388105019	0.503325097	0.786835029	0.798291831	0.744647169	0.83460251	0.527873426	1.170833826	0.299806797	1.127059434	0.40028255	0.818366643	0.663906614	0.486819685
ALG11	1.254616785	0.910497876	0.682194185	0.742363211	0.728539733	1.116674122	1.108133583	0.990889564	1.053455073	1.320241988	0.802431577	0.492229194	0.991881482	0.713466129	0.539007063	0.928084199	1.15863279	1.242337347	0.877416887	1.115051519	0.831842907	1.086753236	0.865527964	1.144036338	0.898939819	0.76508935	0.968491966	0.82542664	1.648409572	0.757684366	1.021915679	0.994143797	1.054577264	0.868288881	0.865306435	0.660046107	0.897017801	0.797758237	0.910941008	0.938860916	1.195778195	1.057006082	0.921192823	0.838548459	0.90929933	0.712727047	1.119425751	1.016527358	0.769839524
ALG12	3.006576017	3.264936805	3.133688954	3.194655625	3.592290859	3.458757659	3.022258	2.668292966	2.302127657	3.108615923	2.111799356	2.810973024	2.375393068	3.04932854	3.217078529	1.660705694	2.999145085	3.15803839	3.645041459	2.725988845	2.679011871	2.837316405	3.286932617	3.219610005	2.973766476	3.413352957	3.142801688	2.866033268	2.802305449	2.874527503	3.39388673	3.046310742	2.606411643	3.740079004	2.469249068	2.732511466	3.212191852	3.38381349	3.274326993	2.916276767	3.332456799	3.438062572	2.591778867	2.136483194	2.984998839	3.303584752	3.311060289	3.53717161	2.685830884
ALG13	2.873201789	2.990879843	2.251648835	2.447766401	2.38794212	4.168072266	4.033502302	2.701962277	4.314516207	5.899139366	4.128080065	2.894851605	3.290612883	2.804015758	2.305455215	5.700445125	2.309434608	3.299022416	3.178215965	3.557712427	3.551123442	1.934463875	3.390241592	3.996355832	3.709028349	1.789643905	2.801226484	2.715444533	3.664037752	2.573206459	3.076231144	2.090774996	3.396567663	3.011702441	4.078458466	3.008956477	3.011008036	2.077070298	3.432343087	3.499269476	2.038116335	2.919057785	2.407782295	2.334524972	2.582378414	2.23672676	2.320202385	2.136998143	2.127221063
ALG14	0.762899369	0.731522414	0.805991927	1.047485477	1.311732086	1.037638872	0.967130851	0.740961661	1.584902638	0.877897677	1.368740662	0.963780641	1.091202725	0.824702413	0.96802712	1.542091612	0.789002911	0.911904953	0.893788334	0.945863083	1.424562526	0.775238578	1.113325491	0.831903854	1.1681893	0.870936213	0.933334743	0.968444936	0.772557161	0.808517676	0.836137014	0.781642921	0.83921573	0.959412471	0.610443294	0.643209508	0.793796059	0.868755004	0.833575144	0.907401315	0.869085603	0.813085681	1.035002079	0.810641569	0.804499751	0.8599284	0.613981528	0.786548427	0.824298682
ALG1L	0.717721168	0.329299473	0.733686493	0.660612261	0.314215083	2.379929227	0.122793878	2.500929766	1.131922236	0.251318013	0.363736346	1.797603536	0.280207281	0.424739724	0.279257268	0.501879651	1.986277526	0.228183505	0.499954717	3.329529134	0.327293435	0.440867787	0.614510196	0.6920225	0.431539435	1.234948049	1.090765154	2.246575618	0.834651661	0.752282454	0.822095479	0.644435052	2.177586736	0.177398879	1.065711131	0.146755104	0.533023118	1.825475253	0.542090342	1.363583579	0.662938679	0.611418777	0.867691811	0.875426955	0.691710515	0.820579675	0.937781553	0.143806804	0.253596516
ALG1L2	0.108290541	0.270661962	0.158019656	0.24767451	0.045812843	0.155351451	0.124301154	0.152507729	0.106094112	0.400449016	0.125880737	0.179151645	0.094548928	0.104502548	0.061073943	0.114988511	0.058279965	0.310117976	0.129423774	0.103501911	0.029062361	0.069731152	0.102741522	0.174105096	0.258866084	0.147071394	0.068157663	0.140379753	0.090266761	0.132207745	0.246573801	0.057986257	0.176627908	0.09976468	0.068105592	0.075653774	0.194580294	0.103813634	0.333892107	0.135795504	0.080412175	0.080905079	0.063648014	0.091594076	0.100387263	0.115368357	0.078131085	0.129397343	0.06112128
ALG1L9P	0.06424837	0.092968944	0.103843877	0.104632251	0.042712351	0.053617793	0.056334824	0.131324947	0.10097465	0.158535506	0.051345639	0.07829397	0.070703731	0.109608853	0.153027917	0.076750031	0.087163568	0.087237503	0.112863117	0.176545969	0.090882813	0.082167858	0.064765917	0.079370744	0.059393917	0.1266437	0.035744024	0.064894281	0.114138942	0.199527568	0.075431455	0.133042959	0.172907908	0.109871452	0.050003404	0.056106373	0.139429535	0.075279401	0.100663384	0.084713789	0.04770824	0.145752058	0.064903655	0.042030465	0.061420615	0.037646186	0.095606936	0.059377536	0.062327074
ALG2	13.68353777	9.828619941	13.73743326	13.81061167	17.19056243	11.69793742	15.51167004	9.153900524	13.93267383	14.39395908	14.41861136	14.50708779	16.89058118	9.41501345	10.21994539	15.50170093	13.09595223	14.2887968	11.5900937	12.65290284	18.026513	13.58418788	15.48872362	12.63462733	14.34174946	12.25188475	13.22546873	12.11455463	11.32647529	8.337752541	14.95142631	12.99231617	12.21310631	19.29124492	13.05988994	14.76100278	12.46026297	11.4421441	11.92006844	12.76072586	13.97758574	13.25722921	15.48560313	17.84709659	13.1222735	12.06443995	11.03261731	10.73708941	13.78048886
ALG3	4.877834671	6.719297538	9.428967407	9.86801824	15.68999194	8.232633357	6.628083131	8.601438857	6.187758048	7.12523569	5.641382554	9.10370816	6.8054939	6.473219154	7.486940569	3.890307816	6.85560427	7.876118627	6.861752029	6.201251393	11.0168832	6.735781907	8.051307141	7.964057503	8.100508452	9.592443453	7.723299245	7.083155456	4.570223839	6.379042755	4.908270744	7.493332281	6.369448455	13.98767624	5.22829563	6.994062727	9.036926878	8.13623041	8.160395689	6.598817984	9.176997272	8.285841611	6.389937251	8.407812012	6.331562896	9.59541669	9.306254639	8.441243528	8.30511857
ALG5	12.49708027	12.60400025	12.16986231	13.88191196	20.47057323	12.94911698	13.01253549	12.94363203	30.79864902	15.58701466	23.5492758	14.61820497	24.43971995	12.01542507	14.23499288	29.83975206	13.26617842	13.58960699	11.65696171	11.66802427	22.5235371	10.43364281	15.15590709	15.03009921	22.0638206	14.45282568	14.32937856	14.96854674	10.68787664	10.91161012	12.74725112	10.55318499	13.27446475	13.82323758	9.883307173	8.890456328	10.86535519	12.17602072	13.53866924	13.56758669	12.37143679	11.27180629	17.69881859	12.1169643	14.84914755	12.61952615	9.94226067	10.51499752	11.35168052
ALG6	2.033193201	1.678107044	1.555216688	1.609882528	1.95417096	2.25815103	2.162318322	2.0731329	1.966965788	3.117282635	1.257968162	1.30205244	2.295339173	1.482856472	1.292002087	1.684107582	1.967843614	2.532398983	1.446093167	1.963230717	2.050610818	1.656477212	1.875267699	2.326056491	2.087186245	1.630562886	1.710177055	1.791128427	2.123955008	1.353225055	1.900961547	1.637458694	2.538893551	1.694868886	1.340579463	1.187159852	1.602107105	1.460106723	2.026635643	2.031946137	1.669155908	1.51085467	2.589196936	1.210038704	1.789806028	1.614080221	1.916484483	1.449851484	1.770718463
ALG8	5.332738135	5.561402624	5.701952315	6.075957728	8.339488237	5.984926431	7.289298138	6.202914745	6.042225844	6.774270489	4.456748065	5.552105134	7.967451871	4.484781227	4.851352618	5.526239664	6.397569884	7.522147348	4.417875458	6.397743278	6.102564745	5.012122046	7.020736601	6.264566643	5.521527042	6.440029908	6.620453997	6.257544197	5.945314985	5.310840311	5.989614085	5.624807812	6.050899185	7.798316818	4.980158197	3.904949878	5.653997651	5.646569152	6.538414489	5.865438651	6.00019673	5.287683433	5.515681295	5.375706288	6.388220472	5.727791306	6.249942951	5.126220422	5.491579183
ALG9	1.022109238	0.876750482	1.055980919	0.863774292	0.792136412	1.140114916	1.209163403	0.802003671	0.930609999	1.372659596	0.594603072	0.79715631	0.825410292	0.837831307	0.814450994	0.926929271	0.7359182	1.124272917	1.005192037	1.045559181	0.844504643	1.182717382	1.174164847	1.055651695	0.87470076	0.926264072	0.9854178	0.989163659	1.033441202	0.890360505	1.020555668	1.022381372	0.964825261	0.987276896	0.879100146	0.71663761	0.997565858	0.80918839	0.917912972	0.933948607	1.027012079	0.876568444	1.023976053	0.535456136	0.906113123	0.679835361	0.78926729	0.819994904	0.73177725
ALK	0.127729782	0.009241404	0.091121933	0.24674938	0.038211673	0.072355754	0.014932954	0.058628989	0.053531714	0.0865945	0.032324809	0.127289821	0.027260789	0.064565707	0.013206844	0.038428529	0.018903996	0.242807066	0.044393253	0.067144849	0.343555228	0.030157818	0.038375142	0.159454998	0.181928858	0.026502695	0.063165652	0.032379958	0.058558803	0.031447973	0.026659992	0.036050061	0.048379875	0.045304275	0.032400263	0.060976831	1.05874139	0.047392385	0.053366696	0.038001631	0.056908181	0.034990396	0.05505388	0.017330796	0.018994582	1.072749302	0.135162719	0.083944006	0.4625978
ALKAL1	0.169760611	0.245647707	0.173009378	0.087161425	0.249897525	0.456293949	0.170115429	0.125230943	0.304915234	0.188591763	0.164740079	0.126093821	0.135867146	0.073552914	0.193437861	0.077254551	0.035892222	0.065858222	0.670636131	0.057947772	0.226711886	0.114518759	0.046017642	0.466740341	0.538059111	0.181150386	0.479719855	0.195962599	0.044473254	0	0.063272755	1.687360781	0.087022262	0.67585037	0.553653133	0.110126622	0.103640182	0.269945779	0.607950596	0.137744911	0.387176183	0.058130443	0.039198181	0.070511257	0.061824366	0.312622651	0.216529677	0.189264879	0.050189427
ALKAL2	2.983738936	2.202628831	1.525568033	6.027564616	4.289572088	2.256525776	3.694610531	1.310047503	2.072722453	1.571311107	4.289995829	4.561311614	2.58747317	5.055839675	2.859253693	6.687020139	2.472123854	1.551043791	3.8075163	4.963286192	2.942739779	0.991254547	1.29720497	1.961913462	3.73030487	1.056517668	2.611331274	1.248553284	3.396642231	4.2512242	1.230078965	4.825109655	2.312113859	4.484369982	11.91907539	12.33287096	1.140553467	1.238998534	2.244636453	5.191816472	2.030553391	5.364552597	1.778111326	6.713012846	1.965999319	2.320562618	6.04034234	1.256002458	1.860851453
ALKBH1	3.419442423	3.010856371	3.697067909	2.955864895	2.752733312	3.848444365	3.188444064	3.858381197	3.752820158	3.817820189	4.383149879	3.534240441	3.88707797	3.03730346	2.855759058	4.925738188	3.52231757	3.398742767	3.041491647	3.669944067	3.482298935	3.377239663	3.628213538	2.90953353	4.178527761	2.812165827	3.07921447	3.58607746	3.339927295	3.435388489	2.77795428	3.296992267	4.307245006	3.712389655	3.596851714	3.378515101	3.822376291	2.717637014	3.121839138	3.898697135	3.09397436	3.464744341	3.802021445	3.626802562	3.551689178	2.286370416	3.469491316	2.19525334	3.52222479
ALKBH2	2.107229043	2.657569529	3.505375875	2.524503173	2.947432005	2.698716144	2.323442478	2.917233848	5.370616768	4.070693341	4.79463029	4.020685949	2.743804382	2.746004913	3.358160111	5.282569455	2.823040773	2.687981766	2.646734696	1.767680341	3.424282173	2.125027253	1.94422526	3.398886563	3.505494704	3.219721786	3.05931387	3.387696507	2.771193511	2.933747583	2.192398208	2.50041363	2.944405215	5.250480033	3.405981467	3.34947698	2.581811587	2.416172927	3.1833858	3.456241507	2.426069478	2.639136616	2.652547209	5.126248477	2.012430359	2.507211323	2.864033094	2.218122618	3.174053863
ALKBH3	5.051737988	5.941615021	7.04578322	6.389346775	7.043537034	6.668368837	6.703179039	7.860177491	8.52984635	4.376556988	6.617657661	7.706773814	7.976728722	6.377676458	8.204418428	8.356785186	6.875004724	7.39997088	5.998884503	7.498212073	8.576986333	5.738506667	6.498716294	6.996409207	7.566130695	7.27534589	6.688567897	7.706276341	6.42322594	5.380587664	6.083622072	6.156321741	7.813476533	6.941464055	4.562213285	4.433278668	5.92896559	6.079458298	6.495289655	7.445869836	6.560008722	6.212108176	6.837868248	5.238451355	7.41459074	4.94314498	4.838791157	5.105729628	6.373284887
ALKBH3-AS1	0.126452849	0.109788197	0.129678275	0.079533867	0.07565933	0.176522707	0.106442405	0.0870643	0.075709356	0.113464591	0.065687605	0.082185187	0.172050152	0.01917607	0.162501248	0.087278224	0.099813387	0.082415893	0.140447148	0.102731916	0.099547509	0.104497141	0.095978526	0.085507989	0.114300633	0.083960781	0.100054681	0.096168752	0.162325471	0.101891727	0.171557543	0.158275899	0.166376325	0.083295386	0.078732865	0.044171149	0.155365914	0.111122992	0.093235026	0.210339632	0.150238031	0.082271406	0.170323432	0.066179075	0.145064756	0.08891371	0.150537913	0.103881008	0.039254841
ALKBH4	1.710592002	3.92533167	4.416865069	3.49264445	3.190956252	3.021693231	2.937110582	4.218852797	4.616358361	4.467226602	1.484383388	4.015613717	3.565698254	2.158477399	3.642986757	2.128164606	3.696748748	3.529072081	2.366917765	3.556624719	3.611530462	3.34558727	3.021813517	3.625509157	3.293810595	4.486967438	4.141277094	4.459789459	2.967219146	3.874441733	3.597023298	3.566897841	3.061443442	4.249677609	1.61613509	1.837168246	3.126657212	3.649602035	3.444872921	3.267981834	3.820128477	3.553848307	2.819884163	2.15272821	3.360102148	1.907395219	2.748130803	2.852450257	2.800405029
ALKBH5	24.90656531	32.97455797	38.06361906	33.64321035	23.6558976	26.10051224	33.06646656	31.56413851	17.00584039	27.56739983	22.93253284	33.51141431	26.47234135	26.40519652	31.39261681	15.97435206	32.24713577	29.27590799	34.81878242	32.34304947	21.89604418	40.0231723	29.98555684	30.38150612	24.54141768	41.40056418	30.26616853	28.62893239	24.52968675	30.91971532	35.2185875	33.35165937	28.70641653	29.51097079	24.21363872	27.53521398	29.44188942	36.71707081	27.93464606	27.62270619	32.60258587	29.75841595	29.66931237	21.3104781	33.52790603	28.03859014	31.00519436	26.65140847	28.99889223
ALKBH6	0.26124752	0.407876066	0.291207769	0.256355192	0.166821803	0.438129005	0.313463337	0.538432767	0.576258777	0.937656795	0.282954928	0.348520326	0.110046465	0.265851895	0.265043964	0.492760943	0.105140604	0.49288275	0.269589461	0.509246587	0.476946308	0.211018085	0.355484405	0.518526919	0.463243962	0.222531273	0.237988204	0.493436085	0.214327312	0.521646243	0.398198309	0.220188731	0.534505479	0.574779805	0.242562515	0.292980345	0.620661171	0.181244628	0.988447649	0.449058676	0.186334267	0.23776978	0.211129641	0.287839666	0.23660457	0.185304208	0.279633027	0.124250687	0.11026651
ALKBH7	15.38587006	18.06634576	21.39892653	17.18713978	18.00950324	19.40290754	11.49695023	18.52266057	41.14630249	19.28105753	21.82801714	23.63805253	19.22187285	14.02691991	20.44927722	26.55788443	18.57311045	15.5010701	20.27191613	14.44377095	26.08878522	16.52316789	16.36802441	14.27575206	26.28606055	19.23448437	19.50076047	24.58623535	9.33684636	17.80209537	12.39456309	16.48818306	13.55064218	11.78905162	13.85059911	13.30675432	18.65403528	16.73220509	19.06896587	16.08050451	12.06508193	15.00330466	14.50250991	15.79416307	11.73851376	17.81668816	10.68555352	11.45636164	18.01980653
ALKBH8	2.446407995	2.431092232	1.693858184	2.156938196	1.874574924	2.059264661	2.922134571	1.770065912	1.556860592	3.397018067	0.976244433	1.451635528	2.144070748	1.683600256	2.043341835	1.509252625	2.352392872	2.568482354	1.889970004	2.344487642	1.330975716	2.324884134	2.367656677	2.62339527	2.169055491	1.755895508	2.192884521	2.391029201	2.444346167	1.974757094	2.382203791	2.119504839	2.068294766	1.991308318	1.037668647	1.118812258	1.404827896	2.01840389	1.946228414	2.141815014	2.354045902	1.877285999	2.780803309	1.142639153	2.863671429	1.546686155	2.046844557	1.759517419	1.670700313
ALLC	0	0.168007902	0.010353679	0.005216142	0	0.021140697	0	0	0	0.020836063	0.009278876	0	0.009292476	0	0	0	0.005727883	0	0.002631735	0.011097158	0.005712625	0	0.011015631	0.006039328	0.009540722	0.004818166	0.00574173	0	0.021291876	0	0	0.004274262	0.006943751	0.005883055	0	0.004055683	0.006202306	0	0.008560604	0.004710452	0	0	0	0	0.00739971	0	0.011518341	0	0
ALMS1	2.242852803	1.856720424	1.43262235	1.36236086	0.907474107	1.946312995	2.131586033	2.676739372	0.774517383	1.785106269	1.01789218	2.020022298	1.082412775	1.641682574	1.290731969	0.884171752	2.532042059	1.704045648	1.765527877	3.825694269	0.925804586	2.486613013	1.499310196	2.147572122	1.24765684	1.925099158	2.332534539	1.957458178	3.130978466	1.661130951	1.950551286	1.875545361	2.918810314	1.888760332	2.097884837	1.310150085	1.406219608	1.806090982	1.868905194	2.233936594	2.766396453	1.996253466	1.654179616	1.226063031	2.082571409	1.58983079	2.910462131	2.061602638	1.502674972
ALMS1-IT1	0.203110762	0.283771486	0.17487742	0.232842419	0.148996574	0.170035285	0.363556131	0.32549941	0.109025785	0.167585101	0.391809021	0.218494799	0.302695678	0.223041271	0.173801312	0.29748074	0.200402495	0.174982202	0.250830446	0.147270399	0.096488325	0.143316032	0.345536358	0.21858528	0.149635838	0.244141772	0.235522641	0.166452499	0.301830286	0.225738292	0.255823732	0.262991896	0.410488734	0.482639455	0.46514794	0.288686862	0.235708247	0.246189903	0.134263748	0.238683754	0.135219576	0.15349054	0.2264081	0.228072293	0.357096599	0.131323904	0.222341711	0.109319107	0.181183354
ALMS1P1	0.133830539	0.116193615	0.12729892	0.080165851	0.011862749	0.184114084	0.05006783	0.44536232	0.064101199	0.074719246	0.085563131	0.150765594	0.028562846	0.121769207	0.031628897	0.094738803	0.105636841	0.155065454	0.109205863	0.289935056	0.052677725	0.105327486	0.042324267	0.120662423	0.087977689	0.140693953	0.141189616	0.322301954	0.253603756	0.131800091	0.083800059	0.118242533	0.234777716	0.207955675	0.135791186	0.037398595	0.11915253	0.073177245	0.197349352	0.282336617	0.165628573	0.109984927	0.009613903	0.062257945	0.125097157	0.06273416	0.495664736	0.131930136	0.055393469
ALOX12	0.987187805	0.938718461	0.407462382	0.775494291	0.746287515	0.862792577	0.443184509	0.534042632	0.317475726	1.221548688	0.423770811	0.549943307	0.243799615	0.573148995	0.404955064	0.634938298	0.651205088	0.569869987	1.209598101	0.808743563	0.449633382	0.639308849	0.604777531	0.669007991	0.658229607	0.519687866	0.585827615	0.970634408	0.605170313	0.886352861	0.841851749	0.822364161	1.572127915	0.600247008	0.679040868	0.626612319	0.873894534	0.396576548	1.023168878	0.530955781	0.536170588	0.884695693	0.48628121	0.354270552	0.596802469	0.61479956	0.593203392	0.412438574	0.344395203
ALOX12-AS1	0.715604413	1.002307879	0.61359306	0.638859785	0.616014802	0.762856938	0.778697165	0.623773626	0.71407314	1.734227099	0.535232801	0.733412736	0.697556734	0.758238635	0.650471805	1.173895342	0.692484462	1.006539644	0.761110511	1.078552684	0.826059436	0.574026612	0.774682749	1.102364229	0.912202196	0.651032076	0.680547556	0.780578918	0.736065531	0.800849337	0.895216063	0.611313855	0.943728528	0.70659567	0.571223214	0.519162718	0.764543671	0.424609345	1.021423479	0.740696205	0.630160859	0.581188267	0.617865852	0.464138106	0.602249464	0.585954341	0.546091838	0.727299448	0.422456277
ALOX12B	0.355591504	0.032159344	0.034682485	0.049922559	0.014774839	0.026977737	0.015589644	0.066945432	0.026612295	0.093061471	0.048843361	0.202220117	0.017787254	1.744105482	0.01969661	0.997061695	0.038374226	0.048282805	0.254396422	0.546973734	0.032804577	0.078710088	0.147599506	0.00578011	0.009131218	0.046113625	0.016485855	0.036973011	0.03056699	0.029846297	0.017395243	0.024544823	0.093039992	0.033783265	0.084562734	0.023289637	0.623289755	0.104161069	0.131090694	0.07664061	0.033005983	0.11795865	0.023947885	0.025847048	0.028328409	0.065111885	0.440958193	0.00456435	0.097738051
ALOX12P2	0.117430086	0.151043708	0.121007134	0.114891628	0.053779892	0.332606157	0.637016854	0.588423033	0.087493508	0.234152393	0.087590621	0.240835296	0.037593858	0.182035334	0.117949776	0.121922389	0.059219521	0.394015011	0.244881192	0.46890251	0.11041984	0.028752883	0.212922122	0.200892306	0.33022878	0.108291591	0.110982404	0.257997547	0.145957602	0.105134965	0.081700735	0.08069626	0.209127859	0.214205617	0.111929222	0.134908295	0.352684746	0.048921627	0.454076836	0.232915387	0.052319298	0.064337779	0.05342644	0.072837942	0.08648305	0.12232514	0.207106094	0.096468808	0.116112418
ALOX15	2.449392419	0.677500253	7.731801308	10.36136563	4.761144152	8.361957197	10.72860642	49.20512837	1.899948986	5.088026944	3.828367781	18.00991306	3.032486504	1.183350575	0.184421369	0.451128144	10.21015959	33.33595776	0.381267576	68.36367309	1.087832166	1.808307493	0.296140557	9.976076357	3.711974429	19.21721123	22.58782922	27.26183874	10.75244454	1.240076795	3.832050111	9.524583471	21.171885	0.834723219	7.227896007	0.069659095	1.463613112	17.05199936	7.716096825	16.27953153	7.754932209	2.790837004	1.307987885	3.499040368	0.663104466	3.444518182	17.03103866	0.099718443	0.094204699
ALOX15B	75.74926952	12.74317184	54.02446022	53.3398741	16.62405561	26.6391075	22.28927863	22.13780191	12.31337173	19.24684727	32.7513652	119.2161434	15.96087696	76.61745113	42.01289416	29.96822991	12.6801363	11.12245757	26.40377789	50.20415087	48.49449683	13.68148385	240.2202992	4.066143401	47.68807187	32.57310547	34.91731585	39.87129286	33.68447285	28.94806889	20.25268955	29.59217241	14.02521249	16.72282048	19.30544768	28.02439689	25.77377829	44.42600324	45.18940387	18.25753358	40.07554207	61.02552331	15.83837815	83.7037368	14.87784073	29.00181413	48.59953449	21.50736189	51.74598268
ALOX5	18.87952555	28.32670874	39.30217633	62.92364674	47.75316722	66.2500892	43.42644656	93.24826374	52.83166955	68.05493037	57.61085258	37.42294318	44.67181671	55.16023909	18.74825739	43.19486943	13.24477823	45.93229967	25.0394849	50.63246402	19.12320998	70.1797433	65.20350356	31.12375834	40.54006399	36.06363419	49.27245072	57.68281324	37.67999121	52.74335102	52.0936265	43.14901795	49.0064121	38.70587658	28.80971341	60.65772072	92.87300947	78.10036074	74.30262699	75.12140277	56.56729977	54.30086236	13.64621105	35.63161822	40.93332017	52.01096875	55.81968004	42.33919446	31.96493274
ALOX5AP	37.5766916	36.73103361	97.01217785	95.61480647	130.8084822	85.60742218	102.452925	136.6026304	111.6697203	102.3789355	152.1664695	75.20695021	141.4946942	96.50798553	56.82877268	117.8752559	39.43585462	72.31677473	33.67949843	112.4000198	22.79408685	118.8228498	165.8633375	37.14908879	109.567636	88.92673044	92.57702293	97.68497953	64.38067524	83.96335777	80.41531852	63.44248527	102.4582273	77.51169368	52.1583121	108.2231826	117.971176	99.15708653	130.9089249	121.1639918	98.41102422	87.48659265	56.80924238	103.0847202	94.71936275	80.6603146	131.6814812	71.21769937	51.97187569
ALOXE3	0.019623733	0.011358407	0.017499369	0.042317336	0.046965127	0.004764154	0.011012259	0.006755588	0	0.037564022	0.047048344	0.091828831	0.006282307	0.09522755	0.010435012	0.033339996	0.007744829	0.017053076	0.017792208	0.015004774	0.042483091	0.018533155	0.01489454	0.020414857	0.006450137	0.022801716	0.019408878	0.003731015	0.010796001	0.010541458	0.012287704	0.002889674	0.051638609	0.007954641	0.081455012	0.016451403	0.044028127	0.009197201	0.034725088	0.022291962	0.023314865	0.005375741	0.012687284	0.07303166	0.005002676	0.055192713	0.062297072	0.003224179	0.024367234
ALPI	0	0	0	0	0	0.006805934	0	0	0	0	0	0	0	0	0	0.005953571	0	0	0.005083488	0	0	0	0	0	0	0	0	0	0	0	0	0	0	0	0	0	0	0	0	0.00454938	0.004163369	0	0	0	0.007146681	0	0	0	0.005801722
ALPK1	2.667643137	1.767211389	2.124742912	2.05158105	1.562515056	2.684439137	2.474287168	2.693640526	1.737665178	2.962330793	1.703232755	1.827155738	1.6769809	2.721730858	1.421927408	2.186779112	1.573573234	3.362050215	1.789574218	3.158489749	2.387062447	2.433073752	3.232979207	2.384071076	2.823720956	1.85331502	2.132775118	2.805723328	3.114597286	2.120881464	2.257919973	1.816004905	2.775470033	2.677896885	1.737812674	1.917199157	2.804028233	1.900928951	2.042802502	2.812546714	2.217380778	2.183636822	1.464347584	1.735042623	2.090854912	1.78760203	2.546673994	1.531470707	2.536142996
ALPK2	0.02816529	0.165287638	0.020930218	0.171524831	0.024965734	0.01519518	0.043904247	0.037706938	0.005621004	0.95847803	0.018757478	0	0.012523313	0.016610043	0.00832057	0.026584325	0.012350994	0.091783918	0.007802839	0.028415361	0.170913553	0.023398166	0.013361023	0.027672944	0.19029649	0.012986723	0.106784846	0.010412503	0.007173676	0.010506808	0.008164876	0.008064492	0.033688716	0.110998917	0.010824969	0.010931551	0.043465468	0.007333575	0.032303549	0.003808918	0.017428671	0.010716141	0.021919006	0.01091874	0.029917395	0.1503642	0.065196915	0.008998027	0.01942971
ALPK3	3.076857877	2.832209325	3.439038787	3.619073433	2.155797582	3.373055544	3.572884293	2.797826006	1.353558726	2.530455375	2.764022824	4.102918899	1.004020597	3.886572302	3.435808871	3.500638601	2.064258772	2.602293133	4.343523624	4.442784712	1.514535962	4.481093376	1.753307897	3.186867488	2.509492538	1.923371492	3.775612316	2.801876358	3.552193429	4.226257415	2.180576947	5.580568391	4.556349903	3.209661371	5.563640424	6.181958161	5.334444388	4.039773773	4.437743518	4.752373892	4.728761773	5.494773668	1.706420329	3.510926955	2.164704731	3.12519907	4.161774715	6.379489355	2.389622289
ALPL	123.1651544	67.56238576	117.4992048	119.5730004	185.9067247	83.05489713	43.45781093	62.27344276	56.3083945	82.55090506	99.63838904	214.5235239	21.60261157	133.9508338	142.7723447	56.73331917	38.22375572	56.29386488	120.0772755	95.48555267	179.8598212	101.529807	148.5572586	34.3492096	100.5023627	34.54386855	81.44732196	90.74047011	92.84948326	69.43199448	87.58412581	60.8550971	48.29815631	180.3618469	50.98063443	141.0285562	117.7147872	112.1051608	77.51335615	59.67073996	83.36742763	124.415845	88.57082622	206.1661657	55.66077277	115.4543937	98.32578768	85.35224597	218.9870133
ALPP	1.934480555	1.438013626	1.522874188	0.537485957	1.532989777	0.527031565	3.018489474	1.660739428	1.848506183	1.367851073	1.792728001	1.586483068	2.015431405	1.316811166	0.940595201	0.870828918	0.80916876	0.848918726	4.102712195	0.820725341	0.674093493	1.552851031	1.908585068	0.863203442	1.728358463	15.38279388	0.744326364	1.325358028	1.574707928	1.749213483	4.00244131	0.578955058	0.571248951	0.914198647	1.708735681	0.2965806	0.706105916	2.871426824	1.145318693	0.763296443	1.006601562	1.767544985	1.465901782	2.395672413	1.506526813	0.180908445	0.70830081	0.820347536	1.05328476
ALPPL2	0.295969664	0.445406267	0.469794544	0.101054635	0.240048168	0.373641115	0.656053258	1.895141507	0.574133842	1.650074638	0.482523889	0.584770844	0.900136387	0.134647859	0.173121584	0.169709004	0.268661364	0.173608931	0.86675816	0.175386731	0.110673231	0.30747345	0.589687558	0.160108822	0.904726839	3.507787455	0.298583757	0.270105736	0.184538137	0.34977513	0.407717148	0.113315102	0.191166233	0.053988179	0.589691161	0.057895566	0.113835832	1.019550106	0.209492709	0.283379114	0.219775098	0.239180574	0.420975575	0.722846453	0.51307032	0.00693691	0.058723674	0.175060124	0.140879687
ALS2	2.772630925	3.076395533	2.600476405	2.170746732	2.412942943	2.841204632	3.53889732	3.025909939	2.266678637	2.664245639	2.187421767	2.203789763	2.140582325	2.678779221	2.541651708	2.431052058	2.85905302	3.167694228	2.700042975	3.261255302	2.315831305	2.899053842	2.874600287	3.62657833	2.417310699	2.528817212	2.953110199	2.801940573	3.772362175	2.805505886	3.113042715	3.094021804	3.705625377	3.030117718	2.770516325	2.448318628	2.439185393	2.6259142	2.749470761	3.457045164	2.961104569	2.764075052	2.759467914	2.43288827	2.892880506	2.546426499	3.22008192	3.145139562	2.113172307
ALS2CL	5.961801537	6.547368279	7.27936672	3.162236137	3.500884827	5.458814151	7.00616555	10.2647339	4.674690388	6.532208021	6.018475535	7.774892875	1.987364806	9.492999655	6.144333096	8.673147548	4.38721412	6.67956383	8.811246805	6.408299331	4.71062672	5.582005538	4.824633684	8.40061581	6.60069035	5.000804496	5.077878627	9.513499326	7.986823363	15.64297886	11.26009694	5.355210456	9.656705542	6.685622547	9.806618694	7.247530075	7.65160737	4.564663066	11.64578055	7.252864097	4.183804458	6.260004768	3.144462788	6.418149998	5.113213644	2.436433969	3.345965649	3.961998921	4.17117249
ALS2CR12	0.420029813	0.243117316	0.434489088	0.191217612	0.037231473	0.815782192	0.259279156	2.59312014	0.228007275	1.098836748	0.635548431	1.747129188	0.286864198	0.484088436	0.129048299	0.333020375	0.889641266	0.146002805	0.190413764	5.968312648	0.270039147	0.308534252	0.116895288	1.345846575	0.911195107	1.394434029	1.412465476	0.979607386	1.124586817	0.308362648	0.473414679	0.919519552	2.237358329	0.283770882	1.33279154	0.164326731	0.4188381	0.94492076	1.593883737	1.213301532	0.927374181	0.406556975	0.168971186	0.22145084	0.321234479	0.164077008	1.688995391	0.165626144	0.15067304
ALX1	0	0	0.027320815	0.009176077	0	0	0.028654737	0.087892767	0.012228764	0.024436111	0.008161558	0.039824268	0	0.015486833	0	0.021688302	0.060457901	0	0.018518672	0.097608912	0	0	0	0.021248405	0.016783748	0.042379858	0.040402703	0.126209008	0.103004057	0	0	0.030076609	0.073291414	0.020698582	0.028260286	0	0	0.047863633	0.045178661	0.0497189	0.007583382	0.013988087	0	0	0.039052035	0	0.040525431	0.00838956	0
ALX3	0	0.034460147	0	0	0.005277296	0	0	0	0.009505414	0	0	0	0	0	0.00703526	0	0.023496952	0.008622857	0	0	0	0	0.022594192	0	0.013046001	0	0	0	0	0	0	0.005844634	0	0	0	0	0	0	0	0	0	0.005436467	0	0	0	0	0	0.006521202	0
ALX4	0.007699329	0.694462852	0.002288613	0.011529941	0.003412345	0.021807395	0.00360053	0.017670268	0.003073142	0.033774956	0.002051035	0.003336004	0.01643233	0.003891909	0	0.013625911	0.040515556	0.016726843	0.002326911	0.014717726	0.012627385	0.010099227	0.009739734	0	0.004217829	0	0.032998469	0.004879519	0.011766076	0	0.018748543	0.001889596	0.012278967	0.010403287	0	0.008964823	0.016451752	0.015035424	0.018922657	0.014577005	0.028586051	0.014061068	0.01106184	0.008954317	0	0	0.010184217	0.008433331	0.002655675
ALYREF	19.09790699	18.27418956	25.82577845	20.09132455	26.60800209	23.56942379	13.03476514	22.64143354	26.21395582	23.68967662	27.77530164	24.37359917	15.84769781	18.89516659	20.29917062	30.55311947	21.63690592	14.56337008	22.26698239	22.98475924	26.77342596	19.27322574	17.61227289	19.04854063	20.24638267	23.24276718	22.30122058	23.11958803	16.92662922	21.31624774	19.88182726	20.26003085	21.85630834	33.2538368	34.1944071	23.26525265	19.467428	19.3998999	20.90388527	23.50671033	19.20084275	20.52098548	19.48779674	33.79059834	16.19290714	19.17251307	19.68096711	17.30634488	21.13952985
AMACR	0.912020914	1.244682267	1.058093333	0.761910302	0.912509698	0.644253785	0.479276839	0.840049923	1.501157858	0.985298557	0.312021867	0.769184038	1.279211687	0.707711152	0.902901049	0.566807493	0.725305284	1.288885428	0.566938158	0.778399799	0.798411971	0.960240658	0.818984185	0.971001176	0.631628161	0.734157891	1.058911179	1.043882181	0.5285979	1.118292242	0.57616919	0.979168311	0.627526804	0.75113648	0.333407701	0.398488036	0.677838498	1.272323802	0.701679332	0.717745103	1.062276896	0.775004486	0.861133865	0.329910485	0.983659783	0.689889896	0.87148943	1.069963643	1.082607616
AMBN	0	0	0.006550287	0.006600016	0	0	0.010305151	0	0	0.008787999	0.005870309	0	0	0	0	0.0077998	0.007247525	0	0.006659901	0	0.007228219	0	0	0	0	0	0	0	0.006735185	0	0	0	0.035143884	0	0	0.00513168	0.011771724	0	0	0	0.005454448	0	0	0	0	0	0	0	0
AMBP	0.462739361	0.219710872	0.618968388	0.584688321	0.240335452	0.482717762	0.314450995	0.398251987	0.952357676	0.294107337	0.364031086	0.422925534	0.254616572	0.405685226	0.467777588	0.414585542	0.27822187	0.369135174	1.920756478	0.18658558	1.430093129	0.489374584	0.370429614	0.203088323	0.689194484	0.53407757	0.400463836	0.446771231	0.450811931	0.301007432	0.399917294	0.191644439	0.285391236	0.124561653	0.250098682	0.166690358	0.66819291	0.279566065	0.234563064	0.228801942	0.273815437	0.376328196	0.451876993	0.496121492	0.377860165	0.23724844	0.129111522	0.302924347	0.680833959
AMBRA1	5.148522866	5.565959673	5.525868918	6.046494445	5.086164704	5.248131435	4.449280041	5.005385955	3.113593411	5.425609703	3.453653794	5.337367149	3.324800173	5.698884216	5.824240976	2.518032181	5.231680707	5.001376212	6.186800385	5.531135619	3.590156662	6.517706366	4.784344379	5.474129765	4.323920527	6.458297064	5.324219858	5.320379828	5.452601768	5.651199621	5.32487445	6.377785495	5.04479045	5.570260052	3.70947096	4.76445333	5.921851853	6.771623383	5.136096822	5.689702651	6.543658763	6.156298657	4.219372004	4.155846952	5.275544942	5.765323499	6.422208688	6.954915369	5.512611578
AMD1	16.44076483	8.089727018	13.19596871	9.552592587	15.85001857	12.60274953	17.0795844	7.874946051	14.19615219	14.76798689	35.38525352	16.13287247	15.17308461	13.54421361	10.16657056	21.61920067	10.68734879	11.79934948	12.72483353	13.79005648	14.82511317	15.92558002	20.34022447	11.88704405	13.17064091	10.79269798	10.04626338	11.81612781	17.00460296	9.280569943	14.25759286	9.559307922	14.42729782	18.07115607	23.7654642	18.02957172	14.32214993	13.20387945	10.62742199	16.92636976	11.00198828	16.67093001	11.48018229	21.28551312	13.83016289	8.927025159	10.4963925	8.43836702	17.60864972
AMDHD1	0.598852632	0.596252912	0.259663019	0.464030748	0.745100746	0.113374793	0.508712268	0.208049967	0.598667649	0.571851403	0.267833411	0.278517826	0.36936035	0.316597922	0.404139816	0.665062164	0.856486933	0.417755915	0.33374632	0.299313403	0.535230007	0.38050698	0.505615838	0.160035458	0.424373888	0.196073899	0.266261487	0.527509412	0.382857428	0.486963552	0.837113158	0.214391018	0.230002064	0.222706262	0.190041478	0.34544272	0.190768257	0.328305143	0.259253077	0.164942974	0.261098708	0.270908517	0.491368515	0.236414848	0.518222147	0.309046314	0.446933948	0.302395834	0.608303887
AMDHD2	2.616114225	3.66330724	3.134655717	3.380152908	2.321172568	3.639263342	1.26134006	4.223805069	2.39600865	3.849666994	2.652581171	2.587771709	0.892703431	3.716077369	3.055455727	2.153430782	1.900906638	2.173544577	3.32195115	2.855787256	4.852693122	2.269087605	1.750910128	2.5141229	3.749530109	2.538763145	2.73790548	2.77616234	1.580578018	3.921827975	2.564413179	2.518451003	2.10631679	2.863525078	1.870641909	2.37549321	5.819361529	3.302903134	4.605408836	2.937269825	2.218703614	2.641180508	0.994292485	1.867191717	1.146009357	3.834245928	2.883700948	2.848856927	3.997655088
AMELX	0.035346221	0	0.015759911	0	0	0	0	0	0	0	0	0.022972482	0	0.026800568	0	0	0	0.057592424	0.048070924	0.016891602	0	0	0	0.018385596	0.02904493	0	0	0	0	0	0	0	0.021138941	0.053729553	0.024452762	0.012346762	0.018881752	0	0	0.028680164	0	0	0	0	0.022527022	0.020711038	0	0.014518459	0
AMELY	0	0	0	0	0.011623807	0	0	0	0	0	0	0	0	0.02651478	0	0.018566111	0.017251514	0	0	0.016711478	0.01720556	0	0	0	0	0.029023173	0	0	0	0.023480973	0	0	0	0	0	0	0.028020609	0	0	0.014187166	0	0	0	0	0	0	0	0	0.054277724
AMER1	0.721859598	0.986377315	0.783991649	0.695715775	0.587955648	0.543146231	0.951413305	0.676919004	0.460443448	1.114552079	0.308699844	0.672495401	0.57913598	0.667935035	0.650597	0.269112959	0.922628054	1.110681794	0.922303563	0.905440288	0.514263459	1.001429899	0.694819786	1.174626845	0.695144964	0.909553164	1.096000492	0.73607452	1.086581728	0.960030538	1.087143294	1.162057682	0.903143281	1.200912456	0.553800181	0.534831361	0.646112391	0.995297694	0.757757932	0.696342347	1.295282533	0.907336928	1.026443277	0.526480159	1.015917196	0.737384579	0.977952621	1.158734013	0.620354808
AMER2	0.001391518	0.048325441	0.06080309	0	0.000925082	0	0	0.002395192	0.064983686	0.019977471	0.061163586	0	0.00222739	0.010550907	0.006166218	0	0.201825634	0.148131008	0.030279469	0.003989954	0.001369306	0	0.003960641	0	0.032016523	0.030027558	0.002752565	0.005291322	0.002551813	0.112124135	0	0.005122666	0.018308456	0	0.050058413	0	0.002973364	0.003260865	0.004103924	0.001129087	0.045464536	0.002858951	0	0.090626746	0.005321093	0.024460702	0.033131116	0	0.002879799
AMER3	0.002255395	0	0	0.002026506	0	0.002737768	0	0.003882166	0.002700682	0	0.003604906	0	0.00361019	0	0.001998861	0	0.002225321	0	0.001022447	0.004311321	0	0	0	0	0	0.00187189	0	0.002144065	0	0.003028877	0	0.00166058	0.002697695	0.002285607	0.003120596	0	0.001204819	0	0.003325853	0.003660085	0.00334953	0	0	0	0	0	0.004474954	0	0
AMFR	13.4961118	18.23491762	20.47291288	21.55636351	18.88153615	17.74833358	19.23607251	17.55307693	17.10282251	19.87500802	19.15258165	14.9778349	21.06979672	15.06019235	17.33055346	15.67524079	22.83672618	20.64843756	16.85247796	17.9943673	16.94510436	19.01866106	14.79112133	17.43960652	16.44352611	18.88855098	18.15942936	16.3699679	16.67991478	16.14208802	16.83152211	21.53599202	18.07405136	15.66636054	14.55291831	18.57795244	17.33522222	19.29367636	12.99692059	15.60275863	22.40506667	19.21759186	18.85632667	13.00148725	21.31894294	16.79214481	18.56545804	19.54025027	17.9565945
AMHR2	0.071310349	0.115327539	0.224437621	0.090456613	0.097602973	0.045826878	0.229510763	0.050542088	0.185847317	0.100370042	0.043580122	0.114503261	0.053715688	0.08269476	0.137551536	0.120262804	0.086914677	0.501218885	0.030425789	0.07617546	0.070172081	0.059424103	0.119393412	0.078549037	0.13098289	0.073110676	0.170100779	0.107667041	0.057693238	0.078866166	0.258281617	0.067945949	0.075260157	0.114774755	0.029019409	0.02637462	0.10531756	0.08846881	0.160826445	0.098705253	0.096559857	0.132147261	0.226000506	0.058541581	0.064161671	0.078652492	0.10819645	0.158514504	0.013021717
AMIGO1	3.390907864	4.636897237	6.137189435	3.796878508	2.490766731	3.733081056	5.763367883	2.483807893	2.669134539	3.051200505	2.393538761	5.157219515	3.489953364	3.924063711	5.077344832	2.037926683	4.489230305	4.552813206	4.334630166	3.767411771	2.080548266	4.251432848	3.225316468	4.034966423	2.635528105	3.75719189	5.413718765	4.197130833	6.981189898	5.085474726	4.481858708	6.936476405	3.51716387	4.244537166	3.012695342	2.405026302	2.23590371	4.376465831	4.001935885	3.426454383	4.678020633	6.591552798	4.695610396	3.386445699	5.225423898	2.548335386	1.889742454	6.63649391	5.022757616
AMIGO2	10.9633373	11.23827617	8.089981498	8.225137928	6.76765314	13.04549521	15.74708562	13.04081152	10.87659829	14.43290255	9.843775762	5.202808441	16.01435611	8.496579436	8.175745958	11.71669931	14.3909723	14.396917	8.895024661	8.727953989	4.661854401	14.94626843	15.60410125	8.673321359	8.178174077	7.442785754	10.10172267	14.48252537	19.55426076	10.79065842	12.53925581	11.21947416	12.88131494	7.57186934	7.669674385	11.28942205	8.969154281	13.0773222	14.28000486	9.933914049	11.70033735	10.78849759	12.9429964	5.631154504	14.74469324	6.299354323	8.666946348	6.965465771	7.160287378
AMIGO3	0	0.007461148	0.004598017	0.00926585	0.003427845	0.018776957	0	0.008875265	0	0.012337589	0	0.006702314	0	0	0	0.016425365	0	0.011201881	0.004674962	0	0.010147794	0.00811608	0	0.016092215	0	0	0.005099747	0	0	0	0	0.003796357	0.012334742	0.010450542	0.014268383	0.010806652	0.00826324	0	0.007603443	0.008367553	0.003828786	0	0	0.017989979	0.013144698	0	0.010230477	0.004235819	0.005335476
AMMECR1	2.488949527	1.681169674	1.736831217	1.855832075	2.34422005	1.756682913	3.428267117	1.555402518	1.315258355	2.308492488	1.478706245	1.822233265	1.721945989	2.057198595	1.862629408	1.38998515	2.312751318	3.749164254	2.150902117	2.019565233	1.952244905	2.11392501	2.412979456	2.108658025	1.827499305	1.699200754	1.691157892	1.552276335	2.089038279	1.633246511	1.914437814	1.667460862	2.042490137	1.799340817	1.168805257	1.719839869	1.681637909	1.830971283	1.569627982	1.620785765	1.891917542	1.758847353	2.059665111	1.683056969	2.225684292	1.749011553	1.837840122	1.631644447	1.799794691
AMMECR1L	6.450202833	6.346488776	6.4595278	4.550706063	4.974276513	7.160019435	7.666345978	5.201845055	4.55403944	7.242258269	8.446895543	5.922615657	5.075565578	5.908368424	4.969354054	7.056510586	5.468132076	6.72036609	6.123598947	7.711401298	4.450085732	6.952366242	6.784289263	7.629230779	5.348696081	6.235794165	6.223234084	5.731077371	7.522899375	5.998246763	7.268456768	7.003827349	7.437079859	7.984648631	9.59361316	8.336852007	6.993981715	6.046855273	5.736215971	8.118456142	6.182136415	7.501783636	5.831513688	7.220409047	7.064144776	5.067157054	6.826377375	6.291896552	5.97206213
AMN	0.667021085	0.574521209	0.682618537	0.493732609	0.536346376	0.412551496	0.543644388	0.814625575	0.505851267	0.608010002	0.35283895	0.862902004	0.203370416	0.789941836	0.557372503	0.472185045	0.319661718	0.320873846	0.874031693	0.58895192	0.587610992	0.604953682	0.665990466	0.379999328	0.803893134	0.498241543	0.468085668	0.872636722	0.448508841	0.874446381	0.755775766	0.474737521	0.353324246	0.666299649	0.443870792	0.55919191	0.785598327	0.543359379	0.72130919	0.456175719	0.292464553	0.630833812	0.225891543	0.627984247	0.433206367	0.290337903	0.384428985	0.253104309	0.299092146
AMN1	1.630434348	1.61740865	1.202685928	0.93791286	1.086984218	1.513793012	1.600517307	1.319739463	2.079540528	2.210339961	1.85668423	1.038650986	2.291911388	1.015611505	1.174817992	2.506186784	1.399062693	1.158968664	1.304472354	1.518605253	1.549868258	1.239565499	1.31463544	1.470329793	1.639606731	1.268862226	1.329353267	1.277723769	1.702490447	1.457657625	1.055627202	1.380676382	1.718142672	1.207611634	1.508188206	0.893816671	1.352098903	1.244716628	1.273651742	1.678978967	1.128381072	1.255786514	1.921107572	1.117304393	1.318765005	0.898515482	1.447943849	1.145890424	0.845951035
AMOTL1	13.89971223	12.78461945	11.66063813	7.939803258	8.83188791	13.08280714	15.30602006	9.793373786	7.290098067	7.72531162	8.697890851	10.47508556	8.015059128	12.01323772	12.03852064	8.429055264	17.52166572	13.06671754	14.7230478	12.59073255	5.542333621	18.80016096	10.18359058	13.16888711	6.779103938	10.48414755	14.46602991	12.44751396	25.31177852	18.46909649	12.92360308	17.88558301	14.42510997	11.82071573	12.84496166	13.18512351	9.88317647	11.80112219	11.10930599	14.01318224	16.54563128	19.43428604	12.16809333	9.514165834	14.12394892	8.54087292	8.516913062	17.38886081	14.19734346
AMOTL2	18.43397886	32.2305415	16.24488925	19.14906578	11.04336262	17.14687646	21.91741436	9.703661067	17.07406415	12.67779472	6.418995922	18.72683418	8.254094545	24.07256658	28.85192543	5.19795271	27.86502374	27.28885399	39.20013549	17.59525417	12.70873303	19.83365607	11.21894374	25.54215267	17.22479846	18.69914905	25.77623606	25.2651072	28.87093056	29.79314778	23.78546795	33.56692677	19.3529935	32.11867174	19.23746695	10.7247534	13.06038845	21.95727178	27.29223246	23.651789	15.70998752	25.58011768	27.10465155	8.598428367	24.9774003	18.6317833	16.54807629	26.4641745	18.64109662
AMPD1	1.418946868	2.566563015	1.091354906	3.872646548	0.267273051	0.430606185	0.522552888	0.071236806	0.346898087	1.421744062	0.207897383	0.076851052	0.151419704	0.116554553	0.277709568	0.44573544	0.58917791	0.333956068	0.171535135	1.084960595	0.040725341	0.162858124	0.162670335	0.264477096	2.011326466	0.157022806	0.695858058	0.061824833	0.238527023	0.341414847	0.530629256	0.378714032	0.127290978	0.647079467	0.45809742	0.02891299	1.373863041	0.422570107	0.77593506	0.187093255	0.719995901	0.777414825	0.210234797	0.02750391	0.376804154	1.406500193	0.42230227	0.223419081	0.263067197
AMPD2	3.568683607	4.816576989	4.233498342	6.469390073	6.890207124	5.263960237	3.69881507	3.398962585	2.931713061	5.956619989	6.206988774	3.008172963	2.101456047	5.592158656	4.044516755	3.690658856	4.470728729	5.572754223	4.105303645	4.376256858	5.81029982	4.110813058	2.985675234	5.040073158	6.69316841	4.162772862	4.169219386	4.040192246	4.553297275	4.295871991	4.545916095	4.95883847	4.946320057	7.870792782	5.509254273	6.189051846	9.345837568	4.645159293	6.235213668	5.194627903	5.646824005	4.347393031	2.682471978	5.07352215	3.324774499	6.759833259	6.90043023	4.605392353	5.478716955
AMPD3	1.71184357	1.75093022	1.664070762	1.764540902	2.179307253	2.07532784	1.447659015	3.193355241	1.173181845	6.978347979	1.343755554	1.894764777	1.481340769	1.650466005	1.420869861	1.095709414	2.329901669	1.83117851	1.063603692	3.88065473	4.472098217	1.465227871	0.894505589	2.879201148	3.484536411	2.452079977	2.666419321	2.554600145	2.071577654	1.12320142	1.498570453	2.197666778	2.834867948	1.767796931	1.998823426	1.249044078	2.751494848	1.756309272	3.027262938	1.887843376	1.864777312	1.480326919	1.441963738	1.71801255	1.711264412	2.158850541	2.724086912	1.170709748	2.054600565
AMPH	0.091642417	0.500124586	0.154103745	0.298784216	0.161883581	0.20977153	0.231421577	0.157742252	0.238282975	0.194218525	0.112996164	0.085087041	0.276617685	0.091324504	0.157796543	0.200181947	0.279011712	0.164963395	0.244519743	0.280287904	0.115945206	0.103035049	0.062104628	0.324145629	0.219460314	0.191235724	0.295224331	0.124455435	0.268891164	0.182848284	0.15848725	0.294955957	0.147196191	0.299837469	0.141288893	0.118900017	0.201414286	0.174870837	0.154443259	0.161465861	0.379135441	0.249252766	0.149534061	0.094399511	0.123486931	0.441855074	0.425998788	0.290382068	0.11108507
AMT	1.569210261	2.233230573	1.702284639	1.773350888	0.83672042	2.368267931	2.042615982	2.94609385	2.165719176	3.073479896	2.076330096	1.408896635	0.719882671	2.777070028	0.886049454	2.934007342	0.960895338	2.017355313	2.417212494	2.947067927	1.929406865	0.924341637	2.397429833	3.322165576	3.094708276	2.322808318	1.891235839	3.232641107	1.554535727	2.59401682	3.697356843	1.44599018	2.914101012	2.203371084	1.660841688	1.539311748	3.800702895	1.455742864	3.993423192	2.916702212	1.222893023	1.564374756	0.599657978	0.861696728	1.080516685	0.891037802	1.585631909	0.986099746	0.937434173
AMTN	0.042691555	0.123551423	0	0.012786337	0.104065019	0.259111147	0.039928732	0.563378225	0.017040081	0.034050319	0	0.018497611	0.091114653	0.064740041	0	0.015110702	0.056163078	0.015457947	0.03870706	0.054404967	0.49011789	0.011199721	0	0.207259035	0	0.01181078	0.084448273	0	0	0	0	0.209550144	0.10212738	0	0.019689543	0.009941703	0.09122235	0.05002142	0.125907744	0.023093478	0.179639121	0.009745798	0.030668072	0.033100174	0	0.300180231	0.197644521	0.070142219	0.029450594
AMY1A	0.023564148	0	0.005253304	0.005293186	0.007832729	0.007150985	0	0.010140124	0.007054117	0.00704794	0.004707965	0	0	0.017867045	0	0.012510817	0.005812486	0.006399158	0.002670607	0.033783204	0	0.004636372	0.016767506	0.006128532	0	0.009778666	0.011653075	0	0	0	0	0.004337395	0	0	0.008150921	0.008231175	0.003146959	0	0	0.009560055	0	0	0.02539145	0	0	0	0	0	0
AMY1B	0.012645285	0.045745082	0.005638186	0	0.008406592	0	0	0.010883038	0	0.007564306	0.080846283	0.090403705	0	0	0.011206983	0	0.006238337	0.006867991	0	0.012086108	0	0.004976054	0.005998658	0.006577538	0	0.020990195	0.018760253	0.012021094	0.121744104	0.042454886	0.06598367	0	0	0	0.017496192	0.048588263	0	0.007408199	0.009323503	0.005130235	0.004694938	0	0.006812937	0.044119383	0	0	0	0	0
AMY1C	0	0	0	0	0	0	0	0.015564344	0	0	0	0	0	0	0	0	0	0	0	0	0	0	0.008578963	0	0	0.007504766	0	0	0	0	0	0	0	0	0	0	0	0	0	0	0	0	0	0	0	0	0.017940946	0	0
AMY2A	0	0	0.069333645	0	0	0.009437944	0	0.01338304	0	0.009301944	0	0	0	0	0.0068907	0	0.007671379	0.025337025	0.130413698	0	0	0	0	0.0242655	0	0.096794881	0	0	0.014258153	0	0.008114114	0	0.009299797	0	0.010757669	0	0	0	0	0.006308729	0	0	0	0	0	0	0	0	0.008045381
AMY2B	0.61463073	0.618579032	0.649983254	0.479683089	0.174181763	0.674346186	0.909264813	0.861281061	0.337323538	1.494236729	0.664375456	0.883433157	0.126132553	0.908163951	0.302040973	1.177692734	0.246850259	1.10204165	0.751951777	1.26339758	0.620328092	0.441866449	1.581195281	1.371041227	0.93889063	0.626204687	0.446183973	0.943855665	0.662911816	1.068808987	1.136901017	0.31039213	1.25354963	0.6967293	0.534232954	0.426639872	1.078655675	0.313915405	1.455384947	1.104527046	0.294026868	0.437120711	0.208027869	0.256600359	0.504715356	0.189305135	0.379138103	0.278352842	0.228307957
AMZ1	0.362032828	0.325896029	0.06194043	0.590064573	0.034982503	0.040880256	0.35435255	0.634028908	0.06301014	0.196419491	0.541647609	0.051983801	0.016846009	0.785209621	0.134311155	0.552052504	0.024921314	0.903124668	0.112595163	0.076447088	0.076636035	1.702939076	0.169743793	0.094157015	0.214470975	0.246318189	0.087435461	0.920434125	0.044389204	0.059360542	0.03953938	0.0666385	0.370089757	0.354084214	0.361123805	0.049996372	0.146171314	0.051790827	0.564899735	0.674613818	0.723655356	0.047569671	0.024948702	0.063646191	0.560733596	0.286131954	0.058467371	0.089914635	0.143749648
[truncated: 24,284 more rows]
